# Supplementary material for: Quantitative Proteomics of Human Heart Samples Collected In Vivo Reveal the Remodeled Protein Landscape of Dilated Left Atrium Without Atrial Fibrillation
Source: Mol Cell Proteomics. 2020 Apr 14;19(7):1132–44. doi: 10.1074/mcp.RA119.001878 (PMC7338087; doi:10.1074/mcp.RA119.001878)
Supplement: Supplementary Table S1 [file 157217_1_supp_489908_q6xgkc.xlsx]

## Sheet: Sup. Table S1
Sample no.	Sex	Age at inclusion	NYHA	BMI	Degree of LA dilation	CAD	Hypertension	Diabetes	PVD	Stroke	ECG rhythm	ECG PR (ms)	ECG QRS (ms)	ECG QTc (ms)	Echo LVEF	Medication	Smoking	Alcohol	Other
1	Male	60	2	24.1	severe	no	no	no	no	no	SR	176 ms	98 ms	428 ms	60	Lansoprazol, Ritalin	never	2	N/A
2	Male	50	2	26.6	severe	no	no	no	no	no	SR	126 ms	98 ms	433 ms	60	Olanzapin, truxal, pinex, oxycodonhydrochlorid, morfin	yes, 50 pck yrs	0, earlier absuse	N/A
3	Male	44	2	24.8	moderate	no	no	no	no	no	SR	144 ms	88 ms	426 ms	60	none	never	5	N/A
4	Male	54	2	20.4	severe	no	no	no	no	no	SR	160 ms	96 ms	398 ms	60	none	never	21	N/A
5	Male	49	2	20.8	na	no	no	no	no	yes	SR	186 ms	118 ms	426 ms	60	Atorvastatin, clopidogrel (begge pause 5 dage inden OP)	yes, 30 pck yrs	7	N/A
6	Male	43	2	24.7	severe	no	no	no	no	no	SR	134 ms	80 ms	383 ms	60	none	previously, 7 pck yrs	12	N/A
7	Male	50	1	24.0	severe	no	no	no	no	no	SR, 1st degree AV-block	232 ms	96 ms	392 ms	60	none	never	2	N/A
8	Male	52	1	26.0	severe	no	no	no	no	no	N/A	N/A	N/A	N/A	N/A	none	never	12	N/A
9	Male	62	1	23.0	severe	no	no	no	no	no	N/A	N/A	N/A	N/A	N/A	none	never	3	N/A
10	Male	64	2	26.9	severe	no	no	no	no	no	N/A	N/A	N/A	N/A	N/A	Simvastatin and magnyl	previously, 22 pack years	10	N/A
11	Male	44	2	28.7	severe	no	no	no	no	no	N/A	N/A	N/A	N/A	30	Perindopril, Metoprolol, Eplerenon, Furosemid, Kaleorid (Potassiumchloride)	previously, 7.5 pck yrs	1	early-onset familial atrial fibrillation
Abbreviations
NYHA	New York Heart Association functional classification
BMI	Body Mass Index
CAD	Coronary Artery Disease
PVD	Peripheral Vascular Disease
ECG	Electrocardiography, SR: Sinus Rhythm
ECG PR	Electrocardiography, PR interval (ms)
ECG QRS	Electrocardiography, QRS interval (ms)
ECG QTc	Electrocardiography, QTc duration (ms)
Echo LVEF	Left Ventricular Ejection Fraction (%)
Alcohol	units per week
n. a.	not available
LA	Left Atrium
