# Supplementary material for: Quantitative Proteomics of Human Heart Samples Collected In Vivo Reveal the Remodeled Protein Landscape of Dilated Left Atrium Without Atrial Fibrillation
Source: Mol Cell Proteomics. 2020 Apr 14;19(7):1132–44. doi: 10.1074/mcp.RA119.001878 (PMC7338087; doi:10.1074/mcp.RA119.001878)
Supplement: Supplementary Table S2 [file 157217_1_supp_489909_q8zq66.xlsx]

## Sheet: SupllTable1_Proteins
Protein ID	Peptide Counts (all)	Peptide Counts (razor+unique)	Peptide Counts (unique)	Protein Name	Gene Name	Protein Descriptions	Sequence Coverage [%]	Unique + Razor Sequence Coverage [%]	Unique Sequence Coverage [%]	Mol. Weight [kDa]	Sequence Length	Intensity	iBAQ	Intensity H1 LA	Intensity H1 LV	Intensity H1 RA	Intensity H2 LA	Intensity H2 LV	Intensity H2 RA	Intensity H3 LV	Intensity H3 RA	Intensity H4 LA	Intensity H4 LV	Intensity H4 RA	Intensity H5 LA	Intensity H5 LV	Intensity H5 RA	Intensity H6 LA	Intensity H6 LV	Intensity H6 RA	Intensity H7 LA	Intensity H7 LV	Intensity H7 RA	iBAQ H1 LA	iBAQ H1 LV	iBAQ H1 RA	iBAQ H2 LA	iBAQ H2 LV	iBAQ H2 RA	iBAQ H3 LA	iBAQ H3 LV	iBAQ H3 RA	iBAQ H4 LA	iBAQ H4 LV	iBAQ H4 RA	iBAQ H5 LA	iBAQ H5 LV	iBAQ H5 RA	iBAQ H6 LA
P13533	491	491	199	Myosin-6	MYH6	Myosin-6	90.3	90.3	48.6	223.73	1939	44000000000000	436000000000	2590000000000	1650000000000	2350000000000	2560000000000	1670000000000	2150000000000	1670000000000	2400000000000	1980000000000	1730000000000	2310000000000	2270000000000	1700000000000	2250000000000	2580000000000	1970000000000	2900000000000	2860000000000	1540000000000	2860000000000	25601000000	16341000000	23307000000	25303000000	16524000000	21275000000	381510000	16561000000	23745000000	19582000000	17094000000	22880000000	22518000000	16837000000	22316000000	25584000000
P02768	161	161	153	Serum albumin	ALB	Serum albumin	96.1	96.1	96.1	69.366	609	19700000000000	547000000000	1160000000000	783000000000	1070000000000	9.67e+11	589000000000	7.1e+11	7.64e+11	913000000000	1020000000000	6.39e+11	9.84e+11	1080000000000	740000000000	953000000000	1130000000000	7.12e+11	1050000000000	1410000000000	7.24e+11	1250000000000	32328000000	21738000000	29636000000	26874000000	16369000000	19722000000	29123000000	21236000000	25347000000	28244000000	17744000000	27320000000	29986000000	20546000000	26470000000	31355000000
P12883	487	204	188	Myosin-7	MYH7	Myosin-7	91.2	51.1	49.1	223.09	1935	15300000000000	153000000000	5.31e+11	1060000000000	505000000000	5.39e+11	1140000000000	5.9e+11	1110000000000	600000000000	8.33e+11	1150000000000	538000000000	5.37e+11	1060000000000	4.72e+11	7.29e+11	1080000000000	427000000000	7.06e+11	9.58e+11	7.64e+11	5309500000	10589000000	5050600000	5392400000	11381000000	5896700000	61075000	11084000000	5999600000	8332800000	11503000000	5383500000	5374900000	10636000000	4721800000	7292300000
P68032	69	69	2	Actin, alpha cardiac muscle 1	ACTC1	Actin, alpha cardiac muscle 1	91.8	91.8	5.3	42.019	377	9860000000000	493000000000	435000000000	4.46e+11	426000000000	500000000000	4.97e+11	436000000000	399000000000	431000000000	449000000000	4.29e+11	4.34e+11	3.87e+11	5.16e+11	392000000000	5.73e+11	580000000000	509000000000	6.14e+11	5.28e+11	608000000000	21761000000	22322000000	21310000000	24977000000	24832000000	21800000000	13521000000	19933000000	21532000000	22442000000	21452000000	21684000000	19372000000	25821000000	19616000000	28659000000
P06732	77	76	74	Creatine kinase M-type	CKM	Creatine kinase M-type	96.3	96.3	96.3	43.101	381	6800000000000	340000000000	3.41e+11	276000000000	347000000000	322000000000	420000000000	287000000000	299000000000	249000000000	283000000000	3.09e+11	286000000000	3.44e+11	369000000000	330000000000	392000000000	4.47e+11	439000000000	367000000000	3.24e+11	370000000000	17030000000	13817000000	17352000000	16106000000	20987000000	14342000000	162370000	14927000000	12440000000	14148000000	15457000000	14311000000	17177000000	18448000000	16515000000	19585000000
Q14896	208	208	208	Myosin-binding protein C, cardiac-type	MYBPC3	Myosin-binding protein C, cardiac-type	96	96	96	140.76	1274	5950000000000	87572000000	251000000000	310000000000	284000000000	275000000000	318000000000	340000000000	336000000000	313000000000	288000000000	320000000000	223000000000	184000000000	328000000000	217000000000	282000000000	452000000000	3.24e+11	287000000000	3.44e+11	277000000000	3688400000	4562900000	4182300000	4043900000	4683300000	4999300000	14502000	4947300000	4597200000	4230800000	4703800000	3277100000	2705900000	4817900000	3193800000	4148800000
P08670	116	116	100	Vimentin	VIM	Vimentin	99.8	99.8	94.8	53.651	466	5620000000000	165000000000	307000000000	261000000000	3.37e+11	262000000000	197000000000	284000000000	233000000000	276000000000	380000000000	201000000000	331000000000	226000000000	165000000000	343000000000	231000000000	246000000000	3.24e+11	306000000000	155000000000	322000000000	9032500000	7671200000	9912400000	7714400000	5793000000	8352900000	6805200000	6849200000	8113600000	11187000000	5924200000	9724400000	6636500000	4851900000	10093000000	6792000000
P02787	125	125	122	Serotransferrin	TF	Serotransferrin	87.1	87.1	86	77.063	698	5590000000000	136000000000	3.37e+11	191000000000	3.97e+11	282000000000	127000000000	280000000000	169000000000	284000000000	3.09e+11	151000000000	291000000000	305000000000	157000000000	290000000000	328000000000	195000000000	284000000000	366000000000	228000000000	343000000000	8225400000	4651300000	9671300000	6878400000	3098600000	6827800000	6862600000	4121600000	6920200000	7541900000	3684700000	7095200000	7429900000	3836900000	7082700000	7993200000
P69905	28	28	23	Hemoglobin subunit alpha	HBA1	Hemoglobin subunit alpha	100	100	100	15.257	142	5490000000000	686000000000	2.92e+11	227000000000	169000000000	278000000000	167000000000	194000000000	2.92e+11	215000000000	199000000000	220000000000	241000000000	350000000000	296000000000	349000000000	392000000000	218000000000	2.74e+11	2.97e+11	352000000000	288000000000	36472000000	28429000000	21073000000	34743000000	20923000000	24289000000	22596000000	36465000000	26842000000	24816000000	27468000000	30101000000	43768000000	37052000000	43605000000	49027000000
Q8WZ42-12	2974	2974	2	Titin	TTN	Isoform 12 of Titin	68.6	68.6	0.2	3994.6	35991	5440000000000	2796200000	130000000000	186000000000	182000000000	167000000000	304000000000	7.12e+11	272000000000	4.46e+11	207000000000	209000000000	222000000000	192000000000	277000000000	187000000000	210000000000	3.62e+11	368000000000	255000000000	291000000000	254000000000	66627000	95554000	93442000	85796000	156570000	366080000	705110	140080000	229670000	106680000	107730000	114370000	98731000	142430000	96099000	107810000
P04406	59	59	7	Glyceraldehyde-3-phosphate dehydrogenase	GAPDH	Glyceraldehyde-3-phosphate dehydrogenase	99.7	99.7	15.8	36.053	335	5370000000000	316000000000	213000000000	223000000000	232000000000	252000000000	3.09e+11	276000000000	211000000000	235000000000	235000000000	235000000000	275000000000	209000000000	262000000000	242000000000	287000000000	377000000000	342000000000	317000000000	260000000000	289000000000	12517000000	13107000000	13649000000	14805000000	18147000000	16260000000	5272900000	12437000000	13821000000	13843000000	13828000000	16182000000	12270000000	15409000000	14239000000	16858000000
P04075	68	68	4	Fructose-bisphosphate aldolase A	ALDOA	Fructose-bisphosphate aldolase A	100	100	6	39.42	364	5080000000000	221000000000	270000000000	187000000000	236000000000	260000000000	206000000000	227000000000	191000000000	219000000000	258000000000	216000000000	2.74e+11	269000000000	225000000000	286000000000	267000000000	288000000000	299000000000	302000000000	247000000000	285000000000	11732000000	8122600000	10245000000	11309000000	8954800000	9870600000	2920800000	8323600000	9527700000	11203000000	9393000000	11897000000	11713000000	9774100000	12420000000	11624000000
P25705	100	100	1	ATP synthase subunit alpha, mitochondrial	ATP5A1	ATP synthase subunit alpha, mitochondrial	83	83	2.4	59.75	553	5060000000000	163000000000	249000000000	228000000000	259000000000	216000000000	268000000000	191000000000	242000000000	232000000000	246000000000	236000000000	251000000000	212000000000	254000000000	229000000000	289000000000	3.65e+11	303000000000	246000000000	262000000000	263000000000	8028100000	7365300000	8361800000	6957900000	8646600000	6152700000	456130000	7799400000	7467600000	7933500000	7627200000	8112100000	6842100000	8190300000	7391900000	9336700000
P09493	96	57	0	Tropomyosin alpha-1 chain	TPM1	Tropomyosin alpha-1 chain	100	76.4	0	32.708	284	4750000000000	297000000000	283000000000	214000000000	217000000000	238000000000	243000000000	194000000000	228000000000	198000000000	191000000000	259000000000	224000000000	228000000000	208000000000	224000000000	245000000000	290000000000	266000000000	262000000000	208000000000	251000000000	17702000000	13372000000	13553000000	14864000000	15159000000	12123000000	5168000000	14268000000	12382000000	11913000000	16176000000	13995000000	14219000000	12985000000	13998000000	15318000000
P45379	58	58	0	Troponin T, cardiac muscle	TNNT2	Troponin T, cardiac muscle	72.5	72.5	0	35.923	298	4670000000000	389000000000	245000000000	261000000000	222000000000	217000000000	227000000000	198000000000	246000000000	200000000000	185000000000	200000000000	221000000000	204000000000	277000000000	198000000000	244000000000	283000000000	316000000000	239000000000	236000000000	246000000000	20392000000	21769000000	18482000000	18069000000	18928000000	16496000000	118730000	20541000000	16636000000	15449000000	16685000000	18392000000	16970000000	23057000000	16539000000	20339000000
P17661	116	108	108	Desmin	DES	Desmin	99.8	97.2	97.2	53.535	470	4660000000000	146000000000	284000000000	295000000000	222000000000	257000000000	271000000000	179000000000	220000000000	195000000000	285000000000	278000000000	225000000000	186000000000	206000000000	186000000000	235000000000	209000000000	233000000000	218000000000	202000000000	194000000000	8887200000	9228600000	6940300000	8026300000	8473800000	5606300000	2430500000	6885800000	6100000000	8918600000	8677400000	7016600000	5798300000	6446900000	5798400000	7355900000
P02144	42	42	42	Myoglobin	MB	Myoglobin	99.4	99.4	99.4	17.184	154	4540000000000	504000000000	231000000000	173000000000	248000000000	250000000000	241000000000	204000000000	193000000000	194000000000	200000000000	212000000000	236000000000	176000000000	199000000000	190000000000	244000000000	307000000000	331000000000	260000000000	194000000000	242000000000	25676000000	19205000000	27531000000	27818000000	26826000000	22611000000	1530400000	21411000000	21599000000	22212000000	23551000000	26274000000	19568000000	22143000000	21138000000	27097000000
Q99798	109	109	109	Aconitate hydratase, mitochondrial	ACO2	Aconitate hydratase, mitochondrial	83.3	83.3	83.3	85.424	780	4500000000000	118000000000	216000000000	212000000000	221000000000	179000000000	246000000000	212000000000	216000000000	207000000000	206000000000	216000000000	247000000000	179000000000	217000000000	226000000000	195000000000	306000000000	323000000000	215000000000	230000000000	224000000000	5692600000	5572600000	5809200000	4715200000	6474500000	5573700000	199310000	5685300000	5445900000	5423900000	5684000000	6492100000	4719000000	5721100000	5935000000	5132700000
P06753	97	97	16	Tropomyosin alpha-3 chain	TPM3	Tropomyosin alpha-3 chain	100	100	23.2	32.95	285	4470000000000	279000000000	255000000000	224000000000	252000000000	206000000000	181000000000	144000000000	263000000000	216000000000	178000000000	257000000000	209000000000	189000000000	192000000000	202000000000	242000000000	266000000000	217000000000	276000000000	220000000000	215000000000	15928000000	14015000000	15761000000	12858000000	11305000000	8988400000	3995500000	16422000000	13474000000	11148000000	16038000000	13091000000	11841000000	11987000000	12649000000	15151000000
P17540	84	84	65	Creatine kinase S-type, mitochondrial	CKMT2	Creatine kinase S-type, mitochondrial	96.4	96.4	85.2	47.504	419	4420000000000	211000000000	185000000000	227000000000	195000000000	163000000000	288000000000	187000000000	255000000000	164000000000	191000000000	264000000000	172000000000	148000000000	277000000000	165000000000	200000000000	366000000000	288000000000	197000000000	286000000000	203000000000	8825900000	10823000000	9271400000	7773500000	13713000000	8918100000	52511000	12160000000	7827600000	9089700000	12551000000	8170300000	7067500000	13173000000	7848400000	9534100000
P06576	65	65	65	ATP synthase subunit beta, mitochondrial	ATP5B	ATP synthase subunit beta, mitochondrial	91.9	91.9	91.9	56.559	529	4170000000000	144000000000	223000000000	189000000000	251000000000	217000000000	243000000000	172000000000	194000000000	239000000000	223000000000	206000000000	203000000000	171000000000	173000000000	164000000000	229000000000	268000000000	226000000000	179000000000	212000000000	172000000000	7674300000	6516800000	8669400000	7497100000	8376400000	5921500000	685660000	6695100000	8239700000	7706000000	7117900000	6987500000	5885900000	5967800000	5669200000	7886300000
P68871	33	33	24	Hemoglobin subunit beta	HBB	Hemoglobin subunit beta	100	100	99.3	15.998	147	4060000000000	369000000000	218000000000	141000000000	122000000000	175000000000	116000000000	130000000000	212000000000	132000000000	135000000000	172000000000	206000000000	248000000000	205000000000	235000000000	350000000000	156000000000	201000000000	227000000000	332000000000	247000000000	19826000000	12778000000	11051000000	15910000000	10549000000	11822000000	9322000000	19239000000	11985000000	12283000000	15644000000	18692000000	22544000000	18595000000	21373000000	31818000000
P02647	68	68	68	Apolipoprotein A-I	APOA1	Apolipoprotein A-I	85.8	85.8	85.8	30.777	267	3750000000000	208000000000	199000000000	140000000000	206000000000	177000000000	116000000000	156000000000	151000000000	191000000000	183000000000	105000000000	219000000000	194000000000	9.9091e+10	180000000000	215000000000	170000000000	226000000000	275000000000	139000000000	2.65e+11	11035000000	7769500000	11424000000	9848600000	6468900000	8660700000	8054100000	8387800000	10632000000	10140000000	5844500000	12140000000	10788000000	5505100000	9984000000	11934000000
P00558	80	80	8	Phosphoglycerate kinase 1	PGK1	Phosphoglycerate kinase 1	99.8	99.8	9.1	44.614	417	3740000000000	139000000000	161000000000	166000000000	174000000000	196000000000	202000000000	165000000000	164000000000	176000000000	155000000000	195000000000	204000000000	145000000000	154000000000	153000000000	228000000000	248000000000	264000000000	181000000000	163000000000	205000000000	5948600000	6150100000	6461500000	7263300000	7488500000	6110000000	1574100000	6056500000	6531800000	5741800000	7226600000	7573000000	5375100000	5717500000	5661800000	8446900000
P14618-2	83	83	7	Pyruvate kinase PKM	PKM	Isoform M1 of Pyruvate kinase PKM	96.6	96.6	11.3	58.061	531	3710000000000	109000000000	180000000000	165000000000	190000000000	194000000000	206000000000	195000000000	123000000000	190000000000	179000000000	156000000000	159000000000	140000000000	159000000000	175000000000	220000000000	212000000000	245000000000	199000000000	169000000000	189000000000	5295000000	4843700000	5573600000	5695100000	6061200000	5749000000	1810500000	3618400000	5581700000	5253100000	4593300000	4681900000	4127900000	4675800000	5145100000	6481700000
P05413	32	32	31	Fatty acid-binding protein, heart	FABP3	Fatty acid-binding protein, heart	94.7	94.7	94.7	14.858	133	3660000000000	333000000000	159000000000	236000000000	173000000000	178000000000	249000000000	122000000000	220000000000	124000000000	158000000000	196000000000	140000000000	172000000000	212000000000	191000000000	163000000000	233000000000	212000000000	157000000000	201000000000	146000000000	14494000000	21457000000	15741000000	16189000000	22666000000	11083000000	1436000000	20002000000	11315000000	14399000000	17855000000	12714000000	15600000000	19292000000	17322000000	14850000000
Q09666	691	691	681	Neuroblast differentiation-associated protein AHNAK	AHNAK	Neuroblast differentiation-associated protein AHNAK	94.3	94.3	92.7	629.09	5890	3560000000000	9477000000	163000000000	161000000000	188000000000	139000000000	116000000000	245000000000	142000000000	202000000000	266000000000	136000000000	237000000000	104000000000	123000000000	196000000000	174000000000	159000000000	255000000000	169000000000	7.1161e+10	191000000000	432510000	427490000	500730000	369010000	308040000	650520000	338600000	377560000	535970000	707330000	360820000	629700000	277160000	326650000	521410000	464000000
P10916	43	43	40	Myosin regulatory light chain 2, ventricular/cardiac muscle isoform	MYL2	Myosin regulatory light chain 2, ventricular/cardiac muscle isoform	95.8	95.8	95.8	18.789	166	3390000000000	339000000000	166000000000	270000000000	68148000000	166000000000	250000000000	8.2047e+10	296000000000	7.3155e+10	149000000000	243000000000	22238000000	114000000000	308000000000	64740000000	184000000000	326000000000	102000000000	160000000000	291000000000	5.0095e+10	16648000000	27003000000	6814800000	16629000000	25014000000	8204700000	53765000	29568000000	7315500000	14874000000	24303000000	2223800000	11374000000	30829000000	6474000000	18436000000
P12829	40	39	38	Myosin light chain 4	MYL4	Myosin light chain 4	95.4	95.4	95.4	21.564	197	3350000000000	258000000000	247000000000	41434000000	224000000000	207000000000	80647000000	193000000000	50625000000	230000000000	213000000000	8.149e+10	257000000000	169000000000	18650000000	188000000000	229000000000	98913000000	264000000000	215000000000	9.0959e+10	243000000000	18961000000	3187200000	17239000000	15939000000	6203600000	14819000000	1047000000	3894200000	17659000000	16361000000	6268500000	19734000000	13015000000	1434600000	14429000000	17642000000
Q13423	97	97	97	NAD(P) transhydrogenase, mitochondrial	NNT	NAD(P) transhydrogenase, mitochondrial	49.1	49.1	49.1	113.89	1086	3320000000000	69133000000	133000000000	129000000000	195000000000	143000000000	201000000000	147000000000	146000000000	192000000000	160000000000	146000000000	159000000000	104000000000	167000000000	120000000000	166000000000	300000000000	191000000000	162000000000	197000000000	158000000000	2760700000	2685500000	4068800000	2987100000	4188300000	3067000000	40292000	3033000000	3990600000	3331900000	3051700000	3318700000	2176100000	3488200000	2500700000	3458100000
P21333-2	345	345	319	Filamin-A	FLNA	Isoform 2 of Filamin-A	83.9	83.9	82.2	280.01	2639	2870000000000	21232000000	190000000000	9.6001e+10	6.3512e+10	145000000000	4.6755e+10	116000000000	64284000000	156000000000	325000000000	4.7512e+10	7.7442e+10	107000000000	178000000000	112000000000	249000000000	78525000000	7.0621e+10	204000000000	3.4675e+10	5.8724e+10	1406400000	711120000	470460000	1073000000	346340000	862470000	3298900000	476180000	1156300000	2411100000	351940000	573640000	793070000	1320500000	829280000	1842400000
O75112-7	70	70	0	LIM domain-binding protein 3	LDB3	Isoform 7 of LIM domain-binding protein 3	78.6	78.6	0	78.504	732	2820000000000	82886000000	137000000000	140000000000	120000000000	114000000000	120000000000	109000000000	179000000000	121000000000	154000000000	151000000000	157000000000	127000000000	164000000000	126000000000	162000000000	155000000000	176000000000	128000000000	133000000000	142000000000	4040800000	4121100000	3522000000	3363100000	3532400000	3207100000	80701000	5275300000	3547100000	4531200000	4428200000	4613700000	3736600000	4821600000	3691800000	4772600000
P01009	64	64	64	Alpha-1-antitrypsin	SERPINA1	Alpha-1-antitrypsin	73.2	73.2	73.2	46.736	418	2730000000000	124000000000	157000000000	8.2278e+10	151000000000	149000000000	6.6895e+10	145000000000	8.1948e+10	143000000000	187000000000	7.0737e+10	120000000000	158000000000	7.3994e+10	138000000000	163000000000	8.4195e+10	129000000000	195000000000	87791000000	195000000000	7123700000	3739900000	6848600000	6775200000	3040700000	6603700000	6819500000	3724900000	6506800000	8481900000	3215300000	5473500000	7159400000	3363400000	6268300000	7410400000
Q14315	331	311	304	Filamin-C	FLNC	Filamin-C	85.8	84.9	84.1	291.02	2725	2720000000000	18030000000	9.1314e+10	248000000000	104000000000	7.7242e+10	138000000000	8.2489e+10	242000000000	108000000000	147000000000	223000000000	127000000000	58172000000	192000000000	4.3992e+10	115000000000	201000000000	103000000000	115000000000	196000000000	8.701e+10	604730000	1640300000	689280000	511540000	913370000	546290000	167050000	1599700000	713990000	973910000	1478100000	841720000	385240000	1269800000	291340000	762930000
P40926	48	48	48	Malate dehydrogenase, mitochondrial	MDH2	Malate dehydrogenase, mitochondrial	78.7	78.7	78.7	35.503	338	2690000000000	128000000000	138000000000	156000000000	138000000000	113000000000	157000000000	108000000000	135000000000	146000000000	146000000000	125000000000	145000000000	119000000000	133000000000	128000000000	129000000000	135000000000	160000000000	122000000000	108000000000	137000000000	6551000000	7439800000	6592100000	5392100000	7474900000	5126000000	613520000	6445700000	6967100000	6936300000	5948200000	6927700000	5648900000	6348600000	6109500000	6128400000
P48735	68	68	66	Isocitrate dehydrogenase [NADP], mitochondrial	IDH2	Isocitrate dehydrogenase [NADP], mitochondrial	81	81	81	50.909	452	2660000000000	116000000000	127000000000	141000000000	106000000000	117000000000	170000000000	8.3462e+10	129000000000	109000000000	126000000000	149000000000	109000000000	101000000000	136000000000	8.7202e+10	157000000000	227000000000	153000000000	147000000000	138000000000	140000000000	5516200000	6126900000	4605900000	5096400000	7390000000	3628800000	244250000	5615600000	4718800000	5493700000	6481700000	4730300000	4393100000	5908400000	3791400000	6809300000
P40925	57	57	57	Malate dehydrogenase, cytoplasmic	MDH1	Malate dehydrogenase, cytoplasmic	87.7	87.7	87.7	36.426	334	2650000000000	176000000000	127000000000	132000000000	120000000000	117000000000	145000000000	129000000000	124000000000	9.9018e+10	110000000000	149000000000	123000000000	113000000000	139000000000	127000000000	112000000000	181000000000	138000000000	143000000000	145000000000	160000000000	8464700000	8781700000	7973300000	7772200000	9687000000	8622300000	938030000	8259400000	6601200000	7327800000	9942100000	8218300000	7536900000	9240500000	8473500000	7444000000
P08590	48	48	45	Myosin light chain 3	MYL3	Myosin light chain 3	92.8	92.8	92.8	21.932	195	2640000000000	203000000000	8.649e+10	316000000000	9.7223e+10	15842000000	317000000000	48303000000	316000000000	31651000000	7.219e+10	256000000000	52780000000	27971000000	2.97e+11	27160000000	4.1343e+10	270000000000	29257000000	61344000000	225000000000	5.2645e+10	6653100000	24279000000	7478700000	1218600000	24416000000	3715700000	15745000	24302000000	2434700000	5553100000	19684000000	4060000000	2151600000	22848000000	2089200000	3180200000
Q13642-5	77	77	8	Four and a half LIM domains protein 1	FHL1	Isoform 5 of Four and a half LIM domains protein 1	98.6	98.6	10.8	33.578	296	2620000000000	145000000000	106000000000	191000000000	5.6208e+10	119000000000	161000000000	5.1429e+10	193000000000	5.9826e+10	157000000000	189000000000	65691000000	148000000000	195000000000	96963000000	179000000000	145000000000	5.5684e+10	132000000000	146000000000	80997000000	5897000000	10584000000	3122600000	6587500000	8921700000	2857100000	5096500000	10713000000	3323600000	8740800000	10473000000	3649500000	8244800000	10815000000	5386900000	9960700000
P11142	90	88	64	Heat shock cognate 71 kDa protein	HSPA8	Heat shock cognate 71 kDa protein	79.6	79.6	68.9	70.897	646	2560000000000	77452000000	105000000000	120000000000	119000000000	9.6359e+10	125000000000	124000000000	148000000000	126000000000	130000000000	113000000000	140000000000	108000000000	123000000000	112000000000	132000000000	156000000000	157000000000	141000000000	109000000000	134000000000	3181600000	3647400000	3611900000	2920000000	3777200000	3748000000	1166800000	4482400000	3821500000	3937100000	3415500000	4251000000	3282500000	3725100000	3380600000	4011400000
P35555	190	190	183	Fibrillin-1	FBN1	Fibrillin-1	61.2	61.2	60.1	312.24	2871	2550000000000	16999000000	174000000000	8.5214e+10	8.7037e+10	200000000000	9.8683e+10	73657000000	6.3746e+10	6.791e+10	325000000000	31694000000	8.5368e+10	185000000000	30020000000	143000000000	217000000000	8.8647e+10	112000000000	235000000000	49318000000	107000000000	1157100000	568090000	580250000	1333300000	657880000	491040000	603500000	424970000	452740000	2167300000	211290000	569120000	1232800000	200130000	952640000	1449800000
P16615	107	107	1	Sarcoplasmic/endoplasmic reticulum calcium ATPase 2	ATP2A2	Sarcoplasmic/endoplasmic reticulum calcium ATPase 2	59.6	59.6	1.4	114.76	1042	2440000000000	52985000000	113000000000	68679000000	130000000000	121000000000	83143000000	150000000000	8.1371e+10	161000000000	121000000000	7.745e+10	139000000000	149000000000	6.6749e+10	153000000000	148000000000	126000000000	189000000000	132000000000	8.7837e+10	135000000000	2453100000	1493000000	2834100000	2638700000	1807400000	3255700000	119550000	1768900000	3505200000	2636400000	1683700000	3013500000	3235200000	1451100000	3321600000	3216200000
P09622	64	64	64	Dihydrolipoyl dehydrogenase, mitochondrial	DLD	Dihydrolipoyl dehydrogenase, mitochondrial	80.4	80.4	80.4	54.177	509	2420000000000	110000000000	9.3709e+10	135000000000	110000000000	81952000000	164000000000	8.5328e+10	128000000000	94012000000	104000000000	155000000000	93346000000	8.5982e+10	183000000000	9.5179e+10	125000000000	165000000000	153000000000	103000000000	155000000000	106000000000	4259500000	6134300000	5020500000	3725100000	7465200000	3878500000	125420000	5803200000	4273300000	4732000000	7041500000	4243000000	3908300000	8298000000	4326300000	5685500000
P19429	47	47	46	Troponin I, cardiac muscle	TNNI3	Troponin I, cardiac muscle	90	90	89.5	24.007	210	2400000000000	300000000000	130000000000	127000000000	114000000000	136000000000	133000000000	8.8546e+10	123000000000	9.3445e+10	9.4386e+10	121000000000	118000000000	121000000000	132000000000	111000000000	117000000000	140000000000	175000000000	114000000000	112000000000	9.3864e+10	16249000000	15892000000	14209000000	16967000000	16631000000	11068000000	320940000	15426000000	11681000000	11798000000	15110000000	14811000000	15079000000	16542000000	13818000000	14583000000
P02511	39	39	39	Alpha-crystallin B chain	CRYAB	Alpha-crystallin B chain	100	100	100	20.159	175	2380000000000	216000000000	121000000000	120000000000	102000000000	9.5743e+10	114000000000	108000000000	115000000000	116000000000	119000000000	105000000000	130000000000	7.9523e+10	127000000000	106000000000	187000000000	129000000000	169000000000	125000000000	8.4867e+10	115000000000	11009000000	10904000000	9263400000	8703900000	10332000000	9784400000	914230000	10476000000	10506000000	10807000000	9572100000	11797000000	7229300000	11573000000	9660200000	17013000000
P00505	59	59	59	Aspartate aminotransferase, mitochondrial	GOT2	Aspartate aminotransferase, mitochondrial	96.3	96.3	96.3	47.517	430	2360000000000	90665000000	129000000000	9.1254e+10	142000000000	9.4676e+10	137000000000	132000000000	113000000000	157000000000	119000000000	100000000000	119000000000	6.3082e+10	105000000000	5.3176e+10	110000000000	159000000000	166000000000	110000000000	132000000000	121000000000	4944400000	3509800000	5478800000	3641400000	5270800000	5082600000	149210000	4340100000	6050800000	4558900000	3860200000	4587200000	2426200000	4031700000	2045200000	4232000000
P12111	274	274	11	Collagen alpha-3(VI) chain	COL6A3	Collagen alpha-3(VI) chain	61.9	61.9	4.3	343.67	3177	2360000000000	13705000000	199000000000	183000000000	56375000000	9.7477e+10	3.9183e+10	37970000000	214000000000	5.3686e+10	256000000000	215000000000	7.2186e+10	120000000000	128000000000	5.8715e+10	166000000000	5.5357e+10	6.3629e+10	108000000000	34395000000	73045000000	1159200000	1065600000	327760000	566730000	227810000	220750000	729550000	1245100000	312130000	1489100000	1248900000	419690000	696250000	744300000	341360000	964880000
P60174	48	48	48	Triosephosphate isomerase	TPI1	Triosephosphate isomerase	83.2	83.2	83.2	30.791	286	2330000000000	117000000000	103000000000	112000000000	99669000000	112000000000	111000000000	9.603e+10	8.6603e+10	102000000000	9.8537e+10	109000000000	117000000000	123000000000	125000000000	115000000000	135000000000	158000000000	153000000000	136000000000	9.9628e+10	113000000000	5141200000	5574900000	4983500000	5587700000	5574500000	4801500000	1431500000	4330100000	5099800000	4926800000	5435200000	5841600000	6174600000	6230100000	5739000000	6762000000
P18206	194	194	2	Vinculin	VCL	Vinculin	91.3	91.3	1.5	123.8	1134	2330000000000	31122000000	114000000000	132000000000	101000000000	8.5542e+10	8.0238e+10	100000000000	153000000000	116000000000	174000000000	131000000000	131000000000	6.337e+10	126000000000	8.9154e+10	122000000000	9.8741e+10	119000000000	107000000000	73443000000	9.6653e+10	1516700000	1756100000	1343200000	1140600000	1069800000	1335500000	1614800000	2045600000	1552900000	2322200000	1748000000	1741500000	844930000	1677800000	1188700000	1623800000
P40939	121	121	121	Trifunctional enzyme subunit alpha, mitochondrial	HADHA	Trifunctional enzyme subunit alpha, mitochondrial	91.9	91.9	91.9	82.999	763	2300000000000	56052000000	106000000000	8.5279e+10	134000000000	7.9349e+10	143000000000	121000000000	93526000000	148000000000	127000000000	118000000000	111000000000	6.0342e+10	101000000000	9.4959e+10	7.5786e+10	189000000000	181000000000	8.4342e+10	136000000000	106000000000	2589300000	2080000000	3270200000	1935300000	3488200000	2944700000	87599000	2281100000	3618000000	3092400000	2880000000	2697500000	1471800000	2469300000	2316100000	1848400000
P02545	149	149	7	Prelamin-A/C	LMNA	Prelamin-A/C	94.6	94.6	14.5	74.139	664	2260000000000	55098000000	107000000000	107000000000	130000000000	8.2101e+10	8.7527e+10	8.3299e+10	139000000000	104000000000	141000000000	112000000000	170000000000	8.1354e+10	8.8013e+10	146000000000	95145000000	87530000000	142000000000	8.507e+10	6.0944e+10	127000000000	2607500000	2612900000	3181000000	2002500000	2134800000	2031700000	2026500000	3384100000	2529700000	3433600000	2728000000	4139500000	1984300000	2146700000	3558500000	2320600000
P01024	202	202	185	Complement C3	C3	Complement C3	86.7	86.7	84.3	187.15	1663	2260000000000	23307000000	8.6282e+10	4.5819e+10	124000000000	107000000000	44324000000	243000000000	35276000000	168000000000	78335000000	24304000000	9.3808e+10	116000000000	5.0939e+10	122000000000	155000000000	6.4978e+10	137000000000	173000000000	7.7934e+10	182000000000	889510000	472360000	1279300000	1098500000	456950000	2509000000	1341200000	363670000	1732700000	807580000	250550000	967100000	1200900000	525140000	1255700000	1602800000
P38646	100	100	99	Stress-70 protein, mitochondrial	HSPA9	Stress-70 protein, mitochondrial	82.3	82.3	82.3	73.68	679	2200000000000	57820000000	97167000000	9.9866e+10	125000000000	7.4121e+10	135000000000	114000000000	108000000000	131000000000	106000000000	105000000000	134000000000	72164000000	8.6888e+10	8.7079e+10	8.9457e+10	151000000000	181000000000	8.6947e+10	102000000000	107000000000	2557000000	2628100000	3294400000	1950600000	3540400000	2997600000	169200000	2854500000	3450700000	2777300000	2759500000	3513400000	1899100000	2286500000	2291500000	2354100000
P12235	55	55	29	ADP/ATP translocase 1	SLC25A4	ADP/ATP translocase 1	83.9	83.9	54	33.064	298	2170000000000	108000000000	9.7656e+10	103000000000	9.632e+10	9.4202e+10	139000000000	129000000000	115000000000	115000000000	93628000000	121000000000	121000000000	86008000000	126000000000	9.1904e+10	9.7435e+10	135000000000	113000000000	7.7552e+10	112000000000	100000000000	4882800000	5134700000	4816000000	4710100000	6973900000	6445500000	213760000	5737800000	5766600000	4681400000	6063700000	6043600000	4300400000	6309900000	4595200000	4871800000
P15259	50	50	35	Phosphoglycerate mutase 2	PGAM2	Phosphoglycerate mutase 2	97.2	97.2	88.1	28.766	253	2150000000000	153000000000	124000000000	7.5465e+10	127000000000	121000000000	91382000000	137000000000	5.7629e+10	130000000000	7.352e+10	7.5368e+10	116000000000	110000000000	7.5653e+10	101000000000	103000000000	140000000000	169000000000	126000000000	65818000000	116000000000	8830000000	5390400000	9056100000	8672700000	6527300000	9808700000	1035400000	4116400000	9259000000	5251400000	5383400000	8315300000	7828400000	5403800000	7210500000	7375700000
Q13813	417	417	0	Spectrin alpha chain, non-erythrocytic 1	SPTAN1	Spectrin alpha chain, non-erythrocytic 1	95.4	95.4	0	284.54	2472	2150000000000	15021000000	9.0148e+10	80843000000	118000000000	78597000000	89802000000	125000000000	8.2537e+10	139000000000	118000000000	7.8807e+10	150000000000	56878000000	7.0634e+10	113000000000	99896000000	133000000000	151000000000	126000000000	7.189e+10	140000000000	630400000	565340000	827820000	549630000	627980000	875470000	238950000	577180000	974640000	825900000	551100000	1048800000	397750000	493950000	787470000	698580000
P06396	104	104	4	Gelsolin	GSN	Gelsolin	76.2	76.2	3.7	85.696	782	2080000000000	61129000000	107000000000	103000000000	101000000000	7.2952e+10	6.8323e+10	124000000000	110000000000	104000000000	148000000000	9.2993e+10	104000000000	79423000000	71933000000	7.1251e+10	107000000000	103000000000	105000000000	128000000000	6.2831e+10	114000000000	3160100000	3018300000	2956400000	2145700000	2009500000	3654300000	2959600000	3229300000	3046200000	4364800000	2735100000	3067600000	2336000000	2115700000	2095600000	3152400000
Q16891-2	124	124	1	MICOS complex subunit MIC60	IMMT	Isoform 2 of MICOS complex subunit MIC60	89	89	3.9	82.624	747	2060000000000	45727000000	9.7113e+10	103000000000	103000000000	7.6273e+10	137000000000	8.454e+10	136000000000	109000000000	110000000000	142000000000	9.8475e+10	7.8079e+10	130000000000	71885000000	6.7866e+10	116000000000	9.0103e+10	95710000000	109000000000	9.9594e+10	2158100000	2283600000	2287300000	1694900000	3048700000	1878700000	63316000	3029200000	2432300000	2436500000	3153000000	2188300000	1735100000	2885900000	1597400000	1508100000
P50461	34	34	34	Cysteine and glycine-rich protein 3	CSRP3	Cysteine and glycine-rich protein 3	96.4	96.4	96.4	20.969	194	2030000000000	203000000000	6.2259e+10	112000000000	7.3334e+10	9.352e+10	110000000000	6.0636e+10	144000000000	86003000000	9.8044e+10	123000000000	9.673e+10	107000000000	141000000000	86762000000	137000000000	115000000000	104000000000	104000000000	7.8662e+10	9.5477e+10	6225900000	11187000000	7333400000	9352000000	10961000000	6063600000	115950000	14411000000	8600300000	9804400000	12325000000	9673000000	10732000000	14070000000	8676200000	13679000000
P24752	61	61	61	Acetyl-CoA acetyltransferase, mitochondrial	ACAT1	Acetyl-CoA acetyltransferase, mitochondrial	90.6	90.6	90.6	45.199	427	2020000000000	87706000000	7.7115e+10	9.4564e+10	109000000000	6.711e+10	115000000000	104000000000	111000000000	9.112e+10	9.5603e+10	119000000000	113000000000	6.8579e+10	144000000000	6.2843e+10	7.2108e+10	171000000000	141000000000	7.2139e+10	109000000000	7.8843e+10	3352800000	4111500000	4740000000	2917800000	4981700000	4510900000	103340000	4821300000	3961700000	4156600000	5171000000	4912300000	2981700000	6241600000	2732300000	3135100000
Q01449	31	31	31	Myosin regulatory light chain 2, atrial isoform	MYL7	Myosin regulatory light chain 2, atrial isoform	93.7	93.7	93.7	19.448	175	2010000000000	201000000000	111000000000	5683900000	151000000000	140000000000	1683400000	148000000000	5.3922e+09	164000000000	126000000000	8248600000	179000000000	147000000000	3.6521e+09	151000000000	140000000000	6.6197e+09	208000000000	122000000000	3770900000	182000000000	11089000000	568390000	15122000000	14032000000	168340000	14798000000	190310000	539220000	16423000000	12641000000	824860000	17868000000	14692000000	365210000	15067000000	13989000000
P35749	357	351	0	Myosin-11	MYH11	Myosin-11	83.6	82.9	0	227.34	1972	1950000000000	19653000000	128000000000	7.2501e+10	5.2645e+10	9.8386e+10	23562000000	105000000000	28600000000	154000000000	246000000000	19735000000	7.9195e+10	6.6559e+10	140000000000	9.0311e+10	249000000000	46769000000	4.7747e+10	183000000000	10239000000	5.5832e+10	1289400000	732340000	531770000	993800000	238000000	1060400000	486050000	288890000	1553100000	2488200000	199340000	799950000	672310000	1418600000	912230000	2518400000
P31930	57	57	56	Cytochrome b-c1 complex subunit 1, mitochondrial	UQCRC1	Cytochrome b-c1 complex subunit 1, mitochondrial	70	70	70	52.645	480	1920000000000	79832000000	107000000000	8.5529e+10	118000000000	84591000000	108000000000	103000000000	78951000000	108000000000	98960000000	7.1573e+10	9.647e+10	66314000000	9.0025e+10	6.7337e+10	7.0144e+10	131000000000	114000000000	92168000000	120000000000	102000000000	4460200000	3563700000	4927100000	3524600000	4491800000	4276700000	97286000	3289600000	4494900000	4123400000	2982200000	4019600000	2763100000	3751100000	2805700000	2922700000
P04792	33	33	33	Heat shock protein beta-1	HSPB1	Heat shock protein beta-1	96.1	96.1	96.1	22.782	205	1880000000000	134000000000	8.2194e+10	81659000000	8.6444e+10	94255000000	8.7347e+10	9.9321e+10	99004000000	9.4406e+10	9.4141e+10	7.9749e+10	109000000000	9.1052e+10	8.8743e+10	74746000000	9.5336e+10	110000000000	8.6231e+10	111000000000	6.9721e+10	92960000000	5871000000	5832800000	6174600000	6732500000	6239100000	7094300000	3713000000	7071700000	6743300000	6724300000	5696400000	7815500000	6503700000	6338800000	5339000000	6809700000
P07195	43	40	40	L-lactate dehydrogenase B chain	LDHB	L-lactate dehydrogenase B chain	74.6	74.6	74.6	36.638	334	1820000000000	107000000000	89893000000	79722000000	66041000000	97964000000	120000000000	115000000000	4.9146e+10	80889000000	107000000000	69802000000	7.4912e+10	6.2289e+10	8.6625e+10	56325000000	9.9083e+10	169000000000	9.1812e+10	8.6583e+10	125000000000	8.432e+10	5287800000	4689500000	3884800000	5762600000	7081200000	6767300000	637530000	2891000000	4758200000	6313300000	4106000000	4406600000	3664100000	5095600000	3313300000	5828400000
P11021	91	91	90	78 kDa glucose-regulated protein	HSPA5	78 kDa glucose-regulated protein	72.9	72.9	72.9	72.332	654	1820000000000	60791000000	78049000000	105000000000	110000000000	5.5582e+10	7.509e+10	83164000000	8.3829e+10	100000000000	97560000000	9.0465e+10	130000000000	7.885e+10	7.7184e+10	127000000000	64641000000	8.9408e+10	107000000000	80424000000	54013000000	109000000000	2601600000	3508300000	3674000000	1852700000	2503000000	2772100000	916570000	2794300000	3344600000	3252000000	3015500000	4317700000	2628300000	2572800000	4221700000	2154700000
P54296	201	201	201	Myomesin-2	MYOM2	Myomesin-2	93.1	93.1	93.1	164.89	1465	1800000000000	21125000000	69358000000	47991000000	8.3728e+10	76526000000	96794000000	149000000000	45701000000	142000000000	41892000000	4.0647e+10	3.4884e+10	58241000000	80621000000	5.8997e+10	104000000000	127000000000	175000000000	110000000000	140000000000	114000000000	815980000	564600000	985040000	900310000	1138800000	1749500000	1558900	537650000	1669200000	492840000	478200000	410400000	685190000	948480000	694080000	1223800000
P48047	35	35	35	ATP synthase subunit O, mitochondrial	ATP5O	ATP synthase subunit O, mitochondrial	83.6	83.6	83.6	23.277	213	1780000000000	148000000000	9.6492e+10	9.0563e+10	114000000000	7.4974e+10	121000000000	6.709e+10	7.9998e+10	75401000000	9.0842e+10	105000000000	9.1912e+10	7.7789e+10	82211000000	80406000000	7.6005e+10	104000000000	110000000000	6.8882e+10	7.7792e+10	91286000000	8041000000	7546900000	9461200000	6247900000	10119000000	5590800000	493160000	6666500000	6283400000	7570200000	8776200000	7659300000	6482400000	6850900000	6700500000	6333700000
P10809	103	103	103	60 kDa heat shock protein, mitochondrial	HSPD1	60 kDa heat shock protein, mitochondrial	94.6	94.6	94.6	61.054	573	1770000000000	55340000000	9.8498e+10	88765000000	107000000000	6.9573e+10	107000000000	9.9804e+10	6.852e+10	9.49e+10	9.1757e+10	8.4695e+10	113000000000	6.3189e+10	7.6967e+10	7.1639e+10	91133000000	9.536e+10	129000000000	6.3173e+10	6.9328e+10	7.5529e+10	3078100000	2773900000	3355600000	2174100000	3353300000	3118900000	361210000	2141300000	2965600000	2867400000	2646700000	3538700000	1974700000	2405200000	2238700000	2847900000
P07954-2	50	50	50	Fumarate hydratase, mitochondrial	FH	Isoform Cytoplasmic of Fumarate hydratase, mitochondrial	86.9	86.9	86.9	50.212	467	1760000000000	73436000000	8.7523e+10	6.4137e+10	9.639e+10	65773000000	85216000000	109000000000	63087000000	99165000000	93541000000	74418000000	99683000000	5.8344e+10	59836000000	66313000000	9.2549e+10	133000000000	143000000000	79593000000	89982000000	9.9754e+10	3646800000	2672400000	4016200000	2740500000	3550700000	4551600000	60173000	2628600000	4131900000	3897500000	3100700000	4153500000	2431000000	2493200000	2763000000	3856200000
P08133	115	115	115	Annexin A6	ANXA6	Annexin A6	95.1	95.1	95.1	75.872	673	1760000000000	40983000000	8.7432e+10	77532000000	106000000000	73654000000	74994000000	128000000000	5.8367e+10	115000000000	107000000000	7.0367e+10	7.0763e+10	4.0527e+10	6.8237e+10	63557000000	9.4394e+10	101000000000	112000000000	8.0686e+10	8.9051e+10	9.7369e+10	2033300000	1803100000	2460400000	1712900000	1744100000	2984800000	1072500000	1357400000	2664300000	2485800000	1636400000	1645700000	942490000	1586900000	1478100000	2195200000
P07355	71	71	71	Annexin A2	ANXA2	Annexin A2	96.8	96.8	96.8	38.604	339	1750000000000	76041000000	9.692e+10	6.0172e+10	112000000000	8.7877e+10	7.3988e+10	91258000000	47131000000	89847000000	128000000000	5.2734e+10	9.8764e+10	5.57e+10	4.326e+10	120000000000	9.0387e+10	7.3913e+10	121000000000	9.8532e+10	47754000000	9.7611e+10	4213900000	2616200000	4865700000	3820700000	3216900000	3967800000	2698700000	2049200000	3906400000	5570500000	2292800000	4294100000	2421800000	1880900000	5217300000	3929900000
P68371	45	45	2	Tubulin beta-4B chain	TUBB4B	Tubulin beta-4B chain	80.7	80.7	3.6	49.83	445	1740000000000	86779000000	93974000000	81845000000	105000000000	9.2556e+10	7.2611e+10	9.9541e+10	6.2026e+10	107000000000	120000000000	7.1228e+10	119000000000	49576000000	52626000000	54644000000	8.323e+10	101000000000	9.619e+10	7.4698e+10	67827000000	85689000000	4698700000	4092300000	5230200000	4627800000	3630600000	4977100000	2288700000	3101300000	5353300000	5997500000	3561400000	5970600000	2478800000	2631300000	2732200000	4161500000
Q02218	113	113	95	2-oxoglutarate dehydrogenase, mitochondrial	OGDH	2-oxoglutarate dehydrogenase, mitochondrial	75.7	75.7	69.3	115.93	1023	1740000000000	38622000000	8.1114e+10	6.5532e+10	101000000000	55727000000	77422000000	110000000000	56057000000	119000000000	8.2594e+10	6.8241e+10	103000000000	34622000000	63262000000	35490000000	71444000000	162000000000	156000000000	8.2478e+10	111000000000	100000000000	1802500000	1456300000	2243200000	1238400000	1720500000	2447000000	49196000	1245700000	2646100000	1835400000	1516500000	2285000000	769380000	1405800000	788680000	1587600000
P99999	27	27	19	Cytochrome c	CYCS	Cytochrome c	85.7	85.7	62.9	11.749	105	1720000000000	287000000000	84657000000	6.5023e+10	7.9221e+10	84482000000	84385000000	92569000000	45988000000	84471000000	101000000000	72732000000	82000000000	51042000000	105000000000	5.6403e+10	103000000000	109000000000	121000000000	9.5981e+10	9.0484e+10	9.883e+10	14110000000	10837000000	13204000000	14080000000	14064000000	15428000000	2215900000	7664700000	14079000000	16768000000	12122000000	13667000000	8507000000	17533000000	9400500000	17121000000
P11310	58	58	58	Medium-chain specific acyl-CoA dehydrogenase, mitochondrial	ACADM	Medium-chain specific acyl-CoA dehydrogenase, mitochondrial	74.8	74.8	74.8	46.588	421	1720000000000	86173000000	7.4162e+10	68417000000	103000000000	7.1251e+10	107000000000	8.383e+10	8.5155e+10	9.1052e+10	7.2898e+10	6.9136e+10	85127000000	7.3836e+10	105000000000	6.7135e+10	9.6502e+10	121000000000	128000000000	7.0906e+10	7.8219e+10	7.1608e+10	3708100000	3420900000	5132600000	3562500000	5366700000	4191500000	24471000	4257700000	4552600000	3644900000	3456800000	4256400000	3691800000	5235500000	3356700000	4825100000
P28331	83	83	83	NADH-ubiquinone oxidoreductase 75 kDa subunit, mitochondrial	NDUFS1	NADH-ubiquinone oxidoreductase 75 kDa subunit, mitochondrial	87.2	87.2	87.2	79.467	727	1720000000000	42047000000	8.8148e+10	5.6216e+10	104000000000	7.8966e+10	121000000000	7.8404e+10	7.7227e+10	9.9086e+10	8.5186e+10	5.9837e+10	9.8642e+10	51685000000	7.8799e+10	6.2479e+10	4.0314e+10	145000000000	98061000000	9.3617e+10	108000000000	98362000000	2150000000	1371100000	2526800000	1926000000	2943400000	1912300000	37756000	1883600000	2416700000	2077700000	1459400000	2405900000	1260600000	1921900000	1523900000	983260000
P0DMV9	80	71	45	Heat shock 70 kDa protein 1B	HSPA1B	Heat shock 70 kDa protein 1B	80.5	77.7	56.6	70.051	641	1710000000000	53467000000	90453000000	6.6402e+10	78428000000	5.1305e+10	5.8225e+10	9.1328e+10	8.697e+10	88571000000	102000000000	7.6529e+10	9.6451e+10	69468000000	77472000000	96914000000	77738000000	85434000000	127000000000	9.3049e+10	6.6096e+10	109000000000	2826700000	2075100000	2450900000	1603300000	1819500000	2854000000	724350000	2717800000	2767900000	3177200000	2391500000	3014100000	2170900000	2421000000	3028600000	2429300000
P17174	54	54	54	Aspartate aminotransferase, cytoplasmic	GOT1	Aspartate aminotransferase, cytoplasmic	93.2	93.2	93.2	46.247	413	1690000000000	76950000000	8.2151e+10	5.8918e+10	9.6987e+10	9.0363e+10	9.1275e+10	99824000000	50230000000	88230000000	69309000000	6.2029e+10	92245000000	6.6756e+10	7.514e+10	5.767e+10	9.1102e+10	119000000000	134000000000	9.7093e+10	7.6123e+10	9.4284e+10	3734100000	2678100000	4408500000	4107400000	4148900000	4537400000	46528000	2283200000	4010500000	3150400000	2819500000	4193000000	3034400000	3415500000	2621400000	4141000000
P52179	250	250	6	Myomesin-1	MYOM1	Myomesin-1	91	91	5.3	187.62	1685	1680000000000	16625000000	5.6964e+10	65439000000	6.4312e+10	59008000000	110000000000	118000000000	116000000000	108000000000	7.4577e+10	8.3234e+10	56810000000	5.398e+10	9.8935e+10	4.8665e+10	9.7702e+10	128000000000	117000000000	7.1255e+10	8.3736e+10	6.6005e+10	564000000	647910000	636750000	584230000	1092100000	1170700000	3106000	1143500000	1073900000	738380000	824100000	562470000	534460000	979560000	481830000	967350000
P00568	47	47	46	Adenylate kinase isoenzyme 1	AK1	Adenylate kinase isoenzyme 1	97.9	97.9	97.9	21.635	194	1660000000000	151000000000	7.7259e+10	6.9453e+10	78118000000	8.1033e+10	8.0441e+10	8.1105e+10	6.912e+10	8.7062e+10	6.1094e+10	7.0172e+10	62900000000	8.2936e+10	97918000000	7.2942e+10	106000000000	104000000000	109000000000	8.6534e+10	9.3125e+10	8.249e+10	7023500000	6313900000	7101600000	7366600000	7312800000	7373200000	1006300000	6283600000	7914700000	5554000000	6379300000	5718200000	7539700000	8901700000	6631100000	9606400000
P12277	50	48	48	Creatine kinase B-type	CKB	Creatine kinase B-type	96.3	96.3	96.3	42.644	381	1580000000000	92733000000	70236000000	7.3022e+10	7.7103e+10	63432000000	8.4688e+10	114000000000	49566000000	8.7316e+10	5.4892e+10	7.4558e+10	7.0494e+10	42460000000	8.5903e+10	43833000000	74094000000	132000000000	118000000000	69324000000	9.151e+10	8.2794e+10	4131500000	4295400000	4535500000	3731300000	4981600000	6712600000	1019600000	2915600000	5136200000	3228900000	4385800000	4146700000	2497600000	5053100000	2578400000	4358500000
P11532	448	448	401	Dystrophin	DMD	Dystrophin	78	78	66.9	426.74	3685	1560000000000	7859100000	7.6014e+10	6.1194e+10	103000000000	5.7424e+10	6.2274e+10	7.0273e+10	5.9045e+10	95031000000	87617000000	6.449e+10	121000000000	48927000000	53770000000	6.2236e+10	7.1136e+10	91221000000	133000000000	81524000000	54813000000	9.4853e+10	383910000	309060000	521720000	290020000	314510000	354910000	35956000	298210000	479960000	442510000	325710000	612030000	247100000	271570000	314320000	359270000
P07951	86	56	11	Tropomyosin beta chain	TPM2	Tropomyosin beta chain	97.9	75.4	20.4	32.85	284	1550000000000	97121000000	69817000000	6.9496e+10	5.4768e+10	5.5199e+10	76493000000	65018000000	7.2916e+10	71348000000	8.2894e+10	58365000000	48598000000	5.2615e+10	84345000000	5.9096e+10	9.3116e+10	139000000000	86349000000	9.2737e+10	97527000000	6.0792e+10	4363600000	4343500000	3423000000	3449900000	4780800000	4063700000	3945600000	4557200000	4459300000	5180900000	3647800000	3037400000	3288400000	5271600000	3693500000	5819800000
P09669	20	20	20	Cytochrome c oxidase subunit 6C	COX6C	Cytochrome c oxidase subunit 6C	100	100	100	8.7813	75	1530000000000	382000000000	94012000000	58076000000	9.5959e+10	6.2598e+10	96725000000	6.6049e+10	7.0631e+10	9.4712e+10	8.2662e+10	62136000000	81906000000	6.2396e+10	72788000000	6.6888e+10	4.1851e+10	107000000000	7.0008e+10	80314000000	7.9755e+10	82458000000	23503000000	14519000000	23990000000	15650000000	24181000000	16512000000	201980000	17658000000	23678000000	20665000000	15534000000	20476000000	15599000000	18197000000	16722000000	10463000000
P06744	71	71	56	Glucose-6-phosphate isomerase	GPI	Glucose-6-phosphate isomerase	77.6	77.6	66.5	63.146	558	1510000000000	58252000000	7.6015e+10	6.8508e+10	9.6972e+10	6.2041e+10	9.1708e+10	9.4083e+10	73331000000	9.6511e+10	8.1297e+10	7.5385e+10	7.0805e+10	45040000000	59009000000	4.928e+10	6.6406e+10	103000000000	8.4059e+10	67273000000	8.53e+10	5.9547e+10	2923700000	2634900000	3729700000	2386200000	3527200000	3618600000	361890000	2820400000	3711900000	3126800000	2899400000	2723300000	1732300000	2269600000	1895400000	2554100000
Q9Y490	322	322	288	Talin-1	TLN1	Talin-1	88.4	88.4	84.2	269.76	2541	1500000000000	11281000000	6.5483e+10	7.3614e+10	53899000000	5.5176e+10	48135000000	63999000000	7.2965e+10	7.6123e+10	138000000000	6.331e+10	64865000000	41220000000	69504000000	7.0592e+10	9.2493e+10	5.9804e+10	82896000000	7.5442e+10	3.7405e+10	6.236e+10	492360000	553490000	405250000	414860000	361920000	481190000	998240000	548610000	572350000	1039700000	476020000	487710000	309930000	522580000	530770000	695430000
P31040	64	64	3	Succinate dehydrogenase [ubiquinone] flavoprotein subunit, mitochondrial	SDHA	Succinate dehydrogenase [ubiquinone] flavoprotein subunit, mitochondrial	82.8	82.8	9.8	72.691	664	1490000000000	47991000000	8.5248e+10	53397000000	8.6178e+10	5.3979e+10	90964000000	6.6544e+10	5.0543e+10	78082000000	69957000000	52896000000	97288000000	45408000000	6.0167e+10	39931000000	9.6305e+10	132000000000	105000000000	74977000000	80745000000	6.6611e+10	2749900000	1722500000	2779900000	1741300000	2934300000	2146600000	69348000	1630400000	2518800000	2256700000	1706300000	3138300000	1464800000	1940900000	1288100000	3106600000
P62937	28	28	25	Peptidyl-prolyl cis-trans isomerase A	PPIA	Peptidyl-prolyl cis-trans isomerase A	100	100	100	18.012	165	1480000000000	148000000000	60752000000	8.2775e+10	61831000000	58773000000	7.4655e+10	6.0569e+10	8.7877e+10	54213000000	84776000000	73651000000	61292000000	74961000000	8.9371e+10	9.1084e+10	64216000000	74192000000	7.211e+10	5.811e+10	5.6762e+10	6.4252e+10	6075200000	8277500000	6183100000	5877300000	7465500000	6056900000	7252500000	8787700000	5421300000	8477600000	7365100000	6129200000	7496100000	8937100000	9108400000	6421600000
P01857	40	26	22	Ig gamma-1 chain C region	IGHG1	Ig gamma-1 chain C region	77.3	69.7	62.7	36.105	330	1480000000000	98574000000	82901000000	31870000000	7.3339e+10	58843000000	4.5495e+10	74277000000	4.5022e+10	8.958e+10	5.6312e+10	30668000000	51822000000	75253000000	72200000000	8.0013e+10	8.8514e+10	53221000000	95878000000	133000000000	58303000000	115000000000	5526700000	2124700000	4889300000	3922900000	3033000000	4951800000	4469300000	3001500000	5972000000	3754200000	2044600000	3454800000	5016800000	4813300000	5334200000	5900900000
P02671	92	92	90	Fibrinogen alpha chain	FGA	Fibrinogen alpha chain	53.8	53.8	52.9	94.972	866	1470000000000	37627000000	6.5127e+10	34260000000	7.5791e+10	84687000000	52759000000	6.9471e+10	31714000000	82742000000	38569000000	20044000000	102000000000	8.4665e+10	30285000000	8.2711e+10	130000000000	5.3059e+10	5.607e+10	108000000000	6.3817e+10	127000000000	1669900000	878460000	1943400000	2171500000	1352800000	1781300000	1896300000	813190000	2121600000	988960000	513950000	2622300000	2170900000	776530000	2120800000	3338600000
P63316	26	26	26	Troponin C, slow skeletal and cardiac muscles	TNNC1	Troponin C, slow skeletal and cardiac muscles	98.1	98.1	98.1	18.402	161	1460000000000	243000000000	57325000000	6.928e+10	69709000000	7.4193e+10	71551000000	8.7904e+10	58984000000	77237000000	6.868e+10	58682000000	7.7946e+10	49454000000	6.1198e+10	4.2469e+10	7.7692e+10	116000000000	99906000000	86280000000	7.2992e+10	8.1909e+10	9554200000	11547000000	11618000000	12365000000	11925000000	14651000000	62321000	9830700000	12873000000	11447000000	9780400000	12991000000	8242400000	10200000000	7078100000	12949000000
Q01995	42	42	41	Transgelin	TAGLN	Transgelin	97.5	97.5	97.5	22.611	201	1460000000000	91469000000	9.4722e+10	4.8284e+10	24298000000	84854000000	13291000000	5.7198e+10	28718000000	64525000000	163000000000	17354000000	6.0316e+10	58210000000	9.0677e+10	83821000000	170000000000	28999000000	3.4928e+10	119000000000	7.1019e+09	25266000000	5920100000	3017800000	1518600000	5303400000	830660000	3574800000	11851000000	1794900000	4032800000	10168000000	1084600000	3769800000	3638100000	5667300000	5238800000	10627000000
P06733	80	80	75	Alpha-enolase	ENO1	Alpha-enolase	98.8	98.8	91.7	47.168	434	1440000000000	65539000000	6.0358e+10	5.2423e+10	7.5712e+10	5.7613e+10	6.5554e+10	7.867e+10	5.1995e+10	9.8021e+10	8.1017e+10	5.8126e+10	7.7554e+10	5.4221e+10	5.6287e+10	7.57e+10	79978000000	7.0945e+10	9.2929e+10	70234000000	4.7614e+10	8.2517e+10	2743600000	2382900000	3441400000	2618800000	2979700000	3575900000	2472300000	2363400000	4455500000	3682600000	2642100000	3525200000	2464600000	2558500000	3440900000	3635400000
P55084	60	60	60	Trifunctional enzyme subunit beta, mitochondrial	HADHB	Trifunctional enzyme subunit beta, mitochondrial	80.2	80.2	80.2	51.294	474	1430000000000	55184000000	6.1539e+10	57577000000	67828000000	55492000000	77383000000	63831000000	62116000000	81414000000	7.1003e+10	75889000000	74253000000	49474000000	6.869e+10	71385000000	46390000000	109000000000	115000000000	5.8941e+10	8.0412e+10	85126000000	2366900000	2214500000	2608800000	2134300000	2976300000	2455100000	98891000	2389100000	3131300000	2730900000	2918800000	2855900000	1902800000	2641900000	2745600000	1784200000
P49411	63	63	63	Elongation factor Tu, mitochondrial	TUFM	Elongation factor Tu, mitochondrial	88.1	88.1	88.1	49.541	452	1430000000000	47703000000	62729000000	6.2666e+10	8.7062e+10	52307000000	7.0691e+10	72807000000	7.3053e+10	8.4917e+10	7.4158e+10	6.868e+10	8.8266e+10	4.5762e+10	68035000000	62890000000	62842000000	8.9157e+10	107000000000	6.399e+10	66859000000	6.2727e+10	2091000000	2088900000	2902100000	1743600000	2356400000	2426900000	140250000	2435100000	2830600000	2471900000	2289300000	2942200000	1525400000	2267800000	2096300000	2094700000
Q96Q06-2	144	144	144	Perilipin-4	PLIN4	Isoform 2 of Perilipin-4	86.9	86.9	86.9	140.67	1423	1420000000000	13625000000	66205000000	40798000000	7.7893e+10	57312000000	85705000000	9.0021e+10	3.5004e+10	6.8658e+10	6.5242e+10	4.1257e+10	7.5732e+10	57180000000	66387000000	7.065e+10	77081000000	108000000000	114000000000	77942000000	5.6222e+10	8.3815e+10	636590000	392280000	748980000	551080000	824080000	865590000	24011000	336580000	660170000	627330000	396710000	728190000	549800000	638340000	679330000	741160000
P01860	41	41	21	Ig gamma-3 chain C region	IGHG3	Ig gamma-3 chain C region	66.3	66.3	51.7	41.287	377	1410000000000	82802000000	71225000000	3.9547e+10	7.1273e+10	5.9785e+10	37014000000	6.5001e+10	51366000000	9.1207e+10	5.4328e+10	3.6918e+10	5.4796e+10	57269000000	37627000000	7.4378e+10	7.4431e+10	5.9972e+10	8.2158e+10	139000000000	4.9229e+10	118000000000	4189700000	2326300000	4192500000	3516700000	2177300000	3823600000	4859700000	3021500000	5365100000	3195800000	2171600000	3223300000	3368800000	2213300000	4375200000	4378300000
O75390	49	49	49	Citrate synthase, mitochondrial	CS	Citrate synthase, mitochondrial	72.1	72.1	72.1	51.712	466	1360000000000	71718000000	5.458e+10	49167000000	8.1084e+10	5.1655e+10	6.4422e+10	100000000000	51871000000	84208000000	7.4091e+10	55265000000	6.6533e+10	4.5368e+10	49267000000	49474000000	48025000000	9.8706e+10	101000000000	6.8547e+10	9.6708e+10	7.1513e+10	2872600000	2587700000	4267600000	2718700000	3390600000	5264400000	61656000	2730000000	4432000000	3899500000	2908700000	3501800000	2387800000	2593000000	2603900000	2527600000
P42765	54	54	54	3-ketoacyl-CoA thiolase, mitochondrial	ACAA2	3-ketoacyl-CoA thiolase, mitochondrial	99.5	99.5	99.5	41.924	397	1360000000000	64534000000	6.3365e+10	5.2876e+10	6.6003e+10	43845000000	9.8917e+10	6.882e+10	7.6867e+10	8.4697e+10	6.685e+10	7.3554e+10	93499000000	37071000000	6.8632e+10	37243000000	5.7899e+10	9.8154e+10	9.1237e+10	47916000000	6.9229e+10	56340000000	3017400000	2517900000	3143000000	2087900000	4710300000	3277100000	104440000	3660300000	4033200000	3183300000	3502600000	4452300000	1765300000	3268200000	1773500000	2757100000
O95831	64	64	64	Apoptosis-inducing factor 1, mitochondrial	AIFM1	Apoptosis-inducing factor 1, mitochondrial	76.7	76.7	76.7	66.9	613	1360000000000	43996000000	6.3272e+10	5.0639e+10	6.4947e+10	4.3271e+10	81345000000	5.2354e+10	6.0968e+10	65931000000	71711000000	6.785e+10	6.9444e+10	5.4046e+10	84368000000	6.63e+10	61429000000	88232000000	100000000000	7.1138e+10	6.9611e+10	7.4678e+10	2041000000	1633500000	2095100000	1395800000	2624000000	1688800000	64375000	1966700000	2126800000	2313300000	2188700000	2240100000	1743400000	2721600000	2138700000	1981600000
P08559	65	65	1	Pyruvate dehydrogenase E1 component subunit alpha, somatic form, mitochondrial	PDHA1	Pyruvate dehydrogenase E1 component subunit alpha, somatic form, mitochondrial	90.3	90.3	3.1	43.295	390	1360000000000	61857000000	7.2348e+10	5.2203e+10	8.2264e+10	4.523e+10	6.2262e+10	7.6707e+10	5.3149e+10	76300000000	7.0061e+10	59762000000	8.3196e+10	4.4142e+10	62397000000	4.6275e+10	5.4927e+10	104000000000	105000000000	6.7093e+10	74049000000	6.8113e+10	3288600000	2372900000	3739300000	2055900000	2830100000	3486700000	64278000	2415900000	3468200000	3184600000	2716500000	3781600000	2006500000	2836200000	2103400000	2496700000
O76041	196	195	176	Nebulette	NEBL	Nebulette	90.9	90.9	83.7	116.45	1014	1330000000000	19906000000	4.8521e+10	90979000000	61056000000	35259000000	89871000000	47802000000	128000000000	51796000000	78042000000	106000000000	58962000000	6.4132e+10	8.5101e+10	4.4924e+10	58134000000	81971000000	6.1336e+10	44246000000	49407000000	4.8144e+10	724190000	1357900000	911290000	526260000	1341400000	713460000	1739800	1915600000	773080000	1164800000	1575300000	880030000	957190000	1270200000	670500000	867680000
P13804	47	47	47	Electron transfer flavoprotein subunit alpha, mitochondrial	ETFA	Electron transfer flavoprotein subunit alpha, mitochondrial	95.2	95.2	95.2	35.079	333	1320000000000	66198000000	52526000000	47995000000	60148000000	44544000000	75366000000	49711000000	70591000000	6.4837e+10	56924000000	56728000000	6.7549e+10	52691000000	8.4376e+10	6.6108e+10	6.4663e+10	109000000000	9.0756e+10	52428000000	7.7966e+10	7.7445e+10	2626300000	2399800000	3007400000	2227200000	3768300000	2485600000	75501000	3529600000	3241800000	2846200000	2836400000	3377400000	2634500000	4218800000	3305400000	3233100000
Q01082	325	325	29	Spectrin beta chain, non-erythrocytic 1	SPTBN1	Spectrin beta chain, non-erythrocytic 1	88.9	88.9	8.2	274.61	2364	1320000000000	9302700000	5.5953e+10	5.9938e+10	69291000000	48405000000	5.9096e+10	9.9851e+10	59924000000	8.0937e+10	7.6857e+10	5.1015e+10	7.5791e+10	4.4516e+10	4.6585e+10	67058000000	5.2043e+10	7.1236e+10	79338000000	7.1811e+10	41271000000	7.728e+10	394040000	422100000	487970000	340880000	416170000	703170000	230890000	422000000	569980000	541250000	359260000	533740000	313490000	328060000	472240000	366500000
Q96HC4-6	61	61	19	PDZ and LIM domain protein 5	PDLIM5	Isoform 6 of PDZ and LIM domain protein 5	71.2	71.2	24.3	67.728	625	1310000000000	36466000000	44664000000	76402000000	4.8529e+10	55600000000	69802000000	6.4408e+10	9.771e+10	55469000000	8.7644e+10	9.5909e+10	6.9461e+10	5.4057e+10	7.3191e+10	34820000000	6.8092e+10	7.0815e+10	61758000000	54341000000	74002000000	53618000000	1240700000	2122300000	1348000000	1544500000	1938900000	1789100000	68993000	2714200000	1540800000	2434500000	2664100000	1929500000	1501600000	2033100000	967230000	1891500000
P38117	43	43	43	Electron transfer flavoprotein subunit beta	ETFB	Electron transfer flavoprotein subunit beta	93.3	93.3	93.3	27.843	255	1300000000000	93164000000	52789000000	8.2312e+10	6.864e+10	4.6387e+10	9.1261e+10	63163000000	9.3061e+10	5.8173e+10	5.9754e+10	7.3009e+10	5.7698e+10	5.1282e+10	5.8978e+10	5.281e+10	4.9574e+10	8.4519e+10	9.6093e+10	5.1498e+10	6.0105e+10	5.0643e+10	3770600000	5879400000	4902800000	3313400000	6518700000	4511600000	181600000	6647200000	4155200000	4268100000	5214900000	4121300000	3663000000	4212700000	3772200000	3541000000
P68363	51	51	0	Tubulin alpha-1B chain	TUBA1B	Tubulin alpha-1B chain	83.8	83.8	0	50.151	451	1300000000000	62102000000	64043000000	5.1277e+10	6.9772e+10	5.1952e+10	40807000000	7.9365e+10	57270000000	8.426e+10	8.205e+10	50581000000	80963000000	37808000000	4.5037e+10	47807000000	73940000000	72592000000	8.5796e+10	6.4573e+10	55478000000	66422000000	3049700000	2441800000	3322500000	2473900000	1943200000	3779300000	2016400000	2727100000	4012400000	3907100000	2408600000	3855400000	1800400000	2144600000	2276500000	3520900000
P22695	52	52	52	Cytochrome b-c1 complex subunit 2, mitochondrial	UQCRC2	Cytochrome b-c1 complex subunit 2, mitochondrial	83	83	83	48.442	453	1300000000000	68502000000	5.137e+10	5.4901e+10	7.3506e+10	51531000000	6.3145e+10	6.2581e+10	57495000000	8.0282e+10	6.8726e+10	6.2742e+10	4.8874e+10	43647000000	6.6651e+10	6.8945e+10	4.3903e+10	8.441e+10	8.2439e+10	68293000000	7.927e+10	8.7314e+10	2703700000	2889500000	3868700000	2712100000	3323400000	3293700000	79934000	3026000000	4225300000	3617200000	3302200000	2572300000	2297200000	3508000000	3628700000	2310700000
P13929	65	60	56	Beta-enolase	ENO3	Beta-enolase	86.9	76.3	74.2	46.986	434	1300000000000	68275000000	55015000000	8.4793e+10	5.6795e+10	6.2543e+10	100000000000	7.0919e+10	9.2202e+10	53233000000	34499000000	7.3602e+10	59918000000	39867000000	56525000000	33457000000	7.5447e+10	9.7427e+10	71775000000	4.3921e+10	6.4947e+10	6.8513e+10	2895500000	4462800000	2989200000	3291700000	5286000000	3732600000	73534000	4852700000	2801800000	1815800000	3873800000	3153600000	2098300000	2975000000	1760900000	3970900000
P49748	78	78	2	Very long-chain specific acyl-CoA dehydrogenase, mitochondrial	ACADVL	Very long-chain specific acyl-CoA dehydrogenase, mitochondrial	83.7	83.7	1.8	70.389	655	1300000000000	31624000000	4.4208e+10	6.2691e+10	5.4817e+10	36679000000	7.174e+10	90847000000	60827000000	96550000000	69033000000	69743000000	57801000000	3.4481e+10	57529000000	35247000000	6.9978e+10	9.6575e+10	8.0713e+10	6.5783e+10	8.0063e+10	58852000000	1078200000	1529000000	1337000000	894620000	1749800000	2215800000	59575000	1483600000	2354900000	1683700000	1701000000	1409800000	840990000	1403100000	859680000	1706800000
P26038	106	106	84	Moesin	MSN	Moesin	86.8	86.8	66.9	67.819	577	1300000000000	39324000000	5.98e+10	5.9496e+10	6.4781e+10	5.1484e+10	5.7056e+10	7.86e+10	6.279e+10	76633000000	7.9732e+10	4.4104e+10	8.8428e+10	34235000000	42635000000	51801000000	6.4744e+10	69819000000	95586000000	60047000000	4.7809e+10	7.1552e+10	1812100000	1802900000	1963100000	1560100000	1729000000	2381800000	1107400000	1902700000	2322200000	2416100000	1336500000	2679600000	1037400000	1292000000	1569700000	1961900000
Q16698	44	44	44	2,4-dienoyl-CoA reductase, mitochondrial	DECR1	2,4-dienoyl-CoA reductase, mitochondrial	81.5	81.5	81.5	36.067	335	1290000000000	58420000000	5.3952e+10	4.2891e+10	6.8063e+10	3.8533e+10	85864000000	71526000000	5.5689e+10	69210000000	74578000000	5.9809e+10	5.9901e+10	43884000000	6.8601e+10	5.6446e+10	63688000000	104000000000	102000000000	4.8196e+10	6.0065e+10	57534000000	2452300000	1949600000	3093800000	1751500000	3902900000	3251200000	27885000	2531300000	3145900000	3389900000	2718600000	2722800000	1994700000	3118200000	2565700000	2894900000
P35579	326	295	269	Myosin-9	MYH9	Myosin-9	84.3	79.8	75.1	226.53	1960	1270000000000	12186000000	5.5744e+10	7.7102e+10	56646000000	5.2039e+10	6.8198e+10	8.3045e+10	64353000000	5.4416e+10	108000000000	45768000000	65072000000	3.9383e+10	5.5267e+10	4.392e+10	7.9618e+10	80617000000	68267000000	7.4288e+10	35643000000	52779000000	536000000	741370000	544680000	500370000	655750000	798510000	64798000	618780000	523230000	1043100000	440080000	625690000	378680000	531410000	422300000	765560000
Q16836	50	50	50	Hydroxyacyl-coenzyme A dehydrogenase, mitochondrial	HADH	Hydroxyacyl-coenzyme A dehydrogenase, mitochondrial	91.1	91.1	91.1	34.293	314	1260000000000	90335000000	47715000000	59233000000	5.5342e+10	4.8472e+10	8.1432e+10	61964000000	7.1377e+10	8.3489e+10	65174000000	69380000000	4.3143e+10	34554000000	6.906e+10	45332000000	6.5497e+10	9.4059e+10	9.1676e+10	50557000000	6.3475e+10	6.2378e+10	3408200000	4231000000	3953000000	3462300000	5816600000	4426000000	98882000	5098400000	5963500000	4655300000	4955700000	3081600000	2468200000	4932900000	3238000000	4678400000
P12109	88	88	88	Collagen alpha-1(VI) chain	COL6A1	Collagen alpha-1(VI) chain	60.3	60.3	60.3	108.53	1028	1260000000000	23410000000	85253000000	8.9473e+10	34026000000	47479000000	24439000000	23929000000	109000000000	32483000000	120000000000	9.6721e+10	34310000000	6.6557e+10	81265000000	44380000000	8.8919e+10	37853000000	4.7838e+10	6.701e+10	25119000000	4.3022e+10	1578800000	1656900000	630110000	879250000	452570000	443120000	1194800000	2027100000	601540000	2223200000	1791100000	635370000	1232500000	1504900000	821860000	1646600000
Q99497	35	35	35	Protein deglycase DJ-1	PARK7	Protein deglycase DJ-1	97.9	97.9	97.9	19.891	189	1200000000000	99654000000	52442000000	55757000000	6.1071e+10	3.6059e+10	5.8477e+10	63714000000	5.9712e+10	6.0636e+10	53529000000	5.8352e+10	69160000000	5.2996e+10	6.6499e+10	54116000000	5.6595e+10	8.1822e+10	7.487e+10	5.335e+10	4.9402e+10	5.9916e+10	4370200000	4646400000	5089200000	3004900000	4873100000	5309500000	1447200000	4976000000	5053000000	4460700000	4862700000	5763400000	4416400000	5541600000	4509700000	4716300000
P52943	34	34	6	Cysteine-rich protein 2	CRIP2	Cysteine-rich protein 2	96.6	96.6	12.5	22.492	208	1180000000000	131000000000	35874000000	59857000000	6.4317e+10	4.6906e+10	4.9845e+10	55295000000	49917000000	50728000000	6.4477e+10	41877000000	5.057e+10	56915000000	7.1893e+10	66564000000	45006000000	71216000000	7.9872e+10	7.005e+10	44555000000	74549000000	3986000000	6650800000	7146300000	5211800000	5538400000	6143800000	3295700000	5546400000	5636400000	7164100000	4653000000	5618900000	6323900000	7988100000	7396100000	5000600000
P23327	68	68	68	Sarcoplasmic reticulum histidine-rich calcium-binding protein	HRC	Sarcoplasmic reticulum histidine-rich calcium-binding protein	65.5	65.5	65.5	80.243	699	1180000000000	39393000000	6.7182e+10	4.7353e+10	5.8809e+10	33704000000	6.9133e+10	70336000000	4.7467e+10	4.4106e+10	5.0844e+10	3.7579e+10	5.6337e+10	5.5743e+10	7.0167e+10	33569000000	74293000000	95071000000	9.7647e+10	6.1276e+10	50343000000	6.054e+10	2239400000	1578400000	1960300000	1123500000	2304400000	2344500000	10028000	1582200000	1470200000	1694800000	1252600000	1877900000	1858100000	2338900000	1119000000	2476400000
P02774	83	83	72	Vitamin D-binding protein	GC	Vitamin D-binding protein	95.6	95.6	88.6	52.963	474	1180000000000	42034000000	7.6288e+10	3.7684e+10	6.1996e+10	5.942e+10	18752000000	52784000000	31397000000	5.6964e+10	8.3023e+10	25847000000	5.4636e+10	7.8668e+10	26661000000	61184000000	79485000000	33317000000	5.2063e+10	8.4899e+10	33376000000	84009000000	2724600000	1345900000	2214100000	2122200000	669730000	1885200000	3017500000	1121300000	2034400000	2965100000	923090000	1951300000	2809600000	952170000	2185100000	2838700000
P00738	56	56	37	Haptoglobin	HP	Haptoglobin	81	81	61.3	45.205	406	1160000000000	52897000000	70270000000	3.2731e+10	8.6983e+10	4.7437e+10	19436000000	52878000000	49356000000	7.5349e+10	30651000000	8.3683e+09	47329000000	71369000000	3.4366e+10	110000000000	8.0095e+10	35459000000	6.3112e+10	6.2534e+10	31672000000	6.2872e+10	3194100000	1487800000	3953800000	2156200000	883450000	2403600000	4165400000	2243400000	3425000000	1393200000	380380000	2151300000	3244000000	1562100000	4992300000	3640700000
P19367	120	120	111	Hexokinase-1	HK1	Hexokinase-1	75.1	75.1	70.7	102.48	917	1160000000000	24126000000	45029000000	65101000000	57167000000	27750000000	39914000000	8.948e+10	49921000000	110000000000	74933000000	5.9176e+10	6.4784e+10	34213000000	37041000000	6.0554e+10	52765000000	36187000000	8.3998e+10	4.1358e+10	4.8705e+10	7.6105e+10	938110000	1356300000	1191000000	578120000	831550000	1864200000	77537000	1040000000	2294500000	1561100000	1232800000	1349700000	712770000	771690000	1261500000	1099300000
P11216	119	119	93	Glycogen phosphorylase, brain form	PYGB	Glycogen phosphorylase, brain form	82.4	82.4	69.4	96.695	843	1150000000000	23485000000	51979000000	4.5914e+10	6.7232e+10	25978000000	43238000000	8.9014e+10	41889000000	8.8868e+10	4.3485e+10	5.7603e+10	9.582e+10	18100000000	3.7856e+10	40270000000	37134000000	7.6388e+10	8.8344e+10	7.6344e+10	6.5868e+10	54696000000	1060800000	937020000	1372100000	530160000	882400000	1816600000	96472000	854880000	1813600000	887440000	1175600000	1955500000	369390000	772570000	821840000	757840000
P16402	28	28	8	Histone H1.3	HIST1H1D	Histone H1.3	57	57	26.2	22.35	221	1130000000000	113000000000	54125000000	5.9206e+10	5.3323e+10	4.1259e+10	45000000000	40907000000	5.4484e+10	51870000000	6.0967e+10	4.4466e+10	6.9968e+10	5.1058e+10	5.0706e+10	86963000000	5.8969e+10	6.5657e+10	6.3935e+10	5.1767e+10	28013000000	7.001e+10	5412500000	5920600000	5332300000	4125900000	4500000000	4090700000	2904700000	5448400000	5187000000	6096700000	4446600000	6996800000	5105800000	5070600000	8696300000	5896900000
Q05639	50	50	30	Elongation factor 1-alpha 2	EEF1A2	Elongation factor 1-alpha 2	79	79	47.7	50.47	463	1130000000000	54003000000	30872000000	56396000000	49460000000	36445000000	5.9403e+10	71911000000	6.6695e+10	6.4392e+10	5.5155e+10	6.3564e+10	2.9468e+10	4.8132e+10	6.519e+10	5.0851e+10	66718000000	5.6427e+10	70845000000	5.8581e+10	5.385e+10	5.6809e+10	1470100000	2685500000	2355200000	1735500000	2828700000	3424300000	1090200000	3175900000	3066300000	2626400000	3026800000	1403200000	2292000000	3104300000	2421500000	3177100000
P13073	37	37	37	Cytochrome c oxidase subunit 4 isoform 1, mitochondrial	COX4I1	Cytochrome c oxidase subunit 4 isoform 1, mitochondrial	74.6	74.6	74.6	19.576	169	1110000000000	101000000000	45636000000	65117000000	4.3966e+10	4.8069e+10	6.9588e+10	60946000000	68596000000	4.5621e+10	51117000000	66979000000	42166000000	6.9998e+10	5.7869e+10	77047000000	30723000000	4.5518e+10	65336000000	35267000000	67213000000	55540000000	4148700000	5919700000	3996900000	4369900000	6326100000	5540600000	112300000	6236000000	4147400000	4647000000	6089000000	3833300000	6363500000	5260800000	7004300000	2793000000
O75947	32	32	32	ATP synthase subunit d, mitochondrial	ATP5H	ATP synthase subunit d, mitochondrial	94.4	94.4	94.4	18.491	161	1100000000000	110000000000	46191000000	4.9467e+10	46702000000	47374000000	7.2327e+10	40190000000	6.3152e+10	4.2613e+10	5.4606e+10	6.4884e+10	64236000000	40190000000	60129000000	5.9754e+10	5.7619e+10	8.1101e+10	62139000000	44369000000	5.4307e+10	4.6527e+10	4619100000	4946700000	4670200000	4737400000	7232700000	4019000000	161620000	6315200000	4261300000	5460600000	6488400000	6423600000	4019000000	6012900000	5975400000	5761900000
Q14192	54	54	54	Four and a half LIM domains protein 2	FHL2	Four and a half LIM domains protein 2	99.6	99.6	99.6	32.193	279	1070000000000	59395000000	22074000000	24403000000	7.1346e+10	10472000000	9.7648e+10	5.5488e+10	6.7315e+10	67318000000	38269000000	5.2211e+10	8.4264e+10	8.1808e+09	8.8277e+10	5.0434e+10	8.1463e+09	130000000000	70142000000	5.7022e+09	6.4749e+10	50767000000	1226300000	1355700000	3963700000	581770000	5424900000	3082700000	118240000	3739700000	3739900000	2126100000	2900600000	4681300000	454490000	4904300000	2801900000	452570000
P55072	117	117	117	Transitional endoplasmic reticulum ATPase	VCP	Transitional endoplasmic reticulum ATPase	92.4	92.4	92.4	89.321	806	1070000000000	23808000000	4.9223e+10	54459000000	5.4861e+10	4.6384e+10	51514000000	6.4921e+10	52186000000	5.4167e+10	5.4552e+10	5.0792e+10	5.9231e+10	3.4654e+10	54099000000	37906000000	50584000000	75602000000	64977000000	45498000000	5.2706e+10	4.7124e+10	1093800000	1210200000	1219100000	1030800000	1144800000	1442700000	353910000	1159700000	1203700000	1212300000	1128700000	1316300000	770090000	1202200000	842350000	1124100000
Q6NZI2	61	61	61	Polymerase I and transcript release factor	PTRF	Polymerase I and transcript release factor	67.4	67.4	67.4	43.476	390	1060000000000	66343000000	42827000000	56031000000	5.4111e+10	27793000000	45809000000	43028000000	52524000000	5.6667e+10	5.6231e+10	55554000000	68089000000	4.5946e+10	51830000000	5.8065e+10	4.9328e+10	44980000000	82705000000	5.4692e+10	2.7564e+10	5.5066e+10	2676700000	3502000000	3381900000	1737100000	2863100000	2689200000	2040500000	3282800000	3541700000	3514400000	3472100000	4255500000	2871600000	3239400000	3629100000	3083000000
P05091	53	53	48	Aldehyde dehydrogenase, mitochondrial	ALDH2	Aldehyde dehydrogenase, mitochondrial	79.5	79.5	77.9	56.381	517	1020000000000	44265000000	4.2615e+10	31104000000	6.2491e+10	4.3148e+10	49841000000	85972000000	34383000000	60101000000	46961000000	35110000000	5.4577e+10	25776000000	4.0955e+10	3.4593e+10	4.3401e+10	76360000000	83022000000	47915000000	46743000000	6.7683e+10	1852800000	1352300000	2717000000	1876000000	2167000000	3737900000	232090000	1494900000	2613100000	2041800000	1526500000	2372900000	1120700000	1780700000	1504000000	1887000000
P07900	110	110	73	Heat shock protein HSP 90-alpha	HSP90AA1	Heat shock protein HSP 90-alpha	76.4	76.4	57.4	84.659	732	1020000000000	30773000000	43965000000	31164000000	48500000000	46767000000	36884000000	66902000000	41166000000	60405000000	5.3701e+10	37970000000	56902000000	38520000000	35961000000	4.4259e+10	58964000000	57658000000	79751000000	5.8824e+10	4.1116e+10	6.2489e+10	1332300000	944360000	1469700000	1417200000	1117700000	2027300000	413120000	1247500000	1830500000	1627300000	1150600000	1724300000	1167300000	1089700000	1341200000	1786800000
P11177	32	32	32	Pyruvate dehydrogenase E1 component subunit beta, mitochondrial	PDHB	Pyruvate dehydrogenase E1 component subunit beta, mitochondrial	77.4	77.4	77.4	39.233	359	1010000000000	48199000000	5.5639e+10	4.0989e+10	45701000000	4.2175e+10	34674000000	4.5099e+10	37095000000	5.1475e+10	5.3478e+10	40374000000	52048000000	3.1012e+10	4.6107e+10	3.6476e+10	5.2181e+10	9.5156e+10	101000000000	4.7752e+10	59618000000	43334000000	2649500000	1951900000	2176300000	2008300000	1651100000	2147600000	38521000	1766400000	2451200000	2546600000	1922600000	2478500000	1476800000	2195600000	1737000000	2484800000
P00441	24	24	24	Superoxide dismutase [Cu-Zn]	SOD1	Superoxide dismutase [Cu-Zn]	99.4	99.4	99.4	15.936	154	988000000000	124000000000	5.4943e+10	54852000000	5.4616e+10	29551000000	32432000000	4.0465e+10	3.3013e+10	5.8378e+10	3.6488e+10	38254000000	5.5753e+10	5.1161e+10	39167000000	3.3033e+10	4.1498e+10	6.3438e+10	7.2401e+10	7.0899e+10	4.5963e+10	62797000000	6867900000	6856500000	6827100000	3693900000	4054000000	5058200000	2359800000	4126700000	7297300000	4561000000	4781700000	6969100000	6395200000	4895900000	4129200000	5187300000
P21796	45	45	45	Voltage-dependent anion-selective channel protein 1	VDAC1	Voltage-dependent anion-selective channel protein 1	98.6	98.6	98.6	30.772	283	978000000000	57542000000	3.9724e+10	3.9907e+10	5.2557e+10	45935000000	70710000000	5.8356e+10	4.0195e+10	5.701e+10	4.5962e+10	5.958e+10	5.5086e+10	25640000000	5.0845e+10	19712000000	34611000000	6.8913e+10	5.1983e+10	5.0443e+10	5.9736e+10	49858000000	2336700000	2347500000	3091600000	2702100000	4159400000	3432700000	85825000	2364400000	3353500000	2703600000	3504700000	3240300000	1508300000	2990900000	1159600000	2035900000
P06727	91	91	89	Apolipoprotein A-IV	APOA4	Apolipoprotein A-IV	87.6	87.6	84.8	45.398	396	976000000000	37534000000	64302000000	33345000000	6.3841e+10	28547000000	14791000000	3.6966e+10	3.2159e+10	47093000000	8.1972e+10	20379000000	37544000000	8.5095e+10	34015000000	77326000000	3.6264e+10	13832000000	24955000000	70371000000	25811000000	7.6922e+10	2473200000	1282500000	2455400000	1098000000	568890000	1421800000	2706100000	1236900000	1811300000	3152800000	783810000	1444000000	3272900000	1308300000	2974100000	1394800000
P30042	33	33	33	ES1 protein homolog, mitochondrial	C21orf33	ES1 protein homolog, mitochondrial	82.5	82.5	82.5	28.17	268	964000000000	64285000000	43130000000	51404000000	57113000000	40289000000	75319000000	4.5359e+10	51761000000	4.043e+10	3.8654e+10	5.034e+10	40497000000	38420000000	5.2586e+10	24219000000	4.4509e+10	75462000000	55814000000	4.1764e+10	50948000000	4.1937e+10	2875300000	3427000000	3807600000	2686000000	5021200000	3023900000	288010000	3450700000	2695300000	2576900000	3356000000	2699800000	2561400000	3505700000	1614600000	2967300000
Q06830	33	33	29	Peroxiredoxin-1	PRDX1	Peroxiredoxin-1	86.9	86.9	83.4	22.11	199	960000000000	63994000000	43983000000	23806000000	47318000000	4.6224e+10	28113000000	5.9655e+10	24825000000	5.0779e+10	4.4699e+10	24717000000	54729000000	64865000000	30081000000	60050000000	53925000000	48856000000	8.0917e+10	66874000000	28812000000	6.1806e+10	2932200000	1587100000	3154600000	3081600000	1874200000	3977000000	991220000	1655000000	3385300000	2979900000	1647800000	3648600000	4324300000	2005400000	4003400000	3595000000
P23528	45	45	31	Cofilin-1	CFL1	Cofilin-1	99.4	99.4	72.9	18.502	166	960000000000	95981000000	40489000000	61190000000	5.1609e+10	3.7719e+10	39940000000	40508000000	5.2772e+10	4.6779e+10	51090000000	4.5618e+10	48851000000	3.9031e+10	4.888e+10	4.9536e+10	47371000000	4.1618e+10	6.6737e+10	32143000000	34645000000	40105000000	4048900000	6119000000	5160900000	3771900000	3994000000	4050800000	4318200000	5277200000	4677900000	5109000000	4561800000	4885100000	3903100000	4888000000	4953600000	4737100000
P55809	51	51	50	Succinyl-CoA:3-ketoacid coenzyme A transferase 1, mitochondrial	OXCT1	Succinyl-CoA:3-ketoacid coenzyme A transferase 1, mitochondrial	73.5	73.5	71.2	56.157	520	946000000000	37821000000	3.0698e+10	42727000000	51960000000	37896000000	41357000000	43769000000	39519000000	46679000000	5.3919e+10	50302000000	58707000000	31256000000	4.6453e+10	36729000000	5.418e+10	6.9582e+10	65249000000	36463000000	47630000000	58802000000	1227900000	1709100000	2078400000	1515800000	1654300000	1750800000	66291000	1580800000	1867100000	2156800000	2012100000	2348300000	1250200000	1858100000	1469200000	2167200000
Q15149	599	599	2	Plectin	PLEC	Plectin	79.2	79.2	0.8	531.78	4684	942000000000	3249300000	36321000000	84117000000	3.8865e+10	32147000000	4.427e+10	3.9213e+10	56142000000	42605000000	51306000000	55603000000	4.4326e+10	29566000000	5.0771e+10	37746000000	4.6368e+10	64908000000	51647000000	41155000000	3.1156e+10	3.7655e+10	125250000	290060000	134020000	110850000	152650000	135220000	91081000	193590000	146920000	176920000	191740000	152850000	101950000	175070000	130160000	159890000
P01834	21	21	21	Ig kappa chain C region	IGKC	Ig kappa chain C region	100	100	100	11.609	106	940000000000	188000000000	5.2943e+10	16974000000	62547000000	57914000000	30624000000	3.7338e+10	26770000000	4.5704e+10	48573000000	23773000000	4.3178e+10	41824000000	34454000000	35846000000	5.7366e+10	36901000000	46313000000	97534000000	3.1584e+10	75352000000	10589000000	3394900000	12509000000	11583000000	6124900000	7467500000	7317600000	5353900000	9140700000	9714600000	4754600000	8635500000	8364800000	6890800000	7169200000	11473000000
Q9NX63	49	49	49	MICOS complex subunit MIC19	CHCHD3	MICOS complex subunit MIC19	91.2	91.2	91.2	26.152	227	937000000000	72110000000	35666000000	5.4919e+10	45440000000	3.6472e+10	59299000000	26075000000	6.3642e+10	50596000000	42907000000	5.6675e+10	43323000000	36594000000	64968000000	5.3238e+10	32006000000	5.5552e+10	43827000000	3.0438e+10	49294000000	51244000000	2743500000	4224600000	3495400000	2805600000	4561400000	2005700000	404400000	4895600000	3892000000	3300500000	4359600000	3332500000	2814900000	4997500000	4095200000	2462000000
P08237	86	86	80	ATP-dependent 6-phosphofructokinase, muscle type	PFKM	ATP-dependent 6-phosphofructokinase, muscle type	74	74	72.8	85.182	780	936000000000	28356000000	26429000000	3.5849e+10	32781000000	36739000000	7.7071e+10	76660000000	46097000000	5.427e+10	28911000000	4.5663e+10	3.414e+10	24148000000	5.4942e+10	30109000000	3.5296e+10	8.3126e+10	5.588e+10	4.3005e+10	7.298e+10	40167000000	800870000	1086300000	993360000	1113300000	2335500000	2323000000	44861000	1396900000	1644600000	876100000	1383700000	1034500000	731760000	1664900000	912380000	1069600000
P30086	27	27	27	Phosphatidylethanolamine-binding protein 1	PEBP1	Phosphatidylethanolamine-binding protein 1	96.8	96.8	96.8	21.057	187	934000000000	93425000000	29187000000	34040000000	29202000000	4.3541e+10	53452000000	5.5515e+10	46203000000	4.7424e+10	35810000000	5.1099e+10	52111000000	38728000000	5.2948e+10	41625000000	41207000000	5.1505e+10	6.6239e+10	43379000000	5.0292e+10	5.1507e+10	2918700000	3404000000	2920200000	4354100000	5345200000	5551500000	1924100000	4620300000	4742400000	3581000000	5109900000	5211100000	3872800000	5294800000	4162500000	4120700000
P09972	60	48	48	Fructose-bisphosphate aldolase C	ALDOC	Fructose-bisphosphate aldolase C	98.6	83	83	39.455	364	925000000000	40196000000	39360000000	4.3096e+10	38840000000	32835000000	40251000000	5.0024e+10	5.69e+10	65433000000	35161000000	3.832e+10	54076000000	33717000000	36826000000	6.2704e+10	3.6752e+10	7.3643e+10	5.3139e+10	39945000000	45724000000	4.6377e+10	1711300000	1873700000	1688700000	1427600000	1750000000	2175000000	60610000	2473900000	2844900000	1528700000	1666100000	2351100000	1466000000	1601100000	2726300000	1597900000
P12110	83	83	19	Collagen alpha-2(VI) chain	COL6A2	Collagen alpha-2(VI) chain	40.6	40.6	9.5	108.58	1019	897000000000	18693000000	6.3232e+10	72826000000	18635000000	30617000000	14929000000	13577000000	97542000000	20052000000	102000000000	7.597e+10	22860000000	46717000000	6.2144e+10	28628000000	5.3872e+10	21541000000	24727000000	40259000000	11711000000	29616000000	1317300000	1517200000	388230000	637850000	311020000	282850000	946420000	2032100000	417760000	2132400000	1582700000	476260000	973270000	1294700000	596420000	1122300000
P01876	24	24	9	Ig alpha-1 chain C region	IGHA1	Ig alpha-1 chain C region	70.5	70.5	38.5	37.654	353	894000000000	55869000000	36513000000	21464000000	3.9104e+10	40689000000	29211000000	5.9062e+10	19704000000	25668000000	45055000000	36977000000	6.4e+10	5.1889e+10	36942000000	6.4483e+10	7.0526e+10	40778000000	5.7702e+10	52696000000	28140000000	4.3126e+10	2282000000	1341500000	2444000000	2543000000	1825700000	3691400000	1886100000	1231500000	1604200000	2815900000	2311000000	4000000000	3243100000	2308900000	4030200000	4407900000
P30101	80	80	80	Protein disulfide-isomerase A3	PDIA3	Protein disulfide-isomerase A3	83.8	83.8	83.8	56.782	505	892000000000	30757000000	42212000000	5.4416e+10	54564000000	3.6539e+10	3.9197e+10	4.5069e+10	4.1757e+10	51209000000	53556000000	4.5651e+10	6.0634e+10	26820000000	34873000000	45816000000	37219000000	3.3865e+10	5.1833e+10	36732000000	30236000000	36563000000	1455600000	1876400000	1881500000	1260000000	1351600000	1554100000	1144800000	1439900000	1765800000	1846700000	1574200000	2090800000	924820000	1202500000	1579900000	1283400000
P36542-2	44	44	3	ATP synthase subunit gamma, mitochondrial	ATP5C1	Isoform Heart of ATP synthase subunit gamma, mitochondrial	73.4	73.4	6.7	32.881	297	881000000000	67776000000	3.2525e+10	34271000000	58053000000	27120000000	49301000000	61420000000	36217000000	6.8302e+10	5.205e+10	43741000000	24596000000	25175000000	3.9601e+10	30103000000	5.3373e+10	5.1667e+10	51459000000	4.7849e+10	53448000000	39878000000	2502000000	2636300000	4465600000	2086100000	3792400000	4724600000	72071000	2785900000	5254000000	4003800000	3364700000	1892000000	1936500000	3046200000	2315600000	4105600000
P24539	37	37	37	ATP synthase F(0) complex subunit B1, mitochondrial	ATP5F1	ATP synthase F(0) complex subunit B1, mitochondrial	69.9	69.9	69.9	28.908	256	869000000000	54294000000	32995000000	47370000000	3.8142e+10	20693000000	32351000000	7.3997e+10	39219000000	5.4e+10	5.9923e+10	4.8264e+10	30354000000	3.2842e+10	4.6728e+10	3.5311e+10	5.3106e+10	5.9173e+10	42139000000	4.0819e+10	43899000000	35951000000	2062200000	2960600000	2383900000	1293300000	2021900000	4624800000	89164000	2451200000	3375000000	3745200000	3016500000	1897100000	2052600000	2920500000	2207000000	3319100000
Q16555	64	60	57	Dihydropyrimidinase-related protein 2	DPYSL2	Dihydropyrimidinase-related protein 2	90	90	88.3	62.293	572	868000000000	28013000000	4.0222e+10	3.9609e+10	5.1421e+10	28600000000	28439000000	62829000000	28090000000	50090000000	4.3261e+10	26768000000	5.3549e+10	28728000000	31649000000	5.4573e+10	3.6695e+10	3.9306e+10	7.1507e+10	43423000000	20801000000	5.7891e+10	1297500000	1277700000	1658700000	922570000	917370000	2026700000	998510000	906140000	1615800000	1395500000	863490000	1727400000	926700000	1020900000	1760400000	1183700000
P15924	419	419	101	Desmoplakin	DSP	Desmoplakin	82.6	82.6	14.9	331.77	2871	861000000000	5282500000	28859000000	6.8443e+10	3.5283e+10	19060000000	5.6154e+10	21221000000	84904000000	28157000000	27342000000	66570000000	33356000000	22932000000	9.3606e+10	23468000000	24149000000	6.7725e+10	4.5731e+10	2.8795e+10	5.3915e+10	28259000000	177050000	419890000	216460000	116930000	344510000	130190000	19124000	520890000	172740000	167740000	408410000	204640000	140690000	574270000	143970000	148150000
O14558	19	19	19	Heat shock protein beta-6	HSPB6	Heat shock protein beta-6	100	100	100	17.135	160	860000000000	123000000000	4.159e+10	3.9656e+10	3.1196e+10	4.9762e+10	4.003e+10	2.9886e+10	5.4035e+10	30106000000	32358000000	4.4382e+10	32370000000	31293000000	5.0292e+10	22531000000	43500000000	54774000000	4.6619e+10	42664000000	51657000000	44611000000	5941400000	5665200000	4456600000	7108800000	5718500000	4269400000	6694300000	7719300000	4300900000	4622500000	6340200000	4624200000	4470400000	7184600000	3218700000	6214300000
Q96I99	64	64	64	Succinyl-CoA ligase [GDP-forming] subunit beta, mitochondrial	SUCLG2	Succinyl-CoA ligase [GDP-forming] subunit beta, mitochondrial	81.9	81.9	81.9	46.51	432	846000000000	30231000000	42523000000	27001000000	54309000000	39152000000	42201000000	4.6184e+10	26238000000	5.0698e+10	45008000000	31122000000	47145000000	31502000000	35671000000	34553000000	4.3165e+10	5.2977e+10	7.0503e+10	4.1916e+10	41894000000	4.168e+10	1518700000	964320000	1939600000	1398300000	1507200000	1649400000	36925000	937090000	1810600000	1607400000	1111500000	1683800000	1125100000	1274000000	1234000000	1541600000
P10606	22	22	22	Cytochrome c oxidase subunit 5B, mitochondrial	COX5B	Cytochrome c oxidase subunit 5B, mitochondrial	77.5	77.5	77.5	13.696	129	838000000000	105000000000	35034000000	28955000000	32846000000	5.065e+10	38811000000	3.6441e+10	37619000000	33469000000	4.9168e+10	4.6592e+10	29600000000	39520000000	53854000000	5.0649e+10	24164000000	56147000000	5.0315e+10	48017000000	49399000000	44438000000	4379300000	3619400000	4105800000	6331300000	4851300000	4555100000	244840000	4702400000	4183600000	6146000000	5824000000	3700000000	4940000000	6731800000	6331200000	3020600000
P27816	137	137	47	Microtubule-associated protein 4	MAP4	Microtubule-associated protein 4	78.9	78.9	28.6	121	1152	832000000000	13001000000	3.1236e+10	5.9465e+10	32444000000	26452000000	34416000000	40726000000	5.3776e+10	3.663e+10	7.2581e+10	5.3032e+10	60506000000	25448000000	42691000000	28452000000	41800000000	27994000000	44015000000	36795000000	20951000000	42569000000	488060000	929150000	506940000	413320000	537750000	636350000	313830000	840250000	572340000	1134100000	828620000	945410000	397630000	667050000	444560000	653120000
P49821	63	63	63	NADH dehydrogenase [ubiquinone] flavoprotein 1, mitochondrial	NDUFV1	NADH dehydrogenase [ubiquinone] flavoprotein 1, mitochondrial	90.3	90.3	90.3	50.817	464	828000000000	35997000000	3.685e+10	23353000000	37988000000	43302000000	52705000000	4.3772e+10	28120000000	4.588e+10	4.9218e+10	32673000000	4.1516e+10	24662000000	34313000000	30158000000	20690000000	7.5181e+10	50419000000	44048000000	5.926e+10	53108000000	1602200000	1015400000	1651700000	1882700000	2291500000	1903100000	30918000	1222600000	1994800000	2139900000	1420600000	1805000000	1072300000	1491900000	1311200000	899580000
P15311	98	82	77	Ezrin	EZR	Ezrin	85	68.4	66.9	69.412	586	825000000000	25792000000	36087000000	3.642e+10	5.0983e+10	28763000000	42664000000	37949000000	4.4241e+10	40759000000	4.1336e+10	39922000000	50265000000	30055000000	34726000000	33849000000	4.4958e+10	5.8526e+10	5.9943e+10	3.3519e+10	3.4818e+10	40882000000	1127700000	1138100000	1593200000	898830000	1333200000	1185900000	146250000	1382500000	1273700000	1291800000	1247600000	1570800000	939220000	1085200000	1057800000	1404900000
P53597	32	32	32	Succinyl-CoA ligase [ADP/GDP-forming] subunit alpha, mitochondrial	SUCLG1	Succinyl-CoA ligase [ADP/GDP-forming] subunit alpha, mitochondrial	52	52	52	36.249	346	823000000000	58752000000	48887000000	5.3289e+10	44223000000	3.5073e+10	5.5886e+10	4.8691e+10	3.6086e+10	36001000000	47492000000	53096000000	4.1026e+10	3.586e+10	32639000000	28144000000	29545000000	38957000000	54802000000	25674000000	33098000000	41314000000	3491900000	3806300000	3158800000	2505200000	3991900000	3477900000	195870000	2577600000	2571500000	3392300000	3792600000	2930400000	2561400000	2331300000	2010300000	2110400000
P21912	42	42	42	Succinate dehydrogenase [ubiquinone] iron-sulfur subunit, mitochondrial	SDHB	Succinate dehydrogenase [ubiquinone] iron-sulfur subunit, mitochondrial	73.2	73.2	73.2	31.629	280	820000000000	45533000000	41176000000	36491000000	4.6462e+10	32054000000	6.0127e+10	32868000000	36795000000	34436000000	4.937e+10	4.3024e+10	4.4082e+10	3.1411e+10	4.1163e+10	35799000000	31732000000	4.6368e+10	49226000000	41319000000	4.3328e+10	40814000000	2287600000	2027300000	2581200000	1780800000	3340400000	1826000000	86518000	2044200000	1913100000	2742800000	2390200000	2449000000	1745000000	2286800000	1988800000	1762900000
P45880	35	35	35	Voltage-dependent anion-selective channel protein 2	VDAC2	Voltage-dependent anion-selective channel protein 2	83	83	83	31.566	294	803000000000	50212000000	33611000000	36562000000	3.5603e+10	43690000000	46341000000	5.1689e+10	41390000000	46347000000	43559000000	40983000000	4.483e+10	27412000000	3.4614e+10	34661000000	22673000000	4.7921e+10	41164000000	38059000000	4.6118e+10	4.477e+10	2100700000	2285100000	2225200000	2730600000	2896300000	3230600000	87506000	2586900000	2896700000	2722400000	2561500000	2801900000	1713200000	2163400000	2166300000	1417100000
Q13011	35	35	35	Delta(3,5)-Delta(2,4)-dienoyl-CoA isomerase, mitochondrial	ECH1	Delta(3,5)-Delta(2,4)-dienoyl-CoA isomerase, mitochondrial	90.2	90.2	90.2	35.816	328	785000000000	43605000000	3.6803e+10	29650000000	35879000000	31792000000	46449000000	41908000000	35157000000	42299000000	34984000000	2.6827e+10	35850000000	16557000000	3.6753e+10	23935000000	38895000000	67819000000	6.2643e+10	42542000000	5.129e+10	3.9117e+10	2044600000	1647200000	1993300000	1766200000	2580500000	2328200000	430280000	1953200000	2349900000	1943600000	1490400000	1991600000	919860000	2041800000	1329700000	2160800000
P35609	129	109	2	Alpha-actinin-2	ACTN2	Alpha-actinin-2	89.7	81.1	2.5	103.85	894	785000000000	14268000000	29428000000	25392000000	3.4414e+10	20628000000	36135000000	35753000000	6.9225e+10	6.5066e+10	33999000000	4.2211e+10	25113000000	3.6966e+10	5.6068e+10	38886000000	16609000000	5.881e+10	4.7057e+10	29823000000	4.3146e+10	38753000000	535060000	461670000	625710000	375060000	656990000	650060000	22485000	1258600000	1183000000	618160000	767470000	456590000	672120000	1019400000	707020000	301970000
Q00325	37	37	1	Phosphate carrier protein, mitochondrial	SLC25A3	Phosphate carrier protein, mitochondrial	58.8	58.8	7.5	40.094	362	783000000000	43516000000	3.1304e+10	27870000000	4.0397e+10	31875000000	40294000000	5.0678e+10	38131000000	41532000000	3.0545e+10	34821000000	5.1658e+10	30603000000	33657000000	26850000000	3.5918e+10	6.9367e+10	48989000000	39185000000	4.5556e+10	32800000000	1739100000	1548300000	2244300000	1770800000	2238600000	2815500000	69678000	2118400000	2307300000	1696900000	1934500000	2869900000	1700200000	1869800000	1491700000	1995400000
P61604	27	27	27	10 kDa heat shock protein, mitochondrial	HSPE1	10 kDa heat shock protein, mitochondrial	94.1	94.1	94.1	10.932	102	781000000000	97674000000	3.9604e+10	43303000000	6.1579e+10	30931000000	41034000000	2.9234e+10	3.2208e+10	5.3479e+10	37827000000	33920000000	55048000000	31232000000	31123000000	26454000000	33569000000	3.799e+10	6.219e+10	4.2623e+10	19313000000	34027000000	4950500000	5412900000	7697300000	3866400000	5129300000	3654300000	587820000	4026000000	6684800000	4728400000	4240000000	6881000000	3904000000	3890300000	3306700000	4196200000
Q9UII2	25	25	25	ATPase inhibitor, mitochondrial	ATPIF1	ATPase inhibitor, mitochondrial	76.4	76.4	76.4	12.249	106	778000000000	111000000000	50203000000	46166000000	46941000000	26678000000	5.2908e+10	27942000000	46632000000	30856000000	31361000000	39487000000	4.8473e+10	30719000000	3.3073e+10	4.7829e+10	27411000000	46365000000	42600000000	3.7996e+10	28142000000	33919000000	7171900000	6595200000	6705900000	3811200000	7558300000	3991800000	333110000	6661600000	4408000000	4480100000	5641000000	6924700000	4388400000	4724700000	6832700000	3915900000
P20674	13	13	13	Cytochrome c oxidase subunit 5A, mitochondrial	COX5A	Cytochrome c oxidase subunit 5A, mitochondrial	61.3	61.3	61.3	16.762	150	772000000000	64373000000	35614000000	3.5734e+10	31842000000	4.2188e+10	33504000000	3.3146e+10	39052000000	31893000000	42224000000	43575000000	3.4485e+10	3.1837e+10	5.3929e+10	3.9634e+10	29783000000	37808000000	6.3474e+10	3.3819e+10	39904000000	37367000000	2967900000	2977900000	2653500000	3515700000	2792000000	2762200000	138790000	3254300000	2657700000	3518700000	3631200000	2873800000	2653000000	4494000000	3302800000	2482000000
P12882	112	26	5	Myosin-1	MYH1	Myosin-1	32.1	12.6	3.6	223.14	1939	767000000000	7595400000	24469000000	37435000000	4.3061e+10	4.1997e+10	30945000000	23929000000	29746000000	5.816e+10	36373000000	41932000000	34701000000	29220000000	3.9462e+10	27105000000	60478000000	4.685e+10	34882000000	4.7228e+10	38097000000	4.0341e+10	242270000	370650000	426340000	415820000	306390000	236920000	7155900	294520000	575840000	360130000	415170000	343580000	289300000	390710000	268370000	598790000
P02652	19	19	19	Apolipoprotein A-II	APOA2	Apolipoprotein A-II	77	77	77	11.175	100	765000000000	153000000000	4.3193e+10	3.811e+10	40058000000	29753000000	16651000000	30258000000	18035000000	4.1211e+10	38805000000	17385000000	4.2969e+10	3.707e+10	21436000000	27886000000	4.7612e+10	3.4632e+10	38144000000	57063000000	26178000000	6.9099e+10	8638700000	7621900000	8011500000	5950700000	3330300000	6051600000	9965800000	3607000000	8242300000	7761100000	3477000000	8593700000	7413900000	4287300000	5577300000	9522500000
P02042	26	17	17	Hemoglobin subunit delta	HBD	Hemoglobin subunit delta	100	87.1	87.1	16.055	147	765000000000	69525000000	56617000000	3.0113e+10	20428000000	29740000000	18696000000	23127000000	4.5871e+10	26359000000	36017000000	29962000000	36248000000	62151000000	40148000000	4.4762e+10	65601000000	20989000000	22826000000	44881000000	4.3075e+10	46925000000	5147000000	2737500000	1857100000	2703700000	1699600000	2102500000	1839700000	4170100000	2396200000	3274300000	2723800000	3295200000	5650100000	3649800000	4069300000	5963800000
P50213	49	49	49	Isocitrate dehydrogenase [NAD] subunit alpha, mitochondrial	IDH3A	Isocitrate dehydrogenase [NAD] subunit alpha, mitochondrial	69.1	69.1	69.1	39.591	366	762000000000	36286000000	40462000000	24464000000	39429000000	23469000000	25715000000	5.7586e+10	18747000000	5.1891e+10	41738000000	3.6849e+10	46934000000	32637000000	3.3921e+10	41818000000	35977000000	5.3518e+10	59109000000	4.1647e+10	32110000000	23170000000	1926800000	1164900000	1877600000	1117600000	1224500000	2742200000	39018000	892730000	2471000000	1987500000	1754700000	2234900000	1554200000	1615300000	1991300000	1713200000
P63261	60	29	3	Actin, cytoplasmic 2	ACTG1	Actin, cytoplasmic 2	87.5	66.7	7.5	41.792	375	762000000000	38107000000	40134000000	25752000000	29819000000	32954000000	30443000000	4.9789e+10	22679000000	3.8017e+10	5.9381e+10	23061000000	30805000000	33801000000	24098000000	3.3854e+10	5.0229e+10	31487000000	4.2506e+10	4.8363e+10	32687000000	34349000000	2006700000	1287600000	1491000000	1647700000	1522200000	2489400000	2396600000	1133900000	1900900000	2969000000	1153100000	1540200000	1690000000	1204900000	1692700000	2511400000
P14927	32	32	32	Cytochrome b-c1 complex subunit 7	UQCRB	Cytochrome b-c1 complex subunit 7	94.6	94.6	94.6	13.53	111	761000000000	127000000000	31521000000	27710000000	3.1017e+10	32339000000	55346000000	28954000000	4.2721e+10	3.4751e+10	4.9742e+10	3.6495e+10	31328000000	34088000000	6.6135e+10	3.634e+10	25852000000	47678000000	31535000000	35855000000	4.7135e+10	32938000000	5253400000	4618300000	5169400000	5389900000	9224300000	4825700000	250880000	7120100000	5791800000	8290300000	6082400000	5221300000	5681300000	11023000000	6056700000	4308700000
P02790	40	40	40	Hemopexin	HPX	Hemopexin	75.5	75.5	75.5	51.676	462	755000000000	32818000000	4.5765e+10	11365000000	41715000000	31394000000	9.9804e+09	6.0521e+10	8.9458e+09	41150000000	51547000000	11713000000	3.6941e+10	47674000000	19116000000	37370000000	4.1268e+10	23868000000	32456000000	7.8021e+10	24066000000	65927000000	1989800000	494130000	1813700000	1365000000	433930000	2631400000	1478600000	388950000	1789100000	2241200000	509250000	1606100000	2072800000	831120000	1624800000	1794300000
P04083	66	66	66	Annexin A1	ANXA1	Annexin A1	96.8	96.8	96.8	38.714	346	747000000000	37341000000	43291000000	32952000000	36178000000	3.6177e+10	27701000000	3.8141e+10	26582000000	31611000000	69980000000	21995000000	4.4553e+10	25448000000	20054000000	41798000000	44046000000	26089000000	33010000000	3.9804e+10	15723000000	36027000000	2164600000	1647600000	1808900000	1808900000	1385100000	1907000000	2782900000	1329100000	1580600000	3499000000	1099800000	2227600000	1272400000	1002700000	2089900000	2202300000
P51884	39	39	26	Lumican	LUM	Lumican	62.1	62.1	46.7	38.429	338	745000000000	46540000000	4.4249e+10	3.6494e+10	28477000000	3.8567e+10	13648000000	27598000000	3.9548e+10	32633000000	50648000000	4.1259e+10	39938000000	3.7868e+10	43669000000	29083000000	45454000000	19115000000	22780000000	35325000000	10480000000	40737000000	2765500000	2280900000	1779800000	2410400000	853000000	1724900000	4192100000	2471800000	2039600000	3165500000	2578700000	2496100000	2366800000	2729300000	1817700000	2840800000
P01008	54	54	42	Antithrombin-III	SERPINC1	Antithrombin-III	67	67	60.3	52.602	464	741000000000	27426000000	49954000000	24560000000	42149000000	25394000000	13622000000	35422000000	19229000000	3.2525e+10	4.6593e+10	17117000000	37763000000	4.3266e+10	23087000000	26145000000	52739000000	22879000000	31079000000	58958000000	18407000000	5.3459e+10	1850200000	909610000	1561100000	940510000	504520000	1311900000	2450700000	712180000	1204600000	1725700000	633970000	1398600000	1602500000	855060000	968330000	1953300000
P30084	33	33	33	Enoyl-CoA hydratase, mitochondrial	ECHS1	Enoyl-CoA hydratase, mitochondrial	74.8	74.8	74.8	31.387	290	733000000000	40708000000	31092000000	35547000000	28779000000	21922000000	4.5048e+10	37989000000	4.1896e+10	36657000000	35476000000	4.4241e+10	34441000000	21181000000	3.9964e+10	23839000000	3.6424e+10	57030000000	5.7028e+10	33238000000	35737000000	33421000000	1727300000	1974800000	1598800000	1217900000	2502700000	2110500000	99155000	2327600000	2036500000	1970900000	2457800000	1913400000	1176700000	2220200000	1324400000	2023600000
P32119	27	26	26	Peroxiredoxin-2	PRDX2	Peroxiredoxin-2	81.3	81.3	81.3	21.892	198	729000000000	56105000000	36622000000	28073000000	40778000000	4.0323e+10	30382000000	3.7527e+10	3.5841e+10	46629000000	39644000000	4.172e+10	4.9339e+10	31145000000	18184000000	22185000000	26899000000	4.5105e+10	43987000000	31263000000	3.421e+10	29005000000	2817100000	2159500000	3136800000	3101800000	2337100000	2886700000	1576900000	2757000000	3586800000	3049600000	3209300000	3795300000	2395800000	1398800000	1706500000	2069200000
P07108	18	18	3	Acyl-CoA-binding protein	DBI	Acyl-CoA-binding protein	94.3	94.3	18.4	10.044	87	728000000000	146000000000	30258000000	26235000000	33322000000	3.4849e+10	4.9025e+10	32423000000	40706000000	4.0542e+10	3.1977e+10	30525000000	4.8546e+10	19569000000	3.0498e+10	22557000000	31726000000	52256000000	51437000000	4.0853e+10	41038000000	3.8055e+10	6051600000	5247100000	6664500000	6969800000	9804900000	6484500000	378720000	8141200000	8108500000	6395400000	6105100000	9709300000	3913900000	6099700000	4511400000	6345300000
Q9P2R7	56	56	56	Succinyl-CoA ligase [ADP-forming] subunit beta, mitochondrial	SUCLA2	Succinyl-CoA ligase [ADP-forming] subunit beta, mitochondrial	67.6	67.6	67.6	50.317	463	727000000000	26940000000	34958000000	35364000000	4.0967e+10	2.808e+10	4.7894e+10	43623000000	30679000000	3.3588e+10	32923000000	3.9244e+10	31870000000	2.7215e+10	29082000000	24193000000	31755000000	4.4199e+10	54026000000	3.3808e+10	39393000000	4.3676e+10	1294800000	1309800000	1517300000	1040000000	1773900000	1615700000	30763000	1136300000	1244000000	1219400000	1453500000	1180400000	1008000000	1077100000	896020000	1176100000
Q702N8	150	150	148	Xin actin-binding repeat-containing protein 1	XIRP1	Xin actin-binding repeat-containing protein 1	80.6	80.6	80.6	198.56	1843	719000000000	7122000000	27754000000	67698000000	20971000000	2.5127e+10	45860000000	22759000000	5.4698e+10	20666000000	3.4865e+10	68749000000	4.1403e+10	27217000000	49322000000	18805000000	26913000000	4.5306e+10	28083000000	26736000000	35031000000	31328000000	274790000	670280000	207630000	248790000	454060000	225340000	244530	541560000	204610000	345200000	680680000	409940000	269480000	488340000	186190000	266470000
P08758	60	60	60	Annexin A5	ANXA5	Annexin A5	97.2	97.2	97.2	35.936	320	716000000000	32549000000	3.1454e+10	34445000000	32650000000	27999000000	24732000000	41537000000	30682000000	38314000000	38319000000	17253000000	28888000000	24999000000	29143000000	35830000000	56064000000	29536000000	45068000000	46689000000	29486000000	45241000000	1429700000	1565700000	1484100000	1272700000	1124200000	1888100000	1260700000	1394700000	1741500000	1741800000	784230000	1313100000	1136300000	1324700000	1628700000	2548400000
P01023	125	125	111	Alpha-2-macroglobulin	A2M	Alpha-2-macroglobulin	72.5	72.5	67.4	163.29	1474	715000000000	9927900000	29756000000	10152000000	26714000000	26101000000	7.1865e+09	21326000000	29247000000	8.8504e+10	36033000000	8.4118e+09	40179000000	4.7994e+10	17227000000	40885000000	65259000000	14707000000	23884000000	61370000000	33816000000	4.5683e+10	413280000	141000000	371020000	362520000	99812000	296190000	560740000	406200000	1229200000	500460000	116830000	558050000	666580000	239260000	567850000	906380000
P30044-2	23	23	23	Peroxiredoxin-5, mitochondrial	PRDX5	Isoform Cytoplasmic+peroxisomal of Peroxiredoxin-5, mitochondrial	93.8	93.8	93.8	17.031	162	713000000000	79176000000	36296000000	27006000000	31796000000	34349000000	4.1784e+10	33300000000	28190000000	25056000000	29837000000	28845000000	30943000000	2.7533e+10	38635000000	4.4905e+10	4.0418e+10	48932000000	64187000000	33345000000	31511000000	28893000000	4032900000	3000700000	3532900000	3816600000	4642700000	3700000000	757940000	3132200000	2784000000	3315200000	3205000000	3438100000	3059300000	4292800000	4989500000	4490900000
P36957	41	41	41	Dihydrolipoyllysine-residue succinyltransferase component of 2-oxoglutarate dehydrogenase complex, mitochondrial	DLST	Dihydrolipoyllysine-residue succinyltransferase component of 2-oxoglutarate dehydrogenase complex, mitochondrial	53.4	53.4	53.4	48.755	453	712000000000	30969000000	39998000000	29417000000	34564000000	24625000000	3.007e+10	26025000000	23922000000	37359000000	24522000000	32390000000	50188000000	24644000000	37348000000	24067000000	3.5788e+10	58104000000	6.2114e+10	4.1132e+10	4.0931e+10	34422000000	1739000000	1279000000	1502800000	1070600000	1307400000	1131500000	28713000	1040100000	1624300000	1066200000	1408300000	2182100000	1071500000	1623800000	1046400000	1556000000
O94875-10	101	99	17			Isoform 10 of Sorbin and SH3 domain-containing protein 2	88.8	87.5	19.8	91.275	824	710000000000	17327000000	14833000000	5.7881e+10	24446000000	17608000000	52672000000	25496000000	82733000000	21553000000	35357000000	66893000000	3.6263e+10	21196000000	46520000000	15819000000	3.2699e+10	43362000000	27178000000	18987000000	4.2387e+10	25038000000	361770000	1411700000	596240000	429470000	1284700000	621850000	36637000	2017900000	525690000	862370000	1631500000	884470000	516980000	1134600000	385840000	797540000
P14625	112	112	109	Endoplasmin	HSP90B1	Endoplasmin	77.1	77.1	77.1	92.468	803	705000000000	17617000000	26357000000	29837000000	39323000000	26483000000	26597000000	45816000000	33544000000	48561000000	4.4834e+10	25626000000	50704000000	24246000000	23002000000	41064000000	34472000000	2.8985e+10	50684000000	30282000000	19316000000	3.7696e+10	658940000	745910000	983070000	662090000	664920000	1145400000	431750000	838590000	1214000000	1120900000	640660000	1267600000	606150000	575040000	1026600000	861810000
Q16851	81	81	5	UTP--glucose-1-phosphate uridylyltransferase	UGP2	UTP--glucose-1-phosphate uridylyltransferase	84.8	84.8	6.5	56.94	508	703000000000	25114000000	3.2789e+10	26929000000	25573000000	24293000000	3.6771e+10	3.151e+10	26678000000	4.384e+10	4.064e+10	3.3969e+10	41774000000	24882000000	3.7021e+10	22089000000	32954000000	6.5138e+10	42435000000	33961000000	4.32e+10	33945000000	1171000000	961750000	913320000	867590000	1313300000	1125400000	99725000	952790000	1565700000	1451400000	1213200000	1491900000	888630000	1322200000	788880000	1176900000
P08603	127	127	110	Complement factor H	CFH	Complement factor H	77.8	77.8	67.6	139.09	1231	695000000000	11398000000	33329000000	16081000000	40111000000	36714000000	14978000000	4.6406e+10	12683000000	3.9132e+10	3.4178e+10	12172000000	39191000000	34523000000	17679000000	42746000000	5.7513e+10	25183000000	3.8992e+10	45961000000	14309000000	47996000000	546370000	263620000	657550000	601860000	245550000	760750000	744420000	207920000	641510000	560300000	199550000	642480000	565950000	289810000	700750000	942840000
Q9UBY9	22	22	1	Heat shock protein beta-7	HSPB7	Heat shock protein beta-7	99.4	99.4	19.4	18.61	170	689000000000	62648000000	24387000000	5.7322e+10	26250000000	26176000000	49017000000	23789000000	5.269e+10	22658000000	35783000000	48640000000	25484000000	20938000000	52879000000	17858000000	24910000000	4.8321e+10	25088000000	3.275e+10	39978000000	30250000000	2217000000	5211100000	2386400000	2379700000	4456100000	2162600000	360420000	4790000000	2059800000	3253000000	4421800000	2316700000	1903500000	4807200000	1623400000	2264500000
P30041	45	45	45	Peroxiredoxin-6	PRDX6	Peroxiredoxin-6	98.2	98.2	98.2	25.035	224	688000000000	45842000000	30615000000	18556000000	41676000000	27966000000	33250000000	7.6228e+10	14588000000	5.2624e+10	22918000000	17565000000	4.2401e+10	20292000000	15943000000	30894000000	24179000000	32537000000	50471000000	4.4921e+10	33745000000	51341000000	2041000000	1237000000	2778400000	1864400000	2216700000	5081900000	327770000	972520000	3508300000	1527800000	1171000000	2826700000	1352800000	1062900000	2059600000	1611900000
P49753	52	52	9	Acyl-coenzyme A thioesterase 2, mitochondrial	ACOT2	Acyl-coenzyme A thioesterase 2, mitochondrial	81	81	22.2	53.218	483	681000000000	22684000000	34077000000	23336000000	40795000000	30317000000	40896000000	4.3337e+10	23412000000	37283000000	3.8315e+10	26407000000	3.9843e+10	14167000000	21026000000	23556000000	35516000000	6.6213e+10	5.577e+10	28459000000	24122000000	32896000000	1135900000	777860000	1359800000	1010600000	1363200000	1444600000	26283000	780410000	1242800000	1277200000	880220000	1328100000	472250000	700850000	785190000	1183900000
P07237	84	84	84	Protein disulfide-isomerase	P4HB	Protein disulfide-isomerase	80.3	80.3	80.3	57.116	508	677000000000	19333000000	30433000000	32465000000	29224000000	27535000000	24257000000	40084000000	3.4653e+10	33053000000	5.6667e+10	32672000000	4.4692e+10	24973000000	33041000000	37550000000	3.1572e+10	29957000000	39442000000	29015000000	18210000000	33914000000	869520000	927580000	834960000	786730000	693050000	1145300000	378310000	990070000	944380000	1619100000	933480000	1276900000	713510000	944040000	1072900000	902060000
P61981	44	44	33	14-3-3 protein gamma	YWHAG	14-3-3 protein gamma	98.4	98.4	93.1	28.302	247	676000000000	42258000000	25880000000	4.1754e+10	34793000000	21068000000	26717000000	42200000000	3.1031e+10	36112000000	3.939e+10	3.8983e+10	20800000000	25483000000	24308000000	37608000000	3.625e+10	27860000000	3.4476e+10	3.6572e+10	32117000000	44184000000	1617500000	2609600000	2174600000	1316700000	1669800000	2637500000	1158700000	1939500000	2257000000	2461900000	2436400000	1300000000	1592700000	1519300000	2350500000	2265600000
P47985	31	31	31	Cytochrome b-c1 complex subunit Rieske, mitochondrial	UQCRFS1	Cytochrome b-c1 complex subunit Rieske, mitochondrial	74.1	74.1	74.1	29.668	274	673000000000	48102000000	31547000000	29496000000	34890000000	20130000000	4.8884e+10	30899000000	43463000000	4.1423e+10	3.6347e+10	42371000000	28689000000	19309000000	4.2383e+10	25626000000	31358000000	41028000000	39746000000	22848000000	33361000000	2.8385e+10	2253400000	2106900000	2492100000	1437900000	3491700000	2207100000	88674000	3104500000	2958800000	2596200000	3026500000	2049200000	1379200000	3027300000	1830400000	2239800000
P02765	29	29	25	Alpha-2-HS-glycoprotein	AHSG	Alpha-2-HS-glycoprotein	57.8	57.8	54.2	39.324	367	663000000000	50976000000	35346000000	17818000000	32026000000	20537000000	6.0768e+09	17064000000	21188000000	34847000000	35894000000	12476000000	27832000000	4.6879e+10	19874000000	4.3835e+10	5.0988e+10	16511000000	35999000000	5.4118e+10	14563000000	50347000000	2718900000	1370600000	2463500000	1579700000	467450000	1312600000	5267200000	1629800000	2680600000	2761100000	959680000	2140900000	3606100000	1528800000	3371900000	3922100000
P30038	46	46	46	Delta-1-pyrroline-5-carboxylate dehydrogenase, mitochondrial	ALDH4A1	Delta-1-pyrroline-5-carboxylate dehydrogenase, mitochondrial	66.4	66.4	66.4	61.719	563	663000000000	22101000000	30401000000	13110000000	61832000000	15503000000	19145000000	58377000000	19844000000	75817000000	25661000000	16379000000	68446000000	9.4222e+09	15332000000	12340000000	25803000000	28081000000	4.7709e+10	24324000000	37321000000	5.7035e+10	1013400000	436990000	2061100000	516770000	638180000	1945900000	38515000	661450000	2527200000	855370000	545960000	2281500000	314070000	511060000	411320000	860110000
O00151	44	44	44	PDZ and LIM domain protein 1	PDLIM1	PDZ and LIM domain protein 1	99.1	99.1	99.1	36.071	329	661000000000	41306000000	22511000000	5.422e+10	21032000000	19164000000	4.3533e+10	18188000000	5.8503e+10	20172000000	33106000000	57997000000	34315000000	28572000000	5.7875e+10	21865000000	25072000000	44361000000	20348000000	16739000000	28900000000	20766000000	1406900000	3388800000	1314500000	1197800000	2720800000	1136700000	853730000	3656400000	1260800000	2069200000	3624800000	2144700000	1785800000	3617200000	1366600000	1567000000
P04179	23	23	23	Superoxide dismutase [Mn], mitochondrial	SOD2	Superoxide dismutase [Mn], mitochondrial	86	86	86	24.722	222	654000000000	59492000000	37427000000	17131000000	4.7083e+10	31250000000	26221000000	22133000000	14883000000	3.4804e+10	3.1333e+10	12827000000	4.1361e+10	12720000000	16869000000	11555000000	4.3021e+10	7.1136e+10	5.3856e+10	4.253e+10	37938000000	47687000000	3402500000	1557300000	4280200000	2841000000	2383800000	2012100000	59197000	1353000000	3164000000	2848400000	1166100000	3760100000	1156400000	1533500000	1050400000	3911000000
Q6YN16	48	48	48	Hydroxysteroid dehydrogenase-like protein 2	HSDL2	Hydroxysteroid dehydrogenase-like protein 2	88	88	88	45.394	418	654000000000	23363000000	23326000000	25549000000	27754000000	14811000000	5.117e+10	3.9589e+10	28477000000	42330000000	26329000000	38040000000	37284000000	13520000000	3.3165e+10	16138000000	24097000000	63867000000	5.3885e+10	26931000000	35145000000	31909000000	833060000	912480000	991220000	528950000	1827500000	1413900000	30665000	1017000000	1511800000	940340000	1358600000	1331600000	482840000	1184500000	576350000	860620000
Q14BN4	102	102	9	Sarcolemmal membrane-associated protein	SLMAP	Sarcolemmal membrane-associated protein	50.8	50.8	13.4	95.197	828	652000000000	11846000000	28250000000	4.2045e+10	32134000000	20347000000	25591000000	22441000000	4.8212e+10	45546000000	4.4419e+10	4.2198e+10	37013000000	21465000000	32942000000	26515000000	26804000000	21640000000	3.7288e+10	29582000000	24998000000	3.2525e+10	513630000	764460000	584260000	369940000	465280000	408010000	173830000	876580000	828100000	807620000	767240000	672970000	390280000	598950000	482080000	487340000
P00338	47	47	2	L-lactate dehydrogenase A chain	LDHA	L-lactate dehydrogenase A chain	91	91	6.3	36.688	332	651000000000	36152000000	27507000000	24223000000	32383000000	4.1212e+10	40072000000	5.3179e+10	18604000000	36881000000	33964000000	25335000000	30604000000	17044000000	27066000000	24670000000	30823000000	38033000000	31843000000	3.3232e+10	4.1294e+10	28937000000	1528200000	1345700000	1799100000	2289500000	2226200000	2954400000	768270000	1033500000	2049000000	1886900000	1407500000	1700200000	946920000	1503700000	1370600000	1712400000
P15121	35	35	34	Aldose reductase	AKR1B1	Aldose reductase	96.8	96.8	96.8	35.853	316	649000000000	36041000000	36267000000	22236000000	21894000000	6.1801e+10	34553000000	3.6611e+10	25466000000	37415000000	39743000000	27522000000	20768000000	23122000000	16340000000	9.65e+09	7.1319e+10	3.9781e+10	30806000000	4.4778e+10	27986000000	17984000000	2014800000	1235300000	1216300000	3433400000	1919600000	2034000000	149880000	1414800000	2078600000	2207900000	1529000000	1153800000	1284600000	907790000	536110000	3962200000
Q16134	54	54	54	Electron transfer flavoprotein-ubiquinone oxidoreductase, mitochondrial	ETFDH	Electron transfer flavoprotein-ubiquinone oxidoreductase, mitochondrial	73.7	73.7	73.7	68.495	617	645000000000	19542000000	27332000000	14744000000	32397000000	21580000000	31872000000	33309000000	21211000000	5.4756e+10	34512000000	19702000000	47255000000	17307000000	26823000000	15718000000	31078000000	59621000000	59160000000	3.0005e+10	3.3349e+10	32872000000	828240000	446770000	981720000	653950000	965800000	1009400000	8541900	642770000	1659300000	1045800000	597040000	1432000000	524460000	812820000	476310000	941740000
P02679-2	54	54	54	Fibrinogen gamma chain	FGG	Isoform Gamma-A of Fibrinogen gamma chain	87.6	87.6	87.6	49.496	437	642000000000	23792000000	28699000000	8.6001e+09	3.284e+10	48031000000	19172000000	39874000000	7.6833e+09	38314000000	15312000000	6.4794e+09	41337000000	22082000000	9.2202e+09	27222000000	51631000000	25842000000	29182000000	5.9438e+10	40522000000	6.7983e+10	1062900000	318520000	1216300000	1778900000	710090000	1476800000	848950000	284570000	1419000000	567090000	239980000	1531000000	817850000	341490000	1008200000	1912200000
O95810	50	50	50	Serum deprivation-response protein	SDPR	Serum deprivation-response protein	82.1	82.1	82.1	47.173	425	641000000000	35616000000	27330000000	28834000000	35039000000	27380000000	27557000000	3.226e+10	19147000000	3.8068e+10	4.0281e+10	3.0838e+10	53438000000	28839000000	20651000000	3.6036e+10	3.3928e+10	37270000000	4.4345e+10	31029000000	14090000000	32156000000	1518300000	1601900000	1946600000	1521100000	1531000000	1792200000	142920000	1063700000	2114900000	2237800000	1713200000	2968800000	1602200000	1147300000	2002000000	1884900000
P18859	18	18	18	ATP synthase-coupling factor 6, mitochondrial	ATP5J	ATP synthase-coupling factor 6, mitochondrial	68.5	68.5	68.5	12.587	108	633000000000	127000000000	25128000000	21665000000	3.5124e+10	26073000000	29803000000	2.803e+10	20101000000	3.8639e+10	29521000000	35033000000	33727000000	29269000000	3.744e+10	27029000000	33401000000	43621000000	44619000000	3.146e+10	29630000000	33172000000	5025700000	4333000000	7024700000	5214600000	5960600000	5606000000	144990000	4020200000	7727800000	5904300000	7006600000	6745400000	5853800000	7487900000	5405700000	6680200000
P09382	19	19	19	Galectin-1	LGALS1	Galectin-1	99.3	99.3	99.3	14.716	135	632000000000	70166000000	32059000000	27257000000	24590000000	31084000000	24089000000	20965000000	35125000000	2.7705e+10	5.0925e+10	31924000000	40612000000	37159000000	3.5964e+10	3.1575e+10	32080000000	23550000000	32897000000	27464000000	22169000000	21244000000	3562100000	3028600000	2732200000	3453800000	2676500000	2329500000	2339900000	3902800000	3078300000	5658300000	3547100000	4512500000	4128800000	3996000000	3508300000	3564400000
P62979	25	25	11	Ubiquitin-40S ribosomal protein S27a	RPS27A	Ubiquitin-40S ribosomal protein S27a	85.3	85.3	42.9	17.965	156	631000000000	105000000000	31388000000	32839000000	34107000000	20851000000	31560000000	10112000000	3.3447e+10	21225000000	25363000000	3.8506e+10	31700000000	22843000000	28204000000	37610000000	4.1232e+10	33894000000	50630000000	27146000000	27339000000	41001000000	5231300000	5473100000	5684500000	3475200000	5260000000	1685300000	1676500000	5574400000	3537500000	4227100000	6417600000	5283300000	3807200000	4700600000	6268300000	6872000000
P01859	36	22	20	Ig gamma-2 chain C region	IGHG2	Ig gamma-2 chain C region	77	58.6	50.6	35.9	326	628000000000	48280000000	3.4053e+10	21283000000	43381000000	26703000000	15414000000	22536000000	18923000000	35337000000	20470000000	4.5277e+09	17933000000	36887000000	21340000000	30451000000	4.24e+10	24759000000	42649000000	6.1042e+10	20996000000	61628000000	2619400000	1637100000	3337000000	2054100000	1185700000	1733500000	1917500000	1455600000	2718200000	1574600000	348280000	1379400000	2837400000	1641600000	2342400000	3261600000
P08574	22	22	22	Cytochrome c1, heme protein, mitochondrial	CYC1	Cytochrome c1, heme protein, mitochondrial	63.1	63.1	63.1	35.422	325	621000000000	36508000000	33649000000	25765000000	30690000000	15839000000	32827000000	4.0653e+10	27396000000	5.7557e+10	2.8735e+10	31907000000	2.759e+10	22464000000	29148000000	20012000000	19018000000	4.012e+10	26218000000	3.244e+10	4.4034e+10	34002000000	1979400000	1515600000	1805300000	931690000	1931000000	2391400000	34042000	1611500000	3385700000	1690300000	1876900000	1623000000	1321400000	1714600000	1177200000	1118700000
P51970	23	23	23	NADH dehydrogenase [ubiquinone] 1 alpha subcomplex subunit 8	NDUFA8	NADH dehydrogenase [ubiquinone] 1 alpha subcomplex subunit 8	90.7	90.7	90.7	20.105	172	616000000000	68405000000	33659000000	3.0963e+10	27183000000	32142000000	40412000000	21330000000	52581000000	4.3958e+10	29822000000	32828000000	29859000000	19190000000	25452000000	23780000000	17836000000	4.5419e+10	29855000000	27637000000	27348000000	23707000000	3739900000	3440400000	3020400000	3571300000	4490200000	2370000000	76194000	5842300000	4884300000	3313500000	3647500000	3317700000	2132200000	2828000000	2642200000	1981800000
P02675	61	61	52	Fibrinogen beta chain	FGB	Fibrinogen beta chain	81.9	81.9	75.8	55.928	491	614000000000	21935000000	26441000000	7.8157e+09	35212000000	4.095e+10	13573000000	42476000000	7.5548e+09	39786000000	16055000000	5635600000	4.5733e+10	23264000000	9.2248e+09	24352000000	5.3294e+10	24821000000	27498000000	60881000000	32171000000	6.2218e+10	944330000	279130000	1257600000	1462500000	484750000	1517000000	543560000	269820000	1420900000	573400000	201270000	1633300000	830840000	329460000	869730000	1903400000
P36871	72	72	72	Phosphoglucomutase-1	PGM1	Phosphoglucomutase-1	95.6	95.6	95.6	61.448	562	613000000000	18033000000	20429000000	30374000000	32028000000	16779000000	26012000000	4.9699e+10	42138000000	5.7286e+10	19377000000	3.1609e+10	22220000000	12423000000	23234000000	19401000000	21708000000	5.3503e+10	3.354e+10	26963000000	40995000000	31727000000	600840000	893340000	942000000	493500000	765050000	1461700000	49291000	1239400000	1684900000	569920000	929680000	653530000	365370000	683360000	570610000	638470000
P10515	44	44	44	Dihydrolipoyllysine-residue acetyltransferase component of pyruvate dehydrogenase complex, mitochondrial	DLAT	Dihydrolipoyllysine-residue acetyltransferase component of pyruvate dehydrogenase complex, mitochondrial	52.7	52.7	52.7	68.996	647	610000000000	17945000000	27471000000	25827000000	34588000000	21454000000	3.4371e+10	27762000000	33506000000	30477000000	28038000000	39035000000	3.3343e+10	14643000000	3.0211e+10	15391000000	2.9614e+10	50130000000	3.9868e+10	3.4083e+10	31660000000	28358000000	807960000	759630000	1017300000	631010000	1010900000	816530000	8509800	985470000	896390000	824660000	1148100000	980690000	430680000	888560000	452680000	870990000
P51888	41	41	41	Prolargin	PRELP	Prolargin	69.1	69.1	69.1	43.809	382	609000000000	25357000000	32772000000	33720000000	16799000000	21365000000	9.6207e+09	18736000000	66864000000	18608000000	4.2747e+10	5.1282e+10	25522000000	18540000000	21226000000	19587000000	3.8275e+10	7.5612e+09	17359000000	32700000000	4188600000	26448000000	1365500000	1405000000	699970000	890220000	400860000	780650000	3527100000	2786000000	775320000	1781100000	2136800000	1063400000	772520000	884420000	816130000	1594800000
P30405	27	26	25	Peptidyl-prolyl cis-trans isomerase F, mitochondrial	PPIF	Peptidyl-prolyl cis-trans isomerase F, mitochondrial	81.6	81.6	81.6	22.04	207	607000000000	55179000000	26488000000	25137000000	3.5761e+10	15546000000	4.9266e+10	30622000000	3.2661e+10	26400000000	30430000000	35951000000	27579000000	30239000000	3.3714e+10	25340000000	2.6868e+10	31679000000	40753000000	27935000000	22095000000	32317000000	2408000000	2285100000	3251000000	1413300000	4478700000	2783800000	17007000	2969200000	2400000000	2766400000	3268300000	2507200000	2749000000	3064900000	2303700000	2442600000
O43707	136	136	94	Alpha-actinin-4	ACTN4	Alpha-actinin-4	91.2	91.2	70.9	104.85	911	607000000000	11036000000	31668000000	21371000000	20732000000	26939000000	18298000000	23210000000	22300000000	29514000000	76674000000	19157000000	2.9404e+10	21540000000	32566000000	22168000000	31879000000	27538000000	23042000000	38742000000	16821000000	26497000000	575780000	388560000	376950000	489800000	332690000	422000000	852620000	405450000	536620000	1394100000	348310000	534620000	391630000	592120000	403060000	579620000
P14854	16	16	16	Cytochrome c oxidase subunit 6B1	COX6B1	Cytochrome c oxidase subunit 6B1	89.5	89.5	89.5	10.192	86	606000000000	86622000000	31768000000	24707000000	32332000000	31115000000	4.6751e+10	28968000000	21149000000	32336000000	33431000000	25869000000	18949000000	21645000000	38939000000	27343000000	17541000000	42136000000	25636000000	38988000000	3.3025e+10	33313000000	4538300000	3529600000	4618900000	4445000000	6678700000	4138300000	59515000	3021300000	4619400000	4775800000	3695600000	2707000000	3092100000	5562700000	3906100000	2505900000
O60313-2	143	143	143	Dynamin-like 120 kDa protein, mitochondrial	OPA1	Isoform 2 of Dynamin-like 120 kDa protein, mitochondrial	80.6	80.6	80.6	115.88	997	600000000000	10720000000	24979000000	23766000000	3.9075e+10	15064000000	3.5641e+10	3.4883e+10	25081000000	3.2214e+10	32672000000	25233000000	38815000000	17393000000	28602000000	15616000000	26792000000	44325000000	4.9217e+10	25420000000	35562000000	29203000000	446050000	424390000	697760000	269000000	636440000	622910000	13649000	447880000	575250000	583420000	450580000	693120000	310590000	510750000	278850000	478430000
P08238	104	71	64	Heat shock protein HSP 90-beta	HSP90AB1	Heat shock protein HSP 90-beta	83	66.9	64.5	83.263	724	595000000000	18033000000	23030000000	27041000000	30611000000	23869000000	32369000000	41823000000	28312000000	3.82e+10	30120000000	25991000000	24742000000	17617000000	21567000000	19076000000	38188000000	36306000000	3.5174e+10	29730000000	29543000000	36395000000	697870000	819430000	927620000	723300000	980870000	1267400000	163520000	857930000	1157600000	912720000	787590000	749750000	533830000	653550000	578050000	1157200000
P21980	67	67	67	Protein-glutamine gamma-glutamyltransferase 2	TGM2	Protein-glutamine gamma-glutamyltransferase 2	67.7	67.7	67.7	77.328	687	593000000000	17430000000	7404400000	44726000000	38691000000	3.4174e+09	24556000000	52442000000	30643000000	56207000000	7347900000	16005000000	39765000000	15144000000	33070000000	37847000000	8.0226e+09	3.7003e+10	26453000000	8.237e+09	47775000000	55974000000	217780000	1315500000	1138000000	100510000	722250000	1542400000	55122000	901260000	1653200000	216110000	470750000	1169600000	445420000	972650000	1113200000	235960000
P98160	229	229	229	Basement membrane-specific heparan sulfate proteoglycan core protein	HSPG2	Basement membrane-specific heparan sulfate proteoglycan core protein	55.2	55.2	55.2	468.83	4391	591000000000	3192800000	29259000000	3.6765e+10	35739000000	20938000000	19233000000	21370000000	36631000000	31724000000	42090000000	5.1314e+10	41147000000	21356000000	22505000000	3.3206e+10	21121000000	20531000000	36799000000	19072000000	10260000000	23437000000	158160000	198730000	193190000	113180000	103960000	115510000	87382000	198010000	171480000	227520000	277370000	222420000	115440000	121650000	179490000	114170000
P56381	11	11	8	ATP synthase subunit epsilon, mitochondrial	ATP5E	ATP synthase subunit epsilon, mitochondrial	80.4	80.4	51	5.7797	51	587000000000	196000000000	2.6759e+10	37432000000	36331000000	17689000000	27676000000	17685000000	36553000000	29302000000	18638000000	38690000000	28376000000	20202000000	3.6425e+10	27298000000	26060000000	4.159e+10	32966000000	3.1815e+10	20557000000	32726000000	8919500000	12477000000	12110000000	5896400000	9225200000	5895000000	847910000	12184000000	9767300000	6212800000	12897000000	9458600000	6733900000	12142000000	9099300000	8686800000
P62258	38	35	35	14-3-3 protein epsilon	YWHAE	14-3-3 protein epsilon	87.1	87.1	87.1	29.174	255	586000000000	34457000000	28312000000	29094000000	25298000000	27165000000	21231000000	38097000000	28243000000	30092000000	33763000000	22560000000	3.3852e+10	16952000000	20303000000	22307000000	34186000000	4.2951e+10	48386000000	26133000000	21402000000	28847000000	1665400000	1711400000	1488100000	1598000000	1248900000	2241000000	387520000	1661400000	1770100000	1986000000	1327100000	1991300000	997190000	1194300000	1312200000	2011000000
Q05682	124	124	27	Caldesmon	CALD1	Caldesmon	81.6	81.6	22.1	93.23	793	586000000000	21700000000	4.159e+10	27157000000	12757000000	23001000000	11242000000	14639000000	14603000000	21265000000	7.9409e+10	10128000000	16231000000	19932000000	39795000000	22462000000	4.8646e+10	15887000000	19468000000	33416000000	6047700000	11938000000	1540400000	1005800000	472480000	851890000	416360000	542200000	3565800000	540860000	787590000	2941100000	375110000	601150000	738230000	1473900000	831910000	1801700000
P00367	59	59	24	Glutamate dehydrogenase 1, mitochondrial	GLUD1	Glutamate dehydrogenase 1, mitochondrial	79.7	79.7	37.8	61.397	558	585000000000	17719000000	22627000000	25970000000	3.5177e+10	19722000000	24409000000	3.5472e+10	24731000000	32805000000	33420000000	30471000000	32018000000	17607000000	22104000000	23413000000	29282000000	3.2367e+10	48276000000	30581000000	25227000000	31946000000	685660000	786980000	1066000000	597620000	739670000	1074900000	215480000	749440000	994100000	1012700000	923360000	970230000	533540000	669810000	709490000	887350000
O14958	39	39	39	Calsequestrin-2	CASQ2	Calsequestrin-2	56.1	56.1	56.1	46.435	399	580000000000	34095000000	15926000000	31949000000	22784000000	10912000000	17179000000	6.4887e+10	40027000000	6.558e+10	32996000000	29461000000	20127000000	19006000000	17227000000	24003000000	36744000000	15019000000	4.1456e+10	20248000000	3.0174e+10	23683000000	936850000	1879400000	1340300000	641900000	1010600000	3816900000	13070000	2354500000	3857600000	1940900000	1733000000	1184000000	1118000000	1013400000	1411900000	2161400000
P00325	49	49	19	Alcohol dehydrogenase 1B	ADH1B	Alcohol dehydrogenase 1B	85.9	85.9	53.1	39.854	375	573000000000	30155000000	29879000000	11574000000	5.7172e+10	11453000000	4520400000	48528000000	5558600000	76263000000	16792000000	5.1153e+09	29196000000	15786000000	8.6585e+09	69226000000	18660000000	9347100000	4.3837e+10	28042000000	5.352e+09	56227000000	1572600000	609170000	3009000000	602780000	237920000	2554100000	1144900000	292560000	4013900000	883800000	269230000	1536600000	830830000	455710000	3643500000	982110000
O95182	23	23	23	NADH dehydrogenase [ubiquinone] 1 alpha subcomplex subunit 7	NDUFA7	NADH dehydrogenase [ubiquinone] 1 alpha subcomplex subunit 7	99.1	99.1	99.1	12.551	113	568000000000	81171000000	28967000000	33179000000	24930000000	26480000000	4.7167e+10	21113000000	3.6807e+10	21797000000	29044000000	30457000000	22293000000	20819000000	25827000000	22862000000	12061000000	43343000000	23050000000	29099000000	41810000000	26365000000	4138100000	4739900000	3561500000	3782800000	6738100000	3016100000	104290000	5258200000	3113900000	4149100000	4351000000	3184700000	2974200000	3689500000	3266000000	1723000000
O75323	33	33	31	Protein NipSnap homolog 2	GBAS	Protein NipSnap homolog 2	83.2	83.2	83.2	33.742	286	568000000000	35520000000	26928000000	15666000000	32352000000	21398000000	26775000000	28622000000	23370000000	31269000000	2.7666e+10	16927000000	3.8695e+10	14384000000	22357000000	16335000000	2.9498e+10	43198000000	5.8736e+10	28816000000	38289000000	26859000000	1683000000	979150000	2022000000	1337400000	1673400000	1788800000	10825000	1460600000	1954300000	1729100000	1058000000	2418400000	899020000	1397300000	1021000000	1843600000
P07339	36	36	36	Cathepsin D	CTSD	Cathepsin D	63.1	63.1	63.1	44.552	412	565000000000	29729000000	22353000000	24535000000	20198000000	23300000000	34588000000	32700000000	3.6108e+10	22723000000	19552000000	3.4677e+10	27988000000	10072000000	38535000000	12253000000	20275000000	5.2695e+10	3.636e+10	22766000000	3.369e+10	36682000000	1176500000	1291300000	1063000000	1226300000	1820400000	1721100000	147170000	1900400000	1196000000	1029100000	1825100000	1473100000	530100000	2028200000	644890000	1067100000
P02766	16	16	16	Transthyretin	TTR	Transthyretin	73.5	73.5	73.5	15.887	147	561000000000	93562000000	3.427e+10	24297000000	30191000000	37722000000	13589000000	25129000000	19374000000	16430000000	41186000000	20393000000	4.0943e+10	33576000000	16663000000	30529000000	3.9962e+10	21685000000	12368000000	27612000000	16901000000	28280000000	5711700000	4049500000	5031900000	6286900000	2264800000	4188100000	5045700000	3228900000	2738300000	6864300000	3398800000	6823900000	5596000000	2777200000	5088200000	6660300000
Q9NZN4	70	70	60	EH domain-containing protein 2	EHD2	EH domain-containing protein 2	89	89	84.9	61.161	543	559000000000	18622000000	26195000000	15248000000	20809000000	25296000000	24422000000	38580000000	16910000000	3.9316e+10	3.8648e+10	13667000000	24565000000	17092000000	24784000000	19613000000	3.9244e+10	35741000000	48804000000	30816000000	18390000000	17856000000	873170000	508260000	693620000	843210000	814070000	1286000000	755050000	563650000	1310500000	1288300000	455580000	818830000	569730000	826120000	653780000	1308100000
P63104	42	35	32	14-3-3 protein zeta/delta	YWHAZ	14-3-3 protein zeta/delta	87.8	84.5	84.5	27.745	245	557000000000	39814000000	29745000000	31882000000	28236000000	22828000000	25945000000	33085000000	20437000000	3.3164e+10	32980000000	23676000000	33985000000	19113000000	22923000000	28515000000	19621000000	33234000000	24700000000	25198000000	20653000000	22473000000	2124600000	2277300000	2016900000	1630500000	1853200000	2363200000	1785800000	1459800000	2368900000	2355700000	1691100000	2427500000	1365200000	1637400000	2036800000	1401500000
P62158	21	21	18	Calmodulin	CALM1	Calmodulin	91.9	91.9	91.9	16.837	149	555000000000	61647000000	30660000000	19554000000	40673000000	26120000000	24738000000	3.975e+10	22362000000	4.7877e+10	4.4373e+10	19378000000	36739000000	11056000000	12203000000	16398000000	26495000000	29911000000	28458000000	30442000000	16618000000	22867000000	3406700000	2172700000	4519200000	2902200000	2748600000	4416700000	905410000	2484700000	5319600000	4930300000	2153100000	4082100000	1228500000	1355900000	1822000000	2943900000
Q14195-2	81	81	20	Dihydropyrimidinase-related protein 3	DPYSL3	Isoform LCRMP-4 of Dihydropyrimidinase-related protein 3	90.9	90.9	19.2	73.91	684	554000000000	14965000000	31214000000	22718000000	18929000000	40198000000	12840000000	24223000000	20936000000	20658000000	4.8586e+10	20444000000	27594000000	22823000000	12743000000	22844000000	45754000000	16869000000	21469000000	35648000000	7691000000	22958000000	843620000	614010000	511610000	1086400000	347040000	654670000	1528600000	565850000	558330000	1313100000	552540000	745780000	616830000	344400000	617400000	1236600000
P0CG05	18	18	4	Ig lambda-2 chain C regions	IGLC2	Ig lambda-2 chain C regions	96.2	96.2	39.6	11.293	106	552000000000	78835000000	3.4669e+10	12387000000	32347000000	16604000000	11993000000	28151000000	15006000000	3.2053e+10	25344000000	7.1262e+09	22504000000	3.311e+10	14617000000	31163000000	30817000000	22154000000	31545000000	43900000000	17304000000	45648000000	4952800000	1769500000	4621000000	2372000000	1713300000	4021600000	6200600000	2143700000	4579000000	3620600000	1018000000	3214800000	4730100000	2088100000	4451800000	4402400000
P0C0L5	149	149	5	Complement C4-B	C4B	Complement C4-B	68.5	68.5	3.8	192.75	1744	552000000000	6814800000	27057000000	11445000000	3.5916e+10	22142000000	5571900000	47814000000	10171000000	42573000000	17889000000	7.2744e+09	31270000000	26495000000	10664000000	3.8539e+10	3.5282e+10	20581000000	29719000000	39214000000	16355000000	4.5385e+10	334040000	141290000	443400000	273350000	68789000	590290000	378270000	125570000	525590000	220860000	89807000	386050000	327100000	131660000	475790000	435580000
P68133	65	5	5	Actin, alpha skeletal muscle	ACTA1	Actin, alpha skeletal muscle	91.5	22.3	22.3	42.051	377	549000000000	27439000000	3809500000	6.6824e+10	1586600000	15001000000	3.4081e+10	13460000000	6.2544e+10	24109000000	33293000000	5.784e+10	12994000000	11292000000	43395000000	15157000000	22957000000	4.2482e+10	6358700000	16710000000	48787000000	16093000000	190480000	3341200000	79331000	750070000	1704100000	673000000	554270	3127200000	1205400000	1664700000	2892000000	649710000	564590000	2169800000	757860000	1147900000
P09493-6	94	20	0	Tropomyosin alpha-1 chain	TPM1	Isoform 6 of Tropomyosin alpha-1 chain	100	21.5	0	32.649	284	549000000000	32307000000	20187000000	15961000000	27141000000	25913000000	17112000000	14428000000	14127000000	29398000000	4.363e+10	21667000000	26694000000	24547000000	26708000000	22938000000	4.3087e+10	24165000000	45134000000	39265000000	13545000000	18612000000	1187500000	938900000	1596500000	1524300000	1006600000	848730000	2056500000	830990000	1729300000	2566500000	1274500000	1570200000	1443900000	1571100000	1349300000	2534500000
P35232	38	38	38	Prohibitin	PHB	Prohibitin	98.2	98.2	98.2	29.804	272	547000000000	30407000000	31329000000	18987000000	3.2494e+10	18088000000	24631000000	18331000000	25473000000	29415000000	26752000000	23271000000	3.9511e+10	19857000000	22858000000	29656000000	29081000000	36309000000	35086000000	26235000000	25650000000	32535000000	1740500000	1054800000	1805200000	1004900000	1368400000	1018400000	98435000	1415200000	1634100000	1486200000	1292800000	2195100000	1103200000	1269900000	1647600000	1615600000
Q16718	17	17	17	NADH dehydrogenase [ubiquinone] 1 alpha subcomplex subunit 5	NDUFA5	NADH dehydrogenase [ubiquinone] 1 alpha subcomplex subunit 5	90.5	90.5	90.5	13.459	116	546000000000	109000000000	24860000000	26382000000	29585000000	17359000000	5.0511e+10	23559000000	41384000000	28413000000	31561000000	28800000000	34267000000	19544000000	33358000000	23205000000	13669000000	33870000000	20063000000	19552000000	21658000000	24449000000	4972000000	5276400000	5917000000	3471900000	10102000000	4711800000	81302000	8276900000	5682500000	6312200000	5760100000	6853400000	3908800000	6671600000	4640900000	2733700000
Q86TD4	59	59	59	Sarcalumenin	SRL	Sarcalumenin	44.3	44.3	44.3	100.79	932	546000000000	14765000000	33828000000	23096000000	28794000000	22034000000	12961000000	37907000000	22385000000	36768000000	28907000000	18134000000	22913000000	21600000000	16631000000	21144000000	30563000000	35846000000	43478000000	3.7698e+10	25780000000	25784000000	914260000	624210000	778210000	595520000	350310000	1024500000	1886300	604990000	993730000	781270000	490100000	619260000	583780000	449500000	571450000	826030000
Q9Y281	44	30	30	Cofilin-2	CFL2	Cofilin-2	99.4	72.9	72.9	18.736	166	545000000000	49549000000	20572000000	3.2292e+10	22548000000	21328000000	28546000000	21230000000	37369000000	26487000000	23878000000	33734000000	24277000000	18983000000	3.4735e+10	26369000000	34067000000	31253000000	3.2252e+10	22752000000	26756000000	20364000000	1870200000	2935600000	2049800000	1938900000	2595100000	1930000000	477270000	3397200000	2407900000	2170700000	3066800000	2207000000	1725700000	3157700000	2397200000	3097000000
P50995	55	55	55	Annexin A11	ANXA11	Annexin A11	59.2	59.2	59.2	54.389	505	545000000000	28659000000	22503000000	26298000000	3.2676e+10	22466000000	24687000000	26114000000	26216000000	26197000000	3.2256e+10	26931000000	28904000000	15728000000	26814000000	20133000000	25039000000	31435000000	3.7317e+10	26194000000	30402000000	28819000000	1184400000	1384100000	1719800000	1182400000	1299300000	1374400000	389070000	1379800000	1378800000	1697700000	1417400000	1521300000	827800000	1411300000	1059700000	1317800000
Q99623	40	40	40	Prohibitin-2	PHB2	Prohibitin-2	92	92	92	33.296	299	541000000000	24591000000	20652000000	21668000000	35721000000	14223000000	23432000000	31951000000	24174000000	3.6752e+10	2.7634e+10	21250000000	3.009e+10	22511000000	28273000000	23609000000	27866000000	30544000000	29029000000	27259000000	33319000000	29146000000	938720000	984890000	1623700000	646480000	1065100000	1452300000	86860000	1098800000	1670500000	1256100000	965910000	1367700000	1023200000	1285100000	1073100000	1266600000
O43837	40	40	4	Isocitrate dehydrogenase [NAD] subunit beta, mitochondrial	IDH3B	Isocitrate dehydrogenase [NAD] subunit beta, mitochondrial	68.6	68.6	6.8	42.183	385	540000000000	25702000000	28700000000	10970000000	3.7655e+10	21126000000	15976000000	3.6488e+10	7.3922e+09	28445000000	29955000000	13660000000	3.5013e+10	12823000000	16677000000	14082000000	26248000000	4.3479e+10	69163000000	29151000000	28273000000	34261000000	1366700000	522400000	1793100000	1006000000	760750000	1737500000	9372000	352010000	1354500000	1426400000	650490000	1667300000	610600000	794130000	670590000	1249900000
P22392-2	28	28	0	Nucleoside diphosphate kinase B	NME2	Isoform 3 of Nucleoside diphosphate kinase B	95.1	95.1	0	30.137	267	537000000000	28270000000	24525000000	23493000000	25679000000	23782000000	25037000000	35671000000	21204000000	3.203e+10	26635000000	18347000000	31723000000	15282000000	25819000000	22996000000	2.7647e+10	3.3845e+10	33855000000	31136000000	15718000000	34705000000	1290800000	1236500000	1351600000	1251700000	1317700000	1877400000	421020000	1116000000	1685800000	1401800000	965620000	1669600000	804300000	1358900000	1210300000	1455100000
P13639	97	97	95	Elongation factor 2	EEF2	Elongation factor 2	80.5	80.5	79.4	95.337	858	537000000000	11923000000	21730000000	24393000000	25519000000	19220000000	26649000000	35294000000	24041000000	3.9261e+10	32398000000	25825000000	22658000000	18030000000	26056000000	20383000000	22318000000	36299000000	36163000000	24358000000	22714000000	25054000000	482890000	542070000	567080000	427110000	592200000	784300000	181430000	534250000	872480000	719950000	573900000	503510000	400660000	579030000	452950000	495960000
Q14204	372	372	372	Cytoplasmic dynein 1 heavy chain 1	DYNC1H1	Cytoplasmic dynein 1 heavy chain 1	64.2	64.2	64.2	532.4	4646	537000000000	2089600000	30121000000	20013000000	3.345e+10	17457000000	16832000000	6.3144e+10	21830000000	35372000000	26765000000	22291000000	29798000000	15328000000	18286000000	19312000000	25143000000	30831000000	29066000000	23901000000	25117000000	23731000000	117200000	77871000	130160000	67927000	65495000	245700000	35954000	84940000	137640000	104140000	86734000	115940000	59641000	71153000	75146000	97834000
P07585	50	50	31	Decorin	DCN	Decorin	69.6	69.6	38.2	39.746	359	535000000000	28151000000	21392000000	20683000000	17978000000	18405000000	6.7999e+09	20562000000	20777000000	19939000000	18587000000	18229000000	30088000000	37233000000	11218000000	35852000000	36763000000	10398000000	35747000000	46769000000	4990500000	36164000000	1125900000	1088600000	946190000	968700000	357890000	1082200000	3489000000	1093500000	1049400000	978280000	959410000	1583600000	1959600000	590440000	1886900000	1934900000
P35580	307	251	4	Myosin-10	MYH10	Myosin-10	81.7	71.1	1.2	229	1976	532000000000	5216000000	32000000000	27102000000	24700000000	19911000000	19574000000	35973000000	17483000000	25358000000	6.0858e+10	17529000000	5.0386e+10	11758000000	22604000000	19847000000	38437000000	20707000000	19786000000	29484000000	6.0465e+09	27284000000	313720000	265710000	242160000	195210000	191900000	352670000	51015000	171400000	248610000	596640000	171860000	493980000	115270000	221610000	194570000	376830000
P22626	54	54	3	Heterogeneous nuclear ribonucleoproteins A2/B1	HNRNPA2B1	Heterogeneous nuclear ribonucleoproteins A2/B1	83.9	83.9	3.7	37.429	353	529000000000	26456000000	25543000000	22067000000	2.6641e+10	13768000000	20824000000	24158000000	30365000000	29864000000	30778000000	21352000000	4.0383e+10	15539000000	20929000000	27019000000	23110000000	3.7856e+10	38319000000	23835000000	17653000000	24747000000	1277100000	1103300000	1332000000	688420000	1041200000	1207900000	718690000	1518200000	1493200000	1538900000	1067600000	2019200000	776970000	1046400000	1350900000	1155500000
P23142	58	58	17	Fibulin-1	FBLN1	Fibulin-1	63.4	63.4	18.2	77.213	703	527000000000	16997000000	52351000000	8.8194e+09	32935000000	25279000000	2603600000	4528200000	9.0393e+09	28194000000	75837000000	10889000000	32103000000	17458000000	4522200000	24379000000	41191000000	3906500000	18714000000	28053000000	1589100000	21651000000	1688700000	284500000	1062400000	815460000	83987000	146070000	2673200000	291590000	909470000	2446300000	351250000	1035600000	563170000	145880000	786430000	1328800000
P02763	23	23	14	Alpha-1-acid glycoprotein 1	ORM1	Alpha-1-acid glycoprotein 1	56.7	56.7	36.8	23.511	201	523000000000	52315000000	31472000000	7.8034e+09	20684000000	29481000000	6635200000	3.9213e+10	6.3099e+09	22669000000	25249000000	5.3483e+09	18804000000	44826000000	18171000000	31195000000	3.9877e+10	16106000000	21638000000	5.1658e+10	16621000000	50704000000	3147200000	780340000	2068400000	2948100000	663520000	3921300000	1869200000	630990000	2266900000	2524900000	534830000	1880400000	4482600000	1817100000	3119500000	3987700000
P23297	13	13	13	Protein S100-A1	S100A1	Protein S100-A1	62.8	62.8	62.8	10.546	94	516000000000	172000000000	17628000000	14221000000	17693000000	29298000000	23135000000	5.8754e+10	14146000000	32961000000	27756000000	16360000000	24732000000	10903000000	18569000000	5.8431e+09	50140000000	33302000000	44641000000	21978000000	33019000000	21017000000	5876100000	4740300000	5897600000	9766000000	7711600000	19585000000	20648000	4715400000	10987000000	9251900000	5453200000	8244000000	3634500000	6189500000	1947700000	16713000000
Q8N335	46	46	45	Glycerol-3-phosphate dehydrogenase 1-like protein	GPD1L	Glycerol-3-phosphate dehydrogenase 1-like protein	85.2	85.2	85.2	38.418	351	516000000000	22445000000	23542000000	13353000000	3.7598e+10	14390000000	22432000000	42083000000	22976000000	30220000000	24197000000	16585000000	32920000000	16420000000	16386000000	12255000000	23024000000	4.0476e+10	39192000000	14291000000	47410000000	25630000000	1023500000	580570000	1634700000	625650000	975310000	1829700000	37150000	998950000	1313900000	1052000000	721100000	1431300000	713910000	712410000	532820000	1001000000
Q96RW7	14	14	14	Hemicentin-1	HMCN1	Hemicentin-1	3.2	3.2	3.2	613.38	5635	507000000000	1942100000	30346000000	0	23517000000	22140000000	0	27860000000	24035000000	26098000000	29976000000	22221000	21574000000	26686000000	19696000000	28745000000	31355000000	30186000000	28078000000	56250000000	263440000	31224000000	116270000	0	90103000	84828000	0	106740000	187070000	92090000	99993000	114850000	85137	82659000	102250000	75463000	110130000	120130000
P98095-2	63	63	63	Fibulin-2	FBLN2	Isoform 2 of Fibulin-2	53.7	53.7	53.7	131.86	1231	507000000000	10148000000	36185000000	14310000000	3.5136e+10	19211000000	10246000000	24797000000	10273000000	17724000000	4.2216e+10	11094000000	45865000000	26362000000	11214000000	33355000000	34566000000	10609000000	3.3775e+10	25322000000	2584100000	24741000000	723700000	286200000	702730000	384230000	204910000	495940000	755920000	205460000	354490000	844320000	221870000	917290000	527240000	224290000	667100000	691330000
P54819	36	36	5	Adenylate kinase 2, mitochondrial	AK2	Adenylate kinase 2, mitochondrial	93.3	93.3	20.9	26.477	239	500000000000	35688000000	19478000000	25165000000	26711000000	12752000000	28055000000	18934000000	24364000000	28299000000	22698000000	27963000000	32414000000	25162000000	29801000000	29769000000	17348000000	32724000000	39887000000	17846000000	15830000000	22800000000	1391300000	1797500000	1907900000	910850000	2003900000	1352500000	116150000	1740300000	2021400000	1621300000	1997300000	2315300000	1797300000	2128600000	2126300000	1239100000
P62328	10	10	8	Thymosin beta-4	TMSB4X	Thymosin beta-4	97.7	97.7	88.6	5.0526	44	486000000000	243000000000	3.4628e+10	19273000000	25633000000	24572000000	11870000000	28708000000	10722000000	3.3059e+10	31520000000	12749000000	27316000000	17935000000	13374000000	20707000000	20117000000	23759000000	34499000000	2.9988e+10	13856000000	33056000000	17314000000	9636600000	12817000000	12286000000	5935000000	14354000000	9370200000	5361000000	16530000000	15760000000	6374600000	13658000000	8967600000	6687200000	10353000000	10058000000
Q53GG5-2	47	47	11	PDZ and LIM domain protein 3	PDLIM3	Isoform 2 of PDZ and LIM domain protein 3	99.7	99.7	28.5	34.279	316	486000000000	30384000000	19971000000	16190000000	23793000000	14901000000	16776000000	24618000000	25471000000	39500000000	37823000000	21277000000	35372000000	15290000000	19868000000	16741000000	25749000000	14586000000	18225000000	27555000000	14163000000	24210000000	1248200000	1011800000	1487100000	931340000	1048500000	1538600000	2128700000	1591900000	2468700000	2364000000	1329800000	2210800000	955630000	1241700000	1046300000	1609300000
P51911	61	61	59	Calponin-1	CNN1	Calponin-1	99.7	99.7	99.7	33.17	297	483000000000	34480000000	23442000000	19305000000	5469400000	16583000000	3448000000	13826000000	8404200000	25964000000	62043000000	4135400000	5.4329e+09	16292000000	51352000000	18428000000	5.0411e+10	3396800000	4094100000	3.4516e+10	5.4538e+08	6.242e+09	1674400000	1379000000	390670000	1184500000	246290000	987590000	7813500000	600300000	1854600000	4431700000	295390000	388060000	1163700000	3668000000	1316300000	3600800000
O75521	46	46	46	Enoyl-CoA delta isomerase 2, mitochondrial	ECI2	Enoyl-CoA delta isomerase 2, mitochondrial	79.4	79.4	79.4	43.585	394	481000000000	25326000000	26293000000	22355000000	31646000000	14480000000	27952000000	17964000000	22407000000	16716000000	17237000000	23842000000	23947000000	13191000000	27421000000	14688000000	20393000000	41363000000	43413000000	21782000000	29606000000	24270000000	1383800000	1176600000	1665600000	762080000	1471100000	945450000	12623000	1179300000	879790000	907210000	1254800000	1260400000	694250000	1443200000	773040000	1073300000
P48681	143	143	143	Nestin	NES	Nestin	64.2	64.2	64.2	177.44	1621	480000000000	5392000000	28079000000	17759000000	25130000000	27247000000	9546500000	23434000000	13525000000	28743000000	57876000000	8.205e+09	61125000000	19463000000	8586000000	16696000000	3.1288e+10	7.5812e+09	35176000000	21413000000	7.0601e+09	28169000000	315500000	199540000	282360000	306150000	107260000	263300000	42509000	151960000	322950000	650290000	92191000	686800000	218680000	96472000	187600000	351550000
P30048	19	19	19	Thioredoxin-dependent peroxide reductase, mitochondrial	PRDX3	Thioredoxin-dependent peroxide reductase, mitochondrial	61.7	61.7	61.7	27.692	256	478000000000	31864000000	27959000000	17252000000	3.3842e+10	19519000000	19292000000	21722000000	20048000000	29509000000	22191000000	23996000000	3.6788e+10	15953000000	22014000000	16223000000	24506000000	21936000000	33607000000	25310000000	22943000000	22281000000	1863900000	1150100000	2256100000	1301300000	1286100000	1448200000	70881000	1336600000	1967300000	1479400000	1599700000	2452500000	1063500000	1467600000	1081500000	1633800000
P09429	33	33	17	High mobility group protein B1	HMGB1	High mobility group protein B1	69.8	69.8	45.1	24.893	215	477000000000	79549000000	19878000000	19183000000	23418000000	21243000000	18143000000	20941000000	21711000000	20902000000	30382000000	17380000000	38001000000	20031000000	22314000000	21731000000	22868000000	27624000000	31208000000	21796000000	12489000000	32105000000	3313000000	3197200000	3903000000	3540500000	3023800000	3490200000	2324100000	3618500000	3483600000	5063700000	2896700000	6333500000	3338500000	3719000000	3621900000	3811400000
P60981	37	32	32	Destrin	DSTN	Destrin	98.8	92.1	92.1	18.506	165	476000000000	43310000000	19293000000	19147000000	20075000000	13326000000	20016000000	25285000000	18982000000	22967000000	24861000000	20640000000	27194000000	20350000000	21985000000	18971000000	31946000000	25936000000	28407000000	27904000000	16294000000	24106000000	1753900000	1740700000	1825000000	1211500000	1819600000	2298700000	2611000000	1725600000	2087900000	2260100000	1876400000	2472200000	1850000000	1998600000	1724600000	2904200000
P07737	25	25	25	Profilin-1	PFN1	Profilin-1	97.1	97.1	97.1	15.054	140	474000000000	52662000000	14785000000	28096000000	16004000000	22044000000	19374000000	22005000000	19898000000	15173000000	36060000000	24165000000	25470000000	17292000000	29417000000	18734000000	28934000000	25530000000	24381000000	22912000000	10502000000	20274000000	1642800000	3121800000	1778200000	2449300000	2152600000	2445000000	3656600000	2210800000	1685900000	4006700000	2685000000	2830000000	1921300000	3268600000	2081500000	3214900000
P00915	26	26	26	Carbonic anhydrase 1	CA1	Carbonic anhydrase 1	81.6	81.6	81.6	28.87	261	471000000000	33628000000	31417000000	9.3655e+09	12227000000	15719000000	5646200000	17911000000	18766000000	16062000000	18822000000	10971000000	24354000000	24442000000	23526000000	23473000000	51002000000	15471000000	17210000000	29107000000	5.0152e+10	4.0922e+10	2244100000	668960000	873360000	1122800000	403300000	1279300000	1016200000	1340400000	1147300000	1344400000	783630000	1739600000	1745900000	1680400000	1676600000	3643000000
P01042	62	62	14	Kininogen-1	KNG1	Kininogen-1	50.8	50.8	13.8	71.957	644	465000000000	13271000000	30489000000	11099000000	31559000000	23900000000	11903000000	3.519e+10	13239000000	27037000000	30282000000	7.7429e+09	26589000000	18457000000	6.8405e+09	23837000000	27628000000	9.1025e+09	19118000000	3.634e+10	11727000000	34214000000	871120000	317110000	901680000	682850000	340080000	1005400000	805770000	378270000	772480000	865200000	221230000	759690000	527350000	195440000	681040000	789370000
Q9UIJ7	33	33	33	GTP:AMP phosphotransferase AK3, mitochondrial	AK3	GTP:AMP phosphotransferase AK3, mitochondrial	90.3	90.3	90.3	25.565	227	461000000000	27140000000	16430000000	15681000000	23475000000	18353000000	19730000000	23338000000	20568000000	3.3435e+10	25112000000	27700000000	3.6989e+10	11372000000	22024000000	16975000000	18910000000	3.5202e+10	33563000000	16348000000	23403000000	21425000000	966470000	922440000	1380900000	1079600000	1160600000	1372800000	79313000	1209900000	1966700000	1477200000	1629400000	2175800000	668960000	1295600000	998560000	1112300000
E9PAV3	157	157	157	Nascent polypeptide-associated complex subunit alpha, muscle-specific form	NACA	Nascent polypeptide-associated complex subunit alpha, muscle-specific form	66.6	66.6	66.6	205.42	2078	459000000000	4330400000	19679000000	23619000000	21846000000	16027000000	24423000000	32118000000	28034000000	23597000000	21943000000	25432000000	22115000000	15671000000	26189000000	15231000000	21369000000	34772000000	32821000000	17736000000	16090000000	19739000000	185650000	222820000	206100000	151200000	230400000	303000000	5429500	264470000	222620000	207010000	239920000	208630000	147840000	247070000	143690000	201600000
Q9NZ45	23	23	23	CDGSH iron-sulfur domain-containing protein 1	CISD1	CDGSH iron-sulfur domain-containing protein 1	94.4	94.4	94.4	12.199	108	452000000000	75357000000	22437000000	23727000000	35531000000	17112000000	21470000000	18719000000	31780000000	3.029e+10	29190000000	25160000000	3.584e+10	12957000000	13894000000	14372000000	16371000000	23268000000	15390000000	18210000000	25272000000	20313000000	3739600000	3954400000	5921800000	2852100000	3578300000	3119900000	139820000	5296700000	5048300000	4865100000	4193300000	5973400000	2159500000	2315700000	2395400000	2728500000
Q5VST9-6	407	407	27	Obscurin	OBSCN	Isoform 5 of Obscurin	51.5	51.5	5	924.96	8483	448000000000	1134300000	22285000000	16932000000	17561000000	26296000000	14757000000	4.0138e+10	21647000000	27636000000	30792000000	20395000000	12278000000	18562000000	7905300000	9.7343e+09	48037000000	16312000000	3.7807e+10	28616000000	12696000000	17251000000	56417000	42867000	44459000	66572000	37360000	101620000	994990	54803000	69965000	77955000	51633000	31083000	46992000	20013000	24644000	121610000
O75083	68	68	68	WD repeat-containing protein 1	WDR1	WD repeat-containing protein 1	83.3	83.3	83.3	66.193	606	447000000000	14901000000	20660000000	14951000000	22348000000	15864000000	15438000000	37551000000	16583000000	33453000000	32401000000	15732000000	22749000000	11903000000	13582000000	18119000000	23566000000	24376000000	30834000000	23327000000	20218000000	20667000000	688680000	498360000	744940000	528820000	514580000	1251700000	423620000	552770000	1115100000	1080000000	524400000	758290000	396780000	452720000	603980000	785540000
P00747	99	99	99	Plasminogen	PLG	Plasminogen	79.1	79.1	79.1	90.568	810	445000000000	10594000000	23870000000	9.8729e+09	30979000000	21985000000	9.2739e+09	3.6755e+10	10386000000	27943000000	22017000000	8.5509e+09	24915000000	21528000000	11066000000	27383000000	24353000000	9.6799e+09	18594000000	31764000000	15424000000	35322000000	568330000	235070000	737590000	523460000	220810000	875110000	554580000	247280000	665300000	524220000	203590000	593210000	512560000	263480000	651970000	579830000
P07951-2	83	17	0	Tropomyosin beta chain	TPM2	Isoform 2 of Tropomyosin beta chain	97.9	34.5	0	32.989	284	443000000000	27685000000	22694000000	17409000000	14002000000	15682000000	19784000000	13031000000	14336000000	18763000000	31832000000	8260700000	10158000000	21320000000	32210000000	20102000000	30942000000	25828000000	18670000000	35121000000	12439000000	10632000000	1418400000	1088000000	875120000	980150000	1236500000	814430000	3109300000	896020000	1172700000	1989500000	516290000	634880000	1332500000	2013100000	1256400000	1933900000
P27338	54	54	52	Amine oxidase [flavin-containing] B	MAOB	Amine oxidase [flavin-containing] B	84.8	84.8	82.7	58.762	520	440000000000	15168000000	17314000000	18449000000	23487000000	8575100000	29632000000	33011000000	17089000000	31267000000	12496000000	18347000000	23784000000	13409000000	24552000000	19431000000	12137000000	3.5147e+10	19637000000	15508000000	33890000000	26067000000	597040000	636180000	809890000	295690000	1021800000	1138300000	229330000	589280000	1078200000	430890000	632670000	820140000	462370000	846620000	670050000	418530000
O75964	15	15	15	ATP synthase subunit g, mitochondrial	ATP5L	ATP synthase subunit g, mitochondrial	75.7	75.7	75.7	11.428	103	439000000000	73121000000	14690000000	27793000000	24278000000	11848000000	17656000000	27638000000	19714000000	21264000000	19535000000	26828000000	17351000000	15303000000	25597000000	11398000000	21139000000	31624000000	24247000000	22820000000	25743000000	31663000000	2448300000	4632100000	4046400000	1974700000	2942700000	4606400000	99570000	3285600000	3544000000	3255900000	4471300000	2891900000	2550500000	4266200000	1899700000	3523200000
O96000	31	31	31	NADH dehydrogenase [ubiquinone] 1 beta subcomplex subunit 10	NDUFB10	NADH dehydrogenase [ubiquinone] 1 beta subcomplex subunit 10	94.2	94.2	94.2	20.776	172	439000000000	39928000000	18542000000	17823000000	23737000000	17615000000	30591000000	18550000000	26264000000	22245000000	19874000000	19964000000	19833000000	18387000000	21442000000	21699000000	7861900000	3.8678e+10	27006000000	19680000000	25888000000	22793000000	1685600000	1620300000	2157900000	1601400000	2781000000	1686300000	66921000	2387600000	2022200000	1806700000	1814900000	1803000000	1671500000	1949300000	1972600000	714720000
P00751	72	72	71	Complement factor B	CFB	Complement factor B	59.4	59.4	59.4	85.532	764	438000000000	12177000000	23917000000	14832000000	20080000000	23716000000	8.5101e+09	30343000000	9.7039e+09	15986000000	18435000000	9.7104e+09	18259000000	27689000000	12330000000	31561000000	27330000000	11300000000	24406000000	29128000000	11373000000	32785000000	664370000	411990000	557760000	658770000	236390000	842870000	1027500000	269550000	444060000	512090000	269730000	507190000	769130000	342490000	876690000	759180000
P62807	18	18	0	Histone H2B type 1-C/E/F/G/I	HIST1H2BC	Histone H2B type 1-C/E/F/G/I	84.1	84.1	0	13.906	126	436000000000	62216000000	16181000000	25538000000	17860000000	12925000000	16751000000	23459000000	21691000000	23387000000	18151000000	14575000000	30378000000	23603000000	20309000000	29709000000	13451000000	27043000000	22407000000	25214000000	18230000000	31318000000	2311600000	3648300000	2551400000	1846400000	2393100000	3351200000	476380000	3098700000	3341100000	2593000000	2082200000	4339700000	3371800000	2901300000	4244200000	1921600000
O75489	34	34	34	NADH dehydrogenase [ubiquinone] iron-sulfur protein 3, mitochondrial	NDUFS3	NADH dehydrogenase [ubiquinone] iron-sulfur protein 3, mitochondrial	72.7	72.7	72.7	30.241	264	433000000000	25490000000	14447000000	15184000000	26836000000	12208000000	13858000000	32369000000	14310000000	28322000000	20175000000	15966000000	20603000000	14082000000	21283000000	6.0508e+09	9299800000	42786000000	3.216e+10	25308000000	35991000000	31933000000	849840000	893200000	1578600000	718130000	815200000	1904100000	9467800	841740000	1666000000	1186800000	939200000	1212000000	828330000	1252000000	355930000	547050000
Q14894	27	27	27	Ketimine reductase mu-crystallin	CRYM	Ketimine reductase mu-crystallin	84.7	84.7	84.7	33.775	314	429000000000	30675000000	8.2487e+09	29059000000	15565000000	10963000000	24620000000	33962000000	15904000000	21712000000	22774000000	18638000000	10799000000	13502000000	25666000000	13784000000	17893000000	3.6096e+10	32104000000	16527000000	36877000000	24602000000	589190000	2075700000	1111800000	783050000	1758600000	2425800000	11013000	1136000000	1550900000	1626700000	1331300000	771360000	964400000	1833300000	984560000	1278100000
P15954	9	9	9	Cytochrome c oxidase subunit 7C, mitochondrial	COX7C	Cytochrome c oxidase subunit 7C, mitochondrial	76.2	76.2	76.2	7.2454	63	428000000000	85591000000	20872000000	21051000000	23422000000	20904000000	30514000000	20662000000	22711000000	18292000000	21597000000	19628000000	21213000000	18626000000	22452000000	18385000000	13162000000	25823000000	28303000000	13083000000	28273000000	18586000000	4174500000	4210200000	4684500000	4180700000	6102800000	4132400000	79597000	4542300000	3658400000	4319300000	3925600000	4242600000	3725200000	4490400000	3676900000	2632300000
P51553	33	32	32	Isocitrate dehydrogenase [NAD] subunit gamma, mitochondrial	IDH3G	Isocitrate dehydrogenase [NAD] subunit gamma, mitochondrial	67.2	67.2	67.2	42.794	393	427000000000	23731000000	18847000000	13850000000	2.9292e+10	12593000000	16515000000	28303000000	11926000000	29539000000	19757000000	11249000000	25622000000	7.2459e+09	12754000000	14477000000	20293000000	4.1757e+10	50108000000	19126000000	19120000000	24565000000	1047100000	769450000	1627300000	699620000	917480000	1572400000	11927000	662580000	1641000000	1097600000	624970000	1423400000	402550000	708580000	804300000	1127400000
P28289	50	50	48	Tropomodulin-1	TMOD1	Tropomodulin-1	80.2	80.2	74.9	40.569	359	427000000000	22472000000	18567000000	24000000000	18279000000	16829000000	31334000000	25245000000	25137000000	21091000000	17163000000	29540000000	19831000000	14912000000	23636000000	13350000000	19835000000	27088000000	26919000000	19610000000	15105000000	19228000000	977220000	1263200000	962050000	885740000	1649200000	1328700000	14348000	1323000000	1110100000	903330000	1554700000	1043700000	784820000	1244000000	702650000	1043900000
P00450	84	84	74	Ceruloplasmin	CP	Ceruloplasmin	64.7	64.7	62.7	122.2	1065	427000000000	9081500000	23929000000	5.2669e+09	27085000000	20166000000	5498800000	5.3281e+10	5.7361e+09	26050000000	16535000000	3618400000	23940000000	22829000000	6.5912e+09	19358000000	22279000000	14329000000	22286000000	40100000000	15851000000	32551000000	509120000	112060000	576270000	429070000	116990000	1133600000	416040000	122050000	554250000	351800000	76987000	509370000	485730000	140240000	411860000	474020000
O95299	52	52	52	NADH dehydrogenase [ubiquinone] 1 alpha subcomplex subunit 10, mitochondrial	NDUFA10	NADH dehydrogenase [ubiquinone] 1 alpha subcomplex subunit 10, mitochondrial	89	89	89	40.75	355	424000000000	21220000000	17973000000	12386000000	25970000000	17314000000	30410000000	28864000000	18619000000	25868000000	19050000000	15943000000	21960000000	13192000000	18805000000	15787000000	8723300000	35703000000	18603000000	21137000000	28369000000	29549000000	898670000	619290000	1298500000	865700000	1520500000	1443200000	9111200	930950000	1293400000	952500000	797150000	1098000000	659590000	940270000	789350000	436170000
Q01469	32	32	32	Fatty acid-binding protein, epidermal	FABP5	Fatty acid-binding protein, epidermal	94.8	94.8	94.8	15.164	135	423000000000	52872000000	16251000000	9.038e+09	18912000000	20813000000	3.1124e+10	35224000000	10370000000	27736000000	13403000000	8.771e+09	14224000000	16089000000	24816000000	24221000000	21384000000	31711000000	45826000000	17437000000	20585000000	14913000000	2031400000	1129700000	2364000000	2601600000	3890500000	4403000000	15707000	1296300000	3467000000	1675300000	1096400000	1778000000	2011100000	3102000000	3027700000	2673000000
Q9Y277-2	32	32	5	Voltage-dependent anion-selective channel protein 3	VDAC3	Isoform 2 of Voltage-dependent anion-selective channel protein 3	73.9	73.9	11.3	30.789	284	421000000000	30059000000	25685000000	21323000000	30022000000	18901000000	19429000000	3.6521e+10	14389000000	37552000000	24843000000	19228000000	8228800000	16066000000	17412000000	17656000000	9.4361e+09	13140000000	15920000000	22246000000	30633000000	21300000000	1834600000	1523000000	2144400000	1350000000	1387800000	2608700000	63684000	1027800000	2682300000	1774500000	1373400000	587770000	1147500000	1243700000	1261200000	674010000
O00330	46	46	46	Pyruvate dehydrogenase protein X component, mitochondrial	PDHX	Pyruvate dehydrogenase protein X component, mitochondrial	62.3	62.3	62.3	54.122	501	417000000000	16696000000	18863000000	26932000000	23515000000	14478000000	23346000000	12131000000	3.1018e+10	17706000000	16466000000	31538000000	19289000000	12795000000	19478000000	13047000000	22454000000	31867000000	30037000000	17100000000	18305000000	16662000000	754510000	1077300000	940620000	579140000	933860000	485220000	14562000	1240700000	708260000	658660000	1261500000	771550000	511810000	779140000	521870000	898180000
P07919	15	15	15	Cytochrome b-c1 complex subunit 6, mitochondrial	UQCRH	Cytochrome b-c1 complex subunit 6, mitochondrial	95.6	95.6	95.6	10.739	91	410000000000	68265000000	14622000000	20747000000	23807000000	13905000000	20714000000	11402000000	22858000000	11502000000	22735000000	16601000000	15130000000	33871000000	34962000000	22443000000	21849000000	16854000000	18819000000	16902000000	24146000000	24590000000	2436900000	3457800000	3967800000	2317500000	3452300000	1900400000	188340000	3809700000	1917000000	3789200000	2766800000	2521600000	5645200000	5827000000	3740400000	3641500000
P49773	20	20	20	Histidine triad nucleotide-binding protein 1	HINT1	Histidine triad nucleotide-binding protein 1	99.2	99.2	99.2	13.802	126	406000000000	50728000000	13923000000	17606000000	15904000000	19263000000	18477000000	20034000000	22867000000	16791000000	15103000000	18555000000	15973000000	21787000000	25094000000	29558000000	20251000000	23344000000	34040000000	17869000000	15689000000	16863000000	1740300000	2200700000	1988000000	2407800000	2309700000	2504300000	854590000	2858300000	2098900000	1887900000	2319400000	1996600000	2723300000	3136700000	3694800000	2531400000
Q15063	109	109	9	Periostin	POSTN	Periostin	82.5	82.5	5.7	93.313	836	405000000000	10395000000	6.5316e+09	4.5039e+10	4393100000	5087100000	12785000000	3557600000	7.9455e+10	5191100000	27858000000	8.0139e+10	10163000000	8.5525e+09	20316000000	2342500000	19547000000	21303000000	10256000000	9.6248e+09	5882100000	5.9456e+09	167480000	1154800000	112640000	130440000	327830000	91220000	549720000	2037300000	133110000	714300000	2054900000	260600000	219290000	520920000	60063000	501210000
P42704	140	140	139	Leucine-rich PPR motif-containing protein, mitochondrial	LRPPRC	Leucine-rich PPR motif-containing protein, mitochondrial	76.3	76.3	76.3	157.9	1394	405000000000	4502200000	12260000000	11769000000	16495000000	14458000000	23267000000	4.4559e+10	10565000000	28691000000	20169000000	13878000000	18377000000	15016000000	20113000000	16182000000	21996000000	22906000000	28160000000	18232000000	2.6112e+10	21489000000	136220000	130770000	183280000	160640000	258520000	495100000	5612800	117390000	318790000	224100000	154190000	204190000	166850000	223470000	179800000	244400000
P13489	46	46	46	Ribonuclease inhibitor	RNH1	Ribonuclease inhibitor	90.7	90.7	90.7	49.973	461	400000000000	15367000000	18268000000	12393000000	25812000000	16633000000	13973000000	3.9569e+10	11348000000	30554000000	21523000000	13118000000	25224000000	9.0841e+09	12401000000	15235000000	18875000000	19398000000	27628000000	20421000000	16472000000	25845000000	702610000	476650000	992780000	639740000	537430000	1521900000	221510000	436450000	1175200000	827810000	504560000	970140000	349390000	476970000	585980000	725980000
O43678	17	17	17	NADH dehydrogenase [ubiquinone] 1 alpha subcomplex subunit 2	NDUFA2	NADH dehydrogenase [ubiquinone] 1 alpha subcomplex subunit 2	89.9	89.9	89.9	10.921	99	395000000000	65820000000	22576000000	19523000000	18096000000	21373000000	20436000000	13167000000	21211000000	15697000000	16312000000	19128000000	14985000000	25814000000	26343000000	24423000000	10421000000	25980000000	20093000000	18514000000	19172000000	21009000000	3762600000	3253800000	3016000000	3562200000	3406100000	2194600000	108600000	3535100000	2616100000	2718600000	3188000000	2497500000	4302400000	4390400000	4070400000	1736800000
P07305	30	30	30	Histone H1.0	H1F0	Histone H1.0	62.4	62.4	62.4	20.863	194	395000000000	78921000000	16789000000	17243000000	20833000000	6435300000	10645000000	10428000000	30675000000	21646000000	24994000000	17253000000	22095000000	16028000000	18281000000	3.4283e+10	20481000000	18211000000	22973000000	17893000000	9.9506e+09	25910000000	3357700000	3448600000	4166600000	1287100000	2128900000	2085700000	2311600000	6135000000	4329300000	4998800000	3450600000	4419000000	3205700000	3656300000	6856600000	4096100000
P09211	23	23	23	Glutathione S-transferase P	GSTP1	Glutathione S-transferase P	75.2	75.2	75.2	23.356	210	392000000000	35659000000	20790000000	12454000000	25415000000	23749000000	12702000000	33662000000	13224000000	31160000000	20750000000	13887000000	28987000000	10280000000	12842000000	9.1614e+09	14872000000	23038000000	21203000000	21626000000	12873000000	20951000000	1890000000	1132200000	2310400000	2159000000	1154700000	3060200000	784260000	1202200000	2832700000	1886300000	1262500000	2635100000	934510000	1167500000	832850000	1352000000
P56385	9	9	8	ATP synthase subunit e, mitochondrial	ATP5I	ATP synthase subunit e, mitochondrial	85.5	85.5	85.5	7.9331	69	390000000000	130000000000	18528000000	27125000000	17289000000	14100000000	24326000000	11513000000	21386000000	13848000000	15675000000	23813000000	20116000000	20422000000	25993000000	18194000000	16841000000	21757000000	23689000000	16883000000	20378000000	16624000000	6175900000	9041800000	5763100000	4700000000	8108600000	3837800000	360720000	7128500000	4615800000	5225100000	7937800000	6705200000	6807300000	8664200000	6064700000	5613500000
P31948	102	102	102	Stress-induced-phosphoprotein 1	STIP1	Stress-induced-phosphoprotein 1	88.2	88.2	88.2	62.639	543	385000000000	11001000000	17923000000	12838000000	20835000000	11059000000	11032000000	20972000000	11748000000	21888000000	18791000000	12619000000	30021000000	24490000000	12003000000	20630000000	24106000000	18525000000	30149000000	25972000000	11326000000	22599000000	512080000	366800000	595290000	315970000	315210000	599200000	157670000	335670000	625380000	536880000	360540000	857730000	699720000	342950000	589420000	688760000
P19404	28	28	28	NADH dehydrogenase [ubiquinone] flavoprotein 2, mitochondrial	NDUFV2	NADH dehydrogenase [ubiquinone] flavoprotein 2, mitochondrial	76.3	76.3	76.3	27.391	249	384000000000	25578000000	18382000000	15696000000	21439000000	18773000000	27101000000	16339000000	25665000000	18667000000	19333000000	22017000000	17346000000	12523000000	3.2609e+10	13986000000	6.8376e+09	24293000000	16054000000	16621000000	18146000000	21547000000	1225400000	1046400000	1429300000	1251600000	1806700000	1089300000	20192000	1711000000	1244400000	1288900000	1467800000	1156400000	834890000	2174000000	932420000	455840000
P22314	85	85	2	Ubiquitin-like modifier-activating enzyme 1	UBA1	Ubiquitin-like modifier-activating enzyme 1	75.8	75.8	3.8	117.85	1058	383000000000	7098700000	20043000000	10804000000	22097000000	15976000000	13657000000	27110000000	15700000000	28121000000	22126000000	13528000000	26599000000	9.8976e+09	11931000000	12840000000	19590000000	23889000000	24699000000	21358000000	16198000000	19516000000	371170000	200080000	409210000	295850000	252900000	502040000	141640000	290740000	520760000	409730000	250520000	492580000	183290000	220940000	237780000	362780000
P02749	36	36	36	Beta-2-glycoprotein 1	APOH	Beta-2-glycoprotein 1	73.9	73.9	73.9	38.298	345	380000000000	22327000000	26256000000	14327000000	26990000000	20004000000	9.2716e+09	22330000000	10056000000	20924000000	13454000000	5447000000	11486000000	14216000000	6.2114e+09	13117000000	23253000000	9.0174e+09	27812000000	30533000000	12286000000	3.1754e+10	1544500000	842750000	1587700000	1176700000	545390000	1313500000	1812500000	591500000	1230800000	791430000	320410000	675670000	836260000	365380000	771570000	1367800000
P13611	83	83	0	Versican core protein	VCAN	Versican core protein	19.5	19.5	0	372.82	3396	380000000000	2899600000	24061000000	16069000000	4.2272e+09	30485000000	8823200000	8.7808e+09	16917000000	5.1174e+09	84191000000	15607000000	16995000000	15500000000	5980100000	6.2997e+09	31897000000	5864700000	6.576e+09	20992000000	3.1474e+09	8.2964e+09	183670000	122670000	32268000	232710000	67352000	67029000	336050000	129140000	39064000	642680000	119140000	129730000	118320000	45650000	48089000	243490000
P10644	50	50	35	cAMP-dependent protein kinase type I-alpha regulatory subunit	PRKAR1A	cAMP-dependent protein kinase type I-alpha regulatory subunit	80.3	80.3	67.2	42.981	381	377000000000	19844000000	17491000000	18052000000	18403000000	17320000000	18892000000	24975000000	14067000000	24502000000	20045000000	15440000000	19101000000	14794000000	16724000000	14395000000	18071000000	21527000000	25126000000	23761000000	13701000000	18461000000	920570000	950100000	968560000	911600000	994320000	1314500000	115380000	740370000	1289600000	1055000000	812610000	1005300000	778650000	880230000	757620000	951130000
O14561	7	7	7	Acyl carrier protein, mitochondrial	NDUFAB1	Acyl carrier protein, mitochondrial	23.7	23.7	23.7	17.417	156	376000000000	53676000000	11564000000	5.2603e+09	12819000000	17636000000	14254000000	26439000000	9.9174e+09	20330000000	18263000000	10369000000	25607000000	6902200000	13390000000	8.4402e+09	20926000000	31187000000	33416000000	3.1756e+10	27866000000	29330000000	1652000000	751470000	1831300000	2519400000	2036300000	3777000000	8602900	1416800000	2904300000	2609000000	1481300000	3658200000	986030000	1912800000	1205700000	2989400000
P27144	26	26	26	Adenylate kinase 4, mitochondrial	AK4	Adenylate kinase 4, mitochondrial	92.4	92.4	92.4	25.268	223	375000000000	24971000000	13913000000	19395000000	16240000000	10525000000	26291000000	18677000000	14181000000	18757000000	20042000000	19831000000	30047000000	8.9964e+09	21437000000	11101000000	9.8553e+09	30390000000	34209000000	11636000000	21293000000	16124000000	927540000	1293000000	1082700000	701690000	1752700000	1245100000	108060000	945430000	1250500000	1336100000	1322100000	2003200000	599760000	1429100000	740080000	657020000
O75380	15	15	15	NADH dehydrogenase [ubiquinone] iron-sulfur protein 6, mitochondrial	NDUFS6	NADH dehydrogenase [ubiquinone] iron-sulfur protein 6, mitochondrial	70.2	70.2	70.2	13.711	124	374000000000	46779000000	17068000000	17958000000	16773000000	14121000000	27025000000	13049000000	2.8474e+10	18427000000	19448000000	26219000000	13401000000	13656000000	25586000000	15236000000	11459000000	2.6851e+10	20107000000	16141000000	15146000000	17591000000	2133600000	2244700000	2096600000	1765200000	3378100000	1631100000	62394000	3559300000	2303300000	2431000000	3277400000	1675100000	1706900000	3198200000	1904500000	1432300000
P18669	46	31	19	Phosphoglycerate mutase 1	PGAM1	Phosphoglycerate mutase 1	98.4	93.7	59.8	28.804	254	371000000000	28548000000	14686000000	13478000000	20375000000	12613000000	17141000000	22769000000	12643000000	23380000000	19595000000	18657000000	29130000000	15420000000	12760000000	19369000000	15883000000	21261000000	21796000000	17303000000	14924000000	21764000000	1129700000	1036800000	1567300000	970240000	1318500000	1751400000	474630000	972510000	1798500000	1507300000	1435100000	2240800000	1186200000	981530000	1489900000	1221700000
Q02252	53	53	53	Methylmalonate-semialdehyde dehydrogenase [acylating], mitochondrial	ALDH6A1	Methylmalonate-semialdehyde dehydrogenase [acylating], mitochondrial	69.9	69.9	69.9	57.839	535	371000000000	13250000000	12800000000	11968000000	19979000000	6499300000	16667000000	24123000000	13133000000	22489000000	17951000000	14540000000	36537000000	9.797e+09	18754000000	10648000000	14209000000	29928000000	34996000000	15261000000	15667000000	24015000000	457150000	427430000	713550000	232120000	595250000	861530000	37166000	469050000	803170000	641110000	519270000	1304900000	349890000	669800000	380290000	507450000
P04217	37	37	36	Alpha-1B-glycoprotein	A1BG	Alpha-1B-glycoprotein	70.3	70.3	70.3	54.253	495	370000000000	21741000000	21687000000	10412000000	22404000000	15484000000	7441200000	17880000000	8.8751e+09	20683000000	19197000000	6296600000	15785000000	27663000000	9.4537e+09	32295000000	24379000000	7539900000	13043000000	26666000000	8.8134e+09	25718000000	1275700000	612440000	1317900000	910850000	437720000	1051700000	1639700000	522070000	1216600000	1129200000	370390000	928530000	1627200000	556100000	1899700000	1434000000
P17568	23	23	23	NADH dehydrogenase [ubiquinone] 1 beta subcomplex subunit 7	NDUFB7	NADH dehydrogenase [ubiquinone] 1 beta subcomplex subunit 7	83.9	83.9	83.9	16.402	137	368000000000	52615000000	15841000000	15811000000	21237000000	15591000000	28513000000	15770000000	17852000000	13902000000	17694000000	15840000000	15935000000	19124000000	22646000000	18508000000	6765800000	28927000000	19198000000	19606000000	20219000000	18992000000	2263000000	2258700000	3033900000	2227400000	4073300000	2252900000	47230000	2550300000	1986000000	2527800000	2262800000	2276400000	2732000000	3235200000	2644000000	966550000
P37802	38	38	37	Transgelin-2	TAGLN2	Transgelin-2	98	98	98	22.391	199	368000000000	28324000000	16327000000	14059000000	13755000000	19447000000	18410000000	18984000000	12575000000	13534000000	31643000000	10641000000	25161000000	14418000000	14143000000	17399000000	24810000000	19853000000	20304000000	20454000000	7.8058e+09	17004000000	1255900000	1081400000	1058100000	1495900000	1416100000	1460300000	1345100000	967270000	1041100000	2434100000	818560000	1935500000	1109100000	1087900000	1338400000	1908500000
O00217	21	21	21	NADH dehydrogenase [ubiquinone] iron-sulfur protein 8, mitochondrial	NDUFS8	NADH dehydrogenase [ubiquinone] iron-sulfur protein 8, mitochondrial	78.6	78.6	78.6	23.705	210	365000000000	28104000000	19542000000	17568000000	23241000000	16537000000	32560000000	10705000000	18565000000	17017000000	20072000000	18838000000	18932000000	12777000000	23306000000	13087000000	8.4386e+09	27190000000	16432000000	15110000000	17701000000	17152000000	1503200000	1351400000	1787800000	1272100000	2504600000	823500000	44864000	1428100000	1309000000	1544000000	1449000000	1456300000	982820000	1792800000	1006700000	649120000
P84243	16	16	4	Histone H3.3	H3F3A	Histone H3.3	77.2	77.2	36.8	15.328	136	364000000000	91090000000	24911000000	13360000000	25931000000	14763000000	11210000000	15477000000	12286000000	22891000000	13653000000	6.681e+09	32650000000	16436000000	11912000000	42330000000	7.1498e+09	26249000000	17370000000	10674000000	13388000000	23562000000	6227700000	3340000000	6482700000	3690700000	2802600000	3869300000	369210000	3071400000	5722800000	3413300000	1670300000	8162400000	4109100000	2977900000	10583000000	1787400000
P07602	34	34	34	Prosaposin	PSAP	Prosaposin	54.2	54.2	54.2	58.112	524	361000000000	11653000000	23937000000	22183000000	19289000000	13415000000	17627000000	2.6956e+10	24825000000	22349000000	16034000000	18390000000	11467000000	6.7564e+09	19846000000	9450700000	12153000000	26056000000	24267000000	12518000000	15215000000	16177000000	772150000	715570000	622230000	432730000	568620000	869540000	75641000	800800000	720940000	517220000	593230000	369890000	217950000	640200000	304860000	392040000
P50238	13	12	12	Cysteine-rich protein 1	CRIP1	Cysteine-rich protein 1	96.1	96.1	96.1	8.5328	77	356000000000	89027000000	20482000000	13767000000	13559000000	14886000000	9142100000	22352000000	10370000000	20120000000	28169000000	11190000000	25852000000	20688000000	18598000000	28237000000	4045700000	4.6027e+09	9632900000	22921000000	10843000000	25739000000	5120600000	3441800000	3389700000	3721400000	2285500000	5588000000	5227500000	2592400000	5030100000	7042200000	2797600000	6463000000	5172000000	4649400000	7059200000	1011400000
P00387	34	34	34	NADH-cytochrome b5 reductase 3	CYB5R3	NADH-cytochrome b5 reductase 3	87.7	87.7	87.7	34.234	301	353000000000	25219000000	15363000000	13250000000	25850000000	20791000000	8.5549e+09	3.909e+10	10138000000	38662000000	18567000000	9.9331e+09	27893000000	5.6182e+09	5641400000	7.9833e+09	14102000000	16596000000	25061000000	15602000000	14486000000	18204000000	1097300000	946460000	1846500000	1485100000	611060000	2792200000	119700000	724120000	2761600000	1326200000	709510000	1992400000	401300000	402960000	570240000	1007300000
Q9Y6M9	31	31	31	NADH dehydrogenase [ubiquinone] 1 beta subcomplex subunit 9	NDUFB9	NADH dehydrogenase [ubiquinone] 1 beta subcomplex subunit 9	92.2	92.2	92.2	21.831	179	349000000000	38790000000	14730000000	12413000000	20574000000	12881000000	24845000000	21572000000	19138000000	20756000000	22279000000	18361000000	18646000000	10123000000	15531000000	10991000000	6486100000	25159000000	15422000000	18228000000	20796000000	19953000000	1636700000	1379300000	2285900000	1431200000	2760500000	2396900000	24974000	2126400000	2306200000	2475400000	2040100000	2071700000	1124800000	1725700000	1221200000	720680000
Q93052	52	52	52	Lipoma-preferred partner	LPP	Lipoma-preferred partner	74.3	74.3	74.3	65.746	612	346000000000	13300000000	16819000000	13000000000	11324000000	15969000000	6.9536e+09	16464000000	11104000000	16462000000	38606000000	9.7462e+09	17974000000	12954000000	14668000000	14494000000	23367000000	9.5347e+09	14706000000	18177000000	7.1394e+09	13474000000	646870000	499990000	435540000	614180000	267450000	633230000	1649000000	427060000	633140000	1484900000	374860000	691320000	498250000	564160000	557440000	898730000
Q7Z3D6-2	49	49	49	UPF0317 protein C14orf159, mitochondrial	C14orf159	Isoform 2 of UPF0317 protein C14orf159, mitochondrial	72.3	72.3	72.3	66.926	621	345000000000	11489000000	8043100000	7.3358e+09	17172000000	18014000000	24552000000	48592000000	7.6738e+09	20243000000	10966000000	8.1118e+09	12173000000	61186000	46708000	173760000	15470000000	26624000000	36532000000	21435000000	32510000000	28788000000	268100000	244530000	572390000	600480000	818390000	1619700000	4749400	255790000	674760000	365520000	270390000	405770000	2039500	1556900	5792100	515650000
Q9Y2Q3	27	27	27	Glutathione S-transferase kappa 1	GSTK1	Glutathione S-transferase kappa 1	85.4	85.4	85.4	25.497	226	344000000000	22934000000	12767000000	17552000000	20497000000	11322000000	18168000000	18882000000	14644000000	13468000000	15461000000	17167000000	22637000000	9848200000	12772000000	9.5693e+09	18177000000	20769000000	31919000000	21157000000	20317000000	16323000000	851110000	1170100000	1366400000	754800000	1211200000	1258800000	39686000	976250000	897880000	1030700000	1144500000	1509100000	656550000	851480000	637950000	1211800000
Q16775-2	33	33	2	Hydroxyacylglutathione hydrolase, mitochondrial	HAGH	Isoform 2 of Hydroxyacylglutathione hydrolase, mitochondrial	94.2	94.2	13.5	28.86	260	344000000000	24576000000	18472000000	17170000000	15721000000	8.2524e+09	14644000000	13020000000	21101000000	11992000000	14938000000	16135000000	12347000000	13699000000	19558000000	13966000000	25471000000	23588000000	26982000000	18383000000	11964000000	21500000000	1319400000	1226400000	1122900000	589460000	1046000000	930010000	368690000	1507200000	856550000	1067000000	1152500000	881900000	978520000	1397000000	997580000	1819300000
P19823	54	54	39	Inter-alpha-trypsin inhibitor heavy chain H2	ITIH2	Inter-alpha-trypsin inhibitor heavy chain H2	46.8	46.8	39.5	106.46	946	342000000000	7270600000	13073000000	11621000000	25931000000	13834000000	5.512e+09	2.7705e+10	5607600000	14134000000	17526000000	6.8387e+09	16062000000	19946000000	9.4079e+09	27865000000	30466000000	8.5245e+09	15147000000	29558000000	12264000000	24360000000	278150000	247260000	551730000	294330000	117280000	589460000	134820000	119310000	300720000	372890000	145500000	341740000	424390000	200170000	592870000	648200000
Q9BX66-11	123	123	6	Sorbin and SH3 domain-containing protein 1	SORBS1	Isoform 11 of Sorbin and SH3 domain-containing protein 1	75.2	75.2	2.6	139.4	1266	341000000000	5586400000	13840000000	26098000000	11800000000	12417000000	17363000000	7.5294e+09	37831000000	11868000000	17290000000	28352000000	12879000000	10178000000	22863000000	12968000000	15466000000	23906000000	12056000000	11541000000	13373000000	11513000000	226890000	427830000	193450000	203560000	284630000	123430000	158000000	620180000	194560000	283440000	464780000	211130000	166860000	374810000	212600000	253530000
P55290	38	38	38	Cadherin-13	CDH13	Cadherin-13	40.8	40.8	40.8	78.286	713	340000000000	10639000000	9338000000	19389000000	25951000000	6671600000	19463000000	14183000000	20277000000	19888000000	15711000000	23266000000	22592000000	11597000000	19753000000	21066000000	4.7525e+09	19332000000	17413000000	11585000000	15630000000	19593000000	291810000	605900000	810970000	208490000	608210000	443230000	94094000	633650000	621510000	490970000	727070000	705990000	362400000	617290000	658320000	148510000
P12814-2	129	82	2	Alpha-actinin-1	ACTN1	Isoform 2 of Alpha-actinin-1	98	78.2	2.3	102.71	887	340000000000	6541800000	13921000000	11218000000	7.4374e+09	22070000000	5.7789e+09	7.2215e+09	14116000000	12686000000	5.2052e+10	14287000000	24328000000	15594000000	20363000000	18173000000	15835000000	6799400000	8.5596e+09	26690000000	5.5317e+09	14624000000	267710000	215730000	143030000	424420000	111130000	138870000	440110000	271450000	243970000	1001000000	274750000	467850000	299890000	391600000	349480000	304520000
P27797	33	33	33	Calreticulin	CALR	Calreticulin	63.8	63.8	63.8	48.141	417	335000000000	15955000000	14421000000	10855000000	17424000000	9661700000	8.7629e+09	29327000000	11666000000	23939000000	18327000000	10371000000	27568000000	11117000000	12291000000	16998000000	16308000000	16484000000	28193000000	16027000000	9.0681e+09	20767000000	686710000	516900000	829720000	460080000	417280000	1396500000	261060000	555530000	1140000000	872730000	493860000	1312800000	529400000	585280000	809420000	776570000
P69891	17	16	2	Hemoglobin subunit gamma-1	HBG1	Hemoglobin subunit gamma-1	84.4	77.6	9.5	16.14	147	332000000000	30193000000	1067300000	188150000	255630000	4.1778e+10	3127400000	29218000000	382890000	537140000	24977000000	15841000000	3.3205e+10	16347000000	14504000000	16606000000	32317000000	5.7057e+08	16799000000	23645000000	4.3564e+10	7.3653e+08	97026000	17104000	23239000	3798000000	284310000	2656200000	1495900000	34808000	48831000	2270600000	1440100000	3018600000	1486100000	1318600000	1509600000	2938000000
P04080	9	9	9	Cystatin-B	CSTB	Cystatin-B	94.9	94.9	94.9	11.139	98	330000000000	54924000000	18795000000	12591000000	13215000000	16861000000	20445000000	16668000000	10347000000	16347000000	21914000000	15114000000	21990000000	7.3893e+09	14181000000	5873800000	21301000000	18162000000	18476000000	15939000000	24114000000	18258000000	3132500000	2098500000	2202500000	2810100000	3407500000	2778000000	260900000	1724500000	2724500000	3652400000	2519000000	3665000000	1231600000	2363400000	978970000	3550200000
Q9HBL0	128	128	100	Tensin-1	TNS1	Tensin-1	72	72	59.9	185.7	1735	328000000000	3954400000	14592000000	17817000000	11534000000	8.5784e+09	14654000000	15397000000	22174000000	17102000000	20267000000	19675000000	13709000000	8.7555e+09	18216000000	11445000000	13116000000	26105000000	18600000000	13914000000	13132000000	12106000000	175810000	214660000	138960000	103350000	176550000	185500000	208720000	267160000	206050000	244180000	237040000	165170000	105490000	219470000	137890000	158030000
P60660	22	22	1	Myosin light polypeptide 6	MYL6	Myosin light polypeptide 6	96	96	17.9	16.93	151	327000000000	32684000000	24069000000	18733000000	20582000000	17316000000	14966000000	15011000000	10217000000	16222000000	29091000000	9.79e+09	13098000000	14467000000	22636000000	17924000000	24706000000	8525300000	10894000000	10727000000	6079900000	9.8674e+09	2406900000	1873300000	2058200000	1731600000	1496600000	1501100000	1191600000	1021700000	1622200000	2909100000	979000000	1309800000	1446700000	2263600000	1792400000	2470600000
P20810-6	83	83	0			Isoform 6 of Calpastatin	80.4	80.4	0	84.942	791	326000000000	8352900000	15115000000	13998000000	15663000000	13496000000	18488000000	20695000000	11045000000	15543000000	14941000000	11796000000	19263000000	12728000000	18163000000	11271000000	14591000000	22947000000	18484000000	18215000000	15176000000	20859000000	387570000	358930000	401600000	346040000	474050000	530630000	84241000	283200000	398550000	383110000	302460000	493920000	326350000	465710000	288990000	374130000
Q9UI09	31	31	31	NADH dehydrogenase [ubiquinone] 1 alpha subcomplex subunit 12	NDUFA12	NADH dehydrogenase [ubiquinone] 1 alpha subcomplex subunit 12	100	100	100	17.114	145	321000000000	35644000000	11384000000	11503000000	13257000000	14305000000	24033000000	22040000000	20316000000	16062000000	14704000000	20192000000	14218000000	11648000000	18184000000	11243000000	5.6609e+09	26141000000	14767000000	12618000000	25237000000	13091000000	1264900000	1278100000	1473000000	1589500000	2670300000	2448900000	20943000	2257400000	1784600000	1633800000	2243600000	1579800000	1294200000	2020400000	1249300000	628990000
Q9UHQ9	40	40	40	NADH-cytochrome b5 reductase 1	CYB5R1	NADH-cytochrome b5 reductase 1	86.9	86.9	86.9	34.094	305	321000000000	21404000000	10718000000	13119000000	11088000000	9041800000	22897000000	13509000000	19948000000	11051000000	13661000000	17626000000	23072000000	4564600000	19928000000	3.8697e+09	13806000000	31405000000	15773000000	12926000000	34381000000	17598000000	714560000	874570000	739210000	602790000	1526500000	900610000	72021000	1329900000	736730000	910740000	1175100000	1538100000	304300000	1328500000	257980000	920430000
O75746	63	63	49	Calcium-binding mitochondrial carrier protein Aralar1	SLC25A12	Calcium-binding mitochondrial carrier protein Aralar1	71.8	71.8	61.9	74.761	678	321000000000	8674300000	13996000000	12108000000	18135000000	11958000000	17913000000	26811000000	12887000000	25241000000	17323000000	14899000000	17543000000	7.1669e+09	9.9489e+09	9.5971e+09	10508000000	19650000000	17745000000	17132000000	22023000000	18045000000	378260000	327240000	490130000	323190000	484120000	724620000	8621400	348310000	682190000	468180000	402690000	474140000	193700000	268890000	259380000	284010000
Q02221	5	5	5	Cytochrome c oxidase subunit 6A2, mitochondrial	COX6A2	Cytochrome c oxidase subunit 6A2, mitochondrial	68	68	68	10.815	97	318000000000	79562000000	11544000000	7264100000	11901000000	13333000000	15420000000	15071000000	5.8851e+09	14065000000	14264000000	8.3214e+09	14187000000	15802000000	19352000000	19892000000	10469000000	3.0336e+10	20473000000	23598000000	21395000000	25675000000	2886100000	1816000000	2975300000	3333200000	3854900000	3767800000	0	1471300000	3516200000	3566100000	2080300000	3546900000	3950500000	4837900000	4973100000	2617400000
P30043	20	20	20	Flavin reductase (NADPH)	BLVRB	Flavin reductase (NADPH)	83	83	83	22.119	206	318000000000	28901000000	14448000000	10100000000	10555000000	11091000000	11069000000	13945000000	14346000000	14486000000	9.5332e+09	11369000000	13322000000	22296000000	15942000000	15268000000	24876000000	22288000000	16429000000	16072000000	24625000000	17682000000	1313400000	918200000	959560000	1008300000	1006300000	1267700000	742830000	1304200000	1316900000	866650000	1033500000	1211000000	2027000000	1449200000	1388000000	2261400000
O14949	11	11	11	Cytochrome b-c1 complex subunit 8	UQCRQ	Cytochrome b-c1 complex subunit 8	70.7	70.7	70.7	9.9062	82	316000000000	52667000000	17802000000	10282000000	17647000000	19789000000	20747000000	15406000000	17969000000	22373000000	15989000000	11860000000	16787000000	7.2912e+09	11620000000	8914400000	8.2955e+09	24401000000	26539000000	12717000000	16997000000	12536000000	2967000000	1713700000	2941200000	3298200000	3457800000	2567700000	7187000	2994800000	3728800000	2664800000	1976700000	2797800000	1215200000	1936700000	1485700000	1382600000
P78417	37	37	37	Glutathione S-transferase omega-1	GSTO1	Glutathione S-transferase omega-1	74.7	74.7	74.7	27.566	241	316000000000	22560000000	13500000000	7467500000	12202000000	13660000000	17432000000	26698000000	14373000000	20589000000	16086000000	13495000000	29955000000	7.6477e+09	12132000000	7935400000	19386000000	24171000000	25225000000	8.7143e+09	13054000000	10455000000	964310000	533390000	871570000	975730000	1245200000	1907000000	119030000	1026600000	1470600000	1149000000	963950000	2139600000	546260000	866570000	566810000	1384700000
P30153	54	54	41	Serine/threonine-protein phosphatase 2A 65 kDa regulatory subunit A alpha isoform	PPP2R1A	Serine/threonine-protein phosphatase 2A 65 kDa regulatory subunit A alpha isoform	72.8	72.8	55.7	65.308	589	316000000000	9865400000	12972000000	9.3304e+09	15457000000	10876000000	12696000000	23348000000	12147000000	20196000000	16832000000	11038000000	17810000000	11437000000	13631000000	13859000000	18346000000	18326000000	24897000000	15448000000	15500000000	16809000000	405390000	291570000	483020000	339880000	396740000	729630000	148010000	379590000	631130000	526000000	344940000	556580000	357420000	425980000	433100000	573310000
P33121	61	60	55	Long-chain-fatty-acid--CoA ligase 1	ACSL1	Long-chain-fatty-acid--CoA ligase 1	71.2	70.2	67.9	77.942	698	315000000000	8293400000	8.7684e+09	16927000000	9.3748e+09	8.0576e+09	19686000000	17616000000	20448000000	19389000000	10386000000	23848000000	9.9077e+09	9.0521e+09	22602000000	8470600000	12738000000	34997000000	12849000000	13177000000	26881000000	9.8931e+09	230750000	445460000	246710000	212040000	518060000	463570000	2162100	538110000	510230000	273310000	627590000	260730000	238210000	594780000	222910000	335210000
Q9Y4W6	75	75	75	AFG3-like protein 2	AFG3L2	AFG3-like protein 2	58.5	58.5	58.5	88.583	797	315000000000	6989100000	12780000000	15663000000	13232000000	6921400000	19193000000	7022100000	18546000000	15807000000	11450000000	16200000000	12696000000	6.7156e+09	20266000000	7980000000	11369000000	4.5857e+10	24841000000	10571000000	21214000000	15896000000	284000000	348070000	294050000	153810000	426500000	156050000	6439300	412140000	351270000	254450000	359990000	282140000	149240000	450350000	177330000	252640000
P21291	35	35	33	Cysteine and glycine-rich protein 1	CSRP1	Cysteine and glycine-rich protein 1	92.7	92.7	92.7	20.567	193	314000000000	26186000000	14354000000	17681000000	8953900000	13023000000	6.4827e+09	13452000000	7.0337e+09	17601000000	28635000000	5146200000	7.4532e+09	8.6419e+09	19934000000	16552000000	22145000000	4052500000	5.7653e+09	12095000000	1574300000	4693400000	1196200000	1473400000	746160000	1085200000	540220000	1121000000	6579800000	586140000	1466700000	2386300000	428850000	621100000	720160000	1661200000	1379300000	1845400000
Q8WUM4	96	96	2	Programmed cell death 6-interacting protein	PDCD6IP	Programmed cell death 6-interacting protein	79.4	79.4	1.6	96.022	868	314000000000	6536200000	13642000000	15701000000	15711000000	11531000000	15202000000	19150000000	15481000000	15655000000	18983000000	13519000000	16691000000	9002300000	12859000000	8.5763e+09	18050000000	19801000000	20682000000	15441000000	13937000000	17655000000	284210000	327110000	327310000	240220000	316700000	398960000	134760000	322530000	326140000	395480000	281640000	347740000	187550000	267900000	178670000	376040000
Q00610	124	124	124	Clathrin heavy chain 1	CLTC	Clathrin heavy chain 1	62.7	62.7	62.7	191.61	1675	312000000000	3472000000	8.4734e+09	10516000000	14454000000	8.0103e+09	7.3361e+09	43190000000	10362000000	21460000000	14529000000	11920000000	22566000000	10665000000	9.2507e+09	17553000000	19019000000	14053000000	21876000000	12630000000	9033500000	17460000000	94149000	116840000	160600000	89003000	81513000	479880000	90232000	115130000	238440000	161430000	132440000	250730000	118500000	102790000	195040000	211320000
P31937	28	28	28	3-hydroxyisobutyrate dehydrogenase, mitochondrial	HIBADH	3-hydroxyisobutyrate dehydrogenase, mitochondrial	64.3	64.3	64.3	35.329	336	309000000000	23759000000	16061000000	11936000000	19513000000	11270000000	17836000000	21053000000	9.6275e+09	22732000000	11795000000	10472000000	17454000000	8988900000	13156000000	13367000000	14271000000	23515000000	28188000000	13636000000	10999000000	12473000000	1235400000	918150000	1501000000	866880000	1372000000	1619500000	40179000	740580000	1748600000	907280000	805570000	1342700000	691450000	1012000000	1028300000	1097700000
P11182	44	44	44	Lipoamide acyltransferase component of branched-chain alpha-keto acid dehydrogenase complex, mitochondrial	DBT	Lipoamide acyltransferase component of branched-chain alpha-keto acid dehydrogenase complex, mitochondrial	69.1	69.1	69.1	53.486	482	309000000000	11019000000	13144000000	11927000000	19313000000	8.1204e+09	15731000000	15852000000	11908000000	14906000000	14130000000	10712000000	19650000000	6466400000	14401000000	7.5208e+09	12934000000	32276000000	25921000000	13304000000	22157000000	18031000000	469440000	425950000	689730000	290020000	561830000	566130000	4411200	425290000	532340000	504630000	382560000	701770000	230940000	514320000	268600000	461920000
P08294	16	16	16	Extracellular superoxide dismutase [Cu-Zn]	SOD3	Extracellular superoxide dismutase [Cu-Zn]	63.3	63.3	63.3	25.851	240	306000000000	38293000000	31176000000	17067000000	8354200000	18107000000	1215000000	3637000000	6.3708e+09	3.5559e+09	3.2088e+10	12809000000	9660900000	29039000000	10845000000	11578000000	31094000000	3.0392e+09	7341700000	23985000000	2331100000	13492000000	3897000000	2133300000	1044300000	2263300000	151870000	454630000	3694400000	796340000	444490000	4011000000	1601200000	1207600000	3629800000	1355600000	1447200000	3886800000
Q08257	33	33	33	Quinone oxidoreductase	CRYZ	Quinone oxidoreductase	73.3	73.3	73.3	35.206	329	305000000000	15231000000	16735000000	8.5143e+09	18007000000	5281900000	7.7147e+09	20258000000	9.2609e+09	20886000000	13176000000	9.6762e+09	19233000000	11922000000	11771000000	14075000000	18045000000	9.1659e+09	21525000000	21289000000	16418000000	28788000000	836770000	425720000	900340000	264100000	385730000	1012900000	143460000	463050000	1044300000	658800000	483810000	961650000	596100000	588530000	703730000	902250000
O75306	41	41	41	NADH dehydrogenase [ubiquinone] iron-sulfur protein 2, mitochondrial	NDUFS2	NADH dehydrogenase [ubiquinone] iron-sulfur protein 2, mitochondrial	71.1	71.1	71.1	52.545	463	305000000000	12180000000	11274000000	7.8131e+09	11801000000	11131000000	13441000000	23034000000	11471000000	23726000000	14324000000	11270000000	13288000000	9.0739e+09	18586000000	8894200000	6.9776e+09	27408000000	16739000000	17033000000	28121000000	19037000000	450970000	312530000	472040000	445250000	537630000	921360000	2119300	458830000	949050000	572970000	450790000	531530000	362960000	743430000	355770000	279110000
P50993	80	80	52	Sodium/potassium-transporting ATPase subunit alpha-2	ATP1A2	Sodium/potassium-transporting ATPase subunit alpha-2	56.9	56.9	36.9	112.26	1020	305000000000	6362700000	8.8734e+09	17839000000	16894000000	6.2491e+09	13955000000	9.4324e+09	25162000000	19912000000	11597000000	25431000000	20761000000	7.4487e+09	13182000000	11800000000	10581000000	23384000000	21006000000	11090000000	13426000000	15344000000	184860000	371650000	351960000	130190000	290730000	196510000	42570000	524210000	414830000	241600000	529810000	432520000	155180000	274630000	245830000	220440000
Q05707	102	102	102	Collagen alpha-1(XIV) chain	COL14A1	Collagen alpha-1(XIV) chain	51.9	51.9	51.9	193.51	1796	305000000000	3809200000	9.054e+09	6038100000	15321000000	11086000000	2238700000	24313000000	5119500000	34572000000	19676000000	10053000000	18220000000	13735000000	6.3379e+09	24323000000	13720000000	4017700000	21666000000	23817000000	3055800000	19694000000	113170000	75477000	191510000	138580000	27984000	303910000	233470000	63993000	432150000	245950000	125660000	227750000	171680000	79224000	304040000	171510000
Q16181-2	59	59	1	Septin-7	2016-09-07	Isoform 2 of Septin-7	76.4	76.4	2.5	50.58	436	304000000000	13238000000	12701000000	15862000000	16868000000	10913000000	13270000000	13051000000	12501000000	14360000000	25514000000	10452000000	20837000000	10892000000	12295000000	16362000000	13842000000	12956000000	18505000000	12707000000	6.702e+09	15043000000	552230000	689640000	733390000	474470000	576970000	567420000	819230000	543500000	624350000	1109300000	454430000	905960000	473580000	534550000	711400000	601820000
Q9BZQ8	76	76	76	Protein Niban	FAM129A	Protein Niban	59.6	59.6	59.6	103.13	928	299000000000	7661200000	11457000000	13264000000	14682000000	11061000000	5084700000	22553000000	12243000000	27120000000	20908000000	13132000000	15593000000	9.1916e+09	12097000000	12233000000	21367000000	7953300000	24118000000	15410000000	7.1328e+09	15923000000	293770000	340110000	376450000	283620000	130380000	578290000	160560000	313920000	695390000	536090000	336710000	399820000	235680000	310170000	313670000	547880000
P52565	23	23	23	Rho GDP-dissociation inhibitor 1	ARHGDIA	Rho GDP-dissociation inhibitor 1	93.1	93.1	93.1	23.207	204	298000000000	42533000000	12850000000	11747000000	12591000000	13606000000	8131100000	22241000000	11935000000	19331000000	18922000000	11783000000	22833000000	9.2731e+09	11652000000	14640000000	16244000000	14737000000	19088000000	11152000000	10059000000	14532000000	1835800000	1678100000	1798700000	1943700000	1161600000	3177300000	1483400000	1705000000	2761600000	2703100000	1683300000	3261900000	1324700000	1664600000	2091400000	2320500000
P50502	33	33	11	Hsc70-interacting protein	ST13	Hsc70-interacting protein	53.1	53.1	28.2	41.331	369	297000000000	26983000000	11285000000	18437000000	11642000000	9.7011e+09	10291000000	13790000000	25727000000	16448000000	13195000000	16987000000	19363000000	10371000000	14906000000	11967000000	13795000000	15947000000	16777000000	14170000000	8.4306e+09	16988000000	1025900000	1676000000	1058300000	881920000	935510000	1253700000	599780000	2338800000	1495300000	1199600000	1544200000	1760300000	942800000	1355100000	1087900000	1254100000
Q99714	24	24	24	3-hydroxyacyl-CoA dehydrogenase type-2	HSD17B10	3-hydroxyacyl-CoA dehydrogenase type-2	94.3	94.3	94.3	26.923	261	296000000000	21123000000	18927000000	10562000000	20302000000	12047000000	13306000000	21199000000	10487000000	19024000000	17051000000	10825000000	23849000000	6079400000	7486600000	10543000000	11247000000	16906000000	22257000000	11687000000	15839000000	14710000000	1351900000	754390000	1450200000	860530000	950450000	1514200000	98813000	749100000	1358900000	1217900000	773220000	1703500000	434240000	534760000	753050000	803390000
Q9Y696	39	39	38	Chloride intracellular channel protein 4	CLIC4	Chloride intracellular channel protein 4	98.4	98.4	95.3	28.772	253	295000000000	19645000000	10259000000	14599000000	8.7466e+09	10056000000	12735000000	11246000000	13271000000	13407000000	12703000000	12866000000	13486000000	8390500000	17834000000	11386000000	21062000000	20094000000	23408000000	16172000000	17606000000	13338000000	683930000	973270000	583110000	670410000	848990000	749710000	800850000	884760000	893800000	846860000	857760000	899060000	559360000	1189000000	759050000	1404200000
Q01813	68	65	63	ATP-dependent 6-phosphofructokinase, platelet type	PFKP	ATP-dependent 6-phosphofructokinase, platelet type	57.3	56.1	52.7	85.595	784	291000000000	9086600000	9.0307e+09	19463000000	13054000000	8.8603e+09	13379000000	14194000000	14017000000	18323000000	12277000000	16384000000	20965000000	6.6981e+09	15220000000	9.105e+09	11383000000	29582000000	19152000000	8.8167e+09	16866000000	11457000000	282210000	608200000	407950000	276890000	418100000	443550000	79583000	438020000	572600000	383670000	511990000	655160000	209320000	475610000	284530000	355710000
P49189	51	51	51	4-trimethylaminobutyraldehyde dehydrogenase	ALDH9A1	4-trimethylaminobutyraldehyde dehydrogenase	72.9	72.9	72.9	53.801	494	287000000000	11460000000	9239800000	6844900000	9.1072e+09	11132000000	12147000000	19737000000	12653000000	22802000000	14326000000	10043000000	11615000000	8554100000	12295000000	9645000000	17790000000	21029000000	24923000000	16568000000	14794000000	18883000000	369590000	273800000	364290000	445270000	485870000	789460000	94760000	506140000	912100000	573050000	401710000	464590000	342160000	491810000	385800000	711620000
P13987	9	9	9	CD59 glycoprotein	CD59	CD59 glycoprotein	28.1	28.1	28.1	14.177	128	285000000000	47452000000	13978000000	11648000000	17210000000	11388000000	11263000000	7.3617e+09	16003000000	18282000000	22351000000	16560000000	25472000000	6.5979e+09	13552000000	17729000000	7299100000	13479000000	14616000000	11846000000	9.1834e+09	14458000000	2329700000	1941300000	2868400000	1898100000	1877100000	1226900000	738820000	2667100000	3047000000	3725200000	2760000000	4245400000	1099700000	2258700000	2954900000	1216500000
Q16795	33	33	33	NADH dehydrogenase [ubiquinone] 1 alpha subcomplex subunit 9, mitochondrial	NDUFA9	NADH dehydrogenase [ubiquinone] 1 alpha subcomplex subunit 9, mitochondrial	65.8	65.8	65.8	42.509	377	285000000000	10562000000	12791000000	7114100000	18919000000	13868000000	19837000000	22347000000	12562000000	22774000000	13916000000	10920000000	17585000000	5.0869e+09	9545000000	7.8426e+09	4.0842e+09	25449000000	11015000000	12156000000	19574000000	17648000000	473730000	263490000	700710000	513620000	734700000	827670000	5650800	465250000	843470000	515390000	404430000	651280000	188400000	353520000	290470000	151270000
Q9UPN3	240	239	1	Microtubule-actin cross-linking factor 1, isoforms 1/2/3/5	MACF1	Microtubule-actin cross-linking factor 1, isoforms 1/2/3/5	37.2	37.1	0.4	838.3	7388	283000000000	667070000	21735000000	17454000000	15053000000	1035000000	3.8376e+10	2664200000	37297000000	6.2013e+09	3.2122e+10	2.9206e+10	26302000000	1502700000	3.6013e+09	1216900000	2010000000	7779400000	15314000000	12947000000	2836900000	7587100000	51261000	41165000	35502000	2441000	90510000	6283400	1413400	87964000	14626000	75760000	68881000	62032000	3544000	8493500	2870100	4740500
P04040	62	62	62	Catalase	CAT	Catalase	76.1	76.1	76.1	59.755	527	282000000000	9726200000	15964000000	5.9722e+09	5.6745e+09	8262800000	4.0909e+09	9.0632e+09	8.5969e+09	9.0726e+09	9.9415e+09	7376000000	16538000000	16175000000	11338000000	14756000000	3.4878e+10	10618000000	11425000000	18875000000	36238000000	20894000000	550470000	205940000	195670000	284930000	141060000	312520000	217560000	296450000	312850000	342810000	254340000	570280000	557760000	390980000	508830000	1202700000
P27824	53	53	52	Calnexin	CANX	Calnexin	64.9	64.9	63.9	67.567	592	280000000000	8752400000	7.9585e+09	8796400000	14465000000	6.6971e+09	9.373e+09	25145000000	12117000000	18715000000	20187000000	14324000000	21601000000	6.0892e+09	8.6559e+09	10248000000	11951000000	15287000000	20681000000	13872000000	11524000000	19211000000	248700000	274890000	452040000	209280000	292910000	785790000	99302000	378660000	584850000	630840000	447630000	675020000	190290000	270500000	320240000	373480000
Q14767	78	78	77	Latent-transforming growth factor beta-binding protein 2	LTBP2	Latent-transforming growth factor beta-binding protein 2	37.7	37.7	37.7	195.05	1821	279000000000	4292600000	15399000000	28802000000	1258800000	10763000000	5758000000	1702500000	29581000000	1619600000	35095000000	3.5695e+10	4.2684e+09	9.4345e+09	15912000000	1636200000	19292000000	3502600000	599570000	10403000000	2216100000	5267200000	236900000	443110000	19366000	165580000	88585000	26192000	627880000	455100000	24917000	539930000	549160000	65668000	145150000	244800000	25173000	296800000
P63241	23	23	10	Eukaryotic translation initiation factor 5A-1	EIF5A	Eukaryotic translation initiation factor 5A-1	93.5	93.5	63.6	16.832	154	277000000000	34644000000	10716000000	11823000000	15013000000	10156000000	11166000000	14598000000	11145000000	15265000000	17905000000	11312000000	17857000000	9.8315e+09	11501000000	9167400000	15849000000	25207000000	20566000000	11748000000	9.2785e+09	12744000000	1339500000	1477900000	1876600000	1269500000	1395800000	1824800000	537780000	1393100000	1908100000	2238100000	1414000000	2232100000	1228900000	1437700000	1145900000	1981100000
Q8NDY3	37	37	36	[Protein ADP-ribosylarginine] hydrolase-like protein 1	ADPRHL1	[Protein ADP-ribosylarginine] hydrolase-like protein 1	67.8	67.8	65.8	40.104	354	277000000000	14591000000	13130000000	10172000000	14382000000	10178000000	16598000000	21780000000	17596000000	19296000000	17845000000	15680000000	12644000000	8943000000	15293000000	7.1999e+09	7868900000	13242000000	5.9524e+09	14550000000	20282000000	14583000000	691040000	535380000	756930000	535690000	873600000	1146300000	504420	926110000	1015600000	939210000	825260000	665480000	470680000	804870000	378940000	414150000
P28838-2	55	55	55	Cytosol aminopeptidase	LAP3	Isoform 2 of Cytosol aminopeptidase	90.2	90.2	90.2	52.771	488	277000000000	10273000000	11025000000	11897000000	13635000000	11336000000	16941000000	16163000000	9.2173e+09	15699000000	19413000000	11399000000	18466000000	7.8692e+09	13147000000	7.7799e+09	13425000000	16909000000	19422000000	12058000000	13137000000	15248000000	408330000	440630000	505010000	419840000	627450000	598620000	117810000	341380000	581450000	719010000	422200000	683920000	291450000	486920000	288150000	497220000
Q9UBQ7	24	24	24	Glyoxylate reductase/hydroxypyruvate reductase	GRHPR	Glyoxylate reductase/hydroxypyruvate reductase	62.2	62.2	62.2	35.668	328	276000000000	18412000000	11498000000	8.851e+09	15064000000	7.1395e+09	14080000000	19520000000	10920000000	18646000000	12202000000	7.465e+09	14018000000	7629800000	10008000000	11953000000	8.9208e+09	23777000000	23606000000	15166000000	17025000000	16761000000	766550000	590060000	1004300000	475960000	938640000	1301400000	128870000	728020000	1243000000	813470000	497660000	934500000	508650000	667190000	796870000	594720000
P13637	78	55	49	Sodium/potassium-transporting ATPase subunit alpha-3	ATP1A3	Sodium/potassium-transporting ATPase subunit alpha-3	55.5	40.1	35.5	111.75	1013	276000000000	6280600000	12986000000	16225000000	18013000000	9.17e+09	15721000000	8.1352e+09	10599000000	15575000000	11613000000	15855000000	17194000000	7.7682e+09	10536000000	10780000000	9.9676e+09	28897000000	21302000000	11104000000	12866000000	11443000000	295140000	368750000	409380000	208410000	357300000	184890000	13495000	240890000	353980000	263930000	360340000	390780000	176550000	239450000	245010000	226540000
P62805	20	20	20	Histone H4	HIST1H4A	Histone H4	68.9	68.9	68.9	11.367	103	274000000000	45712000000	10809000000	7.8108e+09	15086000000	8.8277e+09	10150000000	17242000000	6475000000	23452000000	10379000000	4.3731e+09	18634000000	7.8041e+09	6.9628e+09	28149000000	6168900000	20447000000	23105000000	14825000000	9.5506e+09	23187000000	1801600000	1301800000	2514400000	1471300000	1691600000	2873700000	138600000	1079200000	3908700000	1729800000	728850000	3105700000	1300700000	1160500000	4691400000	1028200000
P61978-3	50	50	4	Heterogeneous nuclear ribonucleoprotein K	HNRNPK	Isoform 3 of Heterogeneous nuclear ribonucleoprotein K	75.5	75.5	5	48.562	440	273000000000	10916000000	12618000000	13255000000	17652000000	9546900000	10020000000	17283000000	13699000000	17754000000	17076000000	11509000000	21442000000	6.5643e+09	8172900000	12957000000	9.4582e+09	13831000000	15596000000	10622000000	7.9318e+09	17048000000	504710000	530210000	706100000	381880000	400790000	691340000	354790000	547960000	710140000	683050000	460350000	857660000	262570000	326910000	518270000	378330000
Q8IWX7-3	107	107	107	Protein unc-45 homolog B	UNC45B	Isoform 3 of Protein unc-45 homolog B	75.1	75.1	75.1	103.6	929	273000000000	4634900000	13069000000	23399000000	12163000000	6520300000	12792000000	18418000000	13457000000	15419000000	14282000000	17718000000	15133000000	10409000000	15677000000	10161000000	9.1912e+09	15526000000	10580000000	10639000000	14053000000	14823000000	221510000	396600000	206150000	110510000	216810000	312160000	515240	228090000	261340000	242060000	300300000	256490000	176430000	265710000	172220000	155780000
Q13557	51	41	0	Calcium/calmodulin-dependent protein kinase type II subunit delta	CAMK2D	Calcium/calmodulin-dependent protein kinase type II subunit delta	73.1	64.5	0	56.369	499	272000000000	10480000000	9.6591e+09	12974000000	12753000000	8267800000	12742000000	13350000000	13751000000	13949000000	12922000000	12541000000	20676000000	10771000000	14724000000	12013000000	14196000000	13079000000	21485000000	13855000000	12536000000	14841000000	371500000	498980000	490510000	317990000	490080000	513480000	54133000	528870000	536480000	497010000	482360000	795220000	414260000	566310000	462020000	545990000
P56556	18	18	18	NADH dehydrogenase [ubiquinone] 1 alpha subcomplex subunit 6	NDUFA6	NADH dehydrogenase [ubiquinone] 1 alpha subcomplex subunit 6	72.1	72.1	72.1	17.871	154	271000000000	30083000000	13024000000	9.1386e+09	16564000000	10847000000	19730000000	15503000000	11865000000	12786000000	15112000000	15853000000	15083000000	14030000000	12567000000	11427000000	2829000000	11345000000	9.7668e+09	14583000000	23841000000	14562000000	1447100000	1015400000	1840400000	1205200000	2192200000	1722600000	31864000	1318300000	1420600000	1679100000	1761400000	1675900000	1558900000	1396400000	1269600000	314330000
P35573	124	124	124	Glycogen debranching enzyme	AGL	Glycogen debranching enzyme	69.8	69.8	69.8	174.76	1532	271000000000	2911300000	7.3027e+09	6028800000	12625000000	6.0155e+09	12674000000	24711000000	6698000000	23096000000	10216000000	9.3745e+09	14777000000	5.5423e+09	10135000000	12025000000	8.006e+09	26940000000	19588000000	15988000000	22494000000	15739000000	78523000	64825000	135760000	64683000	136280000	265710000	8294000	72021000	248340000	109850000	100800000	158890000	59595000	108980000	129310000	86087000
Q92736	272	272	3	Ryanodine receptor 2	RYR2	Ryanodine receptor 2	49.8	49.8	0.5	564.56	4967	271000000000	1014300000	11283000000	7.2159e+09	15210000000	8113200000	8.9574e+09	27984000000	9.6696e+09	25690000000	10943000000	8.4126e+09	13302000000	7.2945e+09	10618000000	8.9298e+09	14397000000	23148000000	21886000000	11145000000	13760000000	12721000000	42258000	27026000	56968000	30387000	33548000	104810000	516690	36216000	96218000	40985000	31508000	49820000	27320000	39769000	33445000	53920000
P06703	12	12	12	Protein S100-A6	S100A6	Protein S100-A6	70	70	70	10.18	90	269000000000	53749000000	10049000000	12765000000	11748000000	10041000000	6.4446e+09	11826000000	18088000000	14303000000	27815000000	10969000000	18039000000	9.857e+09	10306000000	15139000000	16398000000	11118000000	12992000000	14146000000	9.9323e+09	8629300000	2009700000	2553000000	2349700000	2008200000	1288900000	2365200000	1627700000	3617600000	2860700000	5563000000	2193900000	3607800000	1971400000	2061200000	3027700000	3279700000
Q99959-2	83	83	3	Plakophilin-2	PKP2	Isoform 1 of Plakophilin-2	74.7	74.7	2	92.755	837	266000000000	5425800000	8.4984e+09	22128000000	10299000000	7.6479e+09	18522000000	5.5737e+09	21975000000	9.1671e+09	10027000000	18555000000	12484000000	8.9115e+09	17234000000	9676300000	12555000000	22705000000	14095000000	8390100000	17783000000	9628300000	173440000	451580000	210180000	156080000	378000000	113750000	201930	448470000	187080000	204640000	378670000	254770000	181870000	351710000	197480000	256230000
P02549	213	212	212	Spectrin alpha chain, erythrocytic 1	SPTA1	Spectrin alpha chain, erythrocytic 1	72.8	72.4	72.4	280.01	2419	266000000000	2032300000	8.1564e+09	1644500000	1230000000	4.1447e+10	16625000000	1509900000	12483000000	2237400000	1559000000	11587000000	3326200000	23394000000	12271000000	4283000000	42348000000	2196000000	14390000000	7.6297e+09	20956000000	21160000000	62263000	12554000	9389300	316390000	126910000	11526000	120600000	95289000	17079000	11901000	88449000	25391000	178580000	93675000	32695000	323260000
P11277-2	227	206	206	Spectrin beta chain, erythrocytic	SPTB	Isoform 2 of Spectrin beta chain, erythrocytic	76.6	71.6	71.6	267.82	2328	264000000000	1928300000	15601000000	10254000000	13486000000	8.4269e+09	8017900000	11300000000	16187000000	14952000000	10899000000	9862100000	15283000000	13054000000	9.653e+09	13773000000	24496000000	9899600000	15677000000	10917000000	15994000000	15523000000	113880000	74846000	98439000	61510000	58524000	82479000	6762100	118160000	109140000	79553000	71986000	111550000	95286000	70460000	100530000	178800000
O43920	17	17	17	NADH dehydrogenase [ubiquinone] iron-sulfur protein 5	NDUFS5	NADH dehydrogenase [ubiquinone] iron-sulfur protein 5	87.7	87.7	87.7	12.517	106	263000000000	43850000000	12058000000	13244000000	12012000000	11197000000	20032000000	15013000000	15233000000	14876000000	12478000000	14413000000	10703000000	10103000000	15901000000	10195000000	4.7928e+09	19820000000	8887800000	11552000000	18278000000	12232000000	2009700000	2207300000	2002000000	1866200000	3338700000	2502100000	13773000	2538900000	2479400000	2079600000	2402200000	1783900000	1683800000	2650100000	1699100000	798800000
P10909	55	55	55	Clusterin	CLU	Clusterin	56.6	56.6	56.6	52.494	449	263000000000	13852000000	14209000000	12452000000	16821000000	10068000000	5.1389e+09	16478000000	11481000000	13023000000	17516000000	9.1509e+09	13122000000	10986000000	8.0205e+09	12767000000	12291000000	5988500000	8.6339e+09	15363000000	7825000000	14016000000	747840000	655370000	885300000	529890000	270470000	867270000	1464800000	604290000	685450000	921920000	481630000	690640000	578210000	422130000	671950000	646880000
Q5VWP3-4	74	74	0			Isoform 4 of Muscular LMNA-interacting protein	71.8	71.8	0	97.557	915	263000000000	5713500000	12448000000	18754000000	14690000000	10952000000	15677000000	9.5042e+09	19471000000	11446000000	11727000000	15442000000	15365000000	7.4492e+09	12832000000	8.8221e+09	9.9944e+09	22849000000	12907000000	11203000000	8.8711e+09	12332000000	270600000	407700000	319350000	238090000	340800000	206610000	1897800	423280000	248820000	254930000	335690000	334020000	161940000	278960000	191780000	217270000
P10768	33	33	33	S-formylglutathione hydrolase	ESD	S-formylglutathione hydrolase	96.8	96.8	96.8	31.462	282	261000000000	18668000000	13057000000	8291400000	13243000000	8497300000	11734000000	20755000000	8.5611e+09	16344000000	11901000000	10159000000	18919000000	6.7646e+09	8.3863e+09	10379000000	13931000000	16393000000	19609000000	14138000000	9.8422e+09	11231000000	932640000	592240000	945920000	606950000	838170000	1482500000	658440000	611500000	1167500000	850050000	725670000	1351400000	483180000	599020000	741380000	995090000
P42126	13	13	13	Enoyl-CoA delta isomerase 1, mitochondrial	ECI1	Enoyl-CoA delta isomerase 1, mitochondrial	43.7	43.7	43.7	32.816	302	258000000000	17173000000	13506000000	9.9586e+09	12134000000	5190700000	13917000000	14369000000	11992000000	15000000000	10967000000	13360000000	17670000000	8.115e+09	10926000000	10733000000	13066000000	19459000000	18751000000	13656000000	11461000000	13132000000	900370000	663910000	808950000	346050000	927810000	957930000	15736000	799480000	999980000	731130000	890690000	1178000000	541000000	728420000	715530000	871040000
P09651	36	35	34	Heterogeneous nuclear ribonucleoprotein A1	HNRNPA1	Heterogeneous nuclear ribonucleoprotein A1	61.3	61.3	59.9	38.746	372	258000000000	14350000000	7758400000	13205000000	16184000000	13169000000	14971000000	15067000000	14653000000	17770000000	17049000000	15751000000	21533000000	5.607e+09	6581000000	11282000000	5.7661e+09	19668000000	14084000000	7.5169e+09	6.101e+09	9.4524e+09	431020000	733630000	899110000	731610000	831730000	837050000	285230000	814040000	987230000	947160000	875070000	1196300000	311500000	365610000	626800000	320340000
P67936	70	17	17	Tropomyosin alpha-4 chain	TPM4	Tropomyosin alpha-4 chain	93.1	21.8	21.8	28.521	248	258000000000	17179000000	13921000000	13860000000	9.1425e+09	11715000000	12106000000	7.8523e+09	11789000000	9.1569e+09	21564000000	10290000000	16211000000	12425000000	8.1669e+09	15807000000	16043000000	10619000000	15471000000	13233000000	4.0815e+09	11759000000	928050000	924010000	609500000	780970000	807070000	523480000	831090000	785950000	610460000	1437600000	685990000	1080700000	828330000	544460000	1053800000	1069500000
Q15365	27	27	17	Poly(rC)-binding protein 1	PCBP1	Poly(rC)-binding protein 1	83.7	83.7	69.4	37.497	356	257000000000	15143000000	11872000000	16424000000	14364000000	7.6719e+09	11188000000	11204000000	13201000000	10641000000	16372000000	12808000000	15760000000	11705000000	12317000000	13852000000	11149000000	13542000000	15729000000	11252000000	8929300000	11675000000	698350000	966100000	844940000	451290000	658130000	659080000	339700000	776520000	625940000	963060000	753420000	927050000	688540000	724550000	814810000	655830000
P11766	35	35	35	Alcohol dehydrogenase class-3	ADH5	Alcohol dehydrogenase class-3	79.7	79.7	79.7	39.724	374	257000000000	12831000000	7.0613e+09	10547000000	10768000000	7464500000	16134000000	26531000000	10402000000	16396000000	17576000000	10948000000	4.5599e+09	6.3117e+09	14693000000	13120000000	16779000000	11382000000	16169000000	8663000000	15737000000	9.2295e+09	353070000	527360000	538380000	373230000	806720000	1326600000	307820000	520120000	819810000	878780000	547390000	228000000	315590000	734670000	656000000	838940000
P21810	49	48	48	Biglycan	BGN	Biglycan	75.8	75.8	75.8	41.654	368	255000000000	15014000000	13661000000	10392000000	3349100000	13014000000	3.628e+09	5.5451e+09	20369000000	4760000000	28621000000	10938000000	13529000000	7814600000	11814000000	9.6607e+09	15810000000	2499200000	5469300000	13386000000	1947800000	12766000000	803560000	611290000	197000000	765550000	213410000	326180000	2721300000	1198200000	280000000	1683600000	643410000	795830000	459680000	694920000	568280000	929970000
Q03252	100	99	91	Lamin-B2	LMNB2	Lamin-B2	79.8	79.8	74.8	69.948	620	255000000000	6879200000	11185000000	11502000000	19086000000	7.9335e+09	8.5535e+09	8.106e+09	13336000000	14529000000	14161000000	8560800000	15357000000	10669000000	9.8955e+09	21704000000	9.014e+09	11886000000	20969000000	9.6339e+09	6845900000	15023000000	302300000	310850000	515830000	214420000	231180000	219080000	177860000	360420000	392670000	382740000	231370000	415050000	288360000	267450000	586590000	243620000
O75208	26	26	26	Ubiquinone biosynthesis protein COQ9, mitochondrial	COQ9	Ubiquinone biosynthesis protein COQ9, mitochondrial	63.5	63.5	63.5	35.509	318	254000000000	19556000000	10675000000	10826000000	13707000000	7307300000	15588000000	13758000000	13928000000	15287000000	11927000000	9941200000	13003000000	6665300000	12255000000	5.9503e+09	11741000000	25753000000	19329000000	10281000000	17102000000	9164000000	821150000	832790000	1054400000	562100000	1199100000	1058300000	2759200	1071400000	1175900000	917460000	764710000	1000200000	512710000	942700000	457710000	903140000
Q8NI60	44	44	44	Atypical kinase ADCK3, mitochondrial	ADCK3	Atypical kinase ADCK3, mitochondrial	51	51	51	71.949	647	252000000000	10062000000	10071000000	8168800000	13335000000	7.1248e+09	14092000000	13375000000	12015000000	12606000000	17570000000	11710000000	9.039e+09	7.224e+09	13900000000	7.0159e+09	16137000000	24512000000	17530000000	13413000000	13349000000	9.2463e+09	402830000	326750000	533380000	284990000	563700000	535010000	4397500	480620000	504250000	702780000	468390000	361560000	288960000	556000000	280630000	645470000
P01160	13	13	13	Natriuretic peptides A	NPPA	Natriuretic peptides A	68	68	68	16.708	153	251000000000	31410000000	19409000000	236210000	15999000000	7.8216e+09	394070000	16463000000	0	19332000000	13834000000	478020000	36285000000	17497000000	79834000	27460000000	7.0598e+09	24989000	28250000000	9.7962e+09	185960000	30385000000	2426200000	29526000	1999900000	977700000	49259000	2057800000	35667000	0	2416500000	1729300000	59752000	4535600000	2187100000	9979200	3432500000	882470000
Q14847	38	38	36	LIM and SH3 domain protein 1	LASP1	LIM and SH3 domain protein 1	68.6	68.6	68.6	29.717	261	249000000000	17790000000	16946000000	8750100000	9.5014e+09	6249900000	9.0161e+09	8.3517e+09	9790800000	10289000000	27188000000	8.5552e+09	14093000000	9.9347e+09	12589000000	10815000000	15590000000	11789000000	13636000000	10170000000	6.8226e+09	7.298e+09	1210400000	625010000	678670000	446420000	644010000	596550000	1548700000	699340000	734910000	1942000000	611090000	1006700000	709620000	899230000	772510000	1113500000
P49368	56	56	56	T-complex protein 1 subunit gamma	CCT3	T-complex protein 1 subunit gamma	81.3	81.3	81.3	60.533	545	249000000000	8031700000	8092900000	11613000000	14118000000	7.5698e+09	13397000000	17601000000	11939000000	16460000000	12998000000	10292000000	17896000000	5309300000	6.6668e+09	13506000000	8405000000	12368000000	18173000000	11350000000	10435000000	16247000000	261060000	374620000	455430000	244190000	432160000	567780000	146550000	385130000	530980000	419280000	332010000	577300000	171270000	215060000	435680000	271130000
P01861	27	17	17	Ig gamma-4 chain C region	IGHG4	Ig gamma-4 chain C region	75.8	53.2	53.2	35.94	327	248000000000	17700000000	18859000000	7241700000	26095000000	6.7155e+09	3866600000	10903000000	708640000	3841100000	2644000000	5.4325e+08	2545200000	28182000000	13475000000	23826000000	17490000000	11846000000	22391000000	17277000000	6916400000	18550000000	1347100000	517260000	1864000000	479680000	276180000	778810000	277150000	50617000	274360000	188860000	38804000	181800000	2013000000	962510000	1701900000	1249300000
P19827	45	45	36	Inter-alpha-trypsin inhibitor heavy chain H1	ITIH1	Inter-alpha-trypsin inhibitor heavy chain H1	48.1	48.1	42.6	101.39	911	248000000000	6527900000	7.5034e+09	10270000000	11382000000	12887000000	7.6811e+09	16028000000	9.8958e+09	8004100000	19190000000	9.1775e+09	11709000000	8236100000	8.5166e+09	11720000000	27574000000	7.1321e+09	9.0144e+09	19623000000	10210000000	14426000000	197460000	270270000	299540000	339130000	202140000	421780000	207380000	260420000	210640000	504990000	241510000	308120000	216740000	224120000	308410000	725640000
Q5BKX8	60	60	60	Muscle-related coiled-coil protein	MURC	Muscle-related coiled-coil protein	79.1	79.1	79.1	41.899	364	247000000000	15406000000	10620000000	9.1416e+09	15207000000	6085600000	2.9588e+09	9979700000	13673000000	13252000000	17156000000	13651000000	16292000000	14170000000	9647800000	15233000000	16007000000	5248800000	20614000000	13128000000	3.9599e+09	20445000000	663770000	571350000	950410000	380350000	184920000	623730000	1878200	854550000	828260000	1072300000	853170000	1018300000	885630000	602980000	952040000	1000400000
Q86UP2	189	189	4	Kinectin	KTN1	Kinectin	86.9	86.9	2.3	156.27	1357	247000000000	2977000000	11958000000	9.7121e+09	16160000000	8.3813e+09	10210000000	14576000000	12228000000	17537000000	15353000000	8.4866e+09	21698000000	9.0607e+09	7.9557e+09	9.4762e+09	11406000000	10387000000	15885000000	12256000000	6003900000	15064000000	144070000	117010000	194700000	100980000	123010000	175610000	39677000	147320000	211290000	184980000	102250000	261430000	109170000	95852000	114170000	137430000
O60237	93	93	55	Protein phosphatase 1 regulatory subunit 12B	PPP1R12B	Protein phosphatase 1 regulatory subunit 12B	66	66	50.4	110.4	982	246000000000	4642500000	8362100000	7707000000	11064000000	13211000000	17919000000	12158000000	8.2237e+09	11439000000	12999000000	10132000000	14282000000	11002000000	10466000000	10703000000	13774000000	15513000000	18168000000	11430000000	8016800000	15205000000	157780000	145410000	208760000	249260000	338100000	229390000	80782000	155160000	215830000	245260000	191180000	269460000	207580000	197460000	201950000	259890000
Q6UXV4	29	29	29	MICOS complex subunit MIC27	APOOL	MICOS complex subunit MIC27	82.5	82.5	82.5	29.159	268	241000000000	17183000000	11297000000	14707000000	20495000000	5.4224e+09	12196000000	8.0901e+09	11378000000	15212000000	15270000000	12215000000	16071000000	5981100000	11171000000	7157500000	8252500000	14061000000	15528000000	9.1839e+09	17181000000	9077500000	806910000	1050500000	1463900000	387320000	871160000	577860000	43959000	812750000	1086500000	1090700000	872480000	1147900000	427220000	797910000	511250000	589460000
P19338	79	79	79	Nucleolin	NCL	Nucleolin	58.5	58.5	58.5	76.613	710	241000000000	6897300000	9835000000	13071000000	14350000000	8.1912e+09	11110000000	10549000000	13994000000	11385000000	17438000000	11349000000	15784000000	6.2825e+09	9.0788e+09	17582000000	12710000000	10571000000	15643000000	7.5169e+09	7067100000	10085000000	281000000	373470000	410010000	234040000	317430000	301410000	223140000	399820000	325300000	498220000	324270000	450970000	179500000	259390000	502360000	363140000
P00734	50	50	50	Prothrombin	F2	Prothrombin	64.3	64.3	64.3	70.036	622	240000000000	7281500000	12830000000	6836700000	18065000000	11314000000	5425000000	18339000000	5175400000	12887000000	14505000000	5.1284e+09	12784000000	10732000000	3604400000	10944000000	14788000000	5.9146e+09	9.6323e+09	15925000000	5432700000	16272000000	388790000	207170000	547410000	342840000	164390000	555740000	719880000	156830000	390500000	439560000	155410000	387390000	325220000	109220000	331640000	448120000
P82909	17	17	17	28S ribosomal protein S36, mitochondrial	MRPS36	28S ribosomal protein S36, mitochondrial	89.3	89.3	89.3	11.466	103	238000000000	47660000000	13600000000	19409000000	11998000000	7878600000	12502000000	8279200000	13080000000	12300000000	13810000000	20190000000	16062000000	8.8131e+09	9.1606e+09	8.6222e+09	6.3049e+09	15419000000	10135000000	8.4566e+09	8.9502e+09	13054000000	2720000000	3881900000	2399600000	1575700000	2500500000	1655800000	54720000	2615900000	2459900000	2762000000	4037900000	3212500000	1762600000	1832100000	1724400000	1261000000
O00483	15	15	15	Cytochrome c oxidase subunit NDUFA4	NDUFA4	Cytochrome c oxidase subunit NDUFA4	64.2	64.2	64.2	9.3697	81	234000000000	39063000000	17341000000	13065000000	13153000000	7.2371e+09	16110000000	15092000000	11735000000	12933000000	10661000000	12429000000	12540000000	7083600000	9.1129e+09	8655100000	8.3883e+09	18455000000	18476000000	6.2852e+09	10030000000	5.5519e+09	2890100000	2177500000	2192200000	1206200000	2685000000	2515400000	6691100	1955900000	2155600000	1776900000	2071500000	2090000000	1180600000	1518800000	1442500000	1398100000
P11586	93	93	90	C-1-tetrahydrofolate synthase, cytoplasmic	MTHFD1	C-1-tetrahydrofolate synthase, cytoplasmic	77.5	77.5	76.5	101.56	935	233000000000	4481600000	10014000000	9.9567e+09	9.781e+09	7.6458e+09	14584000000	12113000000	9870700000	14310000000	10739000000	9.2235e+09	16477000000	4685900000	10183000000	5.5583e+09	11627000000	23715000000	20681000000	7.4054e+09	8749700000	12098000000	192570000	191480000	188100000	147030000	280450000	232940000	69774000	189820000	275200000	206510000	177380000	316870000	90114000	195820000	106890000	223600000
P11055	104	21	20	Myosin-3	MYH3	Myosin-3	31.8	13.9	13.5	223.9	1940	233000000000	2282900000	7.3674e+09	11797000000	1971400000	14395000000	6.086e+09	2134800000	7.047e+09	4.7885e+08	28222000000	1912800000	17422000000	16771000000	22866000000	29235000000	13279000000	6.9596e+09	11407000000	10229000000	22083000000	1010100000	72230000	115660000	19328000	141120000	59667000	20930000	1790000	69089000	4694600	276680000	18752000	170800000	164420000	224180000	286610000	130190000
P22061-2	27	27	27	Protein-L-isoaspartate(D-aspartate) O-methyltransferase	PCMT1	Isoform 2 of Protein-L-isoaspartate(D-aspartate) O-methyltransferase	81.1	81.1	81.1	24.679	228	232000000000	19322000000	10431000000	10080000000	9.2636e+09	10306000000	10552000000	12332000000	12851000000	10491000000	8.948e+09	11607000000	10953000000	12234000000	15642000000	9.3078e+09	11000000000	18539000000	11682000000	11873000000	9.496e+09	11805000000	869280000	840000000	771970000	858810000	879320000	1027700000	205680000	1070900000	874210000	745660000	967280000	912730000	1019500000	1303500000	775650000	916630000
Q00839	70	70	3	Heterogeneous nuclear ribonucleoprotein U	HNRNPU	Heterogeneous nuclear ribonucleoprotein U	50.4	50.4	2.9	90.583	825	232000000000	6263000000	7.432e+09	8005200000	12554000000	9.0937e+09	9.4915e+09	12277000000	6.9654e+09	16085000000	16030000000	5568600000	17949000000	6713700000	5.1098e+09	13388000000	14509000000	14008000000	18216000000	12069000000	8.3392e+09	13515000000	200870000	216360000	339290000	245770000	256530000	331810000	119280000	188260000	434720000	433240000	150500000	485120000	181450000	138100000	361830000	392130000
P36776	82	82	82	Lon protease homolog, mitochondrial	LONP1	Lon protease homolog, mitochondrial	74	74	74	106.49	959	232000000000	5646800000	7.7919e+09	10134000000	9867600000	7.2986e+09	12577000000	10202000000	11635000000	11113000000	10629000000	12209000000	9.8928e+09	6.2041e+09	12962000000	7.6499e+09	8.8402e+09	24069000000	17313000000	11110000000	19523000000	10118000000	190050000	247170000	240670000	178010000	306760000	248830000	9267200	283780000	271060000	259250000	297780000	241290000	151320000	316150000	186580000	215620000
P36955	45	45	35	Pigment epithelium-derived factor	SERPINF1	Pigment epithelium-derived factor	70.8	70.8	63.4	46.312	418	231000000000	12132000000	16697000000	7.9406e+09	7.5783e+09	11226000000	3069600000	5690600000	7092900000	4813600000	27369000000	9.8625e+09	5.6128e+09	14596000000	7.5725e+09	7033100000	21893000000	2663100000	7.3344e+09	18250000000	3406700000	10463000000	878770000	417930000	398860000	590870000	161560000	299500000	1597200000	373310000	253350000	1440500000	519080000	295410000	768200000	398550000	370160000	1152300000
Q9NRX4	25	25	25	14 kDa phosphohistidine phosphatase	PHPT1	14 kDa phosphohistidine phosphatase	94.4	94.4	94.4	13.832	125	230000000000	28694000000	7.7143e+09	10787000000	10339000000	8.2847e+09	11908000000	12690000000	19568000000	9.9981e+09	11336000000	14203000000	10554000000	11305000000	13736000000	15071000000	8.7568e+09	15243000000	8827900000	9.0019e+09	6.8403e+09	9150100000	964290000	1348400000	1292400000	1035600000	1488500000	1586300000	529780000	2446000000	1249800000	1417000000	1775400000	1319200000	1413100000	1717000000	1883800000	1094600000
P14923	59	59	54	Junction plakoglobin	JUP	Junction plakoglobin	80.3	80.3	78	81.744	745	230000000000	4996100000	7006500000	14877000000	8.838e+09	6.3242e+09	14476000000	6.1888e+09	21676000000	6151900000	8.5233e+09	18661000000	10170000000	5116500000	20075000000	3858100000	10604000000	18082000000	14009000000	8082900000	17182000000	9.7136e+09	152310000	323420000	192130000	137480000	314700000	134540000	4432300	471220000	133740000	185290000	405670000	221090000	111230000	436400000	83872000	230530000
P33176	143	143	108	Kinesin-1 heavy chain	KIF5B	Kinesin-1 heavy chain	80.4	80.4	68	109.68	963	230000000000	3830000000	9759700000	14124000000	9.9209e+09	9.4553e+09	10789000000	11103000000	12606000000	10343000000	16239000000	12518000000	12974000000	7331900000	10441000000	7.5701e+09	12004000000	12303000000	15530000000	10885000000	8.104e+09	10427000000	162660000	235410000	165350000	157590000	179810000	185050000	89532000	210100000	172390000	270650000	208630000	216240000	122200000	174010000	126170000	200060000
P35221	105	105	80	Catenin alpha-1	CTNNA1	Catenin alpha-1	89.8	89.8	73.4	100.07	906	228000000000	4852300000	7.2299e+09	17007000000	12588000000	6239300000	14994000000	8515100000	17549000000	10112000000	9.3966e+09	19764000000	11991000000	4.5699e+09	14735000000	6.7295e+09	7.6771e+09	12380000000	18419000000	7.7639e+09	10557000000	8.3775e+09	153830000	361850000	267840000	132750000	319030000	181170000	31129000	373390000	215150000	199930000	420520000	255130000	97232000	313510000	143180000	163340000
P46976-2	19	19	19	Glycogenin-1	GYG1	Isoform GN-1 of Glycogenin-1	44.7	44.7	44.7	37.478	333	227000000000	18956000000	12753000000	4531100000	9.0338e+09	15702000000	10416000000	19318000000	6824900000	15142000000	10758000000	4451300000	10196000000	4804600000	9.1491e+09	5.2564e+09	10742000000	17151000000	15657000000	14701000000	16795000000	13243000000	1062800000	377590000	752820000	1308500000	867980000	1609800000	70362000	568740000	1261900000	896510000	370940000	849700000	400380000	762420000	438030000	895140000
Q8NB12	61	61	61	Histone-lysine N-methyltransferase SMYD1	SMYD1	Histone-lysine N-methyltransferase SMYD1	72.2	72.2	72.2	56.616	490	227000000000	9469200000	4.8506e+09	12768000000	5.1073e+09	4.984e+09	12840000000	32481000000	18178000000	14856000000	8.9059e+09	13578000000	4523500000	8844600000	13849000000	7285500000	11542000000	11257000000	8889600000	7549200000	15691000000	9096600000	202110000	531990000	212810000	207670000	535000000	1353400000	7729800	757410000	619000000	371080000	565730000	188480000	368530000	577040000	303560000	480910000
O95168	17	17	17	NADH dehydrogenase [ubiquinone] 1 beta subcomplex subunit 4	NDUFB4	NADH dehydrogenase [ubiquinone] 1 beta subcomplex subunit 4	61.2	61.2	61.2	15.208	129	226000000000	45272000000	9.2593e+09	7.6448e+09	11830000000	7321800000	10823000000	12434000000	11448000000	16094000000	10759000000	10101000000	13702000000	7804000000	8.1799e+09	8.6598e+09	8.7113e+09	21330000000	9.4364e+09	15482000000	11420000000	13432000000	1851900000	1529000000	2366000000	1464400000	2164600000	2486800000	97932000	2289500000	3218800000	2151800000	2020300000	2740400000	1560800000	1636000000	1732000000	1742300000
Q13361-2	12	12	12	Microfibrillar-associated protein 5	MFAP5	Isoform 2 of Microfibrillar-associated protein 5	43.6	43.6	43.6	18.608	163	225000000000	44917000000	12430000000	6.871e+09	8.5492e+09	16169000000	12125000000	5.7457e+09	3655800000	5179400000	29085000000	3.7864e+09	11280000000	16737000000	1904700000	9.9335e+09	19611000000	6.4816e+09	8.2748e+09	24222000000	3404900000	11228000000	2485900000	1374200000	1709800000	3233800000	2424900000	1149100000	1582000000	731160000	1035900000	5817000000	757270000	2256100000	3347300000	380950000	1986700000	3922200000
Q8NBU5	37	37	37	ATPase family AAA domain-containing protein 1	ATAD1	ATPase family AAA domain-containing protein 1	60.7	60.7	60.7	40.744	361	225000000000	11256000000	7.0148e+09	5154100000	8026800000	5.9714e+09	7.0941e+09	8.8781e+09	27041000000	12422000000	3.8511e+10	24880000000	13071000000	3.9919e+09	4.338e+09	6645600000	7477100000	8.1584e+09	7.0893e+09	9.199e+09	5574900000	14293000000	350740000	257700000	401340000	298570000	354710000	443900000	14332000	1352000000	621080000	1925600000	1244000000	653530000	199600000	216900000	332280000	373860000
P07437	43	7	7	Tubulin beta chain	TUBB	Tubulin beta chain	76.6	19.1	19.1	49.67	444	225000000000	11226000000	9.5139e+09	13377000000	12549000000	13074000000	7522100000	15593000000	9.5035e+09	9.9212e+09	21272000000	7.4081e+09	14325000000	6.6474e+09	7.1562e+09	10177000000	7028900000	6495900000	10641000000	10939000000	6.0434e+09	12653000000	475700000	668860000	627450000	653700000	376100000	779630000	633740000	475170000	496060000	1063600000	370410000	716230000	332370000	357810000	508850000	351440000
Q13554	55	55	11	Calcium/calmodulin-dependent protein kinase type II subunit beta	CAMK2B	Calcium/calmodulin-dependent protein kinase type II subunit beta	70.4	70.4	20	72.677	666	225000000000	7264800000	10429000000	7.6356e+09	11079000000	7.3719e+09	11098000000	15711000000	8.6734e+09	16470000000	15721000000	9.7744e+09	14627000000	7535200000	9.0265e+09	6989200000	11804000000	11574000000	19384000000	9.4879e+09	6653900000	13196000000	336410000	246310000	357380000	237800000	358010000	506810000	31205000	279790000	531280000	507140000	315300000	471830000	243070000	291180000	225460000	380770000
O95139	27	27	27	NADH dehydrogenase [ubiquinone] 1 beta subcomplex subunit 6	NDUFB6	NADH dehydrogenase [ubiquinone] 1 beta subcomplex subunit 6	78.9	78.9	78.9	15.489	128	224000000000	28011000000	8.4807e+09	7771500000	9.5466e+09	11533000000	20189000000	10500000000	10469000000	11237000000	10130000000	10860000000	8.8049e+09	10086000000	14432000000	10777000000	4.1235e+09	17202000000	9.1132e+09	11356000000	15597000000	11681000000	1060100000	971440000	1193300000	1441700000	2523600000	1312500000	24608000	1308700000	1404700000	1266300000	1357500000	1100600000	1260800000	1804000000	1347100000	515440000
Q9NQC3	81	81	81	Reticulon-4	RTN4	Reticulon-4	61.1	61.1	61.1	129.93	1192	222000000000	4932000000	10873000000	10007000000	10932000000	12272000000	9204600000	17232000000	7.0454e+09	14803000000	18342000000	5.3488e+09	15332000000	7.0833e+09	4.0585e+09	6299000000	15913000000	7.7352e+09	13820000000	12625000000	6.3925e+09	15057000000	241610000	222380000	242930000	272710000	204550000	382920000	34829000	156560000	328960000	407600000	118860000	340710000	157410000	90190000	139980000	353620000
P17612	36	36	17	cAMP-dependent protein kinase catalytic subunit alpha	PRKACA	cAMP-dependent protein kinase catalytic subunit alpha	57	57	34.2	40.589	351	221000000000	12262000000	5.5725e+09	8.2195e+09	8.8712e+09	7.155e+09	11176000000	19802000000	9.2572e+09	15406000000	10004000000	9958800000	7.5109e+09	7196800000	11090000000	11579000000	11313000000	13335000000	19625000000	9.238e+09	12186000000	10983000000	309590000	456640000	492840000	397500000	620880000	1100100000	68669000	514290000	855870000	555800000	553270000	417270000	399820000	616130000	643260000	628500000
P78371	58	58	58	T-complex protein 1 subunit beta	CCT2	T-complex protein 1 subunit beta	88	88	88	57.488	535	221000000000	6890700000	8377300000	9.5066e+09	12777000000	5011300000	9.3684e+09	17456000000	9.0911e+09	14170000000	11719000000	8.3337e+09	10821000000	4962700000	7.7947e+09	10283000000	9.0004e+09	13115000000	18686000000	9606800000	10645000000	14882000000	261790000	297080000	399270000	156600000	292760000	545510000	152920000	284100000	442810000	366230000	260430000	338150000	155080000	243580000	321340000	281260000
Q8IVI9	15	15	15	Nostrin	NOSTRIN	Nostrin	37	37	37	57.659	506	220000000000	7597500000	10717000000	331760000	8.7438e+09	7.4105e+09	9.2689e+09	8.2332e+09	4.9298e+09	8.0866e+09	13361000000	4468100000	25054000000	4180700000	18455000000	10630000000	21163000000	7.5138e+09	15416000000	15932000000	5981100000	20451000000	369550000	11440000	301510000	255530000	319620000	283900000	0	169990000	278850000	460730000	154070000	863940000	144160000	636370000	366540000	729770000
P21399	86	86	84	Cytoplasmic aconitate hydratase	ACO1	Cytoplasmic aconitate hydratase	76.3	76.3	75.1	98.398	889	220000000000	5247900000	8972400000	6896000000	10162000000	7683000000	13280000000	17956000000	6.4689e+09	14110000000	7.8538e+09	7.7297e+09	12396000000	3656800000	8321300000	4.9389e+09	8.558e+09	23426000000	15210000000	12010000000	18572000000	11046000000	213630000	164190000	241960000	182930000	316180000	427520000	27778000	154020000	335960000	187000000	184040000	295130000	87067000	198130000	117590000	203760000
P01011	33	33	33	Alpha-1-antichymotrypsin	SERPINA3	Alpha-1-antichymotrypsin	60.5	60.5	60.5	47.65	423	219000000000	10945000000	10936000000	3.5734e+09	8.965e+09	8.3316e+09	4.1393e+09	22792000000	4129300000	20733000000	16527000000	3.3616e+09	6.6687e+09	9.2731e+09	3843700000	9.7331e+09	12668000000	4918700000	6.3457e+09	24764000000	10318000000	20843000000	546780000	178670000	448250000	416580000	206960000	1139600000	301380000	206470000	1036700000	826360000	168080000	333430000	463650000	192190000	486650000	633400000
P29692	33	33	0	Elongation factor 1-delta	EEF1D	Elongation factor 1-delta	76.9	76.9	0	31.121	281	219000000000	13657000000	6.5981e+09	8.8263e+09	13031000000	10338000000	10424000000	14589000000	9.9231e+09	13499000000	12279000000	6.9005e+09	14717000000	7.5933e+09	9.4054e+09	8.4558e+09	11485000000	11652000000	16586000000	10893000000	4999700000	13354000000	412380000	551640000	814450000	646100000	651530000	911810000	185460000	620190000	843690000	767440000	431280000	919840000	474580000	587840000	528490000	717820000
P13861	46	46	40	cAMP-dependent protein kinase type II-alpha regulatory subunit	PRKAR2A	cAMP-dependent protein kinase type II-alpha regulatory subunit	88.9	88.9	86.6	45.518	404	219000000000	9128400000	9148200000	8.7859e+09	11820000000	10547000000	9686400000	9.3552e+09	11398000000	11387000000	12107000000	11216000000	11415000000	7.7803e+09	12763000000	8.8771e+09	11964000000	14956000000	14614000000	9.3489e+09	9918800000	9.816e+09	381170000	366080000	492490000	439460000	403600000	389800000	90711000	474910000	474450000	504460000	467340000	475640000	324180000	531800000	369880000	498490000
P05165	63	63	4	Propionyl-CoA carboxylase alpha chain, mitochondrial	PCCA	Propionyl-CoA carboxylase alpha chain, mitochondrial	68.4	68.4	5.2	80.058	728	219000000000	4765000000	9.5223e+09	7.3914e+09	12485000000	9562700000	13134000000	17627000000	4490200000	15004000000	12923000000	8.0162e+09	16663000000	6.3322e+09	7.5187e+09	12319000000	6.6117e+09	12123000000	13850000000	8.6043e+09	12137000000	12603000000	207010000	160680000	271410000	207880000	285510000	383190000	5966200	97613000	326180000	280940000	174270000	362240000	137660000	163450000	267800000	143730000
Q01518	65	65	2	Adenylyl cyclase-associated protein 1	CAP1	Adenylyl cyclase-associated protein 1	81.1	81.1	6.5	51.901	475	217000000000	7742400000	9.8175e+09	6990300000	8275400000	10670000000	5803400000	11690000000	6855300000	10072000000	18960000000	6057800000	8.1585e+09	7.0784e+09	8.4855e+09	10459000000	19344000000	6.5042e+09	14263000000	11007000000	5.0217e+09	10921000000	350630000	249650000	295550000	381060000	207260000	417500000	726880000	244830000	359700000	677150000	216350000	291380000	252800000	303050000	373540000	690840000
Q9Y4G6	220	186	186	Talin-2	TLN2	Talin-2	77.5	71.5	71.5	271.61	2542	216000000000	1599100000	6.7453e+09	12179000000	13597000000	5496400000	10401000000	13747000000	15083000000	15856000000	9.707e+09	9.5342e+09	9.5854e+09	5.2326e+09	8885100000	15713000000	7.3539e+09	11485000000	18491000000	7.8271e+09	6.7796e+09	10429000000	49965000	90213000	100720000	40714000	77046000	101830000	12980000	111730000	117450000	71904000	70623000	71003000	38760000	65816000	116390000	54474000
O43491	111	111	24	Band 4.1-like protein 2	EPB41L2	Band 4.1-like protein 2	77.7	77.7	18.5	112.59	1005	215000000000	3913600000	10102000000	4.8852e+09	14825000000	5288800000	4.8104e+09	13858000000	4.3787e+09	16923000000	10948000000	5.1536e+09	19892000000	5021300000	4430100000	18064000000	8.7723e+09	9.9274e+09	20898000000	10517000000	5.3715e+09	15121000000	183670000	88822000	269540000	96159000	87461000	251960000	110170000	79612000	307690000	199050000	93702000	361670000	91296000	80547000	328440000	159500000
Q07065	83	83	82	Cytoskeleton-associated protein 4	CKAP4	Cytoskeleton-associated protein 4	90.9	90.9	90.9	66.022	602	214000000000	5639900000	11406000000	8481700000	11368000000	8.1237e+09	10885000000	11329000000	8264400000	11280000000	18111000000	8.3384e+09	18987000000	7.712e+09	7069900000	12536000000	9.7263e+09	8.0187e+09	11458000000	7732300000	5.8991e+09	13125000000	300160000	223200000	299160000	213780000	286450000	298130000	117460000	217490000	296830000	476610000	219430000	499650000	202950000	186050000	329910000	255950000
P26440	35	35	35	Isovaleryl-CoA dehydrogenase, mitochondrial	IVD	Isovaleryl-CoA dehydrogenase, mitochondrial	82	82	82	46.319	423	213000000000	10128000000	6901600000	4419000000	13368000000	6.3238e+09	13950000000	17231000000	7178100000	13147000000	10171000000	8.6233e+09	17593000000	5.8511e+09	5916700000	8.8e+09	7380300000	15127000000	17209000000	10541000000	8998600000	13512000000	328650000	210430000	636550000	301130000	664290000	820530000	21646000	341810000	626050000	484340000	410630000	837770000	278620000	281750000	419050000	351440000
Q04760	24	24	24	Lactoylglutathione lyase	GLO1	Lactoylglutathione lyase	94	94	94	20.777	184	212000000000	19316000000	12349000000	7424200000	12192000000	7003200000	7.9826e+09	16028000000	10129000000	15612000000	10386000000	7.8234e+09	12182000000	11262000000	8.571e+09	11312000000	8.167e+09	11546000000	13604000000	8035700000	7.1907e+09	11184000000	1122600000	674930000	1108400000	636660000	725690000	1457100000	226800000	920830000	1419200000	944180000	711220000	1107400000	1023900000	779180000	1028300000	742450000
P50395	65	65	52	Rab GDP dissociation inhibitor beta	GDI2	Rab GDP dissociation inhibitor beta	97.8	97.8	79.6	50.663	445	212000000000	7558000000	8.2411e+09	7372200000	8.382e+09	9284300000	6.4687e+09	18788000000	6873000000	12003000000	12083000000	6316600000	9.5953e+09	6484500000	7.079e+09	7.4214e+09	14225000000	13764000000	15945000000	11364000000	11673000000	11783000000	294330000	263290000	299360000	331580000	231030000	671020000	231280000	245460000	428680000	431530000	225590000	342690000	231590000	252820000	265050000	508040000
P23368	50	50	48	NAD-dependent malic enzyme, mitochondrial	ME2	NAD-dependent malic enzyme, mitochondrial	81.8	81.8	81.2	65.443	584	210000000000	6759700000	9.4163e+09	2950300000	19718000000	7.7755e+09	2067500000	27167000000	4.1755e+09	30228000000	8.2433e+09	2715400000	15622000000	4927100000	2220500000	8.302e+09	5.9827e+09	3689900000	22960000000	13011000000	3179100000	15085000000	303750000	95172000	636070000	250820000	66693000	876340000	3727300	134690000	975090000	265910000	87592000	503930000	158940000	71629000	267810000	192990000
Q14624	62	62	6	Inter-alpha-trypsin inhibitor heavy chain H4	ITIH4	Inter-alpha-trypsin inhibitor heavy chain H4	47.1	47.1	3.2	103.36	930	210000000000	4562500000	7.4124e+09	7.5574e+09	16618000000	6.3299e+09	4298400000	17767000000	5776400000	13481000000	5387500000	3865600000	12099000000	11511000000	5483900000	18066000000	8.1179e+09	2628000000	5.715e+09	16397000000	8.1355e+09	17329000000	161140000	164290000	361260000	137610000	93444000	386250000	345610000	125570000	293060000	117120000	84035000	263020000	250230000	119220000	392730000	176480000
Q9Y496	6	5	4	Kinesin-like protein KIF3A	KIF3A	Kinesin-like protein KIF3A	10.2	8.3	6.7	80.04	699	209000000000	5651900000	14239000	21915000000	12290000000	97758000	18491000000	7.8948e+06	17372000000	5.9288e+09	9324500	18530000000	9.1225e+09	16234000000	19074000000	12688000000	7400200000	10161000000	33267000	14903000000	12378000000	12469000000	384830	592290000	332150000	2642100	499770000	213370	0	469520000	160240000	252010	500810000	246550000	438750000	515530000	342920000	200010000
O60264	8	8	5	SWI/SNF-related matrix-associated actin-dependent regulator of chromatin subfamily A member 5	SMARCA5	SWI/SNF-related matrix-associated actin-dependent regulator of chromatin subfamily A member 5	8.4	8.4	6.2	121.9	1052	209000000000	3792900000	274030000	8.463e+09	12232000000	282100000	25370000000	3.1782e+09	9493300000	6161800000	818590000	12134000000	12023000000	13805000000	9244600000	12572000000	28357000000	15673000000	7.34e+09	4.088e+08	15950000000	14829000000	4982400	153870000	222410000	5129000	461280000	57785000	0	172610000	112030000	14884000	220610000	218600000	251000000	168080000	228580000	515580000
Q02878	37	37	37	60S ribosomal protein L6	RPL6	60S ribosomal protein L6	67.7	67.7	67.7	32.728	288	209000000000	16041000000	8.0917e+09	10457000000	11215000000	7496600000	7.2291e+09	12506000000	10567000000	11434000000	10949000000	10190000000	14669000000	5612700000	6.8942e+09	10191000000	10198000000	14408000000	12984000000	7.7507e+09	10081000000	13246000000	622440000	804350000	862700000	576670000	556080000	961990000	182240000	812820000	879520000	842230000	783840000	1128400000	431750000	530320000	783940000	784430000
P30049	9	9	9	ATP synthase subunit delta, mitochondrial	ATP5D	ATP synthase subunit delta, mitochondrial	66.7	66.7	66.7	17.49	168	206000000000	41119000000	12985000000	14275000000	8577300000	4.535e+09	8459600000	7.1291e+09	9514800000	4.4734e+09	14291000000	12044000000	10954000000	4727000000	11555000000	5.2771e+09	21790000000	16381000000	9.5475e+09	15562000000	4703700000	7973700000	2597000000	2855100000	1715500000	907000000	1691900000	1425800000	167850000	1903000000	894670000	2858300000	2408700000	2190900000	945410000	2310900000	1055400000	4358000000
Q8WX93	68	66	11	Palladin	PALLD	Palladin	50.5	49.2	12.4	150.56	1383	206000000000	3273100000	11371000000	8.4373e+09	7.3416e+09	7721200000	6.7821e+09	6.8163e+09	9.3467e+09	8.2449e+09	16989000000	11824000000	8.0849e+09	8.64e+09	8940600000	8.1353e+09	8.8875e+09	11319000000	5869200000	10458000000	4.6642e+09	8062700000	180500000	133930000	116530000	122560000	107650000	108200000	448720000	148360000	130870000	269670000	187680000	128330000	137140000	141910000	129130000	141070000
P68104	44	24	24	Elongation factor 1-alpha 1	EEF1A1	Elongation factor 1-alpha 1	66.9	35.5	35.5	50.14	462	205000000000	9768000000	3.7967e+09	8491200000	8522100000	5.3283e+09	3599100000	18273000000	5447400000	14074000000	15077000000	7.0652e+09	10830000000	7105600000	7.2188e+09	9.6974e+09	10474000000	6787000000	14794000000	12499000000	8.5044e+09	17878000000	180800000	404340000	405810000	253730000	171390000	870120000	460390000	259400000	670180000	717930000	336440000	515700000	338360000	343750000	461780000	498760000
P02788	49	49	46	Lactotransferrin	LTF	Lactotransferrin	67.9	67.9	65.1	78.181	710	205000000000	4351200000	6.6885e+08	225730000	4.2366e+08	7.4908e+08	4.8289e+08	9.7018e+08	376170000	7.5477e+08	426300000	257450000	1068200000	26286000000	29806000000	6.5678e+09	1158800000	42499000000	21719000000	24572000000	27566000000	17842000000	14231000	4802800	9014100	15938000	10274000	20642000	1848800	8003700	16059000	9070100	5477700	22727000	559280000	634160000	139740000	24655000
P49711	21	21	18	Transcriptional repressor CTCF	CTCF	Transcriptional repressor CTCF	29.8	29.8	26.3	82.785	727	203000000000	8458800000	7300600000	268710000	15403000000	38465000	57094000	124910000	201820000	272220000	1760300000	177320000	5.2067e+08	61989000000	191600000	28992000000	8527000000	62521000	3.2487e+10	17089000000	15962000	27476000000	304190000	11196000	641790000	1602700	2378900	5204500	2344900	8409100	11342000	73346000	7388500	21695000	2582900000	7983500	1208000000	355290000
Q92614	123	123	123	Unconventional myosin-XVIIIa	MYO18A	Unconventional myosin-XVIIIa	52.6	52.6	52.6	233.11	2054	203000000000	1954400000	3.2769e+09	8.6108e+09	11897000000	21891000000	12638000000	25798000000	13755000000	6.9624e+09	11953000000	6.1477e+09	8.1717e+09	3.1159e+09	10244000000	2741700000	12728000000	9.0254e+09	15744000000	5.1012e+09	7581000000	5.7092e+09	31509000	82796000	114390000	210490000	121520000	248060000	1643100	132260000	66946000	114930000	59112000	78574000	29961000	98499000	26362000	122380000
P09936	27	27	27	Ubiquitin carboxyl-terminal hydrolase isozyme L1	UCHL1	Ubiquitin carboxyl-terminal hydrolase isozyme L1	87.4	87.4	87.4	24.824	223	202000000000	20242000000	8.6275e+09	14270000000	10756000000	8.46e+09	5.6985e+09	12168000000	10480000000	13804000000	5962800000	8.5228e+09	7.7321e+09	7.558e+09	9.2991e+09	7.9251e+09	8.1936e+09	6.5735e+09	6.4895e+09	16299000000	14155000000	12465000000	862750000	1427000000	1075600000	846000000	569850000	1216800000	698290000	1048000000	1380400000	596280000	852280000	773210000	755800000	929910000	792510000	819360000
P54652	78	54	51	Heat shock-related 70 kDa protein 2	HSPA2	Heat shock-related 70 kDa protein 2	73.2	59.9	58.5	70.02	639	201000000000	5735800000	4469000000	24354000000	7141900000	2302200000	3968900000	6.807e+09	9.4484e+09	6698600000	11632000000	18600000000	22071000000	5.102e+09	16347000000	9.0967e+09	4.7391e+09	4.3953e+09	7.9048e+09	10513000000	8.7948e+09	14746000000	127690000	695820000	204050000	65776000	113400000	194490000	46324000	269950000	191390000	332340000	531440000	630600000	145770000	467060000	259910000	135400000
Q03135	14	14	6	Caveolin-1	CAV1	Caveolin-1	51.7	51.7	25.8	20.471	178	200000000000	19970000000	11961000000	6.7414e+09	11018000000	5.7798e+09	6.7909e+09	9.9768e+09	6.9665e+09	18213000000	10534000000	6.0072e+09	11648000000	6.4242e+09	7.1805e+09	7.853e+09	5514700000	11668000000	11781000000	13767000000	8873900000	20154000000	1196100000	674140000	1101800000	577980000	679090000	997680000	84781000	696650000	1821300000	1053400000	600720000	1164800000	642420000	718050000	785300000	551470000
Q9HCC0	52	52	52	Methylcrotonoyl-CoA carboxylase beta chain, mitochondrial	MCCC2	Methylcrotonoyl-CoA carboxylase beta chain, mitochondrial	77.4	77.4	77.4	61.332	563	200000000000	7154600000	6.3283e+09	5176100000	10159000000	5691500000	13970000000	16162000000	6011100000	9.7572e+09	6.9652e+09	5559400000	12666000000	5.9355e+09	7.0196e+09	6849200000	6.6959e+09	26021000000	17824000000	6.8397e+09	13463000000	11061000000	226010000	184860000	362820000	203270000	498910000	577200000	6267400	214680000	348470000	248760000	198550000	452350000	211980000	250700000	244620000	239140000
P36578	58	58	58	60S ribosomal protein L4	RPL4	60S ribosomal protein L4	75.2	75.2	75.2	47.697	427	200000000000	12494000000	8.0947e+09	9142000000	10776000000	8842000000	9.4796e+09	14644000000	9.5459e+09	13559000000	13358000000	11305000000	14183000000	5.1168e+09	6688300000	9.0241e+09	7.3e+09	8.65e+09	13358000000	6774900000	6797900000	10955000000	505920000	571380000	673520000	552630000	592470000	915270000	144250000	596620000	847450000	834890000	706560000	886430000	319800000	418020000	564010000	456250000
P27816-4	121	60	47	Microtubule-associated protein 4	MAP4	Isoform 4 of Microtubule-associated protein 4	86.4	43.2	34.5	91.153	872	200000000000	3912600000	8.6322e+09	14473000000	7.8477e+09	6.5746e+09	8.1057e+09	9.0172e+09	12322000000	7.9717e+09	14169000000	9.0336e+09	8.9126e+09	8.5883e+09	10751000000	7.2616e+09	12880000000	11812000000	13386000000	8.4453e+09	8.7215e+09	10614000000	169260000	283790000	153880000	128910000	158940000	176810000	450950	241610000	156310000	277830000	177130000	174760000	168400000	210800000	142380000	252560000
Q9NPJ3	16	16	16	Acyl-coenzyme A thioesterase 13	ACOT13	Acyl-coenzyme A thioesterase 13	90	90	90	14.96	140	199000000000	39762000000	8.6761e+09	7.3507e+09	10002000000	9.1008e+09	9.8932e+09	15821000000	8.2741e+09	10454000000	8.9541e+09	7.9641e+09	14105000000	7.3902e+09	6621000000	9.8926e+09	12016000000	10841000000	15260000000	8.9601e+09	7317400000	9.468e+09	1735200000	1470100000	2000400000	1820200000	1978600000	3164100000	90002000	1654800000	2090800000	1790800000	1592800000	2821000000	1478000000	1324200000	1978500000	2403300000
Q02978	31	31	31	Mitochondrial 2-oxoglutarate/malate carrier protein	SLC25A11	Mitochondrial 2-oxoglutarate/malate carrier protein	82.8	82.8	82.8	34.061	314	199000000000	11696000000	7.3655e+09	8.6556e+09	12857000000	5256100000	7.1783e+09	26426000000	12037000000	16619000000	5.6749e+09	10594000000	18652000000	5495800000	8507300000	8.176e+09	8325600000	5.8923e+09	4784800000	8.4167e+09	8877800000	7.9372e+09	433270000	509150000	756280000	309180000	422250000	1554400000	65082000	708070000	977600000	333820000	623160000	1097200000	323280000	500430000	480940000	489740000
Q92629	32	32	1	Delta-sarcoglycan	SGCD	Delta-sarcoglycan	66.4	66.4	3.1	32.071	289	199000000000	11081000000	10013000000	10004000000	13698000000	6840800000	7.5852e+09	7.6392e+09	10688000000	9.6749e+09	10722000000	10116000000	15592000000	8.1765e+09	7692800000	10149000000	9.6534e+09	9.349e+09	13665000000	8.4717e+09	6.4318e+09	9.6857e+09	556260000	555800000	761030000	380050000	421400000	424400000	200280000	593790000	537490000	595660000	561980000	866230000	454250000	427380000	563860000	536300000
Q02952	144	144	144	A-kinase anchor protein 12	AKAP12	A-kinase anchor protein 12	69.4	69.4	69.4	191.48	1782	199000000000	2394600000	11445000000	2444800000	14268000000	8.3673e+09	2637100000	20084000000	2260300000	19144000000	12068000000	1120500000	18654000000	6126800000	2045500000	13281000000	8.3312e+09	3.762e+09	13879000000	11113000000	1728900000	17685000000	137890000	29455000	171900000	100810000	31772000	241970000	100070000	27233000	230650000	145400000	13500000	224750000	73817000	24644000	160010000	100380000
P51649	54	54	54	Succinate-semialdehyde dehydrogenase, mitochondrial	ALDH5A1	Succinate-semialdehyde dehydrogenase, mitochondrial	72	72	72	57.214	535	198000000000	7596300000	9.0249e+09	10471000000	11292000000	5.6137e+09	12807000000	12820000000	7.0732e+09	6.3976e+09	9573100000	10796000000	9.8243e+09	5.2166e+09	7.9124e+09	3.7604e+09	8.667e+09	18047000000	19594000000	8.3671e+09	11538000000	8625000000	347110000	402710000	434300000	215910000	492600000	493060000	3262000	272050000	246060000	368200000	415250000	377860000	200640000	304320000	144630000	333350000
Q9Y305	54	54	4	Acyl-coenzyme A thioesterase 9, mitochondrial	ACOT9	Acyl-coenzyme A thioesterase 9, mitochondrial	68.1	68.1	3.4	49.901	439	198000000000	7084000000	8900400000	5761000000	8511700000	8.0769e+09	10176000000	13968000000	6.2542e+09	12079000000	12871000000	8.5093e+09	10602000000	6.0885e+09	6842300000	4.9353e+09	15402000000	11882000000	14688000000	10912000000	12185000000	9.2981e+09	317870000	205750000	303990000	288460000	363420000	498840000	14654000	223370000	431390000	459670000	303900000	378630000	217450000	244370000	176260000	550090000
O75251	22	22	22	NADH dehydrogenase [ubiquinone] iron-sulfur protein 7, mitochondrial	NDUFS7	NADH dehydrogenase [ubiquinone] iron-sulfur protein 7, mitochondrial	77	77	77	23.563	213	197000000000	19718000000	9.0899e+09	7571700000	12040000000	10060000000	14824000000	9.2704e+09	7.6784e+09	18746000000	10536000000	8.1111e+09	10294000000	6027600000	8.4643e+09	7.2299e+09	3512500000	12562000000	6.4853e+09	10047000000	11869000000	12276000000	908990000	757170000	1204000000	1006000000	1482400000	927040000	48770000	767840000	1874600000	1053600000	811110000	1029400000	602760000	846430000	722990000	351250000
O75923-10	130	130	126	Dysferlin	DYSF	Isoform 10 of Dysferlin	56.2	56.2	55.2	239.38	2102	197000000000	1853800000	7306000000	6.5733e+09	12886000000	6.925e+09	5820500000	14283000000	5116500000	19295000000	11543000000	7.7019e+09	15370000000	4.0839e+09	4727700000	5.6058e+09	8750600000	12064000000	16839000000	11118000000	8.7046e+09	11485000000	68924000	62013000	121570000	65330000	54910000	134740000	2860800	48269000	182030000	108900000	72659000	145000000	38527000	44601000	52885000	82553000
Q9P0L0	40	40	4	Vesicle-associated membrane protein-associated protein A	VAPA	Vesicle-associated membrane protein-associated protein A	85.1	85.1	11.6	27.893	249	196000000000	13976000000	7.7667e+09	11874000000	11036000000	6.331e+09	8.2251e+09	11188000000	13577000000	9.3197e+09	12622000000	11028000000	13787000000	7378900000	8.5815e+09	7477100000	6.4815e+09	9.2993e+09	9.2161e+09	8449900000	7.9602e+09	13081000000	554760000	848170000	788270000	452210000	587510000	799170000	70235000	969810000	665690000	901570000	787750000	984760000	527060000	612960000	534080000	462960000
Q9H223	56	41	41	EH domain-containing protein 4	EHD4	EH domain-containing protein 4	90.4	80.8	80.8	61.174	541	196000000000	6534900000	7.8593e+09	7363000000	11148000000	6.1071e+09	6.9519e+09	12894000000	7.8998e+09	13604000000	9.8217e+09	9.4444e+09	15682000000	6.5536e+09	4681400000	9.103e+09	6663300000	9.8055e+09	15492000000	11015000000	6405500000	17058000000	261980000	245430000	371600000	203570000	231730000	429790000	16449000	263330000	453460000	327390000	314810000	522750000	218450000	156050000	303430000	222110000
Q86WU2	45	45	45	Probable D-lactate dehydrogenase, mitochondrial	LDHD	Probable D-lactate dehydrogenase, mitochondrial	83	83	83	54.87	507	195000000000	9262100000	6652500000	9.9239e+09	9.6037e+09	4823100000	22369000000	13188000000	7758400000	9.1722e+09	6.85e+09	7819500000	11095000000	1692100000	8.1359e+09	2175600000	5939800000	22964000000	13645000000	4.9569e+09	16069000000	9.648e+09	316790000	472560000	457320000	229670000	1065200000	627990000	1005200	369450000	436770000	326190000	372360000	528340000	80578000	387430000	103600000	282850000
P34932	104	104	99	Heat shock 70 kDa protein 4	HSPA4	Heat shock 70 kDa protein 4	92.5	92.5	89.5	94.33	840	195000000000	3909400000	10163000000	9.7758e+09	9992300000	6.2909e+09	7008600000	12778000000	10650000000	9.6661e+09	11459000000	9.1755e+09	9756400000	6.9808e+09	10309000000	6.046e+09	11497000000	10413000000	12579000000	8.9931e+09	10571000000	9.2395e+09	203270000	195520000	199850000	125820000	140170000	255550000	42554000	213010000	193320000	229180000	183510000	195130000	139620000	206170000	120920000	229940000
Q7Z406	205	174	174	Myosin-14	MYH14	Myosin-14	72	64.6	64.6	227.87	1995	195000000000	1888400000	15993000000	4.4841e+09	22123000000	14969000000	5369300000	23035000000	4.0823e+09	8.1113e+09	1782600000	3.1746e+09	21608000000	11494000000	4487400000	9.1266e+09	3290100000	7.2622e+09	21716000000	3.333e+09	2.6876e+09	6.0774e+09	155270000	43535000	214780000	145330000	52129000	223640000	2938800	39634000	78750000	17307000	30822000	209780000	111600000	43567000	88608000	31942000
P30046	11	11	11	D-dopachrome decarboxylase	DDT	D-dopachrome decarboxylase	68.6	68.6	68.6	12.712	118	194000000000	27739000000	6.0419e+09	3.6233e+09	6.1845e+09	10400000000	10981000000	16224000000	2788900000	9.5187e+09	5.4994e+09	4.381e+09	11836000000	5.7405e+09	9.5401e+09	6.0554e+09	14469000000	15872000000	14387000000	10944000000	12447000000	16641000000	863120000	517610000	883490000	1485800000	1568800000	2317700000	85455000	398410000	1359800000	785630000	625860000	1690900000	820080000	1362900000	865060000	2067000000
P02654	13	13	13	Apolipoprotein C-I	APOC1	Apolipoprotein C-I	56.6	56.6	56.6	9.3318	83	194000000000	64825000000	7.7379e+09	4956800000	12455000000	6.1711e+09	4.0366e+09	10615000000	6.8456e+09	18021000000	7.414e+09	2759500000	11080000000	14799000000	5426600000	7.7697e+09	17767000000	5100900000	9.3729e+09	8194100000	7315300000	18861000000	2579300000	1652300000	4151600000	2057000000	1345500000	3538200000	2591800000	2281900000	6007200000	2471300000	919850000	3693300000	4933000000	1808900000	2589900000	5922400000
P04196	42	42	42	Histidine-rich glycoprotein	HRG	Histidine-rich glycoprotein	69.9	69.9	69.9	59.578	525	194000000000	9232700000	9.3669e+09	4.353e+09	8.473e+09	7.7283e+09	2882300000	11729000000	8.0626e+09	17754000000	6729400000	3447500000	10202000000	8570800000	3.958e+09	6.3901e+09	10026000000	19732000000	7.0764e+09	13246000000	3934400000	8.2472e+09	446040000	207290000	403480000	368010000	137250000	558540000	1046600000	383930000	845430000	320450000	164170000	485810000	408130000	188480000	304290000	477430000
P23526	41	41	8	Adenosylhomocysteinase	AHCY	Adenosylhomocysteinase	54.6	54.6	8.1	47.716	432	193000000000	9649400000	9559400000	24442000000	6208800000	7895900000	7817600000	10374000000	13634000000	6963500000	21537000000	12528000000	5257000000	7.3564e+09	6.3305e+09	3720100000	6862500000	15170000000	12484000000	4487200000	4995000000	4167800000	477970000	1222100000	310440000	394800000	390880000	518680000	59903000	681690000	348170000	1076900000	626380000	262850000	367820000	316520000	186000000	343120000
P43155	47	47	47	Carnitine O-acetyltransferase	CRAT	Carnitine O-acetyltransferase	52.4	52.4	52.4	70.857	626	193000000000	6899400000	7049500000	5.4326e+09	11111000000	4.9088e+09	9.3154e+09	17980000000	5696900000	16018000000	10419000000	6598600000	10104000000	5228200000	7.6709e+09	4.299e+09	6.8006e+09	13651000000	15688000000	11410000000	13757000000	10035000000	251770000	194020000	396830000	175320000	332690000	642150000	309340	203460000	572060000	372120000	235660000	360870000	186720000	273960000	153540000	242880000
Q16082	20	20	20	Heat shock protein beta-2	HSPB2	Heat shock protein beta-2	97.8	97.8	97.8	20.232	182	192000000000	24035000000	6.7296e+09	19941000000	9.9541e+09	3900400000	4.1484e+09	7.935e+09	15976000000	11794000000	10494000000	14136000000	13514000000	6914700000	10085000000	13178000000	6021200000	6057900000	11963000000	5642400000	3.7332e+09	9.8857e+09	841200000	2492600000	1244300000	487550000	518550000	991870000	34891000	1997000000	1474300000	1311800000	1767000000	1689300000	864340000	1260600000	1647300000	752650000
Q6Y7W6	34	33	32	PERQ amino acid-rich with GYF domain-containing protein 2	GIGYF2	PERQ amino acid-rich with GYF domain-containing protein 2	27.1	26.6	26	150.07	1299	192000000000	3757700000	113040000	216020000	18834000000	15879000000	19310000000	15415000000	182550000	14798000000	15734000000	241710000	420760000	27053000000	222630000	86397000	13021000000	48889000000	5.1428e+08	224710000	183700000	286120000	2216400	4235700	369300000	311350000	378630000	302250000	304920	3579400	290150000	308520000	4739400	8250100	530450000	4365200	1694100	255310000
A2RUH7	35	35	35	Myosin-binding protein H-like	MYBPHL	Myosin-binding protein H-like	74.6	74.6	74.6	38.733	354	192000000000	12777000000	12732000000	58934000	13764000000	14233000000	159680000	16710000000	6741300	9.0523e+09	6.5689e+09	0	9.2752e+09	19345000000	9074000	16258000000	12927000000	63561000	30225000000	15248000000	9234600	14993000000	848810000	3928900	917580000	948840000	10645000	1114000000	845520	449420	603480000	437930000	0	618350000	1289700000	604930	1083900000	861820000
P46821	152	152	150	Microtubule-associated protein 1B	MAP1B	Microtubule-associated protein 1B	62.3	62.3	61.8	270.63	2468	192000000000	1897800000	12439000000	7355900000	8.9738e+09	11166000000	3367000000	14183000000	3701600000	10268000000	16000000000	3241100000	14502000000	8779100000	2627900000	6747800000	18232000000	6.721e+09	13479000000	10617000000	3141900000	11191000000	123160000	72830000	88850000	110550000	33337000	140430000	48893000	36649000	101660000	158420000	32090000	143580000	86922000	26019000	66809000	180520000
Q12805	36	36	8	EGF-containing fibulin-like extracellular matrix protein 1	EFEMP1	EGF-containing fibulin-like extracellular matrix protein 1	57.4	57.4	13	54.64	493	191000000000	8322500000	8.4755e+09	3519300000	6.1978e+09	10667000000	2964200000	4480100000	3470600000	3306000000	34227000000	3078500000	13203000000	8.6678e+09	5248000000	9.2588e+09	10956000000	3.783e+09	10675000000	11953000000	2016500000	9.6736e+09	368500000	153010000	269470000	463770000	128880000	194790000	1112900000	150900000	143740000	1488100000	133850000	574050000	376860000	228180000	402560000	476370000
P05556-5	52	52	4	Integrin beta-1	ITGB1	Isoform 5 of Integrin beta-1	44.6	44.6	3	88.883	801	190000000000	5576100000	8288300000	8.5914e+09	6810900000	6.3221e+09	8975900000	6.6346e+09	10924000000	10678000000	14339000000	8.781e+09	12135000000	6.0357e+09	10541000000	6.6543e+09	13769000000	10089000000	12419000000	7759600000	5.6389e+09	6.8775e+09	243770000	252690000	200320000	185950000	264000000	195130000	215420000	321300000	314060000	421730000	258260000	356920000	177520000	310020000	195710000	404960000
Q92990	5	5	4	Glomulin	GLMN	Glomulin	7.2	7.2	6.1	68.207	594	189000000000	5564700000	8472200000	60088000	9727500000	17270000000	4.6808e+10	3.2915e+09	4285300000	2737800000	8.0623e+09	27952000000	2341800000	8.2751e+09	10744000000	2.607e+09	57026000	12416000000	7.9067e+09	3488900000	1863300000	10685000000	249180000	1767300	286100000	507930000	1376700000	96808000	4360600	126040000	80525000	237130000	822120000	68875000	243390000	316010000	76676000	1677200
P55786	74	74	10	Puromycin-sensitive aminopeptidase	NPEPPS	Puromycin-sensitive aminopeptidase	63	63	6.7	103.28	919	188000000000	3912600000	6.8955e+09	4536200000	9520400000	6.8962e+09	7.2301e+09	20205000000	5307700000	16188000000	9.4908e+09	5.4624e+09	12055000000	5.6547e+09	6022100000	8477600000	8.3517e+09	12601000000	13171000000	9.8505e+09	7.8149e+09	9.7612e+09	143660000	94504000	198340000	143670000	150630000	420950000	48120000	110580000	337240000	197720000	113800000	251150000	117810000	125460000	176620000	173990000
O95298	13	13	13	NADH dehydrogenase [ubiquinone] 1 subunit C2	NDUFC2	NADH dehydrogenase [ubiquinone] 1 subunit C2	57.1	57.1	57.1	14.187	119	187000000000	23397000000	8.5841e+09	9.4135e+09	11795000000	6.8854e+09	7.9874e+09	7.7834e+09	15740000000	14280000000	10149000000	4.6299e+09	13011000000	4.6205e+09	8.503e+09	5530400000	7.0252e+09	13436000000	9.7805e+09	5.6689e+09	10614000000	11537000000	1073000000	1176700000	1474400000	860680000	998430000	972930000	25470000	1967400000	1785000000	1268600000	578740000	1626400000	577570000	1062900000	691300000	878150000
P50990	65	65	65	T-complex protein 1 subunit theta	CCT8	T-complex protein 1 subunit theta	87	87	87	59.62	548	186000000000	5028000000	4245500000	9.5528e+09	7543400000	3.6902e+09	7.6239e+09	19268000000	7397500000	18766000000	9.9494e+09	8096500000	9.327e+09	6.45e+09	6.2395e+09	9.5982e+09	7.6449e+09	5.9526e+09	14839000000	8.0375e+09	8.1812e+09	10209000000	114740000	258180000	203880000	99736000	206050000	520760000	92578000	199930000	507180000	268900000	218820000	252080000	174320000	168640000	259410000	206620000
O15061	143	143	12	Synemin	SYNM	Synemin	71.2	71.2	9.1	172.77	1565	186000000000	2238000000	7.6849e+09	14516000000	6950000000	7.635e+09	8233100000	5959900000	10859000000	8004000000	11388000000	9235500000	10592000000	9.5446e+09	10481000000	11095000000	7742200000	7.555e+09	8.5693e+09	12457000000	4.6671e+09	8258700000	92589000	174890000	83735000	91988000	99194000	71806000	52163000	130840000	96434000	137210000	111270000	127610000	115000000	126270000	133670000	93279000
Q9NPC6	35	35	35	Myozenin-2	MYOZ2	Myozenin-2	95.1	95.1	95.1	29.898	264	185000000000	12306000000	9.8072e+09	7.383e+09	7350200000	6.3054e+09	13534000000	7815500000	12290000000	12683000000	6536300000	8644600000	5482700000	9.5121e+09	6497600000	10383000000	4.739e+09	19556000000	11117000000	8.2593e+09	6.3481e+09	10335000000	653810000	492200000	490010000	420360000	902270000	521030000	702200	819310000	845520000	435750000	576310000	365520000	634140000	433180000	692170000	315930000
Q96RQ3	60	60	59	Methylcrotonoyl-CoA carboxylase subunit alpha, mitochondrial	MCCC1	Methylcrotonoyl-CoA carboxylase subunit alpha, mitochondrial	74.3	74.3	74.3	80.472	725	185000000000	5602600000	5.1643e+09	6.1486e+09	10129000000	6938100000	13641000000	17618000000	6545900000	8.9466e+09	5984400000	5.2825e+09	6293900000	5983200000	9.3467e+09	7.6239e+09	7.5561e+09	15865000000	17639000000	6613500000	9.493e+09	11957000000	156500000	186320000	306940000	210250000	413370000	533870000	3512700	198360000	271110000	181340000	160080000	190720000	181310000	283230000	231030000	228970000
P14174	7	7	7	Macrophage migration inhibitory factor	MIF	Macrophage migration inhibitory factor	27.8	27.8	27.8	12.476	115	184000000000	36725000000	4077000000	8.2045e+09	6517600000	7.6483e+09	8.8633e+09	8.3778e+09	8.4234e+09	9.1138e+09	10261000000	9.1169e+09	7.5964e+09	8773600000	13402000000	14149000000	10835000000	8286800000	12011000000	5815100000	5824300000	5950100000	815410000	1640900000	1303500000	1529700000	1772700000	1675600000	2075900000	1684700000	1822800000	2052200000	1823400000	1519300000	1754700000	2680400000	2829700000	2167000000
P60903	15	15	15	Protein S100-A10	S100A10	Protein S100-A10	67	67	67	11.203	97	182000000000	45478000000	4765300000	3617000000	9492500000	5.7729e+09	6787000000	22149000000	3233200000	11409000000	15139000000	2.7657e+09	14014000000	4.4733e+09	3059100000	9.3314e+09	10810000000	8100500000	13520000000	11554000000	6250600000	12690000000	1191300000	904250000	2373100000	1443200000	1696700000	5537300000	745150000	808300000	2852200000	3784700000	691420000	3503600000	1118300000	764760000	2332900000	2702400000
P02794	19	19	19	Ferritin heavy chain	FTH1	Ferritin heavy chain	78.1	78.1	78.1	21.225	183	182000000000	16525000000	2626000000	3828800000	5.7129e+09	8.8183e+09	11938000000	11747000000	2960400000	7.2128e+09	10470000000	7.9585e+09	15963000000	4.585e+09	8509200000	6.2173e+09	12952000000	17361000000	8.9542e+09	11102000000	10920000000	11432000000	238720000	348070000	519360000	801660000	1085300000	1067900000	46651000	269130000	655710000	951850000	723500000	1451200000	416820000	773560000	565210000	1177500000
Q13418	48	48	48	Integrin-linked protein kinase	ILK	Integrin-linked protein kinase	77	77	77	51.419	452	182000000000	7582000000	9.0059e+09	6.9055e+09	7.6447e+09	6564900000	5920300000	8988900000	6.7062e+09	10447000000	13289000000	8.5641e+09	10377000000	4666300000	7.5238e+09	5.9736e+09	8.878e+09	13000000000	11525000000	10832000000	7474800000	7.8336e+09	375240000	287730000	318530000	273540000	246680000	374540000	410300000	279430000	435300000	553720000	356840000	432380000	194430000	313490000	248900000	369920000
P29401	51	51	50	Transketolase	TKT	Transketolase	68.7	68.7	68.7	67.877	623	182000000000	7297700000	7.8202e+09	5.7759e+09	10063000000	8.2187e+09	4.7758e+09	16525000000	7.1892e+09	13798000000	9.7752e+09	4148500000	6873700000	5.8191e+09	4152400000	17483000000	7876200000	6.0231e+09	11426000000	8056800000	5.0096e+09	12539000000	312810000	231040000	402510000	328750000	191030000	661000000	363760000	287570000	551910000	391010000	165940000	274950000	232760000	166100000	699320000	315050000
P06748	36	36	36	Nucleophosmin	NPM1	Nucleophosmin	75.2	75.2	75.2	32.575	294	181000000000	15048000000	5679200000	9.8221e+09	8926100000	4520400000	9096600000	7.2808e+09	11412000000	7825700000	15739000000	8843200000	8.5121e+09	5718600000	10429000000	16144000000	4.4112e+09	10473000000	7.0082e+09	8.212e+09	4.1003e+09	10293000000	473270000	818510000	743840000	376700000	758050000	606730000	510370000	950970000	652140000	1311500000	736930000	709340000	476550000	869060000	1345300000	367600000
Q07960	41	41	41	Rho GTPase-activating protein 1	ARHGAP1	Rho GTPase-activating protein 1	79.5	79.5	79.5	50.435	439	181000000000	6709400000	11718000000	5.4461e+09	9.3074e+09	7.2372e+09	5.2966e+09	16202000000	5.6427e+09	12816000000	15899000000	4.1993e+09	19333000000	5073600000	3.7931e+09	6.9053e+09	10531000000	4878600000	10076000000	6074000000	5.7743e+09	8944800000	433990000	201710000	344720000	268040000	196170000	600070000	222450000	208990000	474660000	588850000	155530000	716050000	187910000	140480000	255750000	390030000
P68366	50	16	16	Tubulin alpha-4A chain	TUBA4A	Tubulin alpha-4A chain	75.4	32.1	32.1	49.924	448	181000000000	8641900000	7.3556e+09	14085000000	5893900000	6416800000	6393000000	6.5045e+09	14795000000	7.7763e+09	10411000000	10524000000	7.3973e+09	3705200000	7.8069e+09	4.5716e+09	13097000000	18752000000	7.9486e+09	8.4539e+09	9.9678e+09	9.2228e+09	350270000	670690000	280660000	305560000	304430000	309740000	19210000	704510000	370300000	495750000	501130000	352250000	176440000	371760000	217700000	623690000
P50991	54	54	54	T-complex protein 1 subunit delta	CCT4	T-complex protein 1 subunit delta	86.3	86.3	86.3	57.924	539	181000000000	5470600000	4442200000	11030000000	6.1655e+09	2341300000	8.8867e+09	15604000000	11181000000	12274000000	9.7193e+09	7.5772e+09	7881400000	5262200000	8.5338e+09	10891000000	7.1626e+09	6924900000	12632000000	10383000000	6.0568e+09	11630000000	134610000	334230000	186830000	70949000	269300000	472840000	119710000	338810000	371940000	294520000	229610000	238830000	159460000	258600000	330030000	217050000
P11217	95	72	70	Glycogen phosphorylase, muscle form	PYGM	Glycogen phosphorylase, muscle form	79.5	64.1	62.1	97.091	842	181000000000	3616600000	10233000000	6.6415e+09	8.9734e+09	3960800000	9.7756e+09	17993000000	2499400000	13406000000	4132000000	5805400000	3620500000	2309300000	3795700000	4053100000	7578700000	24133000000	15242000000	13467000000	15434000000	7572600000	204650000	132830000	179470000	79216000	195510000	359860000	4060500	49987000	268130000	82640000	116110000	72409000	46187000	75913000	81061000	151570000
Q9Y623	108	21	17	Myosin-4	MYH4	Myosin-4	30.8	10.9	8.9	223.07	1939	178000000000	1727200000	1242200000	270460000	13415000000	10514000000	9877000000	15468000000	314950000	8.9876e+09	14115000000	8.6759e+08	17839000000	6.7242e+09	186230000	9.9272e+09	20847000000	2056300000	19170000000	11824000000	581250000	12747000000	12061000	2625800	130250000	102080000	95893000	150180000	8987300	3057700	87259000	137040000	8423200	173190000	65284000	1808100	96380000	202400000
P04114	259	259	255	Apolipoprotein B-100	APOB	Apolipoprotein B-100	47.9	47.9	47.2	515.6	4563	178000000000	708630000	8.3817e+09	1926100000	4140400000	10982000000	1989200000	5755800000	3123400000	10830000000	4904600000	978790000	10260000000	3360600000	1536400000	4963800000	36034000000	5.0416e+09	3621800000	25799000000	12462000000	12296000000	33393000	7673600	16495000	43752000	7925300	22931000	37762000	12444000	43146000	19540000	3899600	40875000	13389000	6121200	19776000	143560000
P13693	18	18	15	Translationally-controlled tumor protein	TPT1	Translationally-controlled tumor protein	53.5	53.5	48.8	19.595	172	177000000000	25238000000	5.711e+09	5.223e+09	6.5565e+09	7176800000	10486000000	12017000000	7682200000	8.4227e+09	9.0465e+09	6.8941e+09	7379600000	4.8773e+09	7827300000	5.3328e+09	13534000000	11093000000	13258000000	12136000000	9904700000	10283000000	815850000	746150000	936650000	1025300000	1498000000	1716700000	260320000	1097500000	1203200000	1292400000	984870000	1054200000	696760000	1118200000	761820000	1933400000
P25786	35	35	35	Proteasome subunit alpha type-1	PSMA1	Proteasome subunit alpha type-1	92.4	92.4	92.4	29.555	263	177000000000	10434000000	7264800000	5.3518e+09	9383700000	5846700000	9.5226e+09	12380000000	6.077e+09	13873000000	11483000000	7302600000	11444000000	4.9492e+09	7513600000	6.1838e+09	8.5001e+09	12234000000	12283000000	6839300000	8.5547e+09	7.6798e+09	427340000	314810000	551980000	343920000	560160000	728230000	159690000	357470000	816060000	675440000	429570000	673150000	291130000	441980000	363750000	500000000
O95202	66	66	66	LETM1 and EF-hand domain-containing protein 1, mitochondrial	LETM1	LETM1 and EF-hand domain-containing protein 1, mitochondrial	64	64	64	83.353	739	177000000000	4539100000	8.2625e+09	5.1659e+09	10255000000	4.8328e+09	8225600000	8.8068e+09	7701100000	9.2687e+09	6.9479e+09	7063500000	9.4552e+09	5.606e+09	9.1417e+09	5.5196e+09	9.6184e+09	14154000000	18549000000	8.2692e+09	11635000000	8.3623e+09	211860000	132460000	262950000	123920000	210910000	225820000	4806100	197460000	237660000	178150000	181110000	242440000	143740000	234400000	141530000	246620000
P48643	72	72	11	T-complex protein 1 subunit epsilon	CCT5	T-complex protein 1 subunit epsilon	96.7	96.7	22.7	59.67	541	177000000000	5365200000	6.7134e+09	8445100000	10485000000	3700400000	8.3299e+09	14155000000	6.7285e+09	12333000000	10169000000	7932500000	10959000000	4319200000	5652100000	8.1657e+09	7.5908e+09	9888800000	12254000000	7.8136e+09	8610400000	10299000000	203440000	255910000	317720000	112130000	252420000	428930000	76062000	203890000	373730000	308140000	240380000	332100000	130880000	171270000	247450000	230030000
Q5VTT5	133	133	133	Myomesin-3	MYOM3	Myomesin-3	75.1	75.1	75.1	162.19	1437	177000000000	2419700000	6280600000	5463400000	8.4885e+09	6692100000	7554000000	9847700000	11813000000	14656000000	8.987e+09	8.6261e+09	7.569e+09	4268300000	6.5733e+09	5.4957e+09	9.2616e+09	12166000000	15969000000	8.0493e+09	9968500000	8897100000	86035000	74841000	116280000	91673000	103480000	134900000	140900	161830000	200760000	123110000	118170000	103690000	58469000	90045000	75283000	126870000
P35754	13	13	13	Glutaredoxin-1	GLRX	Glutaredoxin-1	96.2	96.2	96.2	11.776	106	176000000000	35260000000	5176500000	8245800000	3.8229e+09	8983700000	11645000000	11306000000	7.5585e+09	2737400000	6892300000	7.0935e+09	5.6226e+09	7.4683e+09	13543000000	8338800000	7661900000	15014000000	10400000000	9.879e+09	15007000000	9.2371e+09	1035300000	1649200000	764590000	1796700000	2329100000	2261200000	133440000	1511700000	547470000	1378500000	1418700000	1124500000	1493700000	2708600000	1667800000	1532400000
Q00765	25	25	25	Receptor expression-enhancing protein 5	REEP5	Receptor expression-enhancing protein 5	41.8	41.8	41.8	21.493	189	175000000000	29143000000	7.4264e+09	5.701e+09	7992700000	3938200000	6.3642e+09	7.5451e+09	9.3123e+09	10202000000	10930000000	8.2999e+09	12281000000	7.0088e+09	7556000000	4.1595e+09	6.2496e+09	13539000000	14164000000	10336000000	11783000000	8.3422e+09	1237700000	950170000	1332100000	656360000	1060700000	1257500000	287760000	1552000000	1700300000	1821700000	1383300000	2046800000	1168100000	1259300000	693260000	1041600000
P04004	28	28	23	Vitronectin	VTN	Vitronectin	44.8	44.8	38.9	54.305	478	175000000000	7290300000	6487300000	7.2754e+09	6.3863e+09	7.1749e+09	2258600000	15326000000	5920400000	9684400000	11808000000	5415000000	9.0967e+09	7.8748e+09	4.3764e+09	10035000000	9.451e+09	6413100000	9.4221e+09	11629000000	3.3206e+09	9.7698e+09	270300000	303140000	266100000	298950000	94106000	638580000	660050000	246690000	403520000	492010000	225620000	379030000	328120000	182350000	418130000	393790000
Q7L4I2	6	6	6	Arginine/serine-rich coiled-coil protein 2	RSRC2	Arginine/serine-rich coiled-coil protein 2	14.3	14.3	14.3	50.559	434	174000000000	12405000000	0	7.0911e+06	0	22452000000	28944000	16072000	27538000	24321000	20983000	17788000000	22844000000	18073000000	0	28052000000	0	4.0147e+10	0	24152000000	0	0	0	506510	0	1603700000	2067500	1148000	2754600	1967000	1737200	1498800	1270600000	1631700000	1290900000	0	2003700000	0
P19652	23	14	14	Alpha-1-acid glycoprotein 2	ORM2	Alpha-1-acid glycoprotein 2	58.7	43.3	43.3	23.602	201	174000000000	17429000000	7.7017e+09	2369000000	8.0986e+09	13515000000	3270000000	23154000000	1867600000	7258800000	9632800000	1475000000	7.2191e+09	12085000000	3406400000	7.935e+09	10642000000	4501800000	10285000000	14866000000	7225000000	12499000000	770170000	236900000	809860000	1351500000	327000000	2315400000	528470000	186760000	725880000	963280000	147500000	721910000	1208500000	340640000	793500000	1064200000
P46777	42	42	42	60S ribosomal protein L5	RPL5	60S ribosomal protein L5	70.4	70.4	70.4	34.362	297	174000000000	15814000000	7.1344e+09	7.9892e+09	8.9562e+09	4709900000	6.6266e+09	10236000000	7.9257e+09	11296000000	10159000000	7.2597e+09	13998000000	6.5526e+09	6.3904e+09	7500600000	7.9045e+09	9.0468e+09	14513000000	6560000000	6.7335e+09	8.6292e+09	648580000	726290000	814200000	428170000	602420000	930540000	348840000	720520000	1026900000	923500000	659970000	1272500000	595690000	580950000	681870000	718590000
P03928	6	6	6	ATP synthase protein 8	MT-ATP8	ATP synthase protein 8	60.3	60.3	60.3	7.9916	68	173000000000	57553000000	6.7448e+09	3789700000	7.0719e+09	5.3153e+09	9.7083e+09	10825000000	4.7493e+09	8.1504e+09	7122100000	5.1001e+09	11979000000	6.0072e+09	8.2017e+09	4304900000	11395000000	15001000000	15168000000	9.6057e+09	13503000000	8.9002e+09	2248300000	1263200000	2357300000	1771800000	3236100000	3608500000	5434500	1583100000	2716800000	2374000000	1700000000	3992800000	2002400000	2733900000	1435000000	3798300000
P17931	20	20	20	Galectin-3	LGALS3	Galectin-3	41.6	41.6	41.6	26.152	250	173000000000	19197000000	6.8244e+09	3965700000	11844000000	3.7531e+09	4277200000	13039000000	4.6677e+09	18526000000	5530400000	4.8816e+09	10759000000	3354900000	3352000000	16670000000	5.0445e+09	14508000000	15602000000	7447400000	7.4616e+09	10594000000	758270000	440630000	1316000000	417010000	475250000	1448800000	74030000	518630000	2058400000	614490000	542400000	1195500000	372770000	372440000	1852200000	560490000
Q13424	41	41	39	Alpha-1-syntrophin	SNTA1	Alpha-1-syntrophin	80.8	80.8	80.8	53.895	505	173000000000	6909200000	8.4494e+09	10748000000	10468000000	6843100000	6.952e+09	7.8646e+09	11659000000	10678000000	9.0704e+09	9.5733e+09	8.9025e+09	4715600000	6.2769e+09	7.6184e+09	6.5097e+09	12662000000	11559000000	6643700000	6086400000	9.3331e+09	337980000	429930000	418720000	273720000	278080000	314580000	4644800	466360000	427110000	362820000	382930000	356100000	188620000	251070000	304730000	260390000
P51991	34	33	4	Heterogeneous nuclear ribonucleoprotein A3	HNRNPA3	Heterogeneous nuclear ribonucleoprotein A3	61.4	60.1	8.5	39.594	378	172000000000	9041700000	9.1677e+09	6473800000	10881000000	5.8755e+09	5.2411e+09	7.1144e+09	6751400000	14420000000	13107000000	5.1636e+09	14899000000	5576400000	5.4822e+09	10057000000	7774200000	9.6796e+09	11220000000	5.9579e+09	4.7411e+09	7.7231e+09	482510000	340730000	572700000	309240000	275850000	374440000	236170000	355340000	758920000	689860000	271770000	784140000	293500000	288540000	529320000	409170000
P02649	50	50	50	Apolipoprotein E	APOE	Apolipoprotein E	86.1	86.1	86.1	36.154	317	172000000000	7828500000	6.8677e+09	12594000000	8.3676e+09	5.318e+09	2215300000	3423500000	8.3828e+09	13446000000	9.325e+09	7.892e+09	6.6027e+09	8667300000	5.1615e+09	8.1075e+09	21795000000	3059800000	5.4523e+09	7.6816e+09	2.8983e+09	10647000000	312170000	572450000	380350000	241730000	100690000	155610000	651000000	381040000	611160000	423860000	358730000	300120000	393970000	234610000	368520000	990700000
P49419-2	52	52	52	Alpha-aminoadipic semialdehyde dehydrogenase	ALDH7A1	Isoform 2 of Alpha-aminoadipic semialdehyde dehydrogenase	73.4	73.4	73.4	55.366	511	172000000000	7461300000	10165000000	6.6506e+09	16136000000	3535000000	7.3578e+09	10916000000	8.9253e+09	16485000000	9497700000	5.6683e+09	13473000000	4092300000	7.5408e+09	5.2545e+09	4920700000	12800000000	11474000000	4.1309e+09	5.0645e+09	5.998e+09	441970000	289160000	701540000	153700000	319900000	474630000	66294000	388060000	716720000	412940000	246450000	585780000	177930000	327860000	228460000	213940000
Q9NSE4	64	64	64	Isoleucine--tRNA ligase, mitochondrial	IARS2	Isoleucine--tRNA ligase, mitochondrial	51.2	51.2	51.2	113.79	1012	172000000000	3997100000	6573200000	4.453e+09	10363000000	4.4161e+09	6.715e+09	14334000000	5187600000	12426000000	9.321e+09	6670000000	9.6106e+09	3739100000	5.3467e+09	5030800000	7934400000	12867000000	15616000000	8605600000	11545000000	10691000000	152860000	103560000	241010000	102700000	156160000	333340000	10022000	120640000	288980000	216770000	155120000	223500000	86955000	124340000	117000000	184520000
Q6NVY1	40	40	7	3-hydroxyisobutyryl-CoA hydrolase, mitochondrial	HIBCH	3-hydroxyisobutyryl-CoA hydrolase, mitochondrial	74.6	74.6	14.2	43.482	386	170000000000	6802600000	8.701e+09	8.0252e+09	17949000000	1240500000	3.5761e+09	7561700000	5.4113e+09	19859000000	4659900000	4049700000	8548400000	6166500000	6.6078e+09	11138000000	4254100000	13583000000	18596000000	5.9129e+09	6.1876e+09	7496600000	348040000	321010000	717950000	49622000	143040000	302470000	21627000	216450000	794360000	186390000	161990000	341930000	246660000	264310000	445530000	170160000
P21397	41	39	39	Amine oxidase [flavin-containing] A	MAOA	Amine oxidase [flavin-containing] A	65.3	63.2	63.2	59.681	527	170000000000	6060100000	2949400000	5.6054e+09	4.7615e+09	2936500000	7.2886e+09	19460000000	9.0325e+09	16806000000	9.0054e+09	13159000000	6.5794e+09	5.8989e+09	8.5596e+09	9340200000	7201000000	7088700000	6.4376e+09	7830600000	11484000000	7.7474e+09	105330000	200190000	170050000	104880000	260310000	695010000	18245000	322590000	600220000	321620000	469950000	234980000	210680000	305700000	333580000	257180000
O95817	51	51	51	BAG family molecular chaperone regulator 3	BAG3	BAG family molecular chaperone regulator 3	95.1	95.1	95.1	61.594	575	170000000000	5000300000	7.393e+09	4.8774e+09	11926000000	7.7233e+09	4892000000	11586000000	6.8904e+09	33313000000	6.9583e+09	6.3933e+09	5.7015e+09	5133200000	4.5042e+09	6426800000	6.3773e+09	7484500000	9.4975e+09	7.9698e+09	3.7724e+09	10576000000	217440000	143450000	350760000	227160000	143880000	340770000	18109000	202660000	979800000	204660000	188040000	167690000	150980000	132480000	189020000	187570000
Q12931	53	53	53	Heat shock protein 75 kDa, mitochondrial	TRAP1	Heat shock protein 75 kDa, mitochondrial	61.2	61.2	61.2	80.109	704	169000000000	4217600000	3.3753e+09	3139500000	6.6608e+09	10098000000	5.5508e+09	10526000000	3657100000	12537000000	5.086e+09	3701700000	3455800000	2753600000	3474200000	12033000000	16130000000	6517800000	3.029e+10	10842000000	6.2771e+09	12330000000	84384000	78488000	166520000	252450000	138770000	263160000	6667200	91427000	313410000	127150000	92542000	86394000	68841000	86856000	300820000	403250000
Q14203-3	116	116	116	Dynactin subunit 1	DCTN1	Isoform 3 of Dynactin subunit 1	72.5	72.5	72.5	136.82	1236	169000000000	2813100000	6477800000	7.4956e+09	7263000000	4698800000	8.3816e+09	12553000000	8607300000	8.5677e+09	9.1042e+09	9.5453e+09	9.4204e+09	4667500000	6.6929e+09	8.1262e+09	7806700000	13388000000	12360000000	6.8891e+09	4.7108e+09	8.7944e+09	107960000	124930000	121050000	78313000	139690000	209220000	53960000	143450000	142790000	151740000	159090000	157010000	77791000	111550000	135440000	130110000
P20073	36	36	36	Annexin A7	ANXA7	Annexin A7	51.6	51.6	51.6	52.739	488	168000000000	8005100000	7002300000	9.6646e+09	7.4437e+09	4767900000	6.9941e+09	13754000000	8.8991e+09	11307000000	9.2178e+09	8.161e+09	6.6907e+09	5913000000	8.0018e+09	6.8185e+09	7.5024e+09	8803000000	9.01e+09	7628600000	9.1868e+09	8.1144e+09	333440000	460220000	354460000	227040000	333050000	654940000	153630000	423770000	538430000	438940000	388620000	318600000	281570000	381040000	324690000	357260000
P27348	39	33	32	14-3-3 protein theta	YWHAQ	14-3-3 protein theta	78.4	74.7	71.8	27.764	245	167000000000	11928000000	4606100000	12504000000	6453900000	5.8724e+09	8.4456e+09	8.9353e+09	10144000000	9.9556e+09	10599000000	9.7922e+09	9493300000	3768100000	7.495e+09	9.0021e+09	6.4212e+09	5834100000	7345600000	7663300000	6.6018e+09	6010600000	329010000	893140000	461000000	419460000	603260000	638240000	718230000	724580000	711120000	757050000	699450000	678090000	269150000	535360000	643010000	458660000
P67936-2	72	36	12	Tropomyosin alpha-4 chain	TPM4	Isoform 2 of Tropomyosin alpha-4 chain	89.1	60.6	21.5	32.722	284	167000000000	10445000000	7.627e+09	6452600000	5.46e+09	9.3663e+09	5.2264e+09	6.1924e+09	6.2114e+09	5.8761e+09	17932000000	4544100000	7.871e+09	5724400000	10506000000	9.6185e+09	10543000000	7534100000	9.1268e+09	7967300000	3803800000	7723200000	476690000	403280000	341250000	585400000	326650000	387030000	738850000	388210000	367250000	1120700000	284010000	491940000	357770000	656630000	601160000	658910000
Q96A26	17	17	17	Protein FAM162A	FAM162A	Protein FAM162A	53.2	53.2	53.2	17.342	154	166000000000	18428000000	8.4585e+09	7008700000	9.1738e+09	3230700000	8043200000	17917000000	6473900000	9.8322e+09	10502000000	8.7553e+09	10436000000	4.8825e+09	7.217e+09	9221000000	5.2558e+09	5256900000	10160000000	7870000000	6432900000	9.6696e+09	939840000	778750000	1019300000	358970000	893690000	1990700000	5917600	719320000	1092500000	1166900000	972810000	1159600000	542500000	801890000	1024600000	583980000
Q16585	19	19	19	Beta-sarcoglycan	SGCB	Beta-sarcoglycan	62.3	62.3	62.3	34.776	318	166000000000	9773200000	9509800000	7.1289e+09	14394000000	5623200000	7825700000	7.6191e+09	9.64e+09	10641000000	10964000000	11207000000	9.2711e+09	5.3068e+09	4287900000	6540700000	8.7199e+09	5755900000	12909000000	6.5453e+09	4.0617e+09	6.6414e+09	559400000	419350000	846730000	330780000	460330000	448180000	91308000	567060000	625920000	644920000	659220000	545360000	312160000	252230000	384750000	512940000
Q13510	36	36	36	Acid ceramidase	ASAH1	Acid ceramidase	59.5	59.5	59.5	44.659	395	166000000000	6897200000	6.6585e+09	8.3073e+09	6.1746e+09	6.0631e+09	6444400000	17359000000	9.3032e+09	13039000000	7.1175e+09	8.9874e+09	14015000000	3325700000	7.2408e+09	4.2479e+09	6.9625e+09	15365000000	9.2118e+09	3379500000	5867500000	6247000000	277440000	346140000	257280000	252630000	268520000	723300000	9050600	387630000	543280000	296560000	374480000	583950000	138570000	301700000	176990000	290100000
P48059-3	54	54	9	LIM and senescent cell antigen-like-containing domain protein 1	LIMS1	Isoform 3 of LIM and senescent cell antigen-like-containing domain protein 1	86.8	86.8	17.3	44.39	387	166000000000	8278500000	6.8585e+09	6643200000	6.51e+09	5726200000	6.1391e+09	6757300000	5.9906e+09	7450600000	9.4095e+09	9.3453e+09	6.8472e+09	3.9785e+09	9.3674e+09	5612300000	8.8522e+09	11712000000	8.3834e+09	17801000000	6863000000	7.912e+09	342930000	332160000	325500000	286310000	306960000	337870000	370570000	299530000	372530000	470470000	467270000	342360000	198930000	468370000	280620000	442610000
Q0ZGT2	94	94	0	Nexilin	NEXN	Nexilin	72.9	72.9	0	80.657	675	166000000000	5722200000	6.9229e+09	11514000000	5997400000	4783500000	7470400000	5.0748e+09	12269000000	5.747e+09	8.683e+09	13065000000	12656000000	6.9982e+09	13814000000	5.5846e+09	4.4352e+09	10559000000	7686400000	5207600000	6.1068e+09	8.7889e+09	238720000	397040000	206810000	164950000	257600000	174990000	88968000	423070000	198170000	299410000	450520000	436430000	241320000	476360000	192570000	152940000
P47756-2	35	35	7	F-actin-capping protein subunit beta	CAPZB	Isoform 2 of F-actin-capping protein subunit beta	82	82	8.8	30.628	272	165000000000	10335000000	6857300000	6.2074e+09	8899700000	7580200000	7.4283e+09	9858700000	6.5063e+09	9413600000	9738900000	5333500000	10857000000	6881100000	6.794e+09	8.6918e+09	7212600000	12023000000	9.1414e+09	8.032e+09	5.2013e+09	9.6837e+09	428580000	387960000	556230000	473760000	464270000	616170000	189090000	406640000	588350000	608680000	333340000	678570000	430070000	424620000	543240000	450790000
Q13310-3	61	61	44	Polyadenylate-binding protein 4	PABPC4	Isoform 3 of Polyadenylate-binding protein 4	67	67	49.5	72.39	660	165000000000	4848600000	6.9733e+09	6487300000	7.9518e+09	6168600000	8.5578e+09	9239300000	8.7766e+09	12985000000	8.4192e+09	7.6424e+09	12579000000	5.2482e+09	5.5874e+09	6669700000	7.467e+09	9.2419e+09	16125000000	6.4781e+09	3959400000	7.4311e+09	205100000	190800000	233880000	181430000	251700000	271750000	25471000	258130000	381910000	247620000	224780000	369980000	154360000	164340000	196170000	219620000
Q13561	48	48	48	Dynactin subunit 2	DCTN2	Dynactin subunit 2	83.8	83.8	83.8	44.23	401	164000000000	8179200000	5974800000	9.1375e+09	7886200000	6.7119e+09	9.4691e+09	10072000000	9.5385e+09	9.4102e+09	8.3816e+09	9.29e+09	9497700000	4886700000	6.9129e+09	7.2996e+09	6.6415e+09	11162000000	10086000000	5.1638e+09	4591500000	7.7401e+09	298740000	456870000	394310000	335590000	473460000	503610000	186530000	476930000	470510000	419080000	464500000	474890000	244330000	345640000	364980000	332070000
P26447	15	15	15	Protein S100-A4	S100A4	Protein S100-A4	64.4	64.4	64.4	11.728	101	162000000000	26944000000	7.5704e+09	8.104e+09	5.9943e+09	6.0609e+09	5.3194e+09	6885700000	8.1465e+09	4.7952e+09	16757000000	6.9727e+09	6964400000	6.2962e+09	4.3408e+09	7823000000	8560700000	5.1363e+09	5250400000	8.2303e+09	4049600000	11649000000	1261700000	1350700000	999050000	1010200000	886570000	1147600000	2792700000	1357800000	799210000	2792800000	1162100000	1160700000	1049400000	723470000	1303800000	1426800000
P19022	37	37	35	Cadherin-2	CDH2	Cadherin-2	42.4	42.4	40.6	99.808	906	161000000000	4359300000	5.8343e+09	12093000000	8.0453e+09	5.9551e+09	11073000000	2251000000	18309000000	3371700000	6.0672e+09	14299000000	8.6869e+09	2494700000	13015000000	2681500000	5.7512e+09	15942000000	7.253e+09	3307900000	8.5656e+09	5.9564e+09	157680000	326840000	217440000	160950000	299270000	60837000	9226100	494840000	91126000	163980000	386450000	234780000	67424000	351770000	72473000	155440000
Q96CM8	48	48	48	Acyl-CoA synthetase family member 2, mitochondrial	ACSF2	Acyl-CoA synthetase family member 2, mitochondrial	62.1	62.1	62.1	68.124	615	161000000000	6721900000	10238000000	1767200000	17001000000	2916400000	2438600000	10981000000	1270700000	17518000000	6.7861e+09	1723700000	16840000000	6.6993e+09	1574500000	13351000000	6.8752e+09	6002500000	21694000000	4.6548e+09	1678300000	9.0259e+09	426600000	73633000	708370000	121520000	101610000	457540000	12068000	52946000	729930000	282750000	71820000	701650000	279140000	65604000	556300000	286470000
P31946-2	34	22	2	14-3-3 protein beta/alpha	YWHAB	Isoform Short of 14-3-3 protein beta/alpha	85.7	78.7	4.5	27.85	244	160000000000	11439000000	7.4395e+09	6.5457e+09	6.3316e+09	5.074e+09	6184900000	8040600000	5.2065e+09	6.7357e+09	8.8824e+09	5944200000	8.2585e+09	6255800000	8.2783e+09	9.1092e+09	8.7833e+09	10764000000	10292000000	6.8694e+09	7.8015e+09	7723600000	531390000	467550000	452260000	362430000	441780000	574330000	688020000	371890000	481120000	634450000	424580000	589890000	446840000	591310000	650660000	627380000
P05166	45	45	45	Propionyl-CoA carboxylase beta chain, mitochondrial	PCCB	Propionyl-CoA carboxylase beta chain, mitochondrial	71.2	71.2	71.2	58.215	539	160000000000	5335000000	7.0843e+09	3670500000	12433000000	5.4412e+09	8194900000	17687000000	2322800000	9.3329e+09	8.0315e+09	3986300000	11854000000	3759300000	3494100000	5.3622e+09	4179800000	10088000000	13139000000	9.4648e+09	9.6255e+09	10828000000	236140000	122350000	414440000	181370000	273160000	589560000	2347800	77427000	311100000	267720000	132880000	395140000	125310000	116470000	178740000	139330000
Q14247	85	85	8	Src substrate cortactin	CTTN	Src substrate cortactin	82.2	82.2	9.8	61.585	550	160000000000	5908500000	6.281e+09	11943000000	9.5557e+09	3500600000	9028100000	6702600000	9321800000	7362600000	13142000000	9.171e+09	7.4328e+09	3537500000	6.3424e+09	5305000000	7949300000	9.1612e+09	10531000000	5.7759e+09	4439100000	6841600000	232630000	442330000	353920000	129650000	334380000	248250000	229840000	345250000	272690000	486730000	339670000	275290000	131020000	234900000	196480000	294420000
Q15327	38	38	38	Ankyrin repeat domain-containing protein 1	ANKRD1	Ankyrin repeat domain-containing protein 1	85.9	85.9	85.9	36.251	319	159000000000	9354200000	4119200000	7.3483e+09	8327000000	3.9885e+09	3908000000	9453100000	8.3384e+09	13436000000	15493000000	9.3061e+09	15142000000	4358600000	8.0834e+09	4147700000	9.7294e+09	3.4187e+09	11219000000	7.187e+09	3249700000	8.7654e+09	242310000	432260000	489820000	234620000	229880000	556060000	161900	490490000	790350000	911340000	547420000	890710000	256390000	475490000	243980000	572320000
P04843	62	62	62	Dolichyl-diphosphooligosaccharide--protein glycosyltransferase subunit 1	RPN1	Dolichyl-diphosphooligosaccharide--protein glycosyltransferase subunit 1	73.8	73.8	73.8	68.569	607	159000000000	4291500000	8109000000	7.1382e+09	9.1935e+09	4.4292e+09	6284900000	11599000000	10220000000	10667000000	10525000000	7.9061e+09	9.7214e+09	4290200000	5.6687e+09	8096400000	4346300000	8.123e+09	6.9711e+09	5.8386e+09	7.6514e+09	7.5544e+09	219160000	192920000	248470000	119710000	169860000	313480000	120290000	276220000	288310000	284460000	213680000	262740000	115950000	153210000	218820000	117470000
P43652	64	64	64	Afamin	AFM	Afamin	69.1	69.1	69.1	69.068	599	159000000000	4295300000	7999700000	3996100000	13580000000	7.341e+09	2589200000	12732000000	3.3841e+09	11817000000	9.439e+09	1847300000	7600000000	9.0697e+09	3566000000	9.2184e+09	9.4031e+09	2148200000	7.1849e+09	9.5412e+09	4025500000	12366000000	216210000	108000000	367030000	198400000	69979000	344110000	272370000	91463000	319370000	255110000	49926000	205400000	245130000	96377000	249150000	254140000
Q9NX40	23	23	23	OCIA domain-containing protein 1	OCIAD1	OCIA domain-containing protein 1	64.9	64.9	64.9	27.626	245	158000000000	14335000000	7925500000	6.2691e+09	8.2451e+09	4.9459e+09	7970900000	8.5573e+09	7.0058e+09	9.7892e+09	10010000000	7.0778e+09	12150000000	6673800000	7.6431e+09	5.9703e+09	5.5949e+09	11029000000	10930000000	5.6149e+09	6.8764e+09	7.0292e+09	720500000	569920000	749550000	449630000	724630000	777940000	34576000	636890000	889930000	910020000	643440000	1104500000	606710000	694830000	542750000	508630000
P55040	8	6	6	GTP-binding protein GEM	GEM	GTP-binding protein GEM	28	22.3	22.3	33.949	296	157000000000	9806200000	13358000000	0	11844000000	16994000000	0	2351900	0	13952000000	7.0651e+09	0	13680000000	13173000000	0	20462000000	0	0	18521000000	12775000000	0	15026000000	834860000	0	740280000	1062100000	0	146990	2900600	0	872010000	441570000	0	855000000	823300000	0	1278900000	0
O43676	11	11	11	NADH dehydrogenase [ubiquinone] 1 beta subcomplex subunit 3	NDUFB3	NADH dehydrogenase [ubiquinone] 1 beta subcomplex subunit 3	65.3	65.3	65.3	11.402	98	157000000000	26139000000	5691100000	5.0052e+09	7.0759e+09	7.5534e+09	11869000000	6.4495e+09	5.8976e+09	9.5935e+09	9.0456e+09	6.5748e+09	6329200000	8.0872e+09	7.0213e+09	5862000000	3.5396e+09	12734000000	6.5635e+09	8.4763e+09	13825000000	9.5558e+09	948510000	834210000	1179300000	1258900000	1978100000	1074900000	13911000	982930000	1598900000	1507600000	1095800000	1054900000	1347900000	1170200000	977000000	589930000
P31949	16	16	16	Protein S100-A11	S100A11	Protein S100-A11	96.2	96.2	96.2	11.74	105	157000000000	31478000000	5.2959e+09	9.193e+09	8.7285e+09	6396600000	6.9995e+09	6.6439e+09	9.5257e+09	7.1644e+09	14521000000	4691700000	9.4276e+09	3614500000	4744200000	7.6294e+09	10721000000	8.614e+09	6.483e+09	5.5163e+09	1697100000	8.2915e+09	1059200000	1838600000	1745700000	1279300000	1399900000	1328800000	2298400000	1905100000	1432900000	2904200000	938330000	1885500000	722890000	948850000	1525900000	2144100000
P00918	35	35	35	Carbonic anhydrase 2	CA2	Carbonic anhydrase 2	84.6	84.6	84.6	29.246	260	157000000000	12100000000	12041000000	3.5652e+09	2567000000	4466000000	2310100000	4378200000	7.9509e+09	4.6725e+09	4917500000	3585200000	9.0091e+09	7.57e+09	4.6251e+09	6.2977e+09	24547000000	6131700000	6168600000	8.6685e+09	19376000000	11872000000	926210000	274240000	197460000	343540000	177700000	336790000	198490000	611610000	359420000	378270000	275790000	693010000	582310000	355770000	484440000	1888300000
Q8N1G4	49	49	49	Leucine-rich repeat-containing protein 47	LRRC47	Leucine-rich repeat-containing protein 47	71.4	71.4	71.4	63.472	583	157000000000	5424400000	5.1399e+09	9170400000	6.325e+09	5471000000	5.842e+09	6.6168e+09	8115300000	6.5672e+09	7.4603e+09	9.6632e+09	10591000000	6.1906e+09	7.3384e+09	7355100000	6.9296e+09	10730000000	14060000000	6.9328e+09	5.6669e+09	10164000000	177240000	316220000	218100000	188660000	201450000	228170000	33738000	279840000	226450000	257250000	333210000	365220000	213470000	253050000	253620000	238950000
Q99832	57	57	57	T-complex protein 1 subunit eta	CCT7	T-complex protein 1 subunit eta	84	84	84	59.366	543	157000000000	5066600000	5220900000	7.0299e+09	8.1273e+09	3656700000	6836700000	12507000000	5.8323e+09	13390000000	8911100000	6.7356e+09	6.9366e+09	3852500000	4765400000	8134500000	8.2617e+09	8.961e+09	11562000000	8.3833e+09	6685700000	8.8369e+09	168410000	226770000	262170000	117960000	220540000	403470000	78589000	188140000	431940000	287450000	217280000	223760000	124270000	153720000	262400000	266510000
P09417	18	18	18	Dihydropteridine reductase	QDPR	Dihydropteridine reductase	71.3	71.3	71.3	25.789	244	156000000000	11144000000	7566800000	6.9328e+09	9418000000	4.8536e+09	11269000000	10175000000	7.0621e+09	9.6093e+09	6.9431e+09	10074000000	6.1723e+09	4025800000	7.7396e+09	6.6809e+09	6309700000	9.7242e+09	11835000000	3525000000	8.2993e+09	6.4947e+09	540480000	495200000	672710000	346690000	804920000	726760000	93750000	504430000	686380000	495940000	719600000	440880000	287560000	552830000	477200000	450690000
Q04828	38	38	4	Aldo-keto reductase family 1 member C1	AKR1C1	Aldo-keto reductase family 1 member C1	81.1	81.1	10.2	36.788	323	156000000000	8226500000	5.8202e+09	3.4762e+09	8246200000	6.4461e+09	3039000000	13933000000	2959900000	11563000000	6866000000	1844700000	8.9694e+09	4813600000	2.7706e+09	15555000000	4931800000	4216600000	11846000000	12060000000	2240800000	13764000000	306320000	182960000	434010000	339270000	159950000	733310000	575860000	155780000	608570000	361370000	97089000	472070000	253350000	145820000	818670000	259570000
Q32MK0	72	72	35	Myosin light chain kinase 3	MYLK3	Myosin light chain kinase 3	79	79	40.8	88.392	819	156000000000	3705700000	7.5276e+09	5.5011e+09	7758700000	5071000000	7.6261e+09	12912000000	5369900000	9803200000	7.2751e+09	4807500000	12740000000	7.1792e+09	5103200000	5711400000	9.2236e+09	9.4595e+09	12966000000	7011900000	4.4068e+09	8.174e+09	179230000	130980000	184730000	120740000	181570000	307420000	279330	127860000	233410000	173220000	114470000	303330000	170930000	121500000	135990000	219610000
Q9UHP9	14	14	14	Small muscular protein	SMPX	Small muscular protein	100	100	100	9.5589	88	155000000000	30900000000	5460800000	8.201e+09	6.7886e+09	6931900000	9.7771e+09	7.1503e+09	7.1354e+09	7.2719e+09	8.1162e+09	6.9123e+09	9.0647e+09	7.0461e+09	8.3289e+09	5662100000	6215500000	11781000000	10260000000	7336900000	6.4223e+09	8.6205e+09	1092200000	1640200000	1357700000	1386400000	1955400000	1430100000	3506000	1427100000	1454400000	1623200000	1382500000	1812900000	1409200000	1665800000	1132400000	1243100000
B9A064	17	8	8	Immunoglobulin lambda-like polypeptide 5	IGLL5	Immunoglobulin lambda-like polypeptide 5	51.4	32.2	32.2	23.063	214	155000000000	11937000000	6.0745e+09	2590700000	8.4224e+09	3267300000	2163400000	6.1771e+09	3189100000	9.4141e+09	4204000000	1354700000	4.86e+09	9.6215e+09	4.1061e+09	9.7418e+09	19156000000	4.379e+09	9.0167e+09	21384000000	2633300000	17639000000	467270000	199290000	647880000	251330000	166410000	475160000	445110000	245320000	724160000	323390000	104200000	373840000	740120000	315850000	749370000	1473600000
P15090	24	24	23	Fatty acid-binding protein, adipocyte	FABP4	Fatty acid-binding protein, adipocyte	98.5	98.5	98.5	14.719	132	155000000000	22167000000	12491000000	6.7726e+09	3118800000	6426600000	7.7705e+09	14512000000	2022600000	13093000000	9.0028e+09	5873900000	2639700000	10012000000	5000000000	24947000000	3774600000	8077200000	1968100000	6.5002e+09	9358500000	1733200000	1784500000	967510000	445540000	918090000	1110100000	2073100000	10637000	288940000	1870400000	1286100000	839120000	377110000	1430300000	714280000	3563900000	539230000
Q99733	32	32	30	Nucleosome assembly protein 1-like 4	NAP1L4	Nucleosome assembly protein 1-like 4	69.9	69.9	67.2	42.823	375	155000000000	9684400000	4.7051e+09	7.5051e+09	8.6643e+09	6.2253e+09	5.8638e+09	7.1896e+09	6643700000	8.3915e+09	8.631e+09	6.2392e+09	12450000000	5707600000	6.7685e+09	6.5722e+09	6.8796e+09	10427000000	9481400000	8.6856e+09	7.4079e+09	9.0207e+09	294070000	469070000	541520000	389080000	366490000	449350000	93200000	415230000	524470000	539440000	389950000	778150000	356720000	423030000	410760000	429980000
Q13683-3	53	53	4	Integrin alpha-7	ITGA7	Isoform Alpha-7X1B of Integrin alpha-7	40.3	40.3	4.6	124.69	1141	155000000000	3301700000	8.9204e+09	6.2008e+09	4171800000	3756900000	6.2175e+09	5.9598e+09	16464000000	7.3643e+09	11393000000	11218000000	6.0536e+09	5.4822e+09	6.4971e+09	3.8081e+09	11734000000	11650000000	6015100000	5.0582e+09	4.0613e+09	6968900000	189800000	131930000	88761000	79935000	132290000	126800000	131560000	350300000	156690000	242400000	238670000	128800000	116640000	138240000	81023000	249660000
P31939	54	54	54	Bifunctional purine biosynthesis protein PURH	ATIC	Bifunctional purine biosynthesis protein PURH	92.7	92.7	92.7	64.615	592	155000000000	4076300000	9.8383e+09	6792900000	8803800000	6.5632e+09	5971700000	9128200000	5.501e+09	10259000000	7.4649e+09	5.5773e+09	10637000000	3.5734e+09	5.24e+09	4.6872e+09	7973500000	10336000000	11107000000	7477000000	6229700000	8.3723e+09	258900000	178760000	231680000	172720000	157150000	240220000	88600000	144760000	269980000	196440000	146770000	279920000	94037000	137890000	123350000	209830000
Q15075	197	197	197	Early endosome antigen 1	EEA1	Early endosome antigen 1	84.2	84.2	84.2	162.46	1411	155000000000	1892100000	6.0552e+09	7062900000	6829400000	5.463e+09	5.5069e+09	8081800000	7.866e+09	7449400000	13134000000	8.4151e+09	10874000000	4040100000	5813300000	6.2426e+09	8.7017e+09	7.6679e+09	9.7026e+09	5810000000	3.5397e+09	7404000000	73844000	86133000	83285000	66622000	67157000	98559000	115770000	95926000	90846000	160170000	102620000	132610000	49269000	70894000	76130000	106120000
Q14061	9	9	9	Cytochrome c oxidase copper chaperone	COX17	Cytochrome c oxidase copper chaperone	87.3	87.3	87.3	6.9151	63	154000000000	38375000000	8.5842e+09	5.986e+09	9.4688e+09	5990500000	6.2995e+09	8.3368e+09	5602500000	11447000000	6.7391e+09	5235300000	10390000000	4.0182e+09	5.7175e+09	4438900000	5818800000	15593000000	10758000000	5.4979e+09	10805000000	6595700000	2146100000	1496500000	2367200000	1497600000	1574900000	2084200000	44113000	1400600000	2861700000	1684800000	1308800000	2597600000	1004500000	1429400000	1109700000	1454700000
P02753	21	21	21	Retinol-binding protein 4	RBP4	Retinol-binding protein 4	85.1	85.1	85.1	23.01	201	154000000000	15414000000	8.958e+09	3.0517e+09	9.0906e+09	3683000000	1914500000	6334400000	1686800000	5.0277e+09	9.1817e+09	2088300000	13045000000	7.3061e+09	3670800000	13768000000	13182000000	4.1909e+09	11793000000	11765000000	3742800000	10623000000	895800000	305170000	909060000	368300000	191450000	633440000	1003300000	168680000	502770000	918170000	208830000	1304500000	730610000	367080000	1376800000	1318200000
Q9Y3I0	47	47	47	tRNA-splicing ligase RtcB homolog	RTCB	tRNA-splicing ligase RtcB homolog	73.9	73.9	73.9	55.21	505	154000000000	6410900000	6620000000	5768100000	7383400000	6.3137e+09	6.676e+09	8.2516e+09	7072900000	9.0703e+09	8.9549e+09	6.5859e+09	11111000000	4.9505e+09	6345400000	7.7403e+09	6.6735e+09	10507000000	11200000000	6.9176e+09	5.967e+09	7.9784e+09	275830000	240340000	307640000	263070000	278170000	343810000	73923000	294710000	377930000	373120000	274410000	462960000	206270000	264390000	322510000	278060000
Q14697-2	50	50	3	Neutral alpha-glucosidase AB	GANAB	Isoform 2 of Neutral alpha-glucosidase AB	55.5	55.5	3.8	109.44	966	154000000000	3508100000	7041000000	4.9033e+09	7.9569e+09	7.4378e+09	5.178e+09	13578000000	5.8002e+09	10032000000	10028000000	5926600000	15597000000	5.0062e+09	3996300000	6.4104e+09	4.1603e+09	8321200000	7261200000	6.9161e+09	6.2577e+09	7.2974e+09	160020000	111440000	180840000	169040000	117680000	308580000	119380000	131820000	228000000	227900000	134700000	354470000	113780000	90825000	145690000	94553000
Q86TC9	90	90	88	Myopalladin	MYPN	Myopalladin	68.9	68.9	67.5	145.26	1320	154000000000	2573900000	5415500000	12052000000	7.0744e+09	4.2141e+09	7.7798e+09	7519000000	10667000000	6079400000	10095000000	13333000000	11306000000	5.0051e+09	9.5997e+09	4348000000	6.7298e+09	7.7315e+09	6.6846e+09	4.6453e+09	5.4861e+09	6.8572e+09	90259000	200870000	117910000	70235000	129660000	125320000	30198000	177790000	101320000	168260000	222210000	188440000	83419000	159990000	72466000	112160000
Q12955	122	122	107	Ankyrin-3	ANK3	Ankyrin-3	26.6	26.6	25.3	480.4	4377	154000000000	668170000	7.1714e+09	10253000000	8.893e+09	4188000000	6.5867e+09	6.721e+09	11757000000	7.4428e+09	8.2704e+09	16630000000	9.8213e+09	4352700000	4.0018e+09	9.3118e+09	5.3492e+09	7.6994e+09	7.4928e+09	5153100000	4820900000	7.478e+09	31180000	44579000	38665000	18209000	28638000	29222000	1235600	51116000	32360000	35958000	72304000	42701000	18925000	17399000	40486000	23257000
P26373	33	33	33	60S ribosomal protein L13	RPL13	60S ribosomal protein L13	73.9	73.9	73.9	24.261	211	153000000000	17022000000	6.3029e+09	10036000000	7.458e+09	4284400000	7.2122e+09	7.9512e+09	7.9023e+09	6368000000	9.5981e+09	11284000000	12163000000	6.2222e+09	7086800000	6.2249e+09	7.1372e+09	5.2409e+09	11448000000	5236600000	3655900000	7267500000	700320000	1115100000	828670000	476050000	801350000	883470000	346580000	878040000	707560000	1066500000	1253800000	1351500000	691360000	787420000	691650000	793020000
Q8NBN7	37	37	37	Retinol dehydrogenase 13	RDH13	Retinol dehydrogenase 13	75.8	75.8	75.8	35.932	331	153000000000	8524200000	6.8268e+09	7.7769e+09	10543000000	3301400000	6918900000	5.2948e+09	2851900000	4203700000	6865700000	7133300000	9769600000	5.9616e+09	12215000000	5040800000	8594300000	17871000000	14729000000	4.4788e+09	7.5042e+09	5.5433e+09	379270000	432050000	585730000	183410000	384390000	294160000	644400	158440000	233540000	381430000	396290000	542760000	331200000	678590000	280040000	477460000
P17987	58	58	58	T-complex protein 1 subunit alpha	TCP1	T-complex protein 1 subunit alpha	78.4	78.4	78.4	60.343	556	153000000000	4940000000	2859500000	5.8421e+09	4544100000	5.6166e+09	7.3866e+09	13418000000	6.4009e+09	12978000000	8.0003e+09	7.0611e+09	5.1708e+09	3367200000	6.5465e+09	8.7793e+09	8224700000	4484700000	14507000000	7.1817e+09	7.8927e+09	10575000000	92242000	188460000	146580000	181180000	238280000	432830000	74358000	206480000	418630000	258080000	227780000	166800000	108620000	211180000	283200000	265310000
Q9UKS6	59	59	59	Protein kinase C and casein kinase substrate in neurons protein 3	PACSIN3	Protein kinase C and casein kinase substrate in neurons protein 3	83.3	83.3	83.3	48.486	424	153000000000	7302500000	4497500000	10442000000	8.7782e+09	4.5756e+09	4.7714e+09	7.4066e+09	12916000000	6.8379e+09	7846600000	12249000000	7.5768e+09	7.0449e+09	9.8212e+09	7.0346e+09	5750000000	6.7019e+09	11322000000	5.4405e+09	4.3021e+09	7.5888e+09	214170000	497230000	418010000	217890000	227210000	352700000	21421000	615030000	325610000	373650000	583280000	360800000	335470000	467680000	334980000	273810000
P55268	100	100	100	Laminin subunit beta-2	LAMB2	Laminin subunit beta-2	59	59	59	195.98	1798	153000000000	1646100000	6.6095e+09	11968000000	5795100000	3876000000	5.3991e+09	4.9649e+09	14763000000	8.5903e+09	9.2545e+09	11532000000	8.0875e+09	5.1898e+09	9.646e+09	9.2728e+09	6.6822e+09	7007700000	9.3303e+09	4.2208e+09	3.807e+09	5378100000	71070000	128690000	62313000	41677000	58055000	53386000	18402000	158740000	92369000	99511000	124000000	86962000	55804000	103720000	99708000	71852000
P01623	7	7	0	Ig kappa chain V-III region WOL		Ig kappa chain V-III region WOL	62.4	62.4	0	11.746	109	152000000000	21768000000	7.2513e+09	3341500000	10695000000	6375000000	1958100000	5173000000	3.445e+09	8.674e+09	2835000000	1337500000	4259800000	7754300000	5.5044e+09	12773000000	6.8786e+09	4607000000	11377000000	12476000000	5.4264e+09	13401000000	1035900000	477360000	1527900000	910710000	279730000	739010000	2405000000	492140000	1239100000	405010000	191070000	608540000	1107800000	786350000	1824700000	982660000
P62917	32	32	32	60S ribosomal protein L8	RPL8	60S ribosomal protein L8	79.4	79.4	79.4	28.024	257	152000000000	15249000000	7.9532e+09	8258000000	7.8009e+09	6.5092e+09	5549200000	6940500000	6.4851e+09	8.9716e+09	9.0182e+09	8.6543e+09	9.2115e+09	4662000000	6.2569e+09	7.3326e+09	8.4691e+09	9.5271e+09	10616000000	6.8218e+09	3.7356e+09	8281900000	795320000	825800000	780090000	650920000	554920000	694050000	143990000	648510000	897160000	901820000	865430000	921150000	466200000	625690000	733260000	846910000
Q9HAV7	29	29	29	GrpE protein homolog 1, mitochondrial	GRPEL1	GrpE protein homolog 1, mitochondrial	79.7	79.7	79.7	24.279	217	151000000000	10073000000	6.3265e+09	6.865e+09	6.8911e+09	4.1872e+09	16571000000	3882000000	7.6026e+09	5265300000	4998300000	8283700000	6.1553e+09	5.3501e+09	9783400000	6.2203e+09	6.8754e+09	11843000000	12098000000	6.6241e+09	6676900000	7.9623e+09	421770000	457670000	459400000	279150000	1104700000	258800000	42133000	506840000	351020000	333220000	552240000	410360000	356670000	652230000	414690000	458360000
P07910-2	43	43	24	Heterogeneous nuclear ribonucleoproteins C1/C2	HNRNPC	Isoform C1 of Heterogeneous nuclear ribonucleoproteins C1/C2	72	72	64.5	32.337	293	151000000000	8365500000	6347800000	7799200000	6858600000	5.4762e+09	5.5948e+09	4334300000	6463000000	6985200000	13730000000	5211000000	9105400000	4917400000	4.5509e+09	7.5403e+09	6261900000	12029000000	9857400000	7346900000	4.6046e+09	10555000000	352660000	433290000	381030000	304230000	310820000	240790000	278320000	359060000	388070000	762770000	289500000	505860000	273190000	252830000	418900000	347880000
P02743	17	17	17	Serum amyloid P-component	APCS	Serum amyloid P-component	46.2	46.2	46.2	25.387	223	150000000000	14991000000	11553000000	12168000000	13118000000	6222300000	4.4132e+09	16666000000	6.0399e+09	7.8357e+09	4.4141e+09	2580700000	5.6387e+09	4421000000	3997800000	8.4942e+09	5.3299e+09	4.1013e+09	4857500000	8.9245e+09	5.0588e+09	6.4964e+09	1155300000	1216800000	1311800000	622230000	441320000	1666600000	758030000	603990000	783570000	441410000	258070000	563870000	442100000	399780000	849420000	532990000
Q04837	17	17	17	Single-stranded DNA-binding protein, mitochondrial	SSBP1	Single-stranded DNA-binding protein, mitochondrial	75	75	75	17.259	148	150000000000	18762000000	6.0804e+09	8.7087e+09	7028300000	7347900000	6.209e+09	7.7503e+09	9.619e+09	7932500000	7.7052e+09	8.8702e+09	9796800000	6.9915e+09	7937500000	9737300000	6818200000	8.2856e+09	9.8231e+09	3420000000	4060900000	4.4554e+09	760050000	1088600000	878530000	918480000	776130000	968790000	189370000	1202400000	991560000	963160000	1108800000	1224600000	873930000	992190000	1217200000	852280000
Q14118	31	31	31	Dystroglycan	DAG1	Dystroglycan	30.8	30.8	30.8	97.44	895	150000000000	3660200000	7.6338e+09	7.8078e+09	7842000000	4204800000	6.1197e+09	8.8259e+09	9518100000	9876300000	8916300000	9.5211e+09	9.6218e+09	5.5804e+09	6.4003e+09	5.3086e+09	5.814e+09	6.8003e+09	11017000000	7.1934e+09	3.8318e+09	7.5801e+09	186190000	190430000	191270000	102560000	149260000	215270000	16009000	232150000	240890000	217470000	232220000	234680000	136110000	156110000	129480000	141800000
P35237	38	38	37	Serpin B6	SERPINB6	Serpin B6	92	92	92	42.621	376	150000000000	7134400000	4.3784e+09	5802600000	5.1427e+09	6335900000	6.1437e+09	19359000000	5.2931e+09	13229000000	9.4284e+09	6421600000	2404700000	4013300000	5.1497e+09	3378700000	9.8876e+09	7.1435e+09	8.8206e+09	7.9769e+09	10956000000	7555800000	208500000	276320000	244890000	301710000	292560000	921880000	47626000	252050000	629960000	448970000	305790000	114510000	191110000	245220000	160890000	470840000
Q9Y4J8	54	54	0	Dystrobrevin alpha	DTNA	Dystrobrevin alpha	54.4	54.4	0	83.9	743	150000000000	3416200000	8.1831e+09	9890900000	9.0291e+09	4768300000	6.935e+09	4305700000	9.9328e+09	7524200000	8.6268e+09	8572000000	10757000000	5.2146e+09	5.3205e+09	8.2232e+09	4.338e+09	8.0126e+09	10178000000	6.6107e+09	4.5155e+09	7.7612e+09	185980000	224790000	205210000	108370000	157610000	97856000	36675000	225750000	171010000	196060000	194820000	244480000	118510000	120920000	186890000	98590000
P62241	26	26	26	40S ribosomal protein S8	RPS8	40S ribosomal protein S8	70.7	70.7	70.7	24.205	208	149000000000	16549000000	5856300000	8.5303e+09	8.6611e+09	6755700000	5.2822e+09	11061000000	6803600000	9.6225e+09	7971200000	6.087e+09	11510000000	3.9687e+09	6.769e+09	5.8217e+09	4.5246e+09	6793700000	13977000000	5.6166e+09	4182900000	6.9611e+09	650700000	947810000	962350000	750630000	586920000	1229000000	242980000	755950000	1069200000	885680000	676330000	1278800000	440970000	752110000	646850000	502730000
P28161	33	33	21	Glutathione S-transferase Mu 2	GSTM2	Glutathione S-transferase Mu 2	86.2	86.2	68.3	25.744	218	149000000000	9288300000	5526600000	2.9875e+09	7.5053e+09	5.7205e+09	7.4912e+09	18077000000	2801500000	13293000000	3.2188e+09	2839600000	6155700000	2356500000	4769100000	4755700000	6507200000	17081000000	10974000000	5971700000	12750000000	7.3755e+09	345410000	186720000	469080000	357530000	468200000	1129800000	28426000	175090000	830790000	201180000	177470000	384730000	147280000	298070000	297230000	406700000
P25311	34	34	34	Zinc-alpha-2-glycoprotein	AZGP1	Zinc-alpha-2-glycoprotein	64.1	64.1	64.1	34.258	298	149000000000	8266300000	7.9701e+09	3175300000	8.3013e+09	5.0412e+09	1524000000	5.9452e+09	3976300000	7105600000	11017000000	2274200000	6926900000	12543000000	2979800000	9.0815e+09	8.4205e+09	3.1722e+09	6.4955e+09	14901000000	3.8516e+09	12979000000	442780000	176400000	461180000	280070000	84666000	330290000	617360000	220910000	394760000	612060000	126340000	384830000	696840000	165550000	504530000	467810000
P62424	39	39	39	60S ribosomal protein L7a	RPL7A	60S ribosomal protein L7a	70.3	70.3	70.3	29.995	266	149000000000	14907000000	4.9963e+09	6.7272e+09	7434300000	4.8709e+09	6.9014e+09	10077000000	6685800000	9.2099e+09	8.5087e+09	7.1418e+09	11552000000	3677900000	4.0586e+09	6.5108e+09	7.7595e+09	9.7531e+09	11316000000	5.9292e+09	5796500000	8110600000	499630000	672720000	743430000	487090000	690140000	1007700000	204760000	668580000	920990000	850870000	714180000	1155200000	367790000	405860000	651080000	775950000
Q15084	39	39	39	Protein disulfide-isomerase A6	PDIA6	Protein disulfide-isomerase A6	68.2	68.2	68.2	48.121	440	149000000000	8748000000	5106000000	6.6396e+09	7.0224e+09	4071800000	6.2798e+09	7629300000	6.9826e+09	6.8177e+09	9.2872e+09	6.7859e+09	9674700000	6462600000	6.9329e+09	8.4737e+09	7138800000	6.6241e+09	12886000000	8.6705e+09	4249200000	7690800000	300350000	390560000	413080000	239520000	369400000	448780000	193550000	410740000	401040000	546310000	399170000	569100000	380150000	407820000	498450000	419930000
Q15019	44	44	2	Septin-2	2016-09-02	Septin-2	90.6	90.6	8	41.487	361	149000000000	7108800000	7089400000	6.3207e+09	5.6596e+09	5.6016e+09	4837300000	10522000000	4.6506e+09	7.8923e+09	11240000000	5.1974e+09	10142000000	4.0679e+09	5.0945e+09	7.5582e+09	6898300000	7904100000	9.0273e+09	7.5654e+09	4.6826e+09	7.8701e+09	337590000	300990000	269500000	266740000	230350000	501040000	450640000	221460000	375820000	535260000	247490000	482970000	193710000	242600000	359910000	328490000
P23246	69	69	66	Splicing factor, proline- and glutamine-rich	SFPQ	Splicing factor, proline- and glutamine-rich	57.3	57.3	55	76.149	707	149000000000	4964000000	5322100000	8.0811e+09	8.5007e+09	4.0418e+09	6.3411e+09	8897400000	6.9453e+09	8359200000	10129000000	7.7064e+09	13374000000	4487700000	4892400000	7.9083e+09	4340100000	8.0104e+09	11058000000	5.8063e+09	4235600000	7.7116e+09	177400000	269370000	283360000	134730000	211370000	296580000	92377000	231510000	278640000	337650000	256880000	445810000	149590000	163080000	263610000	144670000
P25787	18	18	18	Proteasome subunit alpha type-2	PSMA2	Proteasome subunit alpha type-2	76.9	76.9	76.9	25.898	234	148000000000	11360000000	7963000000	5.1193e+09	6987700000	3435000000	7667500000	9.5553e+09	7.2084e+09	8475600000	10724000000	5.3069e+09	14101000000	2722000000	5517700000	4091700000	8.533e+09	12200000000	7.3632e+09	6.1127e+09	5.8329e+09	7.3216e+09	612540000	393790000	537510000	264230000	589800000	735020000	110960000	554490000	651970000	824930000	408230000	1084700000	209390000	424440000	314750000	656380000
Q9H7C9	24	24	9	Mth938 domain-containing protein	AAMDC	Mth938 domain-containing protein	99.2	99.2	43.4	13.332	122	148000000000	14848000000	3434100000	2685900000	5.083e+09	5413400000	8.7843e+09	8.6087e+09	6580500000	14076000000	5.3166e+09	5101600000	9646100000	6.3242e+09	6617800000	8.5762e+09	5474400000	14729000000	12281000000	6237100000	6.221e+09	6.5435e+09	343410000	268590000	508300000	541340000	878430000	860870000	74456000	658050000	1407600000	531660000	510160000	964610000	632420000	661780000	857620000	547440000
O43852	38	38	7	Calumenin	CALU	Calumenin	81.6	81.6	15.2	37.106	315	148000000000	9257900000	5472300000	9.8422e+09	5.8491e+09	6.4767e+09	9.4396e+09	10038000000	6.6198e+09	7528900000	11108000000	7905300000	7.727e+09	4874400000	5.0699e+09	4.3536e+09	6062600000	9.4874e+09	5.4574e+09	11047000000	5885800000	4991100000	342020000	615140000	365570000	404790000	589980000	627370000	180660000	413740000	470550000	694240000	494080000	482940000	304650000	316870000	272100000	378910000
Q15124	51	51	51	Phosphoglucomutase-like protein 5	PGM5	Phosphoglucomutase-like protein 5	85.2	85.2	85.2	62.224	567	148000000000	4639900000	5.3973e+09	3998800000	6.5594e+09	4362100000	3.5483e+09	26343000000	5.9516e+09	13789000000	7930400000	4182600000	6.5145e+09	3.9567e+09	4248500000	4010600000	5.034e+09	6.76e+09	7962400000	8.1509e+09	7.5187e+09	8.0529e+09	168660000	124960000	204980000	136320000	110880000	823230000	131400000	185990000	430910000	247820000	130710000	203580000	123650000	132760000	125330000	157310000
P23786	56	56	56	Carnitine O-palmitoyltransferase 2, mitochondrial	CPT2	Carnitine O-palmitoyltransferase 2, mitochondrial	70.4	70.4	70.4	73.776	658	148000000000	4120400000	6.9367e+09	3537400000	6.9124e+09	4.241e+09	9.7466e+09	9.0133e+09	6.8816e+09	12045000000	6379300000	5608400000	9963500000	2420700000	4057700000	2290900000	4899200000	15061000000	10020000000	7.0257e+09	12918000000	8256200000	192690000	98262000	192010000	117810000	270740000	250370000	3372500	191160000	334580000	177200000	155790000	276770000	67241000	112710000	63636000	136090000
P56378	5	5	1	6.8 kDa mitochondrial proteolipid	MP68	6.8 kDa mitochondrial proteolipid	56.9	56.9	12.1	6.662	58	146000000000	36583000000	4.82e+09	9.5354e+09	6.2727e+09	4762000000	8.7951e+09	8.9174e+09	4.5059e+09	5434100000	8254200000	7844100000	8.0872e+09	7.9219e+09	8.9883e+09	6.7158e+09	6.7646e+09	8.137e+09	7.3444e+09	7.1641e+09	7.3825e+09	8.4268e+09	1205000000	2383900000	1568200000	1190500000	2198800000	2229400000	64805000	1126500000	1358500000	2063600000	1961000000	2021800000	1980500000	2247100000	1679000000	1691200000
Q9ULD2	21	21	21	Microtubule-associated tumor suppressor 1	MTUS1	Microtubule-associated tumor suppressor 1	19.1	19.1	19.1	141.4	1270	146000000000	2284600000	9730000000	11197000000	6.9953e+09	8.7973e+09	12195000000	8.4192e+09	1320900000	2472500000	14516000000	1910700000	13355000000	301420000	200100000	13823000000	20020000000	3539400000	9.2378e+09	2.8826e+09	2541400000	2740900000	152030000	174950000	109300000	137460000	190540000	131550000	290050	20639000	38633000	226810000	29854000	208670000	4709700	3126500	215990000	312820000
O94826	63	63	63	Mitochondrial import receptor subunit TOM70	TOMM70A	Mitochondrial import receptor subunit TOM70	85.2	85.2	85.2	67.454	608	146000000000	4702000000	6.7977e+09	6.1876e+09	6608100000	7.5418e+09	9.2337e+09	5152700000	7.1308e+09	6216800000	7738100000	7.6184e+09	12368000000	5118300000	5.3281e+09	6.4101e+09	5.8942e+09	9.1182e+09	7.3295e+09	6.3172e+09	7.8053e+09	8.2098e+09	219280000	199600000	213160000	243280000	297860000	166220000	52816000	230030000	200540000	249620000	245750000	398970000	165110000	171870000	206780000	190140000
P40227	55	55	55	T-complex protein 1 subunit zeta	CCT6A	T-complex protein 1 subunit zeta	73.8	73.8	73.8	58.024	531	145000000000	5573500000	5.0682e+09	6114800000	8.6739e+09	3825000000	7.4033e+09	13939000000	6.2793e+09	11730000000	8.6271e+09	6800500000	6763100000	3531200000	3.9209e+09	7.1613e+09	6322500000	5536000000	9.3006e+09	6.7204e+09	6.4242e+09	7.3207e+09	194930000	235190000	333610000	147120000	284740000	536110000	132630000	241510000	451150000	331810000	261560000	260120000	135810000	150800000	275440000	243170000
Q7Z4W1	28	28	28	L-xylulose reductase	DCXR	L-xylulose reductase	76.6	76.6	76.6	25.913	244	144000000000	9586500000	5.7897e+09	4.5963e+09	6.9616e+09	3790700000	7.9963e+09	9857200000	6270800000	7.3762e+09	6.4377e+09	5.9158e+09	5830400000	3308000000	6.432e+09	3.3772e+09	5568100000	16000000000	7.9251e+09	4.6677e+09	17961000000	7473300000	385980000	306420000	464110000	252710000	533090000	657150000	17502000	418060000	491750000	429180000	394390000	388700000	220530000	428800000	225150000	371200000
P62736	67	5	2	Actin, aortic smooth muscle	ACTA2	Actin, aortic smooth muscle	91.5	16.2	7.7	42.009	377	144000000000	7197300000	7.2141e+09	2437400000	1069600000	7364400000	1177000000	1962400000	1025200000	4.6053e+09	18193000000	284460000	4009000000	9.8299e+09	16489000000	6486700000	25664000000	3076000000	4182600000	16821000000	1272400000	4.598e+09	360710000	121870000	53479000	368220000	58849000	98118000	309290000	51260000	230260000	909630000	14223000	200450000	491500000	824440000	324340000	1283200000
P06753-5	78	23	0	Tropomyosin alpha-3 chain	TPM3	Isoform 5 of Tropomyosin alpha-3 chain	99.6	36.3	0	28.87	248	144000000000	8973700000	6.0834e+09	8.1098e+09	6061600000	6.919e+09	4.2864e+09	4.6826e+09	6.3656e+09	5986400000	10691000000	5.2372e+09	9.1877e+09	5286800000	4199800000	7389100000	9.9041e+09	6.0668e+09	7.405e+09	6.3284e+09	3604600000	11046000000	380210000	506860000	378850000	432440000	267900000	292660000	546080000	397850000	374150000	668170000	327330000	574230000	330420000	262490000	461820000	619010000
Q99436	10	10	10	Proteasome subunit beta type-7	PSMB7	Proteasome subunit beta type-7	29.6	29.6	29.6	29.965	277	142000000000	12938000000	20003000000	4.552e+09	3241400000	1903700000	6.7505e+09	5391300000	5.2462e+09	4344300000	8.3095e+09	5.6802e+09	5.748e+09	11934000000	17590000000	4.8484e+09	4425600000	5674400000	4334800000	2693600000	15585000000	2338500000	1818500000	413820000	294670000	173070000	613680000	490120000	156790000	476920000	394940000	755410000	516380000	522550000	1084900000	1599100000	440760000	402330000
P50914	27	27	27	60S ribosomal protein L14	RPL14	60S ribosomal protein L14	74.9	74.9	74.9	23.432	215	142000000000	23675000000	9.1462e+09	7.5906e+09	8743100000	4.9033e+09	4679800000	6338300000	6703700000	8.0272e+09	7.42e+09	5.8761e+09	8.6742e+09	3.3402e+09	6.0038e+09	7.7974e+09	4453400000	10081000000	11432000000	7.8893e+09	6136400000	5082700000	1524400000	1265100000	1457200000	817220000	779970000	1056400000	287930000	1117300000	1337900000	1236700000	979350000	1445700000	556700000	1000600000	1299600000	742240000
P12074	3	3	3	Cytochrome c oxidase subunit 6A1, mitochondrial	COX6A1	Cytochrome c oxidase subunit 6A1, mitochondrial	45	45	45	12.155	109	141000000000	23580000000	6367000000	7906200000	8999400000	4063100000	12405000000	9528400000	8.2494e+09	8.412e+09	4907800000	8.6043e+09	6.9624e+09	3.9056e+09	9690200000	4655100000	2391800000	6.052e+09	12731000000	5638100000	4.7358e+09	4.856e+09	1061200000	1317700000	1499900000	677180000	2067400000	1588100000	69889000	1374900000	1402000000	817970000	1434100000	1160400000	650940000	1615000000	775850000	398630000
O75347	24	24	24	Tubulin-specific chaperone A	TBCA	Tubulin-specific chaperone A	88	88	88	12.855	108	141000000000	23569000000	5.9534e+09	7.6549e+09	8.7667e+09	5.0373e+09	8.9524e+09	5.8955e+09	6.3228e+09	5.8611e+09	6644600000	8.7084e+09	8.7688e+09	6699500000	7.7737e+09	6.0868e+09	7112900000	7041000000	7.1949e+09	6479500000	4.5977e+09	6215100000	992240000	1275800000	1461100000	839550000	1492100000	982590000	607510000	1053800000	976840000	1107400000	1451400000	1461500000	1116600000	1295600000	1014500000	1185500000
Q14103	38	38	3	Heterogeneous nuclear ribonucleoprotein D0	HNRNPD	Heterogeneous nuclear ribonucleoprotein D0	53.2	53.2	8.7	38.434	355	141000000000	10870000000	6.7846e+09	5838000000	6.2335e+09	5.4816e+09	5.5289e+09	7.7126e+09	6.7836e+09	8.8794e+09	9.5509e+09	5.7191e+09	10547000000	4733900000	5980700000	5.5403e+09	6.7218e+09	8.6215e+09	9256900000	5.6421e+09	4918300000	6.3488e+09	521890000	449080000	479500000	421660000	425300000	593270000	345040000	521810000	683030000	734680000	439930000	811310000	364140000	460050000	426180000	517070000
P22033	63	63	63	Methylmalonyl-CoA mutase, mitochondrial	MUT	Methylmalonyl-CoA mutase, mitochondrial	61.9	61.9	61.9	83.134	750	141000000000	3819700000	8.716e+09	3381600000	10327000000	4.3561e+09	6.0073e+09	10456000000	3.0612e+09	8.0326e+09	8.7376e+09	3.4097e+09	9.8865e+09	3426000000	2537000000	2722000000	6.2813e+09	11175000000	13768000000	8.3798e+09	7645700000	8.7191e+09	235570000	91394000	279100000	117730000	162360000	282590000	8222100	82734000	217100000	236150000	92153000	267200000	92593000	68567000	73567000	169770000
P07858	22	22	22	Cathepsin B	CTSB	Cathepsin B	46	46	46	37.821	339	140000000000	7385900000	4.2098e+09	3.1205e+09	5.9627e+09	8565800000	12749000000	16125000000	2388500000	6.1441e+09	7145500000	7.2266e+09	10351000000	4358600000	9931800000	4274200000	6.2457e+09	7716200000	4.6592e+09	5.1402e+09	6.3491e+09	6922600000	221570000	164240000	313830000	450830000	671010000	848680000	39213000	125710000	323370000	376080000	380350000	544800000	229400000	522730000	224960000	328720000
P05026	29	29	29	Sodium/potassium-transporting ATPase subunit beta-1	ATP1B1	Sodium/potassium-transporting ATPase subunit beta-1	57.1	57.1	57.1	35.061	303	140000000000	11697000000	6396600000	5.5427e+09	10826000000	3406400000	3950400000	4791200000	3.7211e+09	8.5762e+09	5084900000	5929400000	13367000000	3.6541e+09	4.6239e+09	4033900000	4585800000	17410000000	14160000000	5.055e+09	6.9354e+09	8.0797e+09	533050000	461890000	902210000	283870000	329200000	399270000	19829000	310090000	714690000	423740000	494110000	1113900000	304510000	385330000	336160000	382150000
P05155	32	32	32	Plasma protease C1 inhibitor	SERPING1	Plasma protease C1 inhibitor	44.4	44.4	44.4	55.154	500	140000000000	6066600000	6.7594e+09	2322000000	9.5638e+09	6.7261e+09	2086600000	13583000000	2706100000	8486300000	8456700000	1609700000	10535000000	6.7132e+09	1524700000	6.9642e+09	8.5954e+09	3.3001e+09	4564500000	8.4693e+09	3399500000	14014000000	293890000	100960000	415820000	292440000	90723000	590560000	397930000	117650000	368970000	367680000	69988000	458050000	291880000	66293000	302790000	373710000
Q00688	42	42	42	Peptidyl-prolyl cis-trans isomerase FKBP3	FKBP3	Peptidyl-prolyl cis-trans isomerase FKBP3	89.7	89.7	89.7	25.177	224	140000000000	14043000000	4.7414e+09	6.466e+09	6.1194e+09	3.1205e+09	6.5212e+09	7144400000	7.1185e+09	4906600000	8.5852e+09	6206300000	10224000000	7.0847e+09	8859500000	6124700000	6.3469e+09	7.5753e+09	12608000000	5680100000	5.8514e+09	8.6338e+09	474140000	646600000	611940000	312050000	652120000	714440000	51622000	711850000	490660000	858520000	620630000	1022400000	708470000	885950000	612470000	634690000
Q86VF7-4	221	221	1	Nebulin-related-anchoring protein	NRAP	Isoform 4 of Nebulin-related-anchoring protein	89.1	89.1	0.9	193	1695	140000000000	1184800000	4271700000	15380000000	3.2932e+09	4635200000	8.3897e+09	7071100000	9.9775e+09	4.6143e+09	7.9379e+09	12675000000	5859900000	3887300000	6.5769e+09	3843300000	9.4212e+09	8.5399e+09	5564400000	8100700000	4748100000	4.8481e+09	36201000	130340000	27908000	39282000	71099000	59924000	1467700	84555000	39105000	67270000	107420000	49660000	32943000	55737000	32570000	79840000
Q8N3K9	239	239	239	Cardiomyopathy-associated protein 5	CMYA5	Cardiomyopathy-associated protein 5	61.4	61.4	61.4	449.21	4069	140000000000	700780000	6923400000	7.2297e+09	9248900000	3750500000	6.9436e+09	9.001e+09	7188100000	9.1721e+09	6.6373e+09	6.0905e+09	7.506e+09	4333800000	6.8458e+09	5502000000	5556100000	11698000000	10910000000	4180300000	3469800000	7.1428e+09	34617000	36149000	46245000	18752000	34718000	45005000	4134300	35941000	45861000	33186000	30452000	37530000	21669000	34229000	27510000	27781000
P26641	33	33	33	Elongation factor 1-gamma	EEF1G	Elongation factor 1-gamma	56.1	56.1	56.1	50.118	437	139000000000	5770800000	4818500000	4.2776e+09	6321200000	3655400000	6.767e+09	10484000000	7280700000	7.7018e+09	8.4132e+09	5392300000	11394000000	6.7661e+09	4.5917e+09	7.1257e+09	5.364e+09	6.004e+09	11986000000	6.0021e+09	4.814e+09	7691000000	200770000	178230000	263380000	152310000	281960000	436840000	68717000	303360000	320910000	350550000	224680000	474740000	281920000	191320000	296900000	223500000
P16152	35	35	31	Carbonyl reductase [NADPH] 1	CBR1	Carbonyl reductase [NADPH] 1	88.8	88.8	81.6	30.375	277	139000000000	8163500000	7.7289e+09	6.9891e+09	7.8024e+09	4.4263e+09	3439900000	8.4688e+09	5.1173e+09	8.0731e+09	9.4524e+09	4676700000	9770900000	4.047e+09	3913700000	6232700000	7071800000	8.0401e+09	6946800000	8360900000	6.4943e+09	7095600000	454640000	411130000	458960000	260370000	202340000	498160000	272460000	301020000	474890000	556020000	275100000	574760000	238060000	230220000	366630000	415990000
P23284	30	30	30	Peptidyl-prolyl cis-trans isomerase B	PPIB	Peptidyl-prolyl cis-trans isomerase B	72.2	72.2	72.2	23.742	216	138000000000	11467000000	4.8174e+09	4.5955e+09	6.7156e+09	5.7435e+09	3765900000	10089000000	3959400000	11046000000	13064000000	3.9993e+09	13119000000	3.7265e+09	3219900000	7333100000	4405400000	4532400000	9.6267e+09	7.9826e+09	2956500000	8.4025e+09	401450000	382960000	559630000	478620000	313830000	840750000	375450000	329950000	920510000	1088700000	333270000	1093300000	310540000	268330000	611090000	367120000
Q9Y512	37	37	37	Sorting and assembly machinery component 50 homolog	SAMM50	Sorting and assembly machinery component 50 homolog	60.3	60.3	60.3	51.976	469	138000000000	4756800000	7.9132e+09	5423000000	7.1276e+09	5.2754e+09	5747800000	6949300000	5524000000	9395200000	7.5387e+09	5.7337e+09	5.965e+09	4082400000	5316100000	4033000000	4045100000	15350000000	6962900000	7.3538e+09	12787000000	5.2886e+09	272870000	187000000	245780000	181910000	198200000	239630000	4675700	190480000	323970000	259960000	197710000	205690000	140770000	183310000	139070000	139490000
P61247	51	51	51	40S ribosomal protein S3a	RPS3A	40S ribosomal protein S3a	83.3	83.3	83.3	29.945	264	138000000000	8139900000	4921000000	5.9293e+09	7108100000	3.1942e+09	4321200000	7199400000	5.9434e+09	7837100000	7.7055e+09	5.7916e+09	12013000000	4.9019e+09	4697800000	5212200000	9.3051e+09	6691400000	14782000000	7.2013e+09	3547100000	8.8008e+09	289470000	348780000	418120000	187890000	254190000	423490000	75059000	349610000	461010000	453260000	340690000	706650000	288340000	276340000	306600000	547360000
P11047	115	115	115	Laminin subunit gamma-1	LAMC1	Laminin subunit gamma-1	62.5	62.5	62.5	177.6	1609	138000000000	1869600000	5438100000	8052400000	4.6002e+09	4812900000	6.9231e+09	3.4675e+09	10808000000	5759300000	7.9808e+09	8.2679e+09	8.108e+09	4405400000	8.3067e+09	8.9067e+09	8.1219e+09	10570000000	8350000000	5315700000	3752100000	4.4299e+09	73488000	108820000	62165000	65039000	93556000	46858000	26682000	146060000	77828000	107850000	111730000	109570000	59532000	112250000	120360000	109760000
P05387	17	17	17	60S acidic ribosomal protein P2	RPLP2	60S acidic ribosomal protein P2	85.2	85.2	85.2	11.665	115	137000000000	27356000000	6.4805e+09	5.2454e+09	6393400000	4.7244e+09	4.8854e+09	9.7936e+09	4392800000	7862500000	7.9362e+09	5.0158e+09	9252400000	4419600000	6572000000	4.9076e+09	6.2897e+09	9.3984e+09	10343000000	5816600000	6471200000	9.2604e+09	1296100000	1049100000	1278700000	944880000	977090000	1958700000	263400000	878550000	1572500000	1587200000	1003200000	1850500000	883930000	1314400000	981520000	1257900000
P14618	81	5	5	Pyruvate kinase PKM	PKM	Pyruvate kinase PKM	94.7	9.4	9.4	57.936	531	137000000000	4144700000	6.5658e+09	4242600000	6645200000	8.0687e+09	4734100000	15454000000	2315500000	9.9969e+09	8.8841e+09	4851500000	7.1303e+09	4483700000	4.95e+09	4.0228e+09	7.6644e+09	7.8813e+09	7.5049e+09	5.8853e+09	7.8483e+09	5597400000	198960000	128560000	201370000	244510000	143460000	468320000	62016000	70166000	302940000	269210000	147010000	216070000	135870000	150000000	121900000	232250000
O43181	23	23	23	NADH dehydrogenase [ubiquinone] iron-sulfur protein 4, mitochondrial	NDUFS4	NADH dehydrogenase [ubiquinone] iron-sulfur protein 4, mitochondrial	64	64	64	20.108	175	136000000000	15154000000	5102300000	6.9573e+09	4089000000	4920500000	14817000000	6.8868e+09	5787800000	5.7751e+09	7.0299e+09	7.3447e+09	5121300000	6270700000	10353000000	5.3726e+09	3933900000	8.7181e+09	4776300000	8.9912e+09	7.5174e+09	6.5047e+09	566920000	773030000	454340000	546720000	1646300000	765200000	13339000	643090000	641670000	781100000	816080000	569040000	696750000	1150400000	596960000	437100000
O95292	32	29	29	Vesicle-associated membrane protein-associated protein B/C	VAPB	Vesicle-associated membrane protein-associated protein B/C	75.3	72.8	72.8	27.228	243	136000000000	9065800000	7146700000	7.6623e+09	7.3897e+09	5.5793e+09	5.0988e+09	3916300000	7.3332e+09	5.4082e+09	8.945e+09	7.4168e+09	8.9289e+09	6.8084e+09	7829600000	5756300000	7998400000	5893400000	10639000000	5517500000	3538900000	5541400000	476450000	510820000	492650000	371950000	339920000	261090000	109320000	488880000	360550000	596330000	494450000	595260000	453890000	521970000	383750000	533230000
P37837	43	43	43	Transaldolase	TALDO1	Transaldolase	68.8	68.8	68.8	37.54	337	136000000000	8010700000	6.975e+09	5435900000	6.6557e+09	3.9333e+09	5435300000	9.7734e+09	4337000000	9.2592e+09	8056100000	5352900000	6077700000	4283400000	5.4215e+09	8.5569e+09	6086900000	4831600000	9.4043e+09	6.0127e+09	6.1207e+09	9.3708e+09	410290000	319760000	391510000	231370000	319720000	574900000	282410000	255120000	544660000	473890000	314870000	357510000	251960000	318910000	503350000	358050000
P43686	46	46	46	26S protease regulatory subunit 6B	PSMC4	26S protease regulatory subunit 6B	95.2	95.2	95.2	47.366	418	136000000000	5449000000	8.2958e+09	5044200000	8.8149e+09	4.0693e+09	6.0998e+09	10234000000	3884600000	11105000000	8.6219e+09	5.2422e+09	12965000000	3421900000	2554600000	3.5872e+09	7267900000	8703900000	8.9436e+09	5.1974e+09	4.9028e+09	6.19e+09	331830000	201770000	352590000	162770000	243990000	409370000	43111000	155380000	444220000	344870000	209690000	518600000	136870000	102180000	143490000	290720000
P25398	20	20	20	40S ribosomal protein S12	RPS12	40S ribosomal protein S12	94.7	94.7	94.7	14.515	132	135000000000	19224000000	6361700000	7.0827e+09	6.1913e+09	5228500000	5038300000	6.16e+09	7.1274e+09	6723900000	6532800000	6648100000	8.4728e+09	5165300000	6.6829e+09	8.1476e+09	6.0924e+09	8.4458e+09	12006000000	4.4193e+09	4224300000	4.9321e+09	908810000	1011800000	884470000	746930000	719760000	880010000	411900000	1018200000	960560000	933260000	949720000	1210400000	737910000	954700000	1163900000	870340000
O00299	29	29	29	Chloride intracellular channel protein 1	CLIC1	Chloride intracellular channel protein 1	95.9	95.9	95.9	26.922	241	135000000000	9019500000	8.6931e+09	6.0922e+09	7.4307e+09	7.7517e+09	4.6066e+09	8.9106e+09	3660000000	7571800000	9.9911e+09	5.5949e+09	10363000000	3197300000	2784400000	4108500000	6511700000	4081100000	8.1278e+09	7.4724e+09	4.1112e+09	6.5287e+09	579540000	406150000	495380000	516780000	307110000	594040000	513630000	244000000	504790000	666070000	372990000	690860000	213150000	185630000	273900000	434110000
Q9BVA1	43	11	2	Tubulin beta-2B chain	TUBB2B	Tubulin beta-2B chain	82.9	30.8	3.6	49.953	445	135000000000	6742300000	2.9301e+09	4392300000	8.1256e+09	6.6932e+09	6.2777e+09	7.6672e+09	3.1693e+09	9.4537e+09	6.5011e+09	4745400000	10473000000	6.084e+09	4696000000	10452000000	6211800000	5677100000	5.4734e+09	8.4778e+09	4.172e+09	6.4294e+09	146500000	219620000	406280000	334660000	313880000	383360000	337180000	158460000	472690000	325060000	237270000	523650000	304200000	234800000	522590000	310590000
Q9H4M9	53	39	39	EH domain-containing protein 1	EHD1	EH domain-containing protein 1	85.6	64.4	64.4	60.626	534	135000000000	4645000000	4910500000	6742000000	4.5752e+09	5.9881e+09	4114200000	10464000000	5.3347e+09	8.397e+09	8.3106e+09	5445700000	6.7582e+09	3.7881e+09	3.8916e+09	5001700000	8.3926e+09	6.7358e+09	10718000000	7.9252e+09	3626200000	6.9891e+09	169330000	232480000	157770000	206480000	141870000	360830000	227480000	183960000	289550000	286570000	187780000	233040000	130620000	134190000	172470000	289400000
A6NMZ7	122	122	117	Collagen alpha-6(VI) chain	COL6A6	Collagen alpha-6(VI) chain	45.9	45.9	44.9	247.17	2263	135000000000	1188100000	5.526e+09	5.7095e+09	10569000000	1727300000	1561900000	7.653e+09	1400400000	7.6443e+09	3124200000	1158400000	9.2972e+09	6.8967e+09	4.346e+09	21360000000	2071800000	2980100000	11058000000	10057000000	843680000	13969000000	48473000	50084000	92708000	15152000	13701000	67132000	56926000	12285000	67056000	27405000	10162000	81554000	60498000	38123000	187360000	18174000
Q13825	28	28	28	Methylglutaconyl-CoA hydratase, mitochondrial	AUH	Methylglutaconyl-CoA hydratase, mitochondrial	51.6	51.6	51.6	35.608	339	134000000000	7469500000	6.709e+09	7.3445e+09	7.5049e+09	6505300000	9.7615e+09	5.7403e+09	6.9161e+09	6599300000	5.7491e+09	8.1907e+09	6.5623e+09	4673000000	6275300000	4.7779e+09	7837400000	11860000000	7.9773e+09	3575900000	5372700000	4290400000	372720000	408030000	416940000	361400000	542310000	318910000	12689000	384230000	366630000	319390000	455040000	364570000	259610000	348630000	265440000	435410000
P45954	33	33	33	Short/branched chain specific acyl-CoA dehydrogenase, mitochondrial	ACADSB	Short/branched chain specific acyl-CoA dehydrogenase, mitochondrial	65.5	65.5	65.5	47.485	432	134000000000	6395500000	5.2099e+09	3416600000	9486500000	3.2368e+09	6.5067e+09	13659000000	2876700000	9.1161e+09	6.3996e+09	3503300000	6.4208e+09	2690400000	3537800000	4.4067e+09	6.7586e+09	11291000000	19084000000	4.7458e+09	4841400000	6.9863e+09	248090000	162700000	451740000	154130000	309840000	650440000	6305800	136980000	434100000	304740000	166820000	305750000	128110000	168470000	209840000	321840000
P18124	35	35	35	60S ribosomal protein L7	RPL7	60S ribosomal protein L7	79.8	79.8	79.8	29.225	248	133000000000	11115000000	6.5361e+09	7278400000	7188100000	3.8528e+09	6209500000	7.0805e+09	6898300000	7.911e+09	8.8691e+09	5509200000	9949000000	4637400000	3.9289e+09	6307700000	6.0471e+09	6.0385e+09	8.2741e+09	6.3959e+09	5182900000	7.4485e+09	544670000	606540000	599010000	321060000	517460000	590040000	153200000	574860000	659250000	739090000	459100000	829080000	386450000	327410000	525640000	503920000
Q9UNZ2-5	43	43	2	NSFL1 cofactor p47	NSFL1C	Isoform 3 of NSFL1 cofactor p47	82	82	7.3	40.816	372	133000000000	6027200000	4.6601e+09	6.5598e+09	6.5646e+09	4778200000	5822200000	6875800000	7972800000	6.5698e+09	7.8242e+09	6.325e+09	8.0842e+09	5.2411e+09	4826600000	6.4132e+09	5.8309e+09	9118300000	8351100000	4.5186e+09	7.7065e+09	6.4433e+09	211820000	298170000	298390000	217190000	264640000	312540000	95983000	362400000	298630000	355650000	287500000	367460000	238230000	219390000	291510000	265040000
Q92499	72	72	72	ATP-dependent RNA helicase DDX1	DDX1	ATP-dependent RNA helicase DDX1	75.7	75.7	75.7	82.431	740	133000000000	3412800000	5458200000	5079700000	5.6714e+09	5.0734e+09	4.0641e+09	10110000000	5.0437e+09	9.4266e+09	7.8357e+09	5182600000	10020000000	3644900000	5.6033e+09	6418000000	6010400000	9.3948e+09	10716000000	6.0982e+09	4.5136e+09	7.0168e+09	139950000	130250000	145420000	130090000	104210000	259240000	18406000	129320000	241710000	200910000	132890000	256930000	93459000	143670000	164560000	154110000
P14550	36	36	36	Alcohol dehydrogenase [NADP(+)]	AKR1A1	Alcohol dehydrogenase [NADP(+)]	87.7	87.7	87.7	36.573	325	132000000000	5998400000	5118200000	3.1815e+09	6.5529e+09	6.2391e+09	5.2522e+09	13191000000	3421400000	12967000000	7.0398e+09	4.0117e+09	13931000000	2034400000	2205900000	5.0357e+09	4807100000	6.593e+09	9.9385e+09	7.2712e+09	3825300000	7.461e+09	232640000	144610000	297860000	283600000	238740000	599580000	85766000	155520000	589410000	319990000	182350000	633220000	92475000	100270000	228890000	218500000
P35443	55	55	48	Thrombospondin-4	THBS4	Thrombospondin-4	58.7	58.7	53	105.87	961	132000000000	3299300000	4203400000	15985000000	7.0793e+07	3586800000	1888800000	114990000	19217000000	89557000	9.6732e+09	34577000000	212250000	3.8937e+09	13611000000	149380000	12562000000	2.8792e+09	2.8645e+08	4.2337e+09	2628200000	51379000	105090000	399630000	1769800	89669000	47221000	2874800	51434000	480420000	2238900	241830000	864430000	5306100	97341000	340260000	3734400	314040000
Q9P0J0	16	16	16	NADH dehydrogenase [ubiquinone] 1 alpha subcomplex subunit 13	NDUFA13	NADH dehydrogenase [ubiquinone] 1 alpha subcomplex subunit 13	72.9	72.9	72.9	16.698	144	131000000000	16401000000	6292200000	4.0581e+09	6665300000	5963200000	7690900000	14956000000	19892000000	12470000000	7610000000	4983800000	9.0606e+09	2046600000	3412600000	2483500000	8.2629e+08	7141900000	3.5331e+09	2882200000	5569300000	3549500000	786530000	507270000	833160000	745410000	961360000	1869600000	14874000	2486500000	1558700000	951250000	622980000	1132600000	255830000	426580000	310440000	103290000
P60953	17	17	9	Cell division control protein 42 homolog	CDC42	Cell division control protein 42 homolog	51.3	51.3	19.4	21.258	191	131000000000	14543000000	6546300000	5942500000	6955400000	5902100000	5.0509e+09	6764500000	4.407e+09	8.7567e+09	9142100000	5.9623e+09	9.1939e+09	4045700000	4.7526e+09	6047800000	5253900000	5806000000	8368000000	6.4118e+09	5688700000	6.5238e+09	727360000	660280000	772820000	655790000	561210000	751610000	373460000	489670000	972960000	1015800000	662480000	1021500000	449520000	528070000	671980000	583760000
Q16762	23	23	23	Thiosulfate sulfurtransferase	TST	Thiosulfate sulfurtransferase	69	69	69	33.429	297	131000000000	8187000000	3.3279e+09	3651300000	6939100000	3.5435e+09	7.5863e+09	7.3201e+09	2682500000	7062900000	4.4382e+09	4832700000	9316800000	3126200000	4563600000	5.3197e+09	4.9836e+09	16472000000	12490000000	5.9642e+09	7918500000	9.3566e+09	208000000	228210000	433690000	221470000	474140000	457500000	6017400	167660000	441430000	277390000	302040000	582300000	195390000	285230000	332480000	311470000
P00488	47	47	46	Coagulation factor XIII A chain	F13A1	Coagulation factor XIII A chain	55.6	55.6	54.6	83.266	732	131000000000	3531200000	9.7686e+09	8.4088e+08	6.5776e+09	10877000000	2399300000	12315000000	436680000	5.3194e+09	11692000000	684900000	7.7551e+09	5.1597e+09	1347200000	2709900000	7906600000	2296600000	15330000000	10642000000	1647200000	7175300000	264020000	22726000	177770000	293960000	64847000	332830000	210100000	11802000	143770000	315990000	18511000	209600000	139450000	36411000	73242000	213690000
P45974	54	54	53	Ubiquitin carboxyl-terminal hydrolase 5	USP5	Ubiquitin carboxyl-terminal hydrolase 5	67.4	67.4	66.2	95.785	858	131000000000	3351900000	12920000000	9.976e+09	9.7862e+09	2442900000	2454600000	5125400000	2389200000	14494000000	3.2063e+09	2651900000	5245700000	1853000000	2101800000	2184200000	3428500000	17055000000	10378000000	13227000000	3708400000	4332100000	331280000	255790000	250930000	62639000	62938000	131420000	45256000	61260000	371650000	82214000	67996000	134510000	47513000	53893000	56006000	87910000
P09525	52	52	52	Annexin A4	ANXA4	Annexin A4	85	85	85	35.882	319	130000000000	5886300000	9.1206e+09	6.9922e+09	4933000000	5.4248e+09	2554700000	6599500000	4774800000	6175100000	12934000000	4456300000	4808100000	3094100000	3811600000	4334000000	10909000000	4306000000	4.5573e+09	7865500000	3.7545e+09	6.6529e+09	414570000	317830000	224230000	246580000	116120000	299980000	520000000	217040000	280690000	587910000	202560000	218550000	140640000	173260000	197000000	495880000
P62826	30	30	30	GTP-binding nuclear protein Ran	RAN	GTP-binding nuclear protein Ran	64.8	64.8	64.8	24.423	216	129000000000	11731000000	6495700000	5004500000	9.157e+09	4597400000	5081100000	8.0565e+09	6.012e+09	6.5406e+09	8141300000	6463000000	10942000000	2956900000	2743500000	4.0743e+09	4254600000	8491300000	6.8272e+09	6.1609e+09	6662700000	7.9822e+09	590520000	454950000	832450000	417940000	461920000	732410000	218180000	546550000	594600000	740120000	587550000	994690000	268810000	249410000	370390000	386780000
P23381	44	44	4	Tryptophan--tRNA ligase, cytoplasmic	WARS	Tryptophan--tRNA ligase, cytoplasmic	72	72	8.5	53.165	471	129000000000	5594400000	6104500000	3776900000	6.7443e+09	5.5137e+09	7.0806e+09	10622000000	4119700000	8.0121e+09	6.5575e+09	2885000000	5.7678e+09	2677000000	4554600000	3455400000	6.9745e+09	9.72e+09	12239000000	7.1114e+09	6.7553e+09	6.7652e+09	265410000	164210000	293230000	239730000	307850000	461830000	53673000	179120000	348350000	285110000	125430000	250770000	116390000	198020000	150230000	303240000
O75112	66	4	0	LIM domain-binding protein 3	LDB3	LIM domain-binding protein 3	75.2	4.4	0	77.134	727	128000000000	4008700000	5.4639e+09	5606500000	6404900000	3.2198e+09	4350400000	7.0312e+09	5695600000	5227600000	8.1619e+09	5421300000	8.4945e+09	5163100000	7.1504e+09	3061900000	6.6321e+09	7.0281e+09	9.5239e+09	7.0488e+09	8.1382e+09	9437100000	170750000	175200000	200150000	100620000	135950000	219730000	535140	177990000	163360000	255060000	169420000	265450000	161350000	223450000	95684000	207250000
Q07157	107	107	7	Tight junction protein ZO-1	TJP1	Tight junction protein ZO-1	64.2	64.2	5.3	195.46	1748	128000000000	1405800000	6.8826e+09	6.827e+09	6422700000	2956900000	5.0771e+09	5.5863e+09	7176900000	7.0308e+09	6.8411e+09	6.2843e+09	9.627e+09	3300300000	4.6549e+09	5404400000	5.0562e+09	7348400000	12307000000	4187900000	2991500000	7.2179e+09	75633000	75022000	70579000	32494000	55792000	61388000	52164000	78867000	77261000	75177000	69058000	105790000	36267000	51153000	59389000	55563000
P31947	9	4	4	14-3-3 protein sigma	SFN	14-3-3 protein sigma	32.7	19	19	27.774	248	127000000000	7908500000	4.5306e+09	8525900000	11495000000	3.4355e+09	7.0533e+09	5.878e+09	4721900000	11351000000	185960000	4468600000	8.3769e+09	7.4648e+09	1835000000	6.9808e+09	10879000000	1449300000	6248500000	10896000000	7718000000	852600000	283170000	532870000	718460000	214720000	440830000	367380000	136820000	295120000	709430000	11622000	279290000	523550000	466550000	114690000	436300000	679950000
Q9BX68	12	12	12	Histidine triad nucleotide-binding protein 2, mitochondrial	HINT2	Histidine triad nucleotide-binding protein 2, mitochondrial	66.9	66.9	66.9	17.162	163	127000000000	11568000000	5202700000	7.1653e+09	6782000000	4656500000	9084000000	5.5917e+09	8.4506e+09	5125600000	4844400000	8.0825e+09	9.3629e+09	2633700000	8.0674e+09	4496800000	3.502e+09	8.2427e+09	8.8556e+09	5650400000	5324700000	5.265e+09	472970000	651390000	616550000	423320000	825820000	508340000	78199000	768230000	465960000	440400000	734770000	851170000	239430000	733400000	408800000	318360000
P08134	23	23	11	Rho-related GTP-binding protein RhoC	RHOC	Rho-related GTP-binding protein RhoC	79.8	79.8	33.2	22.006	193	127000000000	15841000000	6.3846e+09	5736400000	5944400000	6.5332e+09	5613800000	10036000000	6.2013e+09	9.0479e+09	10435000000	5690400000	11913000000	2580700000	2548200000	4249500000	5610900000	4838800000	5571900000	4.3079e+09	2886500000	5078900000	798080000	717050000	743050000	816650000	701730000	1254500000	690080000	775160000	1131000000	1304300000	711300000	1489200000	322580000	318530000	531190000	701370000
P62873	28	28	15	Guanine nucleotide-binding protein G(I)/G(S)/G(T) subunit beta-1	GNB1	Guanine nucleotide-binding protein G(I)/G(S)/G(T) subunit beta-1	68.8	68.8	43.2	37.377	340	127000000000	9744400000	5.8825e+09	4.5054e+09	6.1539e+09	5102400000	2855700000	10010000000	3749700000	11602000000	7.9205e+09	2753100000	8.2477e+09	3.3954e+09	2818100000	6161600000	3720400000	10516000000	7.7744e+09	5.7416e+09	3711500000	10107000000	452500000	346570000	473380000	392490000	219670000	770000000	303650000	288440000	892440000	609270000	211780000	634440000	261190000	216770000	473970000	286180000
P51572-2	29	29	29	B-cell receptor-associated protein 31	BCAP31	Isoform 2 of B-cell receptor-associated protein 31	34.5	34.5	34.5	34.752	313	127000000000	7488900000	7.5686e+09	6.4016e+09	8.2695e+09	2547900000	3864600000	7341100000	8.2806e+09	7.3034e+09	10991000000	6.3241e+09	9.0637e+09	4.4812e+09	3.7265e+09	5.5454e+09	3.3642e+09	4001900000	5.7017e+09	7476800000	5.092e+09	7.5437e+09	445210000	376560000	486440000	149880000	227330000	431830000	142430000	487090000	429610000	646540000	372010000	533160000	263600000	219200000	326200000	197890000
P62333	54	54	54	26S protease regulatory subunit 10B	PSMC6	26S protease regulatory subunit 10B	93.3	93.3	93.3	44.172	389	127000000000	6056000000	5.17e+09	5084800000	6.8543e+09	4912300000	4.9099e+09	7.7692e+09	4615700000	6.4792e+09	8.4919e+09	5210100000	9.1772e+09	3557700000	4336800000	5.1973e+09	8853000000	8.8591e+09	8972700000	6270300000	4009400000	7.3521e+09	246190000	242130000	326400000	233920000	233800000	369960000	52039000	219790000	308530000	404380000	248100000	437010000	169410000	206520000	247490000	421570000
Q92523	56	56	54	Carnitine O-palmitoyltransferase 1, muscle isoform	CPT1B	Carnitine O-palmitoyltransferase 1, muscle isoform	60.1	60.1	58.7	87.8	772	127000000000	3260200000	2365400000	7.5296e+09	2879000000	2931300000	5.331e+09	14003000000	6305800000	15682000000	6.5777e+09	6.6882e+09	4431100000	2792600000	6.4357e+09	4.588e+09	5.9202e+09	8.2328e+09	4.7969e+09	4.847e+09	9.1926e+09	5.6087e+09	60651000	193070000	73820000	75162000	136690000	359060000	200660	161690000	402100000	168660000	171490000	113620000	71604000	165020000	117640000	151800000
P01781	7	7	5	Ig heavy chain V-III region GAL		Ig heavy chain V-III region GAL	42.2	42.2	28.4	11.771	116	126000000000	31458000000	7557000000	2202300000	9792100000	6.6407e+09	2094000000	6.3998e+09	1915400000	6.52e+09	3154300000	1103800000	3.3346e+09	4313700000	2384400000	6.1322e+09	6.3159e+09	3471700000	6.4094e+09	12977000000	8.9912e+09	18192000000	1889200000	550580000	2448000000	1660200000	523490000	1599900000	1482900000	478850000	1630000000	788580000	275940000	833660000	1078400000	596100000	1533000000	1579000000
Q6FI13	12	12	3	Histone H2A type 2-A	HIST2H2AA3	Histone H2A type 2-A	46.2	46.2	28.5	14.095	130	125000000000	24992000000	5815000000	4.7124e+09	7.2544e+09	5873800000	5127400000	8394100000	4731000000	10052000000	5.72e+09	3629400000	8454100000	4.1268e+09	3848600000	9.5651e+09	5.0807e+09	6377500000	11627000000	4.4746e+09	1505400000	7.769e+09	1163000000	942490000	1450900000	1174800000	1025500000	1678800000	164380000	946200000	2010500000	1144000000	725880000	1690800000	825370000	769710000	1913000000	1016100000
P62140	24	24	11	Serine/threonine-protein phosphatase PP1-beta catalytic subunit	PPP1CB	Serine/threonine-protein phosphatase PP1-beta catalytic subunit	72.2	72.2	40.4	37.186	327	125000000000	7343900000	3936000000	3103000000	6.1453e+09	4074100000	3712000000	12303000000	2982800000	9.7691e+09	6.9178e+09	3348700000	9.6316e+09	2523300000	3.4677e+09	3031900000	4682200000	10439000000	11290000000	7356000000	6.9227e+09	7.688e+09	231530000	182530000	361490000	239650000	218350000	723710000	89566000	175460000	574650000	406930000	196980000	566560000	148430000	203980000	178340000	275420000
Q9NZN3	56	53	39	EH domain-containing protein 3	EHD3	EH domain-containing protein 3	82.8	82.8	64.1	60.886	535	125000000000	4468500000	4.9514e+09	8668200000	3498400000	4188600000	3.5373e+09	6.8143e+09	8.993e+09	6.6511e+09	12309000000	9.9115e+09	12767000000	2228700000	2218100000	2888800000	5696600000	5.5871e+09	4.8738e+09	7.2591e+09	2796400000	5.8484e+09	176840000	309580000	124940000	149590000	126330000	243370000	122550000	321180000	237540000	439600000	353980000	455980000	79598000	79219000	103170000	203450000
P46940	127	127	123	Ras GTPase-activating-like protein IQGAP1	IQGAP1	Ras GTPase-activating-like protein IQGAP1	65	65	63.7	189.25	1657	125000000000	1500200000	5602200000	3233600000	6.2531e+09	6.5154e+09	3364500000	11620000000	1885100000	8.95e+09	12072000000	2024600000	6123000000	2361500000	1995000000	4650800000	8325400000	5.0561e+09	7356000000	8.8327e+09	2738700000	7.1117e+09	67496000	38959000	75338000	78498000	40536000	140000000	101770000	22713000	107830000	145450000	24393000	73771000	28451000	24036000	56034000	100310000
P09497-2	30	30	29	Clathrin light chain B	CLTB	Isoform Non-brain of Clathrin light chain B	53.6	53.6	53.6	23.181	211	124000000000	13777000000	4764400000	5552000000	5.9391e+09	2867800000	6.1911e+09	8.6574e+09	3.4949e+09	7.3504e+09	8.0734e+09	5969100000	11815000000	4523500000	4.5345e+09	5.8507e+09	5367600000	5.5191e+09	9.4064e+09	4.9645e+09	3.9072e+09	7.6505e+09	529370000	616890000	659900000	318640000	687900000	961940000	177280000	388330000	816710000	897040000	663230000	1312800000	502610000	503840000	650080000	596400000
P12694	35	35	35	2-oxoisovalerate dehydrogenase subunit alpha, mitochondrial	BCKDHA	2-oxoisovalerate dehydrogenase subunit alpha, mitochondrial	71	71	71	50.47	445	124000000000	4954600000	5.7156e+09	3.3367e+09	7.7023e+09	2662800000	7488200000	7.4271e+09	4282300000	5.9527e+09	4757500000	4.2113e+09	9786600000	3655200000	4935200000	4287100000	3.5129e+09	14817000000	11488000000	4.605e+09	6361800000	6.7549e+09	228620000	133470000	308090000	106510000	299530000	297080000	4972100	171290000	238110000	190300000	168450000	391460000	146210000	197410000	171480000	140510000
Q15746	91	91	0	Myosin light chain kinase, smooth muscle	MYLK	Myosin light chain kinase, smooth muscle	36	36	0	210.71	1914	124000000000	1350200000	5439800000	2764800000	1749700000	4071600000	1319000000	4253600000	1053500000	7.5955e+09	13794000000	5.8897e+08	2329900000	4248600000	7.4269e+09	4609900000	13405000000	2237900000	2462100000	11083000000	956820000	1892900000	59128000	30052000	19018000	44257000	14337000	46235000	336220000	11451000	82560000	149940000	6401800	25325000	46180000	80728000	50107000	145710000
P61088	17	17	17	Ubiquitin-conjugating enzyme E2 N	UBE2N	Ubiquitin-conjugating enzyme E2 N	89.5	89.5	89.5	17.138	152	123000000000	12294000000	5.9828e+09	2711000000	6.8962e+09	3649900000	6.0758e+09	13175000000	2062000000	8.0038e+09	7.892e+09	3171600000	11025000000	2127500000	4213900000	1540600000	4.6215e+09	7.4205e+09	11052000000	7633600000	4609100000	7.8811e+09	598280000	271100000	689620000	364990000	607580000	1317500000	119230000	206200000	800380000	789200000	317160000	1102500000	212750000	421390000	154060000	462150000
O60763	56	56	55	General vesicular transport factor p115	USO1	General vesicular transport factor p115	49.6	49.6	48.9	107.89	962	123000000000	2853100000	4.8495e+09	4387400000	6.1684e+09	4.8036e+09	5041000000	8260100000	5178400000	7.7295e+09	7.1937e+09	4.9076e+09	6.0009e+09	4359900000	4658300000	5.8761e+09	7.2508e+09	6.1188e+09	12701000000	4.6078e+09	4.9681e+09	6.5678e+09	112780000	102030000	143450000	111710000	117230000	192100000	24497000	120430000	179760000	167290000	114130000	139560000	101390000	108330000	136650000	168620000
P39019	25	25	25	40S ribosomal protein S19	RPS19	40S ribosomal protein S19	83.4	83.4	83.4	16.06	145	122000000000	12162000000	4065500000	7076000000	4938100000	2855000000	4.7969e+09	2332100000	4.594e+09	4002000000	8292300000	4.7053e+09	10055000000	4399300000	3789000000	5.8676e+09	8.282e+09	11518000000	12359000000	4656600000	3.7684e+09	5820700000	406550000	707600000	493810000	285500000	479690000	233210000	345080000	459400000	400200000	829230000	470530000	1005500000	439930000	378900000	586760000	828200000
Q9H987	38	37	37	Synaptopodin 2-like protein	SYNPO2L	Synaptopodin 2-like protein	44.9	44.2	44.2	102.48	977	122000000000	3133900000	4.7978e+09	6.7101e+09	5293900000	3515000000	3.7904e+09	5475900000	10640000000	9.0299e+09	9.801e+09	7.4737e+09	10214000000	5126300000	6.739e+09	4.7259e+09	3651000000	4543400000	4.4903e+09	5401200000	3.2557e+09	7.5393e+09	123020000	172050000	135740000	90128000	97189000	140410000	175590	272830000	231530000	251310000	191630000	261890000	131440000	172790000	121180000	93615000
O14639-6	71	71	2	Actin-binding LIM protein 1	ABLIM1	Isoform 6 of Actin-binding LIM protein 1	85.3	85.3	2.4	84.558	748	122000000000	2337300000	5183000000	6.2961e+09	5442500000	4.0637e+09	7013500000	3.9674e+09	8.4619e+09	6425800000	5195600000	6515700000	5.4633e+09	5.8458e+09	7.453e+09	6.6714e+09	5.2476e+09	9.9442e+09	7.935e+09	4483300000	4.2881e+09	5.0735e+09	99673000	121080000	104660000	78148000	134870000	76297000	10905000	162730000	123570000	99915000	125300000	105060000	112420000	143330000	128300000	100920000
Q99523	16	16	16	Sortilin	SORT1	Sortilin	17.2	17.2	17.2	92.067	831	121000000000	3656500000	20023000000	21350000	15982000	3304200	4949400	201270000	26038000	104860000	18197000000	20320000	27670000000	0	30665000	13159000000	37626000	6143000	15854000	21975000000	1159800	19135000000	606760000	646960	484300	100130	149980	6099100	487260	789020	3177600	551430000	615750	838490000	0	929240	398750000	1140200
Q7Z7G0	42	42	42	Target of Nesh-SH3	ABI3BP	Target of Nesh-SH3	32.4	32.4	32.4	118.64	1075	121000000000	2416200000	8.2334e+09	6183300000	2052100000	7786100000	2407600000	2031100000	5076400000	2659300000	23289000000	7.4767e+09	4315300000	6720300000	2442600000	2848200000	7.0307e+09	3.1941e+09	1053600000	8.576e+09	617240000	3.9316e+09	164670000	123670000	41042000	155720000	48152000	40622000	257680000	101530000	53187000	465770000	149530000	86305000	134410000	48851000	56963000	140610000
Q15233	63	60	58	Non-POU domain-containing octamer-binding protein	NONO	Non-POU domain-containing octamer-binding protein	80.3	79	79	54.231	471	121000000000	5758800000	5.1773e+09	5890300000	6113800000	3.1913e+09	5562600000	6377000000	6258900000	8.3984e+09	7073600000	4935800000	11728000000	2827600000	3.9198e+09	7.2375e+09	4052800000	5.8748e+09	9.4505e+09	4729000000	2724500000	5.57e+09	246540000	280490000	291130000	151970000	264890000	303670000	182900000	298050000	399930000	336840000	235040000	558500000	134650000	186650000	344640000	192990000
Q96HC4-3	31	9	3	PDZ and LIM domain protein 5	PDLIM5	Isoform 3 of PDZ and LIM domain protein 5	86	24.8	12.1	23.823	214	120000000000	8564000000	5.688e+09	2624000000	4803500000	4680500000	7.7533e+09	4.5113e+09	3695100000	8.4007e+09	6.1768e+09	1989300000	7559900000	6.9278e+09	6.8916e+09	7536500000	8.7972e+09	5.3987e+09	9.7898e+09	5.2107e+09	4583300000	6.8524e+09	406290000	187430000	343110000	334320000	553810000	322230000	1818300	263940000	600050000	441200000	142100000	540000000	494850000	492260000	538320000	628370000
P35241	89	62	61	Radixin	RDX	Radixin	79.1	56.3	56.3	68.563	583	120000000000	3862200000	4421600000	3955300000	9.8948e+09	2334800000	4269100000	7.1045e+09	7.5184e+09	10240000000	5.2955e+09	3853200000	8.6072e+09	3.5603e+09	4060400000	4.8913e+09	5.5476e+09	6.9664e+09	10314000000	4.7388e+09	4.5106e+09	6.8575e+09	142630000	127590000	319190000	75315000	137710000	229180000	25422000	242530000	330310000	170820000	124300000	277650000	114850000	130980000	157780000	178960000
Q07021	10	10	10	Complement component 1 Q subcomponent-binding protein, mitochondrial	C1QBP	Complement component 1 Q subcomponent-binding protein, mitochondrial	34	34	34	31.362	282	119000000000	9142000000	7.137e+09	3358100000	6530300000	3898800000	6.9976e+09	8.3808e+09	4427400000	7.9764e+09	6.3181e+09	3758800000	6628300000	2186400000	3833500000	2186200000	4.768e+09	5.9497e+09	9.5306e+09	9.3393e+09	8.5847e+09	6.8434e+09	549000000	258320000	502330000	299910000	538280000	644680000	16362000	340570000	613570000	486010000	289140000	509870000	168180000	294880000	168170000	366770000
O43488	22	22	22	Aflatoxin B1 aldehyde reductase member 2	AKR7A2	Aflatoxin B1 aldehyde reductase member 2	60.4	60.4	60.4	39.589	359	119000000000	7900000000	3837400000	4852800000	6.36e+09	3171100000	6.5912e+09	7.8353e+09	6.1252e+09	8.6693e+09	6143300000	5.9326e+09	7338300000	3.8317e+09	5.2737e+09	6.3082e+09	4.7601e+09	9.5786e+09	7459000000	3285300000	4.4305e+09	4.969e+09	255830000	323520000	424000000	211410000	439410000	522360000	116490000	408350000	577950000	409550000	395510000	489220000	255450000	351580000	420550000	317340000
O95865	28	27	27	N(G),N(G)-dimethylarginine dimethylaminohydrolase 2	DDAH2	N(G),N(G)-dimethylarginine dimethylaminohydrolase 2	84.6	84.6	84.6	29.644	285	119000000000	7026100000	3.5278e+09	6743300000	6.0833e+09	3286000000	3143900000	6.5093e+09	6113200000	7.079e+09	6514900000	4260000000	6.6154e+09	3.612e+09	4791100000	9.4642e+09	4.083e+09	4310900000	8.2066e+09	5.5932e+09	2722300000	7.2035e+09	207520000	396660000	357840000	193290000	184930000	382900000	563580000	359600000	416410000	383230000	250590000	389140000	212470000	281830000	556720000	240170000
P13667	67	67	67	Protein disulfide-isomerase A4	PDIA4	Protein disulfide-isomerase A4	67.8	67.8	67.8	72.932	645	119000000000	3144400000	4603000000	5306200000	6302700000	3.8588e+09	4.2695e+09	7418600000	4.3493e+09	8.1074e+09	7776700000	4457500000	8.9984e+09	4.835e+09	3224800000	10446000000	5616500000	3174200000	8.0343e+09	5266100000	1939500000	5.7683e+09	121130000	139640000	165860000	101550000	112350000	195230000	150940000	114460000	213350000	204650000	117300000	236800000	127240000	84862000	274890000	147800000
Q9Y2D5-6	99	99	3	A-kinase anchor protein 2	AKAP2	Isoform 4 of A-kinase anchor protein 2	71.7	71.7	1.4	120.63	1090	119000000000	2324800000	4.417e+09	6.9991e+09	6493700000	3260600000	5509800000	7220000000	6407900000	5804900000	9.4028e+09	6.3731e+09	12009000000	3.5641e+09	4.0711e+09	5664600000	5.6423e+09	3.9286e+09	6.4762e+09	3819300000	2041400000	5.8909e+09	86607000	137240000	127330000	63932000	108040000	141570000	69945000	125650000	113820000	184370000	124960000	235470000	69885000	79826000	111070000	110630000
P08865	24	24	24	40S ribosomal protein SA	RPSA	40S ribosomal protein SA	69.5	69.5	69.5	32.854	295	118000000000	9064300000	5028600000	2920400000	6.1655e+09	4.3283e+09	5146000000	8.7495e+09	2533900000	8.0004e+09	6500300000	2661500000	8.0047e+09	2640000000	10791000000	3610300000	4504400000	7.0851e+09	8.0282e+09	6.1144e+09	4.7358e+09	7.6981e+09	386810000	224640000	474270000	332950000	395850000	673040000	199190000	194910000	615410000	500020000	204730000	615750000	203080000	830050000	277720000	346500000
P61313	25	25	25	60S ribosomal protein L15	RPL15	60S ribosomal protein L15	78.9	78.9	78.9	24.146	204	118000000000	10763000000	6401900000	3843300000	4.2089e+09	6974000000	6323500000	7.8378e+09	3.6555e+09	7031900000	6272900000	4.6059e+09	5.8995e+09	1831900000	2466500000	4086400000	3243700000	5828400000	9.2243e+09	9543500000	7162300000	10817000000	581990000	349390000	382630000	634000000	574860000	712520000	103160000	332320000	639260000	570260000	418710000	536310000	166540000	224230000	371490000	294880000
P47755	31	31	24	F-actin-capping protein subunit alpha-2	CAPZA2	F-actin-capping protein subunit alpha-2	92.7	92.7	79.7	32.949	286	118000000000	9048000000	2885900000	3392200000	4574800000	4.4489e+09	5841800000	11621000000	4790200000	8933300000	4.8331e+09	5010100000	4686400000	3245400000	5.3404e+09	5.1973e+09	6.7863e+09	6.1205e+09	7.4803e+09	6.2214e+09	7.508e+09	7.3853e+09	222000000	260940000	351900000	342220000	449370000	893900000	101620000	368480000	687180000	371780000	385390000	360490000	249640000	410800000	399790000	522020000
Q9NY65-2	37	1	1	Tubulin alpha-8 chain	TUBA8	Isoform 2 of Tubulin alpha-8 chain	80.2	4.7	4.7	42.953	383	118000000000	5917800000	15024000000	0	0	5785500000	17660000000	0	22719000000	0	13176000000	0	0	0	25124000000	0	18855000000	11969000	0	0	0	0	751190000	0	0	289270000	882990000	0	0	1136000000	0	658820000	0	0	0	1256200000	0	942770000
P23142-4	57	16	16	Fibulin-1	FBLN1	Isoform C of Fibulin-1	63.1	16.4	16.4	74.433	683	118000000000	4064400000	10025000000	1618000000	4371500000	5.6544e+09	1038700000	1729300000	3009700000	5.7587e+09	22384000000	1769800000	7817200000	2.6366e+09	8.5547e+08	4487400000	10379000000	9.4115e+08	3317100000	8.3744e+09	686960000	7.2898e+09	345700000	55792000	150740000	194980000	35816000	59633000	473200000	103780000	198580000	771850000	61029000	269560000	90917000	29499000	154740000	357890000
P41222	14	14	14	Prostaglandin-H2 D-isomerase	PTGDS	Prostaglandin-H2 D-isomerase	74.7	74.7	74.7	21.029	190	117000000000	14671000000	5650500000	2214000000	7.7044e+09	6098700000	3469600000	4.2636e+09	2207200000	5.8223e+09	9213900000	3489100000	6.4451e+09	6.097e+09	4.7669e+09	6326700000	5800700000	7659400000	9246700000	7.0556e+09	3.6691e+09	7.1803e+09	706310000	276750000	963040000	762340000	433700000	532950000	373280000	275900000	727780000	1151700000	436140000	805640000	762130000	595860000	790840000	725090000
Q9H2U2	34	34	34	Inorganic pyrophosphatase 2, mitochondrial	PPA2	Inorganic pyrophosphatase 2, mitochondrial	78.4	78.4	78.4	37.92	334	117000000000	5083200000	4528300000	2183600000	6.2396e+09	4017100000	4.0215e+09	16349000000	2750700000	13146000000	4235400000	2646100000	8.4006e+09	1974400000	2651900000	3.8329e+09	4123700000	8334600000	12047000000	4.2599e+09	5.1427e+09	5681500000	196880000	94939000	271290000	174660000	174850000	710840000	15036000	119600000	571570000	184150000	115050000	365240000	85842000	115300000	166650000	179290000
Q00577	38	38	29	Transcriptional activator protein Pur-alpha	PURA	Transcriptional activator protein Pur-alpha	70.5	70.5	63.7	34.91	322	117000000000	14638000000	4.6132e+09	6476400000	5920500000	2887200000	4119200000	7023300000	8393900000	5.1376e+09	6.995e+09	5.2782e+09	9372700000	4.268e+09	4400600000	5.6896e+09	4596000000	5326200000	6.2544e+09	4.9128e+09	5188000000	7003200000	576650000	809560000	740060000	360900000	514900000	877910000	406230000	1049200000	642200000	874370000	659770000	1171600000	533500000	550070000	711200000	574500000
P00390	39	39	39	Glutathione reductase, mitochondrial	GSR	Glutathione reductase, mitochondrial	70.9	70.9	70.9	56.256	522	117000000000	5091500000	4.5272e+09	3758900000	6.8797e+09	4252100000	5388900000	12237000000	2.8658e+09	9.0001e+09	6.8722e+09	6.3016e+09	8.9115e+09	2736400000	3.4879e+09	4.9969e+09	5.6192e+09	7296600000	7.8636e+09	3914800000	4652600000	5.2477e+09	196830000	163430000	299120000	184870000	234300000	532020000	12822000	124600000	391310000	298790000	273980000	387460000	118970000	151650000	217260000	244310000
P30837	45	43	41	Aldehyde dehydrogenase X, mitochondrial	ALDH1B1	Aldehyde dehydrogenase X, mitochondrial	69.8	68.3	66.7	57.206	517	117000000000	5306400000	6332100000	3.4522e+09	3265700000	5653300000	3572100000	4.2331e+09	4938400000	6.2254e+09	8.4715e+09	1393100000	2577000000	2.6668e+09	3132100000	2560000000	10478000000	5.0345e+09	5.4708e+09	10121000000	5.3141e+09	4.589e+09	287820000	156920000	148440000	256970000	162370000	192410000	784520000	224470000	282970000	385070000	63322000	117140000	121220000	142370000	116370000	476290000
P05090	12	12	12	Apolipoprotein D	APOD	Apolipoprotein D	35.4	35.4	35.4	21.275	189	116000000000	12944000000	8.843e+09	2319100000	7.1255e+09	2046300000	8.4995e+08	4184600000	2602800000	9.617e+09	7.2705e+09	1740500000	9.106e+09	10394000000	2041600000	5.8554e+09	4.6672e+09	2410500000	3117700000	13125000000	2780900000	8.3459e+09	982560000	257680000	791720000	227370000	94439000	464960000	894460000	289200000	1068600000	807830000	193390000	1011800000	1154900000	226840000	650610000	518580000
Q96AB3	14	14	14	Isochorismatase domain-containing protein 2, mitochondrial	ISOC2	Isochorismatase domain-containing protein 2	89.8	89.8	89.8	22.337	205	116000000000	14504000000	6.819e+09	3933000000	7.2423e+09	4200100000	3427600000	7925500000	3219200000	6.1748e+09	5.479e+09	3328400000	8.0585e+09	3217000000	2286500000	4.6232e+09	5.7618e+09	8199700000	13849000000	6717700000	3378700000	7.4204e+09	852380000	491630000	905290000	525010000	428460000	990690000	95911000	402400000	771850000	684870000	416060000	1007300000	402130000	285810000	577900000	720220000
P30711	21	21	20	Glutathione S-transferase theta-1	GSTT1	Glutathione S-transferase theta-1	67.9	67.9	65	27.335	240	116000000000	11594000000	4750500000	1399200000	5048100000	7437900000	9.209e+09	17816000000	2589700000	15022000000	3512800000	1700500000	6.3083e+09	4.6631e+09	3.1155e+09	4292200000	3482600000	6.7584e+09	4.7323e+09	4.0854e+09	3.8885e+09	4.4168e+09	475050000	139920000	504810000	743790000	920900000	1781600000	170760000	258970000	1502200000	351280000	170050000	630830000	466310000	311550000	429220000	348260000
P29218	28	28	28	Inositol monophosphatase 1	IMPA1	Inositol monophosphatase 1	70.4	70.4	70.4	30.188	277	116000000000	7279000000	4.2618e+09	3319400000	4383100000	4.8289e+09	5.1342e+09	6319900000	4.372e+09	5.1298e+09	4.9369e+09	4.9688e+09	5148800000	6559100000	4094100000	5.4414e+09	7.9654e+09	8377100000	11098000000	7.0106e+09	5.5962e+09	6781900000	266360000	207460000	273940000	301810000	320890000	395000000	46069000	273250000	320610000	308560000	310550000	321800000	409940000	255880000	340090000	497840000
Q14974	32	32	32	Importin subunit beta-1	KPNB1	Importin subunit beta-1	30	30	30	97.169	876	116000000000	2889800000	6.9132e+09	5093700000	6536400000	3687700000	4.0048e+09	6876700000	6.0469e+09	5713400000	7503700000	4811100000	10310000000	3444900000	5269200000	5210100000	4.6811e+09	6.2245e+09	6849200000	4544900000	4217700000	5.987e+09	172830000	127340000	163410000	92192000	100120000	171920000	41614000	151170000	142830000	187590000	120280000	257750000	86123000	131730000	130250000	117030000
P24310	5	5	5	Cytochrome c oxidase subunit 7A1, mitochondrial	COX7A1	Cytochrome c oxidase subunit 7A1, mitochondrial	41.8	41.8	41.8	9.1174	79	115000000000	22974000000	6460100000	4.5346e+09	6397300000	5359500000	8.4127e+09	11909000000	3.5601e+09	9.0084e+09	5253500000	3.9046e+09	5.2685e+09	3041200000	4.8122e+09	3.4216e+09	1941800000	5.6501e+09	6.4009e+09	4712100000	8.176e+09	6.5976e+09	1292000000	906920000	1279500000	1071900000	1682500000	2381900000	9218600	712020000	1801700000	1050700000	780910000	1053700000	608240000	962440000	684330000	388370000
P30085	30	30	30	UMP-CMP kinase	CMPK1	UMP-CMP kinase	85.7	85.7	85.7	22.222	196	115000000000	10462000000	5602500000	6.0608e+09	5490500000	3926800000	5165100000	4.6183e+09	5813100000	4940000000	5061400000	5.7166e+09	7333800000	4791900000	5138700000	5.359e+09	6308700000	11389000000	7.8578e+09	4.7411e+09	3.8307e+09	3417900000	509310000	550980000	499140000	356980000	469550000	419850000	229230000	528460000	449090000	460130000	519690000	666710000	435630000	467160000	487180000	573520000
O14818	36	36	28	Proteasome subunit alpha type-7	PSMA7	Proteasome subunit alpha type-7	80.6	80.6	71.4	27.887	248	115000000000	8209300000	3913800000	5.5317e+09	6.3535e+09	5413500000	5.3709e+09	7.1955e+09	6.4405e+09	6704000000	5885800000	4363400000	5872200000	3317700000	4240500000	4862500000	5.9537e+09	8752600000	7.6076e+09	5153300000	5.3134e+09	4.5268e+09	279560000	395120000	453820000	386680000	383630000	513960000	154120000	460030000	478860000	420410000	311670000	419440000	236980000	302900000	347320000	425260000
P24043	173	173	173	Laminin subunit alpha-2	LAMA2	Laminin subunit alpha-2	52.8	52.8	52.8	343.9	3122	115000000000	698910000	5.6477e+09	6.7656e+09	3698100000	5.986e+09	5389700000	3.6108e+09	9.8833e+09	4769800000	7288700000	8.4729e+09	6010600000	2599500000	5933100000	4.8536e+09	4579200000	9.2022e+09	6155700000	4.8953e+09	3.3872e+09	4.8383e+09	34437000	41254000	22549000	36500000	32864000	22017000	3982500	60264000	29084000	44443000	51664000	36650000	15851000	36177000	29595000	27922000
P22105	175	175	175	Tenascin-X	TNXB	Tenascin-X	45.4	45.4	45.4	458.22	4242	115000000000	619040000	9.041e+09	5.7543e+09	1445400000	7.9492e+09	2807100000	1896000000	5.9305e+09	1664300000	14571000000	3.8096e+09	3570100000	7.6463e+09	3635100000	2009700000	8.0586e+09	3512300000	2739800000	10337000000	1432200000	4779300000	48870000	31104000	7812700	42969000	15173000	10248000	64515000	32056000	8996200	78760000	20592000	19298000	41332000	19649000	10863000	43560000
P10599	16	16	16	Thioredoxin	TXN	Thioredoxin	99	99	99	11.737	105	114000000000	16268000000	5.0236e+09	5.17e+09	5818500000	7.9955e+09	7752600000	8527500000	5.4572e+09	8.8318e+09	6.5776e+09	6.3901e+09	6159700000	3716600000	5773500000	4922000000	5602500000	3626200000	2857300000	3019400000	2739000000	3.9641e+09	717660000	738570000	831220000	1142200000	1107500000	1218200000	564610000	779610000	1261700000	939660000	912880000	879950000	530940000	824780000	703150000	800360000
P24844	18	18	10	Myosin regulatory light polypeptide 9	MYL9	Myosin regulatory light polypeptide 9	66.3	66.3	39.5	19.827	172	114000000000	12643000000	6.6898e+09	4031200000	2881500000	5245600000	1773800000	9.1368e+09	3238300000	12913000000	14947000000	2184300000	3331200000	2484000000	5.966e+09	4.1385e+09	14636000000	2400000000	3027000000	7341400000	8.1857e+08	3565700000	743320000	447910000	320170000	582850000	197090000	1015200000	337490000	359810000	1434700000	1660700000	242700000	370130000	276000000	662890000	459830000	1626200000
P00352	52	48	48	Retinal dehydrogenase 1	ALDH1A1	Retinal dehydrogenase 1	78	76.4	76.4	54.861	501	114000000000	4743300000	4.3572e+09	1014900000	8204100000	2082800000	1547500000	12719000000	9.0333e+08	16639000000	3152000000	7.9295e+08	9.635e+09	2017400000	1502900000	8.2662e+09	4718400000	3.7864e+09	13242000000	5288500000	3.6945e+09	7.7875e+09	181550000	42286000	341840000	86782000	64481000	529950000	103610000	37639000	693280000	131330000	33039000	401460000	84060000	62619000	344420000	196600000
Q96AC1-3	63	63	2	Fermitin family homolog 2	FERMT2	Isoform 3 of Fermitin family homolog 2	75.3	75.3	2	78.675	687	114000000000	3067600000	3.579e+09	5337200000	2875900000	2926200000	2227200000	14070000000	5063800000	9.9245e+09	7.4994e+09	4193300000	4.5083e+09	3354300000	8092500000	3448600000	6.4026e+09	5703100000	5253900000	4771800000	3.3125e+09	3747700000	96730000	144250000	77726000	79086000	60195000	380260000	194820000	136860000	268230000	202690000	113330000	121850000	90658000	218720000	93204000	173040000
O00159	89	88	3	Unconventional myosin-Ic	MYO1C	Unconventional myosin-Ic	62.7	61.8	3	121.68	1063	114000000000	2028000000	3.8511e+09	2845300000	6606500000	3589800000	1882500000	16062000000	2797400000	14419000000	7852100000	3024300000	6.6171e+09	1807300000	2438300000	3.4823e+09	4.9739e+09	5.1696e+09	7.0043e+09	6828400000	2872700000	8484600000	68770000	50808000	117970000	64103000	33616000	286820000	17137000	49954000	257480000	140220000	54005000	118160000	32274000	43541000	62184000	88820000
P60900	30	30	30	Proteasome subunit alpha type-6	PSMA6	Proteasome subunit alpha type-6	64.2	64.2	64.2	27.399	246	113000000000	6648400000	5.4794e+09	3337900000	5.8765e+09	4.8112e+09	4.1156e+09	8.4878e+09	3848300000	9.0014e+09	6381500000	3.9451e+09	5.9713e+09	2.5901e+09	4897600000	4.63e+09	5.4853e+09	7906600000	5.9121e+09	6.1732e+09	7806600000	5017400000	322320000	196350000	345670000	283010000	242090000	499290000	79332000	226370000	529490000	375380000	232070000	351250000	152360000	288090000	272350000	322660000
O75874	54	52	52	Isocitrate dehydrogenase [NADP] cytoplasmic	IDH1	Isocitrate dehydrogenase [NADP] cytoplasmic	92.8	92.8	92.8	46.659	414	113000000000	4526600000	5.3514e+09	3024200000	5572800000	1974800000	6366500000	11552000000	3.9627e+09	10903000000	5.4733e+09	4040900000	5.4674e+09	2883100000	2774800000	6.0961e+09	5.3441e+09	7.661e+09	6.0336e+09	6743800000	5864700000	4887600000	214060000	120970000	222910000	78992000	254660000	462090000	47440000	158510000	436130000	218930000	161630000	218690000	115320000	110990000	243840000	213760000
P10643	68	68	55	Complement component C7	C7	Complement component C7	69.4	69.4	64.3	93.517	843	113000000000	2360000000	5166000000	1899400000	7329000000	2.6783e+09	412140000	4.168e+09	1624500000	12402000000	11035000000	1177400000	6.1006e+09	5.1987e+09	1559200000	7.3659e+09	5.7613e+09	1719700000	5566100000	9.5411e+09	2414400000	10950000000	107630000	39572000	152690000	55798000	8586300	86834000	191920000	33844000	258380000	229890000	24530000	127090000	108310000	32483000	153460000	120030000
P63000	16	15	9	Ras-related C3 botulinum toxin substrate 1	RAC1	Ras-related C3 botulinum toxin substrate 1	52.1	46.4	34.4	21.45	192	112000000000	14001000000	5866600000	5.0468e+09	6.2596e+09	3165100000	3.776e+09	6.9598e+09	3687500000	4508200000	9.3131e+09	5.2343e+09	8.3282e+09	2735800000	3.4317e+09	4.1211e+09	5595400000	6.0273e+09	8546600000	5.9012e+09	4.9389e+09	6.0566e+09	733320000	630850000	782460000	395640000	472000000	869980000	313890000	460940000	563520000	1164100000	654290000	1041000000	341970000	428970000	515130000	699420000
Q02338	30	30	30	D-beta-hydroxybutyrate dehydrogenase, mitochondrial	BDH1	D-beta-hydroxybutyrate dehydrogenase, mitochondrial	73.2	73.2	73.2	38.157	343	112000000000	6246000000	4384100000	2956600000	6.7017e+09	4206600000	8.9104e+09	7.3805e+09	2036200000	3.6551e+09	6.7814e+09	2305400000	4.8667e+09	2.4883e+09	4885600000	1384900000	5.9606e+09	12964000000	8.9958e+09	7.745e+09	7.3794e+09	6.4225e+09	243560000	164250000	372320000	233700000	495020000	410030000	977130	113120000	203060000	376740000	128080000	270370000	138240000	271420000	76941000	331140000
P02760	37	37	36	Protein AMBP	AMBP	Protein AMBP	65.3	65.3	63.4	38.999	352	112000000000	7015900000	7.1749e+09	3.6052e+09	7615200000	4845700000	1825700000	9623400000	2931400000	4.9569e+09	4535100000	2663400000	5187100000	7.9875e+09	4.7142e+09	8.4092e+09	6315100000	2772900000	5794000000	6.9746e+09	2434000000	7.3522e+09	448430000	225330000	475950000	302850000	114110000	601460000	283560000	183210000	309810000	283440000	166470000	324190000	499220000	294640000	525570000	394700000
Q96KP4	44	44	44	Cytosolic non-specific dipeptidase	CNDP2	Cytosolic non-specific dipeptidase	88.2	88.2	88.2	52.878	475	112000000000	4156300000	7291700000	3933100000	4065500000	4842300000	4.839e+09	9.4188e+09	2.9835e+09	6.2066e+09	6058400000	2328600000	8.0251e+09	2.6632e+09	2647400000	2836400000	8.1607e+09	9.0015e+09	8.1978e+09	7.0615e+09	5.4048e+09	5.3641e+09	270060000	145670000	150580000	179350000	179220000	348840000	32931000	110500000	229870000	224380000	86246000	297230000	98636000	98053000	105050000	302250000
P13807-2	46	46	46	Glycogen [starch] synthase, muscle	GYS1	Isoform 2 of Glycogen [starch] synthase, muscle	68.2	68.2	68.2	76.482	673	112000000000	3504600000	3.8582e+09	4.1872e+09	3.6399e+09	5063100000	10078000000	12075000000	4.5035e+09	5.3527e+09	5658000000	4963300000	5310400000	1787100000	5664600000	1461400000	4813300000	7.4422e+09	5.8814e+09	5927800000	8.7451e+09	4826300000	120570000	130850000	113750000	158220000	314940000	377330000	28423000	140740000	167270000	176810000	155100000	165950000	55846000	177020000	45670000	150420000
Q5SSJ5	58	58	58	Heterochromatin protein 1-binding protein 3	HP1BP3	Heterochromatin protein 1-binding protein 3	66	66	66	61.206	553	112000000000	4460500000	3.8639e+09	6581700000	6.2735e+09	3.3016e+09	4001700000	6075900000	5.5896e+09	6.6321e+09	6.85e+09	5612500000	9.4148e+09	2833400000	6.3689e+09	7.9471e+09	3524200000	5.1259e+09	7.9079e+09	4.455e+09	1757400000	6.0961e+09	154560000	263270000	250940000	132070000	160070000	243030000	51984000	223580000	265290000	274000000	224500000	376590000	113340000	254750000	317880000	140970000
P12270	169	169	169	Nucleoprotein TPR	TPR	Nucleoprotein TPR	63	63	63	267.29	2363	112000000000	1033300000	9748600000	3.6566e+09	3643600000	1249600000	3085300000	8.7931e+09	8074100000	15924000000	4571200000	4193500000	16147000000	2505700000	4286200000	4268500000	3.0472e+09	3975800000	5.0262e+09	2601300000	2155400000	3805900000	90265000	33858000	33737000	11570000	28567000	81417000	7797600	74760000	147440000	42326000	38829000	149500000	23201000	39687000	39523000	28215000
Q9Y2Z9	27	27	27	Ubiquinone biosynthesis monooxygenase COQ6, mitochondrial	COQ6	Ubiquinone biosynthesis monooxygenase COQ6, mitochondrial	56.6	56.6	56.6	50.869	468	111000000000	6511800000	6294100000	3467800000	7474800000	5880100000	6587900000	8.6202e+09	3572900000	7780900000	5.9865e+09	4.7357e+09	6.0195e+09	2211300000	3205100000	1907200000	4.3022e+09	7.7834e+09	9140400000	5301900000	5988900000	4406900000	370240000	203990000	439690000	345890000	387520000	507070000	1904400	210170000	457700000	352150000	278570000	354090000	130080000	188530000	112190000	253070000
P30533	50	50	50	Alpha-2-macroglobulin receptor-associated protein	LRPAP1	Alpha-2-macroglobulin receptor-associated protein	74.8	74.8	74.8	41.465	357	111000000000	5526800000	8.1621e+09	6.2727e+09	4817300000	3371000000	3.6521e+09	4.8902e+09	5148900000	5184800000	6983500000	5800500000	9310200000	3.3004e+09	3828100000	5.3953e+09	6.1488e+09	4670500000	8.006e+09	4.5633e+09	3822100000	5183000000	408100000	313630000	240870000	168550000	182610000	244510000	101290000	257450000	259240000	349180000	290030000	465510000	165020000	191400000	269760000	307440000
Q15582	56	56	56	Transforming growth factor-beta-induced protein ig-h3	TGFBI	Transforming growth factor-beta-induced protein ig-h3	63.3	63.3	63.3	74.68	683	111000000000	3587400000	7.0258e+09	3271100000	4.0333e+09	6843600000	2246800000	4.8597e+09	4.3419e+09	5.0991e+09	10227000000	4618600000	5317700000	3.4145e+09	3163900000	2802500000	10326000000	2902800000	3838100000	11656000000	2780800000	5.5166e+09	226640000	105520000	130110000	220760000	72477000	156770000	223390000	140060000	164490000	329900000	148990000	171540000	110150000	102060000	90402000	333100000
Q5JRX3	66	66	66	Presequence protease, mitochondrial	PITRM1	Presequence protease, mitochondrial	57.2	57.2	57.2	117.41	1037	111000000000	2023100000	2.9303e+09	2990500000	4898900000	3378200000	5.2333e+09	7.3046e+09	5662300000	9.2505e+09	6235600000	5.767e+09	8976100000	1263100000	2.9737e+09	1878100000	5993200000	11644000000	12600000000	4283400000	3454300000	4.1442e+09	53278000	54372000	89071000	61421000	95151000	132810000	7437000	102950000	168190000	113370000	104850000	163200000	22966000	54067000	34147000	108970000
Q8IVF2-3	39	39	36	Protein AHNAK2	AHNAK2	Isoform 3 of Protein AHNAK2	26.8	26.8	25.7	605.64	5695	110000000000	363340000	7854700000	5.2531e+08	10784000000	9.3449e+09	763740000	3.4655e+09	5.9327e+08	5829100000	2089800000	7.425e+08	7.3855e+09	8.9216e+09	9.8881e+08	10404000000	14955000000	9.2178e+08	2436000000	11913000000	832120000	8.2062e+09	25838000	1728000	35475000	30740000	2512300	11400000	4936900	1951600	19175000	6874200	2442400	24294000	29347000	3252700	34222000	49193000
O00429	74	74	1	Dynamin-1-like protein	DNM1L	Dynamin-1-like protein	82.5	82.5	4.3	81.876	736	109000000000	2188800000	4.8915e+09	4235200000	6984600000	3.555e+09	4746400000	9.9015e+09	4.3364e+09	9018900000	4970600000	4.2266e+09	5.9322e+09	2640800000	4160900000	2491500000	5.0997e+09	6.907e+09	8.2373e+09	4524200000	5.4675e+09	6.6631e+09	97829000	84703000	139690000	71100000	94928000	198030000	8997700	86728000	180380000	99412000	84533000	118640000	52816000	83218000	49830000	101990000
P07814	122	122	121	Bifunctional glutamate/proline--tRNA ligase	EPRS	Bifunctional glutamate/proline--tRNA ligase	62.1	62.1	62.1	170.59	1512	109000000000	1331200000	5.4148e+09	2553400000	6289200000	3780200000	5269300000	9.592e+09	2812100000	7843600000	5605200000	3047100000	7.2627e+09	2977700000	3076300000	3.6028e+09	4.9275e+09	7219700000	9336400000	6.2692e+09	4533200000	6826600000	66034000	31139000	76698000	46100000	64260000	116980000	11178000	34294000	95654000	68357000	37160000	88570000	36314000	37516000	43936000	60092000
Q14152	129	129	129	Eukaryotic translation initiation factor 3 subunit A	EIF3A	Eukaryotic translation initiation factor 3 subunit A	64.5	64.5	64.5	166.57	1382	109000000000	1887000000	4.4193e+09	5.3347e+09	5.6826e+09	2146800000	5.1241e+09	8.6745e+09	5257600000	6.4562e+09	6.8682e+09	5242700000	7.5084e+09	3698100000	5.4772e+09	5.4721e+09	4036300000	4.8531e+09	8250700000	3.3571e+09	3597100000	5179200000	76195000	91978000	97976000	37014000	88346000	149560000	48411000	90648000	111310000	118420000	90392000	129460000	63760000	94435000	94346000	69591000
P17066	24	3	3	Heat shock 70 kDa protein 6	HSPA6	Heat shock 70 kDa protein 6	24	5	5	71.027	643	108000000000	2914900000	9.0735e+09	3453300000	8.4862e+09	7720800000	1491700000	3942300000	3.7259e+09	2657600000	3841900000	8.5571e+09	5227500000	4.8254e+09	3345300000	6.7734e+09	3.9178e+09	8319500000	6.2783e+09	2148000000	5876600000	4.7162e+09	245230000	93333000	229360000	208670000	40317000	106550000	93865000	100700000	71827000	103830000	231270000	141280000	130420000	90414000	183070000	105890000
P20774	30	30	30	Mimecan	OGN	Mimecan	56.7	56.7	56.7	33.922	298	108000000000	6369500000	5.0628e+09	794270000	1861300000	7.4695e+09	998220000	12067000000	1706000000	2.9845e+09	13020000000	1525800000	4235200000	7.1888e+09	1531500000	6.7366e+09	5.9696e+09	1449100000	3365800000	7065400000	953750000	4.3767e+09	297810000	46722000	109490000	439380000	58719000	709820000	1054100000	100350000	175560000	765900000	89751000	249130000	422870000	90090000	396270000	351150000
P05023	76	50	50	Sodium/potassium-transporting ATPase subunit alpha-1	ATP1A1	Sodium/potassium-transporting ATPase subunit alpha-1	50.9	33.6	33.6	112.89	1023	108000000000	2410500000	3.5243e+09	4.7124e+09	7135300000	3.2669e+09	5.2817e+09	7498600000	3718500000	8.67e+09	5013800000	5.4217e+09	8427200000	2222000000	2305300000	5890400000	3.6312e+09	7.161e+09	8.4882e+09	3432600000	3.4653e+09	6.8365e+09	78317000	104720000	158560000	72597000	117370000	166640000	52640000	82633000	192670000	111420000	120480000	187270000	49378000	51229000	130900000	80694000
Q07020	24	24	24	60S ribosomal protein L18	RPL18	60S ribosomal protein L18	67	67	67	21.634	188	107000000000	15255000000	4.4354e+09	4.7836e+09	3819500000	4680400000	3289700000	6.2475e+09	4121000000	5679300000	5.9619e+09	4.0411e+09	7032100000	3186500000	5773800000	4.7247e+09	4305500000	8.1739e+09	7872600000	5197700000	3.7156e+09	7.5897e+09	633630000	683370000	545650000	668630000	469960000	892500000	307910000	588710000	811330000	851700000	577300000	1004600000	455220000	824830000	674960000	615070000
P62081	34	34	34	40S ribosomal protein S7	RPS7	40S ribosomal protein S7	93.3	93.3	93.3	22.127	194	107000000000	10681000000	3552500000	6077300000	6627700000	3.7128e+09	3419400000	6.9687e+09	3.8035e+09	7.564e+09	4.8365e+09	3709400000	10890000000	2619100000	3162800000	3.7922e+09	5.3621e+09	4.6557e+09	12983000000	3634500000	2382400000	5472300000	355250000	607730000	662770000	371280000	341940000	696870000	158650000	380350000	756400000	483650000	370940000	1089000000	261910000	316280000	379220000	536210000
P35998	49	49	49	26S protease regulatory subunit 7	PSMC2	26S protease regulatory subunit 7	82.4	82.4	82.4	48.633	433	107000000000	3823600000	5011200000	2995800000	5408800000	3231300000	4.6712e+09	6.5219e+09	2698200000	6.3236e+09	4825100000	3564800000	9.0912e+09	3.3752e+09	3339900000	4473200000	4803400000	7.2799e+09	8.9385e+09	6.1617e+09	5.1122e+09	8.0865e+09	178970000	106990000	193170000	115400000	166830000	232920000	40928000	96364000	225840000	172320000	127310000	324690000	120540000	119280000	159760000	171550000
P10412	24	4	4	Histone H1.4	HIST1H1E	Histone H1.4	44.7	13.7	13.7	21.865	219	106000000000	11810000000	3454700000	4902900000	4.86e+09	3839700000	6.3581e+09	4.821e+09	7.3506e+09	8.9106e+09	5.5536e+09	5796300000	3997100000	4820900000	2417700000	3.1899e+09	2859500000	8.046e+09	5095100000	5562100000	4177100000	8.2491e+09	383860000	544770000	540000000	426640000	706460000	535660000	225790000	816730000	990070000	617070000	644040000	444130000	535660000	268640000	354430000	317720000
P16671	25	25	25	Platelet glycoprotein 4	CD36	Platelet glycoprotein 4	41.5	41.5	41.5	53.053	472	106000000000	6633100000	4.6338e+09	3.3016e+09	3.4724e+09	4.9546e+09	5.0309e+09	8.1528e+09	5.5945e+09	9.7717e+09	6.6105e+09	5.1029e+09	4.3472e+09	3955000000	4.2515e+09	2.9402e+09	3108200000	6.5338e+09	3.1551e+09	7.6993e+09	7.229e+09	6.283e+09	289610000	206350000	217030000	309670000	314430000	509550000	123080	349660000	610730000	413150000	318930000	271700000	247190000	265720000	183770000	194260000
Q9NXA8	27	27	27	NAD-dependent protein deacylase sirtuin-5, mitochondrial	SIRT5	NAD-dependent protein deacylase sirtuin-5, mitochondrial	61.3	61.3	61.3	33.881	310	106000000000	5590700000	4960400000	3914800000	4708400000	3005100000	7.1103e+09	5.5069e+09	3414100000	4039400000	4.4415e+09	3029300000	4.8985e+09	3.3166e+09	5.1665e+09	3391200000	4814700000	11605000000	9047200000	6.0897e+09	7.6417e+09	6.0553e+09	261070000	206040000	247810000	158170000	374220000	289840000	3494500	179690000	212600000	233760000	159440000	257810000	174560000	271920000	178480000	253410000
Q9BSH4	28	28	28	Translational activator of cytochrome c oxidase 1	TACO1	Translational activator of cytochrome c oxidase 1	72.1	72.1	72.1	32.477	297	106000000000	7585500000	4762900000	6.8136e+09	5.1866e+09	4108900000	6891800000	5.984e+09	5.4181e+09	4413800000	5401300000	5993100000	3955200000	3261100000	5.047e+09	4162500000	4.6265e+09	8152300000	9402100000	3306500000	5.0511e+09	4002000000	340210000	486680000	370470000	293490000	492270000	427430000	18336000	387010000	315270000	385810000	428080000	282510000	232940000	360500000	297320000	330470000
P61254	29	29	6	60S ribosomal protein L26	RPL26	60S ribosomal protein L26	82.8	82.8	15.2	17.258	145	106000000000	17613000000	3545500000	7688800000	6.4528e+09	3069300000	5.6995e+09	3.9802e+09	5.2684e+09	3.9215e+09	5003900000	5.694e+09	6.7608e+09	5.0091e+09	5023100000	6.5683e+09	4.0686e+09	5.1484e+09	9.4612e+09	4.5455e+09	3124200000	4.6791e+09	590920000	1281500000	1075500000	511560000	949920000	663370000	161430000	878060000	653580000	833990000	949000000	1126800000	834850000	837190000	1094700000	678100000
P84098	29	29	29	60S ribosomal protein L19	RPL19	60S ribosomal protein L19	64.8	64.8	64.8	23.466	196	106000000000	17638000000	3.1824e+09	5164800000	6029200000	3032800000	5.2173e+09	4859100000	4652500000	5.2715e+09	7.1174e+09	5.2151e+09	7.7474e+09	3670800000	3.9771e+09	5321100000	3685700000	8862100000	9.389e+09	4.8655e+09	3956400000	3357500000	530390000	860800000	1004900000	505460000	869550000	809850000	209320000	775420000	878580000	1186200000	869180000	1291200000	611810000	662850000	886840000	614280000
P62191	49	49	49	26S protease regulatory subunit 4	PSMC1	26S protease regulatory subunit 4	73	73	73	49.184	440	106000000000	4255000000	4.3978e+09	3762500000	4914200000	3385500000	4.7245e+09	6135800000	3.6864e+09	5.526e+09	5859700000	3652900000	8.1352e+09	2851100000	3434200000	4.3818e+09	7130900000	8162800000	9.8145e+09	4.2013e+09	4.4336e+09	6880100000	175910000	150500000	196570000	135420000	188980000	245430000	36166000	147450000	221040000	234390000	146120000	325410000	114040000	137370000	175270000	285240000
[truncated: 6,574 more rows]
[truncated: 26 more columns]

## Sheet: Legend
Column header	Legend explanation
Protein ID	UniProt (http://www.uniprot.org) ID of the protein. Proteins are sorted by intensity in descending order.
Peptide Counts (all)	Number of peptides associated with the protein.
Peptide Counts (razor+unique)	Number of unique and razor peptides associated with the protein.
[truncated: 14 more rows]
