# Supplementary material for: Quantitative Proteomics of Human Heart Samples Collected In Vivo Reveal the Remodeled Protein Landscape of Dilated Left Atrium Without Atrial Fibrillation
Source: Mol Cell Proteomics. 2020 Apr 14;19(7):1132–44. doi: 10.1074/mcp.RA119.001878 (PMC7338087; doi:10.1074/mcp.RA119.001878)
Supplement: Supplementary Table S3 [file 157217_1_supp_489910_q6xgkc.xlsx]

## Sheet: Sup. Table S3 Sig. V vs A
Supplementary Table S3: Significantly different proteins between human atria and left ventricle as determined by volcano plot analysis.
Tissue significance	Gene name	Protein name	Canonical protein ID	p-value	Ratio Ventricle / Atria
Ventricle	PLIN2	Perilipin-2	Q99541	2.04727e-05	27.8577
Ventricle	SMYD2	N-lysine methyltransferase SMYD2	Q9NRG4	3.54843e-05	25.8171
Ventricle	ANKRD2	Ankyrin repeat domain-containing protein 2	Q9GZV1	1.52974e-09	24.0542
Ventricle	FILIP1L	Filamin A-interacting protein 1-like	Q4L180	0.000405144	22.7881
Ventricle	UIMC1	BRCA1-A complex subunit RAP80	Q96RL1	0.00853161	21.1739
Ventricle	TRIM72	Tripartite motif-containing protein 72	Q6ZMU5	0.00206392	17.0693
Ventricle	CPVL	Probable serine carboxypeptidase CPVL	Q9H3G5	6.06868e-07	16.2456
Ventricle	AKAP17A	A-kinase anchor protein 17A	Q02040	0.00318408	16.2075
Ventricle	ITGA9	Integrin alpha-9	Q13797	0.00118796	15.0414
Ventricle	NAA25	N-alpha-acetyltransferase 25, NatB auxiliary subunit	Q14CX7	0.00846212	14.4339
Ventricle	EPDR1	Mammalian ependymin-related protein 1	Q9UM22	0.000295153	13.7022
Ventricle	THBS4	Thrombospondin-4	P35443	0.010778	12.488
Ventricle	TMEM159	Promethin	Q96B96	4.81161e-06	12.1296
Ventricle	KIDINS220	Kinase D-interacting substrate of 220 kDa	Q9ULH0	2.50811e-05	11.657
Ventricle	GAS2	Growth arrest-specific protein 2	O43903	2.21849e-05	11.2637
Ventricle	HAPLN1	Hyaluronan and proteoglycan link protein 1	P10915	0.00732096	10.4402
Ventricle	INPP4B	Type II inositol 3,4-bisphosphate 4-phosphatase	O15327	4.94656e-05	10.3639
Ventricle	LPL	Lipoprotein lipase	P06858	2.95846e-05	9.05534
Ventricle	CILP	Cartilage intermediate layer protein 1	O75339	0.0131485	8.75988
Ventricle	HAUS1	HAUS augmin-like complex subunit 1	Q96CS2	0.00102344	8.13383
Ventricle	TNC	Tenascin	P24821	0.00892971	7.40423
Ventricle	EGFLAM	Pikachurin	Q63HQ2	0.0196196	6.97325
Ventricle	HOOK2	Protein Hook homolog 2	Q96ED9	0.000111419	6.91038
Ventricle	MIB2	E3 ubiquitin-protein ligase MIB2	Q96AX9	6.08301e-08	6.83392
Ventricle	CYR61	Protein CYR61	O00622	0.0121505	6.73059
Ventricle	MYL3	Myosin light chain 3	P08590	1.27929e-08	6.55607
Ventricle	EFHD1	EF-hand domain-containing protein D1	Q9BUP0	0.000558617	6.50431
Ventricle	XPR1	Xenotropic and polytropic retrovirus receptor 1	Q9UBH6	0.000184938	6.28312
Ventricle	POLG2	DNA polymerase subunit gamma-2, mitochondrial	Q9UHN1	0.00160482	6.16078
Ventricle	HIST1H2BD	Histone H2B type 1-D	P58876	0.0057746	5.96059
Ventricle	CA3	Carbonic anhydrase 3	P07451	0.0141168	5.56979
Ventricle	SMTNL2	Smoothelin-like protein 2	Q2TAL5	0.00135161	5.48086
Ventricle	LRIG1	Leucine-rich repeats and immunoglobulin-like domains protein 1	Q96JA1	0.00257271	5.28239
Ventricle	INADL	InaD-like protein	Q8NI35	0.000320227	5.26307
Ventricle	LIMCH1	LIM and calponin homology domains-containing protein 1	Q9UPQ0	3.59251e-09	5.25713
Ventricle	PPP1R1C	Protein phosphatase 1 regulatory subunit 1C	Q8WVI7	0.00185853	5.09135
Ventricle	BSDC1	BSD domain-containing protein 1	Q9NW68	0.00631616	5.07664
Ventricle	HOMER2	Homer protein homolog 2	Q9NSB8	0.00611739	5.06955
Ventricle	XIRP2	Xin actin-binding repeat-containing protein 2	A4UGR9	0.000955001	4.86164
Ventricle	PFKFB2	6-phosphofructo-2-kinase/fructose-2,6-bisphosphatase 2	O60825	0.000201233	4.85817
Ventricle	SERAC1	Protein SERAC1	Q96JX3	0.00515856	4.76281
Ventricle	ACTA1	Actin, alpha skeletal muscle	P68133	0.000225142	4.4534
Ventricle	WIPF3	WAS/WASL-interacting protein family member 3	A6NGB9	0.00136582	4.26628
Ventricle	HTT	Huntingtin	P42858	0.00546463	4.22128
Ventricle	POSTN	Periostin	Q15063	0.00136895	3.97048
Ventricle	RPTOR	Regulatory-associated protein of mTOR	Q8N122	0.0031692	3.91411
Ventricle	LRRC8C	Volume-regulated anion channel subunit LRRC8C	Q8TDW0	0.00560422	3.88733
Ventricle	IVNS1ABP	Influenza virus NS1A-binding protein	Q9Y6Y0	0.00418372	3.83912
Ventricle	ABLIM2	Actin-binding LIM protein 2	Q6H8Q1	2.19352e-05	3.71745
Ventricle	MED12L	Mediator of RNA polymerase II transcription subunit 12-like protein	Q86YW9	0.00867366	3.70457
Ventricle	FUNDC1	FUN14 domain-containing protein 1	Q8IVP5	0.0150884	3.70026
Ventricle	FHL3	Four and a half LIM domains protein 3	Q13643	0.0139896	3.69465
Ventricle	ITIH5	Inter-alpha-trypsin inhibitor heavy chain H5	Q86UX2	0.0118175	3.57882
Ventricle	C12orf73	Uncharacterized protein C12orf73	Q69YU5	1.18279e-05	3.54863
Ventricle	MYO15A	Unconventional myosin-XV	Q9UKN7	0.00965869	3.52324
Ventricle	CSNK1E	Casein kinase I isoform epsilon	P49674	0.0124237	3.52121
Ventricle	FAM195A	Protein FAM195A	Q9BUT9	0.00202396	3.48963
Ventricle	NDRG4	Protein NDRG4	Q9ULP0	0.000196369	3.48587
Ventricle	TJP2	Tight junction protein ZO-2	Q9UDY2	9.47464e-07	3.46732
Ventricle	PLXNA1	Plexin-A1	Q9UIW2	0.009377	3.4216
Ventricle	ACBD5	Acyl-CoA-binding domain-containing protein 5	Q5T8D3	1.38734e-06	3.39091
Ventricle	EFHD2	EF-hand domain-containing protein D2	Q96C19	0.00781533	3.3696
Ventricle	ZNF579	Zinc finger protein 579	Q8NAF0	0.00894171	3.36839
Ventricle	C9orf89	Bcl10-interacting CARD protein	Q96LW7	0.000289911	3.2673
Ventricle	WIPI1	WD repeat domain phosphoinositide-interacting protein 1	Q5MNZ9	5.3291e-05	3.26546
Ventricle	MYL6B	Myosin light chain 6B	P14649	0.00348404	3.22322
Ventricle	PDE1C	Calcium/calmodulin-dependent 3,5-cyclic nucleotide phosphodiesterase 1C	Q14123	8.0258e-06	3.20971
Ventricle	GMPPA	Mannose-1-phosphate guanyltransferase alpha	Q96IJ6	0.00541566	3.20626
Ventricle	PLIN5	Perilipin-5	Q00G26	9.01071e-05	3.18091
Ventricle	ACOT11	Acyl-coenzyme A thioesterase 11	Q8WXI4	0.000678626	3.15818
Ventricle	SLC27A6	Long-chain fatty acid transport protein 6	Q9Y2P4	0.000294257	3.14954
Ventricle	HOGA1	4-hydroxy-2-oxoglutarate aldolase, mitochondrial	Q86XE5	0.00642782	3.125
Ventricle	NAV1	Neuron navigator 1	Q8NEY1	0.00484901	3.11549
Ventricle	MYL2	Myosin regulatory light chain 2, ventricular/cardiac muscle isoform	P10916	0.000155512	3.07534
Ventricle	ARSB	Arylsulfatase B	P15848	0.0106704	3.04175
Ventricle	CDH2	Cadherin-2	P19022	8.58588e-06	3.02906
Ventricle	CHN1	N-chimaerin	P15882	0.00425879	2.97464
Ventricle	RPL3L	60S ribosomal protein L3-like	Q92901	7.91021e-05	2.96243
Ventricle	CTNNA3	Catenin alpha-3	Q9UI47	3.59241e-06	2.95442
Ventricle	DNAAF5	Dynein assembly factor 5, axonemal	Q86Y56	0.00186685	2.90703
Ventricle	AKAP6	A-kinase anchor protein 6	Q13023	0.00142814	2.8523
Ventricle	RILPL1	RILP-like protein 1	Q5EBL4	0.00351277	2.82373
Ventricle	RILP	Rab-interacting lysosomal protein	Q96NA2	1.52334e-05	2.77194
Ventricle	PKIA	cAMP-dependent protein kinase inhibitor alpha	P61925	0.000390527	2.75722
Ventricle	TMEM65	Transmembrane protein 65	Q6PI78	1.31354e-06	2.69739
Ventricle	CES2	Cocaine esterase	O00748	0.00505069	2.69602
Ventricle	BCL2L13	Bcl-2-like protein 13	Q9BXK5	0.00138339	2.69245
Ventricle	SDHAF2	Succinate dehydrogenase assembly factor 2, mitochondrial	Q9NX18	0.00124536	2.64283
Ventricle	DSP	Desmoplakin	P15924	1.10802e-08	2.62763
Ventricle	CTNNB1	Catenin beta-1	P35222	7.40094e-06	2.60294
Ventricle	ARMC6	Armadillo repeat-containing protein 6	Q6NXE6	0.000797871	2.60236
Ventricle	DNLZ	DNL-type zinc finger protein	Q5SXM8	0.000277686	2.58023
Ventricle	MPC2	Mitochondrial pyruvate carrier 2	O95563	0.00367924	2.54142
Ventricle	ACAD11	Acyl-CoA dehydrogenase family member 11	Q709F0	0.00648413	2.54029
Ventricle	JUP	Junction plakoglobin	P14923	1.64507e-07	2.53913
Ventricle	SPAST	Spastin	Q9UBP0	0.00474038	2.53129
Ventricle	PALMD	Palmdelphin	Q9NP74	1.04796e-07	2.52761
Ventricle	SH3BGR	SH3 domain-binding glutamic acid-rich protein	P55822	0.000977731	2.52188
Ventricle	MACROD1	O-acetyl-ADP-ribose deacetylase MACROD1	Q9BQ69	1.24781e-06	2.49523
Ventricle	C10orf71	Uncharacterized protein C10orf71	Q711Q0	0.00894358	2.49025
Ventricle	SDHAF4	Succinate dehydrogenase assembly factor 4, mitochondrial	Q5VUM1	7.0289e-05	2.48268
Ventricle	CCDC51	Coiled-coil domain-containing protein 51	Q96ER9	0.000360161	2.42856
Ventricle	MEMO1	Protein MEMO1	Q9Y316	1.66063e-05	2.42199
Ventricle	NLRX1	NLR family member X1	Q86UT6	5.73326e-05	2.41946
Ventricle	INSR	Insulin receptor	P06213	0.00126443	2.37042
Ventricle	FLOT2	Flotillin-2	Q14254	0.00185876	2.35671
Ventricle			O94875	2.07727e-06	2.35377
Ventricle		Uncharacterized protein FLJ45252	Q6ZSR9	0.00199133	2.32613
Ventricle	CMC4	Cx9C motif-containing protein 4	P56277	1.76941e-05	2.29682
Ventricle	PROB1	Proline-rich basic protein 1	E7EW31	0.000376095	2.29015
Ventricle	GPT	Alanine aminotransferase 1	P24298	0.000294958	2.28764
Ventricle	STIM1	Stromal interaction molecule 1	Q13586	0.00135978	2.26661
Ventricle	SPG7	Paraplegin	Q9UQ90	0.000516133	2.26098
Ventricle	COQ10A	Coenzyme Q-binding protein COQ10 homolog A, mitochondrial	Q96MF6	0.00812866	2.23976
Ventricle	PPM1K	Protein phosphatase 1K, mitochondrial	Q8N3J5	0.00230848	2.23649
Ventricle	PKP2	Plakophilin-2	Q99959	2.37674e-07	2.23124
Ventricle	ACSL1	Long-chain-fatty-acid--CoA ligase 1	P33121	1.79949e-07	2.22304
Ventricle	HOMER1	Homer protein homolog 1	Q86YM7	7.11393e-06	2.22295
Ventricle	FDX1	Adrenodoxin, mitochondrial	P10109	2.04813e-05	2.21129
Ventricle	ARVCF	Armadillo repeat protein deleted in velo-cardio-facial syndrome	O00192	0.00379743	2.20867
Ventricle	STK39	STE20/SPS1-related proline-alanine-rich protein kinase	Q9UEW8	0.00026009	2.19456
Ventricle	COA6	Cytochrome c oxidase assembly factor 6 homolog	Q5JTJ3	0.000268251	2.17496
Ventricle	PDLIM1	PDZ and LIM domain protein 1	O00151	1.00689e-05	2.16861
Ventricle	CLUH	Clustered mitochondria protein homolog	O75153	4.45918e-05	2.16277
Ventricle	SLC25A20	Mitochondrial carnitine/acylcarnitine carrier protein	O43772	0.000537676	2.15468
Ventricle	FLNC	Filamin-C	Q14315	3.30152e-06	2.15248
Ventricle	TAX1BP3	Tax1-binding protein 3	O14907	0.00052404	2.14497
Ventricle	ABCB10	ATP-binding cassette sub-family B member 10, mitochondrial	Q9NRK6	0.00692956	2.13004
Ventricle	LIMD1	LIM domain-containing protein 1	Q9UGP4	0.00532895	2.12736
Ventricle	KLC2	Kinesin light chain 2	Q9H0B6	0.00282764	2.11969
Ventricle	NTMT1	N-terminal Xaa-Pro-Lys N-methyltransferase 1	Q9BV86	2.7073e-06	2.10229
Ventricle	AAK1	AP2-associated protein kinase 1	Q2M2I8	0.000199246	2.07704
Ventricle	TMEM55A	Type 2 phosphatidylinositol 4,5-bisphosphate 4-phosphatase	Q8N4L2	0.000131376	2.07546
Ventricle	NCEH1	Neutral cholesterol ester hydrolase 1	Q6PIU2	0.00157149	2.06185
Ventricle	CYB5R1	NADH-cytochrome b5 reductase 1	Q9UHQ9	0.000504549	2.05559
Ventricle	LMOD2	Leiomodin-2	Q6P5Q4	0.000786895	2.05512
Ventricle	MRPL57	Ribosomal protein 63, mitochondrial	Q9BQC6	0.00256589	2.05233
Ventricle	NDUFB1	NADH dehydrogenase [ubiquinone] 1 beta subcomplex subunit 1	O75438	0.00226101	2.04906
Ventricle	SORBS1	Sorbin and SH3 domain-containing protein 1	Q9BX66	5.43404e-05	2.04458
Ventricle	CHCHD6	MICOS complex subunit MIC25	Q9BRQ6	0.000110628	2.02669
Ventricle	TPP1	Tripeptidyl-peptidase 1	O14773	8.04748e-05	2.02638
Ventricle	DAK	Bifunctional ATP-dependent dihydroxyacetone kinase/FAD-AMP lyase (cyclizing)	Q3LXA3	0.000217722	2.02551
Ventricle	UBAC1	Ubiquitin-associated domain-containing protein 1	Q9BSL1	0.000192985	2.02286
Ventricle	PPP1R13L	RelA-associated inhibitor	Q8WUF5	0.00154251	2.01635
Ventricle	TIMM8B	Mitochondrial import inner membrane translocase subunit Tim8 B	Q9Y5J9	0.00272302	2.00813
Ventricle	AFG3L2	AFG3-like protein 2	Q9Y4W6	0.000108769	1.99644
Ventricle	PGAM5	Serine/threonine-protein phosphatase PGAM5, mitochondrial	Q96HS1	0.000457367	1.99544
Ventricle	SURF1	Surfeit locus protein 1	Q15526	0.00214647	1.97914
Ventricle	PARP1	Poly [ADP-ribose] polymerase 1	P09874	0.000180102	1.9784
Ventricle	MTUS2	Microtubule-associated tumor suppressor candidate 2	Q5JR59	0.000276571	1.97612
Ventricle	XIRP1	Xin actin-binding repeat-containing protein 1	Q702N8	1.50728e-05	1.97557
Ventricle	HSPB7	Heat shock protein beta-7	Q9UBY9	4.41323e-08	1.96865
Ventricle	PPFIBP1	Liprin-beta-1	Q86W92	0.00164502	1.96618
Ventricle	PCYT2	Ethanolamine-phosphate cytidylyltransferase	Q99447	0.00163534	1.95528
Ventricle	BZW2	Basic leucine zipper and W2 domain-containing protein 2	Q9Y6E2	0.00577816	1.95364
Ventricle	TLR9	Toll-like receptor 9	Q9NR96	0.00214573	1.94608
Ventricle	FTL	Ferritin light chain	P02792	0.00451747	1.93943
Ventricle	PERM1	PGC-1 and ERR-induced regulator in muscle protein 1	Q5SV97	0.00364855	1.91786
Ventricle	NID2	Nidogen-2	Q14112	0.00360275	1.91145
Ventricle	CHMP4A	Charged multivesicular body protein 4a	Q9BY43	8.41165e-05	1.90554
Ventricle	KPNA1	Importin subunit alpha-5	P52294	0.00178743	1.90238
Ventricle	CTNNA1	Catenin alpha-1	P35221	5.17237e-05	1.89797
Ventricle	ALDH3A2	Fatty aldehyde dehydrogenase	P51648	0.00209296	1.88769
Ventricle	NRAP	Nebulin-related-anchoring protein	Q86VF7	0.000957427	1.87399
Ventricle	FHL1	Four and a half LIM domains protein 1	Q13642	0.00327367	1.86901
Ventricle	APOL2	Apolipoprotein L2	Q9BQE5	0.00258645	1.86804
Ventricle	IGF2R	Cation-independent mannose-6-phosphate receptor	P11717	0.000935111	1.86662
Ventricle	GART	Trifunctional purine biosynthetic protein adenosine-3	P22102	3.01142e-05	1.86165
Ventricle	LYRM4	LYR motif-containing protein 4	Q9HD34	0.000508373	1.8593
Ventricle	ISCU	Iron-sulfur cluster assembly enzyme ISCU, mitochondrial	Q9H1K1	0.000919224	1.82782
Ventricle	DNAJB4	DnaJ homolog subfamily B member 4	Q9UDY4	5.32247e-05	1.82476
Ventricle	TRIM54	Tripartite motif-containing protein 54	Q9BYV2	5.76859e-05	1.81187
Ventricle	NFU1	NFU1 iron-sulfur cluster scaffold homolog, mitochondrial	Q9UMS0	0.00105556	1.79597
Ventricle	NEXN	Nexilin	Q0ZGT2	0.000656993	1.77599
Ventricle	VLDLR	Very low-density lipoprotein receptor	P98155	2.8853e-05	1.75604
Ventricle	ACP1	Low molecular weight phosphotyrosine protein phosphatase	P24666	0.000787657	1.72
Ventricle	CPT1A	Carnitine O-palmitoyltransferase 1, liver isoform	P50416	0.00119472	1.71537
Ventricle	UQCC2	Ubiquinol-cytochrome-c reductase complex assembly factor 2	Q9BRT2	0.000209225	1.71204
Ventricle	MYH7	Myosin-7	P12883	2.01829e-07	1.70939
Ventricle	QIL1	Protein QIL1	Q5XKP0	0.00165687	1.69975
Ventricle	TUBA4A	Tubulin alpha-4A chain	P68366	0.00129596	1.69646
Ventricle	APPL1	DCC-interacting protein 13-alpha	Q9UKG1	0.00179217	1.68496
Ventricle	NDUFS4	NADH dehydrogenase [ubiquinone] iron-sulfur protein 4, mitochondrial	O43181	0.00114753	1.66506
Ventricle	GRPEL1	GrpE protein homolog 1, mitochondrial	Q9HAV7	0.000965817	1.66467
Ventricle	NDUFS5	NADH dehydrogenase [ubiquinone] iron-sulfur protein 5	O43920	0.000777851	1.66406
Ventricle	RAB21	Ras-related protein Rab-21	Q9UL25	0.00233211	1.65541
Ventricle	NDUFA12	NADH dehydrogenase [ubiquinone] 1 alpha subcomplex subunit 12	Q9UI09	0.00137119	1.65043
Ventricle	CTSD	Cathepsin D	P07339	0.000736974	1.64411
Ventricle	NEBL	Nebulette	O76041	0.00040774	1.64179
Ventricle	PRKRA	Interferon-inducible double-stranded RNA-dependent protein kinase activator A	O75569	0.000444093	1.63383
Ventricle	HINT2	Histidine triad nucleotide-binding protein 2, mitochondrial	Q9BX68	0.00017422	1.62905
Ventricle	MAPRE2	Microtubule-associated protein RP/EB family member 2	Q15555	0.00130881	1.62668
Ventricle	NDUFA7	NADH dehydrogenase [ubiquinone] 1 alpha subcomplex subunit 7	O95182	0.0002658	1.62272
Ventricle	MYPN	Myopalladin	Q86TC9	0.00174119	1.62074
Ventricle	TIMM13	Mitochondrial import inner membrane translocase subunit Tim13	Q9Y5L4	8.35827e-06	1.60787
Ventricle	NDUFS6	NADH dehydrogenase [ubiquinone] iron-sulfur protein 6, mitochondrial	O75380	0.000104048	1.60616
Ventricle	DUSP3	Dual specificity protein phosphatase 3	P51452	0.00026907	1.60591
Ventricle	LONP1	Lon protease homolog, mitochondrial	P36776	1.42686e-05	1.59469
Ventricle	PDHX	Pyruvate dehydrogenase protein X component, mitochondrial	O00330	0.000648193	1.55832
Ventricle	PFKP	ATP-dependent 6-phosphofructokinase, platelet type	Q01813	0.000982984	1.55554
Ventricle	DNAJC19	Mitochondrial import inner membrane translocase subunit TIM14	Q96DA6	0.00146773	1.55061
Ventricle	DLD	Dihydrolipoyl dehydrogenase, mitochondrial	P09622	4.11671e-07	1.5346
Ventricle	NUDT9	ADP-ribose pyrophosphatase, mitochondrial	Q9BW91	0.00124133	1.53427
Ventricle			Q5VWP3	0.000755524	1.50357
Ventricle	TACO1	Translational activator of cytochrome c oxidase 1	Q9BSH4	0.000242754	1.4941
Ventricle	TNS1	Tensin-1	Q9HBL0	0.000508566	1.4632
Ventricle	CKMT2	Creatine kinase S-type, mitochondrial	P17540	7.26416e-07	1.41262
Ventricle	CFL2	Cofilin-2	Q9Y281	0.000201597	1.40458
Atria	ENO1	Alpha-enolase	P06733	9.71322e-06	0.741275
Atria	HSP90AA1	Heat shock protein HSP 90-alpha	P07900	2.2777e-06	0.721944
Atria	DPYSL2	Dihydropyrimidinase-related protein 2	Q16555	0.000855838	0.671027
Atria	CELF2	CUGBP Elav-like family member 2	O95319	0.000732023	0.65368
Atria	VIM	Vimentin	P08670	4.66068e-05	0.651152
Atria	CALR	Calreticulin	P27797	0.000753991	0.648887
Atria	TSG101	Tumor susceptibility gene 101 protein	Q99816	0.000567394	0.64814
Atria	CAP1	Adenylyl cyclase-associated protein 1	Q01518	0.00126068	0.645785
Atria	CPNE1	Copine-1	Q99829	0.000693064	0.645413
Atria	GLOD4	Glyoxalase domain-containing protein 4	Q9HC38	9.97155e-07	0.644702
Atria	ANXA1	Annexin A1	P04083	0.00135298	0.643909
Atria	AARS	Alanine--tRNA ligase, cytoplasmic	P49588	6.59064e-05	0.64144
Atria	STIP1	Stress-induced-phosphoprotein 1	P31948	3.39364e-05	0.628698
Atria	APOA1	Apolipoprotein A-I	P02647	6.20138e-07	0.622978
Atria	ERP44	Endoplasmic reticulum resident protein 44	Q9BS26	1.44664e-05	0.620999
Atria	CAPZA1	F-actin-capping protein subunit alpha-1	P52907	0.000672293	0.619075
Atria	PTGDS	Prostaglandin-H2 D-isomerase	P41222	0.00185096	0.618792
Atria	ALB	Serum albumin	P02768	8.66991e-09	0.618325
Atria	IGHA1	Ig alpha-1 chain C region	P01876	0.00174448	0.617046
Atria	RTN4	Reticulon-4	Q9NQC3	0.00078867	0.608115
Atria	ACTR3	Actin-related protein 3	P61158	0.000462747	0.607677
Atria	APOA2	Apolipoprotein A-II	P02652	0.000389923	0.596232
Atria	PLXNB2	Plexin-B2	O15031	0.00163812	0.590511
Atria	VWF	von Willebrand factor	P04275	0.00324468	0.589024
Atria	CLCC1	Chloride channel CLIC-like protein 1	Q96S66	0.00128317	0.588536
Atria	GLIPR2	Golgi-associated plant pathogenesis-related protein 1	Q9H4G4	0.00171373	0.588292
Atria	PLBD2	Putative phospholipase B-like 2	Q8NHP8	0.00295444	0.586533
Atria	FLNB	Filamin-B	O75369	0.000358625	0.584975
Atria	RALA	Ras-related protein Ral-A	P11233	0.0029884	0.584455
Atria	TKT	Transketolase	P29401	0.000648849	0.58274
Atria	IGHG1	Ig gamma-1 chain C region	P01857	0.000359726	0.582217
Atria	PBDC1	Protein PBDC1	Q9BVG4	0.000431735	0.58207
Atria	IGHG3	Ig gamma-3 chain C region	P01860	0.000104719	0.578417
Atria	ATP2A2	Sarcoplasmic/endoplasmic reticulum calcium ATPase 2	P16615	3.53801e-07	0.577351
Atria	KCTD12	BTB/POZ domain-containing protein KCTD12	Q96CX2	0.00166253	0.575642
Atria	SRRM2	Serine/arginine repetitive matrix protein 2	Q9UQ35	4.19868e-05	0.573638
Atria	ANXA2	Annexin A2	P07355	1.8882e-06	0.568489
Atria	TMSB4X	Thymosin beta-4	P62328	1.12273e-05	0.566753
Atria	DNAJB11	DnaJ homolog subfamily B member 11	Q9UBS4	0.00255297	0.563221
Atria	CAPN2	Calpain-2 catalytic subunit	P17655	0.00369448	0.560558
Atria	VTN	Vitronectin	P04004	0.000535786	0.559417
Atria	HCFC1	Host cell factor 1	P51610	0.00061321	0.557874
Atria	VAC14	Protein VAC14 homolog	Q08AM6	0.000433934	0.555896
Atria	PPIB	Peptidyl-prolyl cis-trans isomerase B	P23284	0.000188926	0.555323
Atria	IGKC	Ig kappa chain C region	P01834	0.000124142	0.55505
Atria	MTPN	Myotrophin	P58546	5.66351e-07	0.554803
Atria	HNRNPH2	Heterogeneous nuclear ribonucleoprotein H2	P55795	0.00263101	0.554449
Atria	PRDX4	Peroxiredoxin-4	Q13162	0.00219211	0.55394
Atria	FDXR	NADPH:adrenodoxin oxidoreductase, mitochondrial	P22570	0.00395784	0.552248
Atria	VAT1	Synaptic vesicle membrane protein VAT-1 homolog	Q99536	0.000584024	0.552221
Atria	RCN1	Reticulocalbin-1	Q15293	0.00394324	0.542962
Atria	ARHGAP1	Rho GTPase-activating protein 1	Q07960	0.000369331	0.541718
Atria	CNP	2,3-cyclic-nucleotide 3-phosphodiesterase	P09543	5.81505e-05	0.54129
Atria	MVP	Major vault protein	Q14764	0.00284857	0.539304
Atria	PRDX1	Peroxiredoxin-1	Q06830	1.83283e-07	0.539044
Atria	ITSN1	Intersectin-1	Q15811	0.00054572	0.535567
Atria	MYO1C	Unconventional myosin-Ic	O00159	0.00458621	0.534558
Atria	TF	Serotransferrin	P02787	3.6885e-08	0.533578
Atria	CFI	Complement factor I	P05156	0.00274469	0.529966
Atria	VARS	Valine--tRNA ligase	P26640	0.00128691	0.528809
Atria	ADIRF	Adipogenesis regulatory factor	Q15847	0.000988985	0.522671
Atria	TMX4	Thioredoxin-related transmembrane protein 4	Q9H1E5	0.00562128	0.518486
Atria	TRIM2	Tripartite motif-containing protein 2	Q9C040	0.0030843	0.518326
Atria	TMEM43	Transmembrane protein 43	Q9BTV4	0.00115699	0.517507
Atria	APOC1	Apolipoprotein C-I	P02654	0.00104015	0.517285
Atria	KIF21A	Kinesin-like protein KIF21A	Q7Z4S6	0.000185044	0.517211
Atria	PPP1R12A	Protein phosphatase 1 regulatory subunit 12A	O14974	4.72637e-05	0.516899
Atria	RPL3	60S ribosomal protein L3	P39023	0.00165257	0.515662
Atria	SERPINC1	Antithrombin-III	P01008	2.43962e-05	0.51539
Atria	RABL6	Rab-like protein 6	Q3YEC7	0.000357139	0.511941
Atria	TMOD3	Tropomodulin-3	Q9NYL9	0.000438382	0.510141
Atria	S100A13	Protein S100-A13	Q99584	0.00143512	0.505283
Atria	SERPINA1	Alpha-1-antitrypsin	P01009	8.83604e-08	0.504394
Atria	VPS37B	Vacuolar protein sorting-associated protein 37B	Q9H9H4	8.13918e-05	0.503313
Atria	AKR1C3	Aldo-keto reductase family 1 member C3	P42330	0.000144601	0.502651
Atria	TUBB4A	Tubulin beta-4A chain	P04350	0.000686006	0.502455
Atria	IGHG2	Ig gamma-2 chain C region	P01859	0.00300928	0.499825
Atria	LTBP4	Latent-transforming growth factor beta-binding protein 4	Q8N2S1	0.00301716	0.497886
Atria	AMBP	Protein AMBP	P02760	0.000250857	0.497249
Atria	AP3B1	AP-3 complex subunit beta-1	O00203	0.000566544	0.496203
Atria	SCAMP2	Secretory carrier-associated membrane protein 2	O15127	0.00560744	0.496037
Atria	EIF1AX	Eukaryotic translation initiation factor 1A, X-chromosomal	P47813	0.00236626	0.492939
Atria	CARHSP1	Calcium-regulated heat stable protein 1	Q9Y2V2	0.00314571	0.492826
Atria	TARS	Threonine--tRNA ligase, cytoplasmic	P26639	0.0025315	0.49242
Atria	FGA	Fibrinogen alpha chain	P02671	0.000413052	0.49043
Atria	CGNL1	Cingulin-like protein 1	Q0VF96	0.0038799	0.490194
Atria	ADD1	Alpha-adducin	P35611	2.40202e-06	0.488456
Atria	S100A10	Protein S100-A10	P60903	0.000601271	0.48686
Atria	PLEKHO2	Pleckstrin homology domain-containing family O member 2	Q8TD55	0.00363574	0.486507
Atria	APOH	Beta-2-glycoprotein 1	P02749	0.000241613	0.485935
Atria	EPB41L2	Band 4.1-like protein 2	O43491	0.000149536	0.484998
Atria	AGT	Angiotensinogen	P01019	0.000988587	0.483528
Atria	CFB	Complement factor B	P00751	1.29126e-05	0.482766
Atria	AIDA	Axin interactor, dorsalization-associated protein	Q96BJ3	0.000640476	0.482455
Atria	RNPEP	Aminopeptidase B	Q9H4A4	0.00411769	0.481161
Atria		Ig kappa chain V-III region WOL	P01623	0.00688528	0.480101
Atria	PPP1CC	Serine/threonine-protein phosphatase PP1-gamma catalytic subunit	P36873	8.4885e-05	0.480063
Atria	IGLC2	Ig lambda-2 chain C regions	P0CG05	1.33473e-05	0.47865
Atria	ADD3	Gamma-adducin	Q9UEY8	2.36387e-05	0.477156
Atria	LCP1	Plastin-2	P13796	0.000487207	0.475382
Atria	CAD	CAD protein	P27708	0.00142848	0.472753
Atria	SMARCA2	Probable global transcription activator SNF2L2	P51531	0.00463237	0.472017
Atria	PPM1F	Protein phosphatase 1F	P49593	0.0010734	0.47189
Atria	RSC1A1	Regulatory solute carrier protein family 1 member 1	Q92681	0.00125253	0.470967
Atria	APOA4	Apolipoprotein A-IV	P06727	0.00275074	0.468385
Atria	CD9	CD9 antigen	P21926	0.00435891	0.467453
Atria	CETN2	Centrin-2	P41208	0.00373789	0.464337
Atria	PBXIP1	Pre-B-cell leukemia transcription factor-interacting protein 1	Q96AQ6	3.81092e-06	0.463523
Atria	DCN	Decorin	P07585	0.00163952	0.463287
Atria	RBBP9	Putative hydrolase RBBP9	O75884	0.000842127	0.463058
Atria	PNPLA8	Calcium-independent phospholipase A2-gamma	Q9NP80	0.00366181	0.462702
Atria	ASPH	Aspartyl/asparaginyl beta-hydroxylase	Q12797	0.0025122	0.462416
Atria	APOC2	Apolipoprotein C-II	P02655	0.00239716	0.462112
Atria	CLGN	Calmegin	O14967	0.00291091	0.459136
Atria	RNASE4	Ribonuclease 4	P34096	0.0050452	0.45787
Atria	PALM	Paralemmin-1	O75781	9.8731e-06	0.457545
Atria	GLYR1	Putative oxidoreductase GLYR1	Q49A26	0.000247307	0.454418
Atria	MGMT	Methylated-DNA--protein-cysteine methyltransferase	P16455	0.00193134	0.453384
Atria	SPON1	Spondin-1	Q9HCB6	3.00922e-05	0.450641
Atria	CBR3	Carbonyl reductase [NADPH] 3	O75828	0.00186567	0.449492
Atria	FAM114A1	Protein NOXP20	Q8IWE2	2.9779e-05	0.448854
Atria	AP2A2	AP-2 complex subunit alpha-2	O94973	8.82707e-05	0.447919
Atria	SEC61B	Protein transport protein Sec61 subunit beta	P60468	0.00371345	0.446
Atria	C8A	Complement component C8 alpha chain	P07357	3.11407e-05	0.445858
Atria	GC	Vitamin D-binding protein	P02774	4.70672e-07	0.445427
Atria	IQGAP1	Ras GTPase-activating-like protein IQGAP1	P46940	3.18818e-05	0.443738
Atria	DBN1	Drebrin	Q16643	0.00139818	0.443485
Atria	GNA13	Guanine nucleotide-binding protein subunit alpha-13	Q14344	0.00383941	0.44096
Atria	HSPA12A	Heat shock 70 kDa protein 12A	O43301	0.000295418	0.438305
Atria	MATN2	Matrilin-2	O00339	0.00194922	0.437799
Atria	HP	Haptoglobin	P00738	0.000576258	0.437522
Atria	PMVK	Phosphomevalonate kinase	Q15126	0.00607469	0.437416
Atria	ITIH2	Inter-alpha-trypsin inhibitor heavy chain H2	P19823	6.17847e-05	0.43739
Atria	TBCEL	Tubulin-specific chaperone cofactor E-like protein	Q5QJ74	0.00353976	0.436737
Atria	CLEC3B	Tetranectin	P05452	0.00240136	0.436091
Atria	A1BG	Alpha-1B-glycoprotein	P04217	1.48563e-05	0.434673
Atria	MFAP5	Microfibrillar-associated protein 5	Q13361	0.00591666	0.43415
Atria	AHSG	Alpha-2-HS-glycoprotein	P02765	0.000269543	0.433824
Atria	CST3	Cystatin-C	P01034	5.64441e-06	0.433316
Atria	F2	Prothrombin	P00734	1.34667e-07	0.43326
Atria	FBN1	Fibrillin-1	P35555	0.00217417	0.432869
Atria	AKR1C2	Aldo-keto reductase family 1 member C2	P52895	0.000555745	0.431742
Atria	COBL	Protein cordon-bleu	O75128	0.00475658	0.430939
Atria		Ig lambda chain V-III region LOI	P80748	0.00706444	0.430032
Atria	AP1B1	AP-1 complex subunit beta-1	Q10567	0.00296142	0.429384
Atria	PLG	Plasminogen	P00747	1.77009e-07	0.42658
Atria	TP53I3	Quinone oxidoreductase PIG3	Q53FA7	0.00115608	0.424997
Atria	TUBB2A	Tubulin beta-2A chain	Q13885	3.95809e-05	0.423018
Atria	ATL3	Atlastin-3	Q6DD88	0.00224637	0.420718
Atria		Ig heavy chain V-III region GAL	P01781	0.00354283	0.420317
Atria	PMM2	Phosphomannomutase 2	O15305	0.00140636	0.419546
Atria	LLGL1	Lethal(2) giant larvae protein homolog 1	Q15334	0.00191085	0.419187
Atria	PDIA5	Protein disulfide-isomerase A5	Q14554	0.000204184	0.417578
Atria	GNPDA2	Glucosamine-6-phosphate isomerase 2	Q8TDQ7	0.00639553	0.414985
Atria	PTGFRN	Prostaglandin F2 receptor negative regulator	Q9P2B2	0.000794259	0.412668
Atria	LHPP	Phospholysine phosphohistidine inorganic pyrophosphate phosphatase	Q9H008	0.00107296	0.410176
Atria	EFEMP2	EGF-containing fibulin-like extracellular matrix protein 2	O95967	0.000791772	0.409346
Atria	MRC2	C-type mannose receptor 2	Q9UBG0	0.00102953	0.408857
Atria	GALM	Aldose 1-epimerase	Q96C23	0.000582207	0.408532
Atria	ME1	NADP-dependent malic enzyme	P48163	0.000220602	0.40638
Atria	PRKAG2	5-AMP-activated protein kinase subunit gamma-2	Q9UGJ0	0.00681835	0.405837
Atria	SETD7	Histone-lysine N-methyltransferase SETD7	Q8WTS6	0.000635787	0.40507
Atria	CFH	Complement factor H	P08603	2.22346e-10	0.404866
Atria	FAM103A1	RNMT-activating mini protein	Q9BTL3	0.00978159	0.404792
Atria	CD81	CD81 antigen	P60033	0.00510268	0.404023
Atria	RAB23	Ras-related protein Rab-23	Q9ULC3	0.000192257	0.403965
Atria	GRB2	Growth factor receptor-bound protein 2	P62993	8.57926e-07	0.403729
Atria	SERPINA3	Alpha-1-antichymotrypsin	P01011	0.000384145	0.402085
Atria	FAM129B	Niban-like protein 1	Q96TA1	0.00170353	0.400515
Atria	CNRIP1	CB1 cannabinoid receptor-interacting protein 1	Q96F85	0.000412246	0.400507
Atria	NASP	Nuclear autoantigenic sperm protein	P49321	0.00107786	0.400308
Atria		Ig heavy chain V-III region BRO	P01766	0.00277293	0.398638
Atria	DHX15	Pre-mRNA-splicing factor ATP-dependent RNA helicase DHX15	O43143	0.00907438	0.397913
Atria	PPP1CA	Serine/threonine-protein phosphatase PP1-alpha catalytic subunit	P62136	0.00181807	0.397819
Atria	DRG1	Developmentally-regulated GTP-binding protein 1	Q9Y295	0.00573465	0.396259
Atria	EFEMP1	EGF-containing fibulin-like extracellular matrix protein 1	Q12805	0.00116754	0.395599
Atria	KNG1	Kininogen-1	P01042	1.03007e-07	0.395509
Atria	A2M	Alpha-2-macroglobulin	P01023	0.000756842	0.395243
Atria	TBC1D24	TBC1 domain family member 24	Q9ULP9	0.0106999	0.394905
Atria	CCAR1	Cell division cycle and apoptosis regulator protein 1	Q8IX12	0.0103982	0.39477
Atria	FGG	Fibrinogen gamma chain	P02679	0.000812784	0.393979
Atria	LPAR1	Lysophosphatidic acid receptor 1	Q92633	0.00983541	0.393264
Atria	SERPINA5	Plasma serine protease inhibitor	P05154	0.00802945	0.391025
Atria	PRKG1	cGMP-dependent protein kinase 1	Q13976	0.000143451	0.388777
Atria	CSK	Tyrosine-protein kinase CSK	P41240	0.000455327	0.387437
Atria	C2	Complement C2	P06681	0.000279231	0.387173
Atria	RBM12	RNA-binding protein 12	Q9NTZ6	0.00463613	0.38678
Atria	LTBP1	Latent-transforming growth factor beta-binding protein 1	Q14766	0.000742756	0.386491
Atria	APOL1	Apolipoprotein L1	O14791	0.00220388	0.385767
Atria	MAP1B	Microtubule-associated protein 1B	P46821	7.56154e-07	0.384757
Atria	TSTD1	Thiosulfate sulfurtransferase/rhodanese-like domain-containing protein 1	Q8NFU3	0.00180705	0.383379
Atria	GNG2	Guanine nucleotide-binding protein G(I)/G(S)/G(O) subunit gamma-2	P59768	0.0026784	0.382856
Atria	IGF2	Insulin-like growth factor II	P01344	0.00761572	0.380887
Atria	ADA	Adenosine deaminase	P00813	0.000641646	0.380737
Atria	PTER	Phosphotriesterase-related protein	Q96BW5	0.0113821	0.378926
Atria	APOC3	Apolipoprotein C-III	P02656	4.20913e-05	0.376142
Atria		Ig lambda chain V-I region WAH	P04208	0.00287127	0.375749
Atria	AZGP1	Zinc-alpha-2-glycoprotein	P25311	2.03415e-05	0.375466
Atria	USP7	Ubiquitin carboxyl-terminal hydrolase 7	Q93009	0.00119439	0.374848
Atria	LRG1	Leucine-rich alpha-2-glycoprotein	P02750	0.000183308	0.374402
Atria	F12	Coagulation factor XII	P00748	4.11222e-06	0.37348
Atria	SCRN1	Secernin-1	Q12765	1.43046e-05	0.373256
Atria	EMILIN1	EMILIN-1	Q9Y6C2	0.000131008	0.373118
Atria	SERPIND1	Heparin cofactor 2	P05546	0.000910595	0.371839
Atria	TNS3	Tensin-3	Q68CZ2	9.50086e-07	0.369357
Atria	NES	Nestin	P48681	2.1926e-05	0.369319
Atria		Ig lambda chain V-I region NEW	P01701	0.000487836	0.367705
Atria	MICU1	Calcium uptake protein 1, mitochondrial	Q9BPX6	0.000222079	0.366783
Atria	C4A	Complement C4-A	P0C0L4	0.00411142	0.36636
Atria	IGLL5	Immunoglobulin lambda-like polypeptide 5	B9A064	0.000496127	0.366299
Atria	APOB	Apolipoprotein B-100	P04114	0.0101451	0.365656
Atria	ZNF512	Zinc finger protein 512	Q96ME7	0.00946188	0.36547
Atria	MFAP2	Microfibrillar-associated protein 2	P55001	0.00822647	0.360203
Atria	CDC42EP4	Cdc42 effector protein 4	Q9H3Q1	0.00529733	0.36017
Atria	CFP	Properdin	P27918	0.000171346	0.360026
Atria	SUMO3	Small ubiquitin-related modifier 3	P55854	0.00167098	0.359024
Atria	UGDH	UDP-glucose 6-dehydrogenase	O60701	0.00257872	0.358956
Atria	PODN	Podocan	Q7Z5L7	0.00480244	0.357979
Atria	AKR1C1	Aldo-keto reductase family 1 member C1	Q04828	1.51708e-06	0.356843
Atria	C14orf105	Uncharacterized protein C14orf105	Q9NVL8	0.011002	0.356028
Atria	C3	Complement C3	P01024	4.20183e-06	0.355851
Atria	FKBP7	Peptidyl-prolyl cis-trans isomerase FKBP7	Q9Y680	0.00120303	0.354548
Atria		Ig heavy chain V-III region TIL	P01765	0.00553926	0.354392
Atria	PGRMC1	Membrane-associated progesterone receptor component 1	O00264	2.99576e-05	0.354254
Atria	FLAD1	FAD synthase	Q8NFF5	0.0072553	0.351954
Atria		Ig kappa chain V-III region VG	P04433	0.00040152	0.351269
Atria	HECW2	E3 ubiquitin-protein ligase HECW2	Q9P2P5	0.011023	0.350676
Atria	MYH11	Myosin-11	P35749	0.00377678	0.349556
Atria	FGB	Fibrinogen beta chain	P02675	0.000123637	0.349492
Atria	ALG11	GDP-Man:Man(3)GlcNAc(2)-PP-Dol alpha-1,2-mannosyltransferase	Q2TAA5	0.00651085	0.348261
Atria	MFAP4	Microfibril-associated glycoprotein 4	P55083	0.00268272	0.348068
Atria	ECM1	Extracellular matrix protein 1	Q16610	0.000190584	0.347348
Atria	IGJ	Immunoglobulin J chain	P01591	0.00459125	0.34708
Atria	SPG20	Spartin	Q8N0X7	0.000118613	0.34533
Atria	CFD	Complement factor D	P00746	0.00192985	0.345039
Atria	AFM	Afamin	P43652	7.33785e-07	0.345033
Atria	C4B	Complement C4-B	P0C0L5	1.26085e-06	0.344842
Atria		Ig lambda chain V-I region NEWM	P01703	0.000567893	0.344737
Atria	APOD	Apolipoprotein D	P05090	0.000290337	0.34316
Atria	WISP2	WNT1-inducible-signaling pathway protein 2	O76076	0.0121401	0.343051
Atria	RBP4	Retinol-binding protein 4	P02753	7.6119e-06	0.342277
Atria	C6	Complement component C6	P13671	1.00936e-06	0.342113
Atria	PFN2	Profilin-2	P35080	4.76176e-07	0.341934
Atria	ZNF207	BUB3-interacting and GLEBS motif-containing protein ZNF207	O43670	0.0110955	0.341491
Atria	FAF2	FAS-associated factor 2	Q96CS3	0.00330768	0.338945
Atria	C1QB	Complement C1q subcomponent subunit B	P02746	0.00911904	0.336325
Atria	BUB3	Mitotic checkpoint protein BUB3	O43684	0.00620767	0.336163
Atria	PDDC1	Parkinson disease 7 domain-containing protein 1	Q8NB37	0.00705252	0.33551
Atria	THY1	Thy-1 membrane glycoprotein	P04216	0.00230232	0.334887
Atria	TPPP3	Tubulin polymerization-promoting protein family member 3	Q9BW30	0.000108692	0.334502
Atria	CYP27A1	Sterol 26-hydroxylase, mitochondrial	Q02318	0.000977694	0.33342
Atria	KLKB1	Plasma kallikrein	P03952	7.64781e-05	0.333277
Atria	FBLN2	Fibulin-2	P98095	1.87724e-05	0.331978
Atria	BRCC3	Lys-63-specific deubiquitinase BRCC36	P46736	0.00879467	0.331967
Atria	COL6A6	Collagen alpha-6(VI) chain	A6NMZ7	0.00362492	0.331786
Atria	ORM1	Alpha-1-acid glycoprotein 1	P02763	2.08947e-05	0.33159
Atria	CSTF1	Cleavage stimulation factor subunit 1	Q05048	0.00865849	0.331211
Atria	RAB8B	Ras-related protein Rab-8B	Q92930	0.000925189	0.331189
Atria		Ig lambda chain V-II region BUR	P01708	0.000496007	0.33015
Atria	TP53I11	Tumor protein p53-inducible protein 11	O14683	0.00105741	0.329683
Atria		Ig kappa chain V-IV region Len	P01625	0.00060702	0.32961
Atria	HPX	Hemopexin	P02790	2.51252e-07	0.326964
Atria	MUSTN1	Musculoskeletal embryonic nuclear protein 1	Q8IVN3	0.00121687	0.326317
Atria	ABLIM3	Actin-binding LIM protein 3	O94929	0.00112018	0.325224
Atria	F10	Coagulation factor X	P00742	0.000939575	0.32416
Atria	KDELC2	KDEL motif-containing protein 2	Q7Z4H8	0.000522697	0.323707
Atria	CD14	Monocyte differentiation antigen CD14	P08571	7.50809e-05	0.323239
Atria	ORM2	Alpha-1-acid glycoprotein 2	P19652	2.6265e-05	0.323156
Atria	PDK3	[Pyruvate dehydrogenase (acetyl-transferring)] kinase isozyme 3, mitochondrial	Q15120	0.00382584	0.321351
Atria	ITPK1	Inositol-tetrakisphosphate 1-kinase	Q13572	0.00095129	0.319895
Atria	IGHA2	Ig alpha-2 chain C region	P01877	0.00600197	0.318077
Atria	DAPK2	Death-associated protein kinase 2	Q9UIK4	0.00904186	0.317145
Atria	GBF1	Golgi-specific brefeldin A-resistance guanine nucleotide exchange factor 1	Q92538	9.19052e-05	0.317006
Atria	PRKCD	Protein kinase C delta type	Q05655	0.00173003	0.314865
Atria		Ig kappa chain V-II region RPMI 6410	P06310	0.00104252	0.314227
Atria	HABP2	Hyaluronan-binding protein 2	Q14520	4.66128e-06	0.313373
Atria	CSTA	Cystatin-A	P01040	0.01108	0.313165
Atria	CWF19L1	CWF19-like protein 1	Q69YN2	0.00850232	0.312851
Atria	YES1	Tyrosine-protein kinase Yes	P07947	0.000431173	0.312747
Atria	REEP2	Receptor expression-enhancing protein 2	Q9BRK0	0.00566155	0.312256
Atria	SUSD2	Sushi domain-containing protein 2	Q9UGT4	0.00189741	0.308064
Atria	ADSS	Adenylosuccinate synthetase isozyme 2	P30520	0.00906842	0.307616
Atria	FGL2	Fibroleukin	Q14314	0.00137581	0.307276
Atria	SERPING1	Plasma protease C1 inhibitor	P05155	1.53669e-07	0.307225
Atria	NSDHL	Sterol-4-alpha-carboxylate 3-dehydrogenase, decarboxylating	Q15738	0.00864152	0.3063
Atria	VAMP5	Vesicle-associated membrane protein 5	O95183	0.0120144	0.303941
Atria	MCU	Calcium uniporter protein, mitochondrial	Q8NE86	0.00134718	0.303305
Atria	NR3C1	Glucocorticoid receptor	P04150	0.00039098	0.302567
Atria	EPB41L1	Band 4.1-like protein 1	Q9H4G0	0.0017376	0.302426
Atria	PON1	Serum paraoxonase/arylesterase 1	P27169	0.000361375	0.301827
Atria	GPX3	Glutathione peroxidase 3	P22352	7.63312e-08	0.301595
Atria	FN1	Fibronectin	P02751	0.000667358	0.301109
Atria	BST1	ADP-ribosyl cyclase/cyclic ADP-ribose hydrolase 2	Q10588	0.000521385	0.301074
Atria	HMGN5	High mobility group nucleosome-binding domain-containing protein 5	P82970	0.00504205	0.300789
Atria	FRMD8	FERM domain-containing protein 8	Q9BZ67	0.0042228	0.300043
Atria	RPS6KA5	Ribosomal protein S6 kinase alpha-5	O75582	0.00821086	0.297926
Atria	PPP1R1A	Protein phosphatase 1 regulatory subunit 1A	Q13522	0.000147547	0.297621
Atria	EOGT	EGF domain-specific O-linked N-acetylglucosamine transferase	Q5NDL2	0.0015688	0.297373
Atria	CP	Ceruloplasmin	P00450	2.04496e-06	0.297272
Atria	RCC2	Protein RCC2	Q9P258	0.00491107	0.296828
Atria	IGHV3-23	Ig heavy chain V-III region 23	P01764	0.00213006	0.296066
Atria	SH3BGRL	SH3 domain-binding glutamic acid-rich-like protein	O75368	7.33899e-05	0.295211
Atria	IGFALS	Insulin-like growth factor-binding protein complex acid labile subunit	P35858	2.49121e-05	0.295073
Atria	TRADD	Tumor necrosis factor receptor type 1-associated DEATH domain protein	Q15628	0.010097	0.29454
Atria	FBLN5	Fibulin-5	Q9UBX5	7.75022e-08	0.293494
Atria	LMF2	Lipase maturation factor 2	Q9BU23	0.00430584	0.290668
Atria	PYGL	Glycogen phosphorylase, liver form	P06737	0.00152984	0.290129
Atria	SAA4	Serum amyloid A-4 protein	P35542	0.000789952	0.29006
Atria	SBF1	Myotubularin-related protein 5	O95248	0.00463352	0.290004
Atria	SNCG	Gamma-synuclein	O76070	0.000196203	0.289132
Atria	SH3PXD2B	SH3 and PX domain-containing protein 2B	A1X283	0.00880778	0.288458
Atria	CPB2	Carboxypeptidase B2	Q96IY4	0.000146425	0.288201
Atria	NF2	Merlin	P35240	0.000609071	0.287261
Atria	APOM	Apolipoprotein M	O95445	0.000185753	0.28705
Atria	AGPAT2	1-acyl-sn-glycerol-3-phosphate acyltransferase beta	O15120	0.0110121	0.286461
Atria	FNBP1	Formin-binding protein 1	Q96RU3	0.00275566	0.285424
Atria	GLB1	Beta-galactosidase	P16278	0.00882484	0.285407
Atria	ARL15	ADP-ribosylation factor-like protein 15	Q9NXU5	0.00422958	0.284095
Atria	INPP1	Inositol polyphosphate 1-phosphatase	P49441	5.36426e-05	0.283563
Atria	UMPS	Uridine 5-monophosphate synthase	P11172	0.00927186	0.282737
Atria	TNFAIP2	Tumor necrosis factor alpha-induced protein 2	Q03169	0.000974673	0.281387
Atria	COL14A1	Collagen alpha-1(XIV) chain	Q05707	3.29489e-06	0.280194
Atria		Ig kappa chain V-I region AG	P01593	0.00807452	0.278425
Atria	ALDH1A1	Retinal dehydrogenase 1	P00352	0.000160463	0.276769
Atria	GNAO1	Guanine nucleotide-binding protein G(o) subunit alpha	P09471	6.77467e-06	0.276159
Atria	VSNL1	Visinin-like protein 1	P62760	0.00240249	0.274794
Atria	SERPINF2	Alpha-2-antiplasmin	P08697	1.55538e-05	0.271817
Atria	MVB12A	Multivesicular body subunit 12A	Q96EY5	0.00268413	0.271645
Atria	NFASC	Neurofascin	O94856	0.00108712	0.271407
Atria		Ig lambda chain V-II region NIG-84	P04209	7.85855e-05	0.271332
Atria	CRYZL1	Quinone oxidoreductase-like protein 1	O95825	0.0134236	0.270798
Atria	SPRYD7	SPRY domain-containing protein 7	Q5W111	0.00152135	0.26937
Atria	GDAP1	Ganglioside-induced differentiation-associated protein 1	Q8TB36	0.00224505	0.268599
Atria	NPY	Pro-neuropeptide Y	P01303	0.0150046	0.268595
Atria	DFNA5	Non-syndromic hearing impairment protein 5	O60443	0.00413171	0.267665
Atria	SCYL1	N-terminal kinase-like protein	Q96KG9	0.0062273	0.265809
Atria	MYL4	Myosin light chain 4	P12829	1.76175e-07	0.265155
Atria	PTGIS	Prostacyclin synthase	Q16647	0.00120639	0.26426
Atria	ACLY	ATP-citrate synthase	P53396	6.27249e-06	0.259836
Atria	CRTAC1	Cartilage acidic protein 1	Q9NQ79	0.0013039	0.259435
Atria	G6PD	Glucose-6-phosphate 1-dehydrogenase	P11413	1.88997e-05	0.259097
Atria	HIST1H1A	Histone H1.1	Q02539	0.00808832	0.259091
Atria	TFB1M	Dimethyladenosine transferase 1, mitochondrial	Q8WVM0	0.015244	0.258203
Atria	FOLR2	Folate receptor beta	P14207	0.00179767	0.257947
Atria	CBL	E3 ubiquitin-protein ligase CBL	P22681	0.00364547	0.255862
Atria	C1RL	Complement C1r subcomponent-like protein	Q9NZP8	0.00609607	0.255621
Atria	FBXO2	F-box only protein 2	Q9UK22	0.00242827	0.255293
Atria	GPLD1	Phosphatidylinositol-glycan-specific phospholipase D	P80108	0.00112361	0.254883
Atria	HGFAC	Hepatocyte growth factor activator	Q04756	0.000501144	0.252967
Atria	ME2	NAD-dependent malic enzyme, mitochondrial	P23368	3.0403e-06	0.251801
Atria	PAPSS2	Bifunctional 3-phosphoadenosine 5-phosphosulfate synthase 2	O95340	0.000776204	0.250758
Atria	OGN	Mimecan	P20774	2.02732e-05	0.25074
Atria	TIMP3	Metalloproteinase inhibitor 3	P35625	0.0074286	0.250107
Atria	C1S	Complement C1s subcomponent	P09871	0.000108985	0.248741
Atria	MYL10	Myosin regulatory light chain 10	Q9BUA6	0.0109908	0.248527
Atria	PHGDH	D-3-phosphoglycerate dehydrogenase	O43175	3.9564e-05	0.248402
Atria	SAMHD1	Deoxynucleoside triphosphate triphosphohydrolase SAMHD1	Q9Y3Z3	0.000100784	0.247447
Atria	MYCBP2	E3 ubiquitin-protein ligase MYCBP2	O75592	0.00398247	0.246565
Atria	ABCA8	ATP-binding cassette sub-family A member 8	O94911	0.00120935	0.245228
Atria	UBE4A	Ubiquitin conjugation factor E4 A	Q14139	9.06125e-05	0.245085
Atria	PDE4D	cAMP-specific 3,5-cyclic phosphodiesterase 4D	Q08499	0.00165376	0.244713
Atria	BMP2K	BMP-2-inducible protein kinase	Q9NSY1	0.000435853	0.244096
Atria	RALGAPB	Ral GTPase-activating protein subunit beta	Q86X10	1.02971e-05	0.243052
Atria	CHDH	Choline dehydrogenase, mitochondrial	Q8NE62	0.000227414	0.242727
Atria	TRDN	Triadin	Q13061	2.18952e-05	0.242704
Atria	HPR	Haptoglobin-related protein	P00739	0.000156202	0.242367
Atria	CTSS	Cathepsin S	P25774	0.00904281	0.24178
Atria	SRC	Proto-oncogene tyrosine-protein kinase Src	P12931	0.000879002	0.240936
Atria		Ig kappa chain V-III region SIE	P01620	0.00156333	0.240934
Atria	BCHE	Cholinesterase	P06276	0.000705696	0.240357
Atria	ERBB2	Receptor tyrosine-protein kinase erbB-2	P04626	0.00697695	0.239247
Atria	RABGAP1L	Rab GTPase-activating protein 1-like	Q5R372	3.37045e-07	0.238017
Atria	C7	Complement component C7	P10643	3.28742e-06	0.237938
Atria	AOC3	Membrane primary amine oxidase	Q16853	0.000169607	0.237095
Atria	SGCE	Epsilon-sarcoglycan	O43556	0.000245796	0.236736
Atria	ENPP4	Bis(5-adenosyl)-triphosphatase ENPP4	Q9Y6X5	0.00875249	0.236633
Atria	APC	Adenomatous polyposis coli protein	P25054	0.00129936	0.234515
Atria		Ig heavy chain V-III region TRO	P01762	0.000107302	0.232287
Atria	ITGAM	Integrin alpha-M	P11215	0.0038427	0.231941
Atria	ACSF2	Acyl-CoA synthetase family member 2, mitochondrial	Q96CM8	6.54499e-06	0.231534
Atria	CDKN1B	Cyclin-dependent kinase inhibitor 1B	P46527	0.00206207	0.231397
Atria	PTPRS	Receptor-type tyrosine-protein phosphatase S	Q13332	0.000358254	0.229686
Atria	PLCB4	1-phosphatidylinositol 4,5-bisphosphate phosphodiesterase beta-4	Q15147	0.0100633	0.229668
Atria	DCLK1	Serine/threonine-protein kinase DCLK1	O15075	0.000162105	0.229228
Atria	DPYD	Dihydropyrimidine dehydrogenase [NADP(+)]	Q12882	0.000832872	0.228689
Atria	SHMT1	Serine hydroxymethyltransferase, cytosolic	P34896	0.00319657	0.228535
Atria	C1R	Complement C1r subcomponent	P00736	0.000157935	0.227134
Atria	ECE1	Endothelin-converting enzyme 1	P42892	2.68382e-05	0.226869
Atria	C1QC	Complement C1q subcomponent subunit C	P02747	0.00153429	0.226323
Atria	TTC28	Tetratricopeptide repeat protein 28	Q96AY4	0.00412695	0.225777
Atria	ADH1B	Alcohol dehydrogenase 1B	P00325	9.80706e-06	0.225678
Atria	NEDD4L	E3 ubiquitin-protein ligase NEDD4-like	Q96PU5	0.000264561	0.224037
Atria	GRK5	G protein-coupled receptor kinase 5	P34947	5.94816e-05	0.220549
Atria	CCDC88A	Girdin	Q3V6T2	6.03797e-05	0.219264
Atria	MAP1LC3A	Microtubule-associated proteins 1A/1B light chain 3A	Q9H492	0.000446954	0.218498
Atria	DVL2	Segment polarity protein dishevelled homolog DVL-2	O14641	0.00431847	0.215839
Atria	RTN1	Reticulon-1	Q16799	0.00355802	0.214383
Atria	RAB22A	Ras-related protein Rab-22A	Q9UL26	0.00891488	0.214058
Atria	CMA1	Chymase	P23946	0.00738944	0.212285
Atria	CD163	Scavenger receptor cysteine-rich type 1 protein M130	Q86VB7	3.26818e-05	0.210719
Atria	LYVE1	Lymphatic vessel endothelial hyaluronic acid receptor 1	Q9Y5Y7	0.00379095	0.210093
Atria	ATRN	Attractin	O75882	5.88794e-06	0.206519
Atria	XIAP	E3 ubiquitin-protein ligase XIAP	P98170	0.000317175	0.20622
Atria	EPB41L3	Band 4.1-like protein 3	Q9Y2J2	1.42462e-05	0.205553
Atria	FBLN1	Fibulin-1	P23142	0.000174203	0.204476
Atria	TSPAN7	Tetraspanin-7	P41732	0.0120764	0.202684
Atria	GJA5	Gap junction alpha-5 protein	P36382	0.00560186	0.202205
Atria	TNNI3K	Serine/threonine-protein kinase TNNI3K	Q59H18	0.00545031	0.201707
Atria	NTN1	Netrin-1	O95631	0.000513716	0.201637
Atria	F11	Coagulation factor XI	P03951	0.000274149	0.200895
Atria	CELSR2	Cadherin EGF LAG seven-pass G-type receptor 2	Q9HCU4	1.78377e-05	0.200671
Atria	NUDT16L1	Protein syndesmos	Q9BRJ7	0.00466418	0.199385
Atria	RBP1	Retinol-binding protein 1	P09455	4.20783e-05	0.194841
Atria	QPRT	Nicotinate-nucleotide pyrophosphorylase [carboxylating]	Q15274	0.000933939	0.19394
Atria	TPSAB1	Tryptase alpha/beta-1	Q15661	0.0179052	0.193777
Atria	TERF2IP	Telomeric repeat-binding factor 2-interacting protein 1	Q9NYB0	7.77405e-05	0.192329
Atria	SHBG	Sex hormone-binding globulin	P04278	0.00373177	0.192229
Atria		Ig lambda chain V-I region HA	P01700	0.00143343	0.187994
Atria	C1QA	Complement C1q subcomponent subunit A	P02745	0.0023099	0.187972
Atria	ABCD2	ATP-binding cassette sub-family D member 2	Q9UBJ2	0.000815327	0.185868
Atria		Ig kappa chain V-III region GOL	P04206	0.00624705	0.183735
Atria	AKAP12	A-kinase anchor protein 12	Q02952	3.10154e-10	0.183037
Atria	CPN2	Carboxypeptidase N subunit 2	P22792	0.000165721	0.182558
Atria	MTHFR	Methylenetetrahydrofolate reductase	P42898	0.000148635	0.181496
Atria	TUBB3	Tubulin beta-3 chain	Q13509	0.00013357	0.176437
Atria	CPN1	Carboxypeptidase N catalytic chain	P15169	9.41686e-05	0.176349
Atria	ALDH1A2	Retinal dehydrogenase 2	O94788	0.00264534	0.176201
Atria	DLG3	Disks large homolog 3	Q92796	0.000267428	0.175242
Atria	PTGS1	Prostaglandin G/H synthase 1	P23219	0.000120026	0.175135
Atria		Ig lambda chain V region 4A	P04211	0.00313983	0.17122
Atria	UAP1	UDP-N-acetylhexosamine pyrophosphorylase	Q16222	0.000107466	0.170075
Atria	SKIL	Ski-like protein	P12757	0.00717677	0.168927
Atria	BTD	Biotinidase	P43251	0.0018601	0.168881
Atria	TH	Tyrosine 3-monooxygenase	P07101	0.017116	0.168169
Atria	FAM171A1	Protein FAM171A1	Q5VUB5	5.76001e-05	0.168119
Atria	HLCS	Biotin--protein ligase	P50747	0.00885213	0.166789
Atria	SSR1	Translocon-associated protein subunit alpha	P43307	0.00458293	0.165523
Atria	SELL	L-selectin	P14151	0.000988767	0.164528
Atria	SELM	Selenoprotein M	Q8WWX9	0.000268967	0.164058
Atria	AOX1	Aldehyde oxidase	Q06278	2.92465e-05	0.163594
Atria	F13A1	Coagulation factor XIII A chain	P00488	2.22627e-07	0.161642
Atria	RPGRIP1L	Protein fantom	Q68CZ1	0.00557879	0.161548
Atria	FCER1G	High affinity immunoglobulin epsilon receptor subunit gamma	P30273	0.00862104	0.16106
Atria	PTPRC	Receptor-type tyrosine-protein phosphatase C	P08575	0.00817401	0.157801
Atria	ADM	ADM	P35318	0.00109897	0.156873
Atria	CADM3	Cell adhesion molecule 3	Q8N126	1.0379e-07	0.15287
Atria	FSTL1	Follistatin-related protein 1	Q12841	4.33737e-07	0.152271
Atria	CTGF	Connective tissue growth factor	P29279	0.0042065	0.150246
Atria	RUFY2	RUN and FYVE domain-containing protein 2	Q8WXA3	0.010644	0.148189
Atria	PRUNE2	Protein prune homolog 2	Q8WUY3	0.00490521	0.146801
Atria	CD109	CD109 antigen	Q6YHK3	9.14431e-08	0.145098
Atria	F13B	Coagulation factor XIII B chain	P05160	5.94142e-05	0.143694
Atria	ACOT7	Cytosolic acyl coenzyme A thioester hydrolase	O00154	6.3041e-06	0.143482
Atria	ZC2HC1A	Zinc finger C2HC domain-containing protein 1A	Q96GY0	0.000791156	0.142765
Atria	CALB2	Calretinin	P22676	0.00440543	0.142538
Atria	QSOX1	Sulfhydryl oxidase 1	O00391	4.84467e-06	0.141795
Atria	FBP1	Fructose-1,6-bisphosphatase 1	P09467	0.00133612	0.141747
Atria	GATM	Glycine amidinotransferase, mitochondrial	P50440	2.80986e-07	0.140042
Atria	IGHV4OR15-8	Putative V-set and immunoglobulin domain-containing-like protein IGHV4OR15-8	A6NJ16	0.00472109	0.139587
Atria	PDLIM4	PDZ and LIM domain protein 4	P50479	5.78505e-06	0.138165
Atria	GAP43	Neuromodulin	P17677	0.000162676	0.137137
Atria	SARDH	Sarcosine dehydrogenase, mitochondrial	Q9UL12	0.00139579	0.13694
Atria	PLD1	Phospholipase D1	Q13393	0.000537792	0.136819
Atria		Ig lambda chain V-I region VOR	P01699	0.000217309	0.133045
Atria	GPC6	Glypican-6	Q9Y625	0.000598347	0.132114
Atria	CAPN5	Calpain-5	O15484	0.000191014	0.131444
Atria	ADAMTSL2	ADAMTS-like protein 2	Q86TH1	1.87765e-05	0.131355
Atria	SYN2	Synapsin-2	Q92777	0.0144788	0.13004
Atria	VASN	Vasorin	Q6EMK4	1.09155e-06	0.128716
Atria	CD248	Endosialin	Q9HCU0	0.000669891	0.128699
Atria		Ig heavy chain V-I region HG3	P01743	0.00196422	0.126555
Atria	GNB5	Guanine nucleotide-binding protein subunit beta-5	O14775	0.00113151	0.123874
Atria	AHNAK2	Protein AHNAK2	Q8IVF2	5.00565e-07	0.120272
Atria	BASP1	Brain acid soluble protein 1	P80723	2.37087e-05	0.118677
Atria	CORIN	Atrial natriuretic peptide-converting enzyme	Q9Y5Q5	0.00771836	0.11852
Atria	VSTM2L	V-set and transmembrane domain-containing protein 2-like protein	Q96N03	0.00058828	0.11832
Atria	FCGR3A	Low affinity immunoglobulin gamma Fc region receptor III-A	P08637	1.88137e-05	0.11829
Atria	SERPINA7	Thyroxine-binding globulin	P05543	9.28767e-05	0.117192
Atria	SIL1	Nucleotide exchange factor SIL1	Q9H173	0.000104489	0.117149
Atria	TMOD2	Tropomodulin-2	Q9NZR1	7.63568e-05	0.115529
Atria	COL28A1	Collagen alpha-1(XXVIII) chain	Q2UY09	0.0127292	0.114598
Atria	NCAM2	Neural cell adhesion molecule 2	O15394	0.00622153	0.113671
Atria	SUGCT	Succinate--hydroxymethylglutarate CoA-transferase	Q9HAC7	0.000176151	0.112931
Atria	CADM2	Cell adhesion molecule 2	Q8N3J6	0.00197813	0.109284
Atria	PTX3	Pentraxin-related protein PTX3	P26022	0.00278859	0.109222
Atria	PYCARD	Apoptosis-associated speck-like protein containing a CARD	Q9ULZ3	6.60793e-05	0.108928
Atria	S100B	Protein S100-B	P04271	0.000494007	0.106053
Atria	NEGR1	Neuronal growth regulator 1	Q7Z3B1	3.0046e-05	0.10406
Atria	CENPV	Centromere protein V	Q7Z7K6	3.47585e-05	0.102495
Atria	L1CAM	Neural cell adhesion molecule L1	P32004	0.000116642	0.0995638
Atria	ADH1C	Alcohol dehydrogenase 1C	P00326	0.000793448	0.0948252
Atria	SREK1	Splicing regulatory glutamine/lysine-rich protein 1	Q8WXA9	0.00800317	0.0900072
Atria	INA	Alpha-internexin	Q16352	0.00674251	0.0894362
Atria	PLTP	Phospholipid transfer protein	P55058	0.000119396	0.0881566
Atria	SBK2	Serine/threonine-protein kinase SBK2	P0C263	8.93466e-06	0.0881404
Atria	NEFL	Neurofilament light polypeptide	P07196	0.00233254	0.0849793
Atria	HAMP	Hepcidin	P81172	1.61544e-05	0.08255
Atria	PLIN1	Perilipin-1	O60240	0.012483	0.0818777
Atria	MYH4	Myosin-4	Q9Y623	1.64545e-05	0.0792201
Atria	MPZ	Myelin protein P0	P25189	0.000557351	0.0723536
Atria	DHRS7C	Dehydrogenase/reductase SDR family member 7C	A6NNS2	1.27485e-05	0.0717821
Atria	PLCB1	1-phosphatidylinositol 4,5-bisphosphate phosphodiesterase beta-1	Q9NQ66	1.24212e-08	0.0706885
Atria	DGKZ	Diacylglycerol kinase zeta	Q13574	5.77291e-08	0.0702486
Atria	CORO2B	Coronin-2B	Q9UQ03	2.0412e-05	0.0657765
Atria	CHL1	Neural cell adhesion molecule L1-like protein	O00533	8.68736e-06	0.0641773
Atria	KIF1A	Kinesin-like protein KIF1A	Q12756	6.12033e-07	0.0636366
Atria	STK11IP	Serine/threonine-protein kinase 11-interacting protein	Q8N1F8	0.000846054	0.0628026
Atria	HAUS3	HAUS augmin-like complex subunit 3	Q68CZ6	0.00147465	0.0626928
Atria	CASZ1	Zinc finger protein castor homolog 1	Q86V15	0.000260113	0.0575062
Atria	ITLN1	Intelectin-1	Q8WWA0	0.0028084	0.0536224
Atria	ASPG	60 kDa lysophospholipase	Q86U10	0.000787287	0.0522182
Atria	STMN2	Stathmin-2	Q93045	4.30895e-09	0.0508365
Atria	PRPH	Peripherin	P41219	2.89028e-05	0.0495827
Atria	SBK3	Uncharacterized serine/threonine-protein kinase SBK3	P0C264	1.86227e-05	0.0492561
Atria	PCSK1N	ProSAAS	Q9UHG2	2.26115e-07	0.0473097
Atria	PAM	Peptidyl-glycine alpha-amidating monooxygenase	P19021	1.22511e-06	0.0465043
Atria	CAMK1D	Calcium/calmodulin-dependent protein kinase type 1D	Q8IU85	3.23468e-06	0.0462252
Atria	MGARP	Protein MGARP	Q8TDB4	8.05865e-05	0.0444317
Atria	SFRP1	Secreted frizzled-related protein 1	Q8N474	0.00115755	0.0409713
Atria	MYL7	Myosin regulatory light chain 2, atrial isoform	Q01449	1.72841e-14	0.0320019
Atria	CTCF	Transcriptional repressor CTCF	P49711	0.00230735	0.0308087
Atria	CACNA2D2	Voltage-dependent calcium channel subunit alpha-2/delta-2	Q9NY47	8.05549e-07	0.0298203
Atria	PI16	Peptidase inhibitor 16	Q6UXB8	2.92436e-06	0.0283611
Atria	CA13	Carbonic anhydrase 13	Q8N1Q1	3.88654e-09	0.0261187
Atria	METTL7B	Methyltransferase-like protein 7B	Q6UX53	3.1068e-08	0.0242985
Atria	DOCK1	Dedicator of cytokinesis protein 1	Q14185	0.00068408	0.0230862
Atria	SORT1	Sortilin	Q99523	0.016918	0.0228996
Atria	DKK3	Dickkopf-related protein 3	Q9UBP4	1.25131e-12	0.0198108
Atria	KRT79	Keratin, type II cytoskeletal 79	Q5XKE5	1.08644e-05	0.016901
Atria	HMCN1	Hemicentin-1	Q96RW7	0.00123886	0.0143523
Atria	NPPA	Natriuretic peptides A	P01160	8.84725e-08	0.00513272
Atria	MYBPHL	Myosin-binding protein H-like	A2RUH7	3.29643e-12	0.00174888
Atria	GEM	GTP-binding protein GEM	P55040	4.61999e-05	0.00112907

## Sheet: Volcano plot, all data
Canonical protein ID	Gene name	Significant	Tissue significance	negLOG p-value	p-value	Difference	Ratio Ventricle/Atria	Protein name	Protein IDs	Majority protein IDs	Number of proteins	Peptides	Razor + unique peptides	Unique peptides	Intensity	log2(Normalized intensity H1-LA)	log2(Normalized intensity H2-LA)	log2(Normalized intensity H4-LA)	log2(Normalized intensity H5-LA)	log2(Normalized intensity H6-LA)	log2(Normalized intensity H7-LA)	log2(Normalized intensity H1-RA)	log2(Normalized intensity H2-RA)	log2(Normalized intensity H3-RA)	log2(Normalized intensity H4-RA)	log2(Normalized intensity H5-RA)	log2(Normalized intensity H6-RA)	log2(Normalized intensity H7-RA)	log2(Normalized intensity H1-LV)	log2(Normalized intensity H2-LV)	log2(Normalized intensity H3-LV)	log2(Normalized intensity H4-LV)	log2(Normalized intensity H5-LV)	log2(Normalized intensity H6-LV)	log2(Normalized intensity H7-LV)
Q99541	PLIN2	+	Ventricle	4.68882	2.04727e-05	4.8	27.8577	Perilipin-2	Q99541	Q99541	1	25	25	25	7988900000	22.6299	26.1282	21.1499	25.218	23.152	25.3123	22.4313	23.1346	25.4652	22.3549	26.0569	25.2609	25.8508	27.5445	28.8016	26.6041	27.2612	29.9668	31.5347	31.0422
Q9NRG4	SMYD2	+	Ventricle	4.44996	3.54843e-05	4.69026	25.8171	N-lysine methyltransferase SMYD2	Q9NRG4;Q9NRG4-2	Q9NRG4;Q9NRG4-2	2	21	21	21	9028000000	21.3702	20.6501	28.5792	26.4511	25.4158	25.5031	26.5955	27.2997	26.111	25.398	26.97	25.1719	24.6022	30.3069	29.9206	30.1551	30.9456	30.2503	29.0407	29.9684
Q9GZV1	ANKRD2	+	Ventricle	8.81538	1.52974e-09	4.58822	24.0542	Ankyrin repeat domain-containing protein 2	Q9GZV1;Q9GZV1-2	Q9GZV1;Q9GZV1-2	2	37	37	37	70534000000	28.681	27.1269	27.2118	28.3737	29.3713	27.6112	29.4895	29.7005	28.7565	26.9531	29.1746	28.4634	28.5806	32.5474	32.1819	33.9889	32.3124	33.5294	32.7047	33.8112
Q4L180	FILIP1L	+	Ventricle	3.39239	0.000405144	4.51021	22.7881	Filamin A-interacting protein 1-like	Q4L180-5;Q4L180-3;Q4L180-2;Q4L180;Q4L180-7;Q4L180-6	Q4L180-5;Q4L180-3;Q4L180-2;Q4L180;Q4L180-7;Q4L180-6	6	54	54	54	99300000000	28.3408	28.0178	32.2913	27.9957	27.993	27.9993	28.7288	27.8793	28.1123	26.3142	27.5341	28.6629	25.1448	34.5696	34.3615	34.0826	33.9597	33.0401	32.3596	25.7444
Q96RL1	UIMC1	+	Ventricle	2.06897	0.00853161	4.40422	21.1739	BRCA1-A complex subunit RAP80	Q96RL1;Q96RL1-2;Q96RL1-3;Q96RL1-4;Q96RL1-5	Q96RL1;Q96RL1-2;Q96RL1-3;Q96RL1-4	5	4	4	4	17599000000	27.7594	21.1011	22.4474	26.9221	23.698	21.1167	23.0661	24.54	26.5053	27.6757	21.9604	23.5045	23.1794	32.9012	29.9992	32.064	32.2576	24.1076	26.2618	22.033
Q6ZMU5	TRIM72	+	Ventricle	2.68531	0.00206392	4.09334	17.0693	Tripartite motif-containing protein 72	Q6ZMU5;Q6ZMU5-2	Q6ZMU5;Q6ZMU5-2	2	28	28	28	7224100000	23.689	24.7505	22.1647	23.1806	25.413	22.6717	21.3469	22.84	21.8182	21.5814	23.2521	24.117	22.134	31.0719	22.0508	32.244	27.8119	28.1583	23.4852	24.8092
Q9H3G5	CPVL	+	Ventricle	6.21691	6.06868e-07	4.02198	16.2456	Probable serine carboxypeptidase CPVL	Q9H3G5	Q9H3G5	1	11	11	11	3148500000	23.8546	25.5974	25.563	23.6703	23.8054	25.2703	24.7679	25.8987	25.1788	24.8142	23.3787	22.267	22.2539	26.8266	27.8116	28.3429	27.7543	29.0902	29.099	29.5554
Q02040	AKAP17A	+	Ventricle	2.49702	0.00318408	4.01859	16.2075	A-kinase anchor protein 17A	Q02040;Q02040-2;Q02040-3	Q02040	3	5	5	5	5210800000	21.7238	23.4176	21.5543	22.8851	22.9436	21.382	21.2133	21.6049	22.1984	20.9954	22.2559	20.9314	22.3388	29.6077	28.9295	22.4119	22.6199	32.0809	21.2092	24.9718
Q13797	ITGA9	+	Ventricle	2.9252	0.00118796	3.91087	15.0414	Integrin alpha-9	Q13797	Q13797	1	11	11	11	6598500000	27.1082	25.9778	24.1778	25.6055	27.14	27.5397	23.1122	23.0031	20.6938	28.6383	22.1514	28.3186	24.2162	28.8873	29.9748	30.6701	29.7638	29.12	26.9462	28.4583
Q14CX7	NAA25	+	Ventricle	2.07252	0.00846212	3.85139	14.4339	N-alpha-acetyltransferase 25, NatB auxiliary subunit	Q14CX7;Q14CX7-2	Q14CX7;Q14CX7-2	2	10	10	10	10898000000	19.9499	22.0868	27.3191	25.3846	22.2734	25.6037	25.3203	25.1254	24.2226	23.8983	29.7563	25.3055	21.7754	30.6085	32.0118	25.8451	32.0138	27.1019	24.2594	26.3615
Q9UM22	EPDR1	+	Ventricle	3.52995	0.000295153	3.77633	13.7022	Mammalian ependymin-related protein 1	Q9UM22;Q9UM22-2;Q9UM22-3	Q9UM22;Q9UM22-2	3	10	10	10	8150900000	29.3021	25.7049	26.5898	26.176	25.1271	21.097	26.4705	26.458	24.9658	28.1975	25.1288	26.5524	23.0617	30.457	30.7585	30.5062	28.7819	29.3784	28.9889	27.8574
P35443	THBS4	+	Ventricle	1.96746	0.010778	3.64247	12.488	Thrombospondin-4	P35443	P35443	1	55	55	48	132000000000	32.0415	32.0205	33.0025	32.2863	33.4565	31.9182	26.0788	26.4167	26.1689	27.328	27.218	27.7125	25.3802	34.1104	30.9067	34.2518	35.0883	33.7538	31.0839	31.4716
Q96B96	TMEM159	+	Ventricle	5.31771	4.81161e-06	3.60046	12.1296	Promethin	Q96B96;Q96B96-2	Q96B96;Q96B96-2	2	5	5	5	1700600000	23.2211	23.3799	23.3618	22.9758	23.0477	21.7976	23.4186	25.4469	24.2747	23.4173	24.5916	24.7335	21.6584	25.6217	26.8109	25.1974	26.7555	28.0221	29.0439	28.1574
Q9ULH0	KIDINS220	+	Ventricle	4.60065	2.50811e-05	3.54312	11.657	Kinase D-interacting substrate of 220 kDa	Q9ULH0;Q9ULH0-4;Q9ULH0-2;Q9ULH0-5;Q9ULH0-3	Q9ULH0;Q9ULH0-4;Q9ULH0-2;Q9ULH0-5	5	23	23	23	3156800000	27.089	24.3215	27.377	24.441	23.8953	24.177	25.8321	23.1057	25.9723	24.9404	25.5905	21.8735	24.0375	28.8193	27.8401	28.9059	29.5336	28.6397	27.3632	27.4362
O43903	GAS2	+	Ventricle	4.65394	2.21849e-05	3.49361	11.2637	Growth arrest-specific protein 2	O43903;O43903-2	O43903;O43903-2	2	7	7	7	815730000	23.1737	20.8396	24.2199	20.9415	24.5943	23.6511	22.1531	22.9281	21.1032	23.6854	23.3051	25.0582	21.6789	26.9719	25.6096	27.8733	27.2321	25.8825	26.3031	24.6848
P10915	HAPLN1	+	Ventricle	2.13543	0.00732096	3.38408	10.4402	Hyaluronan and proteoglycan link protein 1	P10915	P10915	1	17	17	17	13850000000	29.206	29.9914	29.2844	25.7597	23.2053	27.8318	27.8566	25.176	24.666	22.6126	29.0193	23.176	26.8077	31.4484	29.6692	31.7439	30.9874	30.4271	26.1272	28.8353
O15327	INPP4B	+	Ventricle	4.3057	4.94656e-05	3.3735	10.3639	Type II inositol 3,4-bisphosphate 4-phosphatase	O15327;O15327-2	O15327	2	38	38	38	11120000000	28.3383	27.2307	29.0185	28.5822	28.256	28.8834	25.3617	25.592	25.6586	26.945	24.7572	25.3134	25.0325	30.7118	29.1535	30.4792	30.3321	30.5796	29.7992	30.4656
P06858	LPL	+	Ventricle	4.52893	2.95846e-05	3.17877	9.05534	Lipoprotein lipase	P06858	P06858	1	18	18	18	9372600000	27.446	25.9316	29.1212	26.7181	27.3876	26.379	27.1348	26.2985	23.1867	27.6511	26.2728	26.9797	25.8969	29.7887	29.2429	31.4107	30.3486	30.1804	28.9183	28.8871
O75339	CILP	+	Ventricle	1.88112	0.0131485	3.13091	8.75988	Cartilage intermediate layer protein 1	O75339	O75339	1	33	33	33	19560000000	29.5683	28.5463	29.0737	29.566	29.1329	28.7398	26.9013	26.1093	24.5625	23.9729	25.3522	27.6025	21.3778	31.4223	28.0151	32.1526	32.8224	30.4904	27.4964	28.2509
Q96CS2	HAUS1	+	Ventricle	2.98994	0.00102344	3.02393	8.13383	HAUS augmin-like complex subunit 1	Q96CS2;Q96CS2-2	Q96CS2;Q96CS2-2	2	3	3	3	990830000	25.1946	22.5163	22.882	22.9976	23.4429	25.8783	21.052	21.0833	22.4111	21.8946	24.9748	23.4769	25.8327	27.2275	26.8018	26.5011	26.7572	22.7834	26.9756	27.618
P24821	TNC	+	Ventricle	2.04916	0.00892971	2.88835	7.40423	Tenascin	P24821;P24821-4;P24821-5;P24821-2;P24821-3;P24821-6	P24821;P24821-4;P24821-5;P24821-2;P24821-3;P24821-6	6	30	30	30	5279000000	26.7318	26.2588	29.0409	24.6877	27.369	26.5084	23.0112	25.3149	21.8402	25.2457	23.97	23.917	22.2652	29.7319	25.4099	30.3235	29.7319	28.6277	26.516	25.5025
Q63HQ2	EGFLAM	+	Ventricle	1.70731	0.0196196	2.80183	6.97325	Pikachurin	Q63HQ2;Q63HQ2-2;Q63HQ2-4;Q63HQ2-3;Q63HQ2-5	Q63HQ2;Q63HQ2-2;Q63HQ2-4;Q63HQ2-3	5	21	21	21	11013000000	29.5865	29.218	29.4275	27.3281	26.4617	27.0833	29.9357	23.5362	27.808	26.9351	27.1421	22.8221	21.2908	28.865	30.256	29.4416	27.2673	30.2246	30.2695	30.9831
Q96ED9	HOOK2	+	Ventricle	3.95304	0.000111419	2.78877	6.91038	Protein Hook homolog 2	Q96ED9-2;Q96ED9	Q96ED9-2;Q96ED9	2	27	27	27	3486000000	25.5904	23.9165	27.8216	25.1452	25.9193	25.9529	26.4672	24.4869	25.7561	25.8916	23.1789	25.5528	24.2452	29.4976	28.1079	28.5018	29.6814	26.4859	28.14	26.7583
Q96AX9	MIB2	+	Ventricle	7.21588	6.08301e-08	2.77271	6.83392	E3 ubiquitin-protein ligase MIB2	Q96AX9;Q96AX9-2;Q96AX9-3;Q96AX9-11;Q96AX9-13;Q96AX9-14;Q96AX9-4;Q96AX9-12;Q96AX9-7;Q96AX9-6;Q96AX9-5;Q96AX9-8;Q96AX9-10;Q96AX9-9	Q96AX9;Q96AX9-2;Q96AX9-3;Q96AX9-11;Q96AX9-13;Q96AX9-14;Q96AX9-4;Q96AX9-12;Q96AX9-7;Q96AX9-6;Q96AX9-5;Q96AX9-8;Q96AX9-10;Q96AX9-9	14	19	19	19	1321500000	23.4882	24.7689	25.6463	24.9092	24.5737	24.5811	22.7651	24.6075	24.4698	24.8671	24.4026	24.4182	23.3116	26.4821	27.1768	27.252	27.9296	26.8843	27.2566	27.0172
O00622	CYR61	+	Ventricle	1.91541	0.0121505	2.75073	6.73059	Protein CYR61	O00622	O00622	1	13	13	13	1067500000	21.1505	20.3845	24.141	21.3286	21.268	22.6312	22.8241	22.7876	25.5116	24.9037	23.4177	21.4153	22.1084	28.4551	22.215	28.5405	27.777	25.0414	21.8841	23.5808
P08590	MYL3	+	Ventricle	7.89303	1.27929e-08	2.71283	6.55607	Myosin light chain 3	P08590	P08590	1	48	48	45	2640000000000	36.3135	34.0889	35.9522	34.9832	35.1427	35.7373	36.4321	35.4483	34.7786	35.6338	34.817	34.4989	35.4706	38.4436	38.1671	38.2848	37.9541	38.0861	37.6917	37.6763
Q9BUP0	EFHD1	+	Ventricle	3.25289	0.000558617	2.7014	6.50431	EF-hand domain-containing protein D1	Q9BUP0;Q9BUP0-2	Q9BUP0	2	24	24	22	10264000000	27.7443	28.5913	28.3699	28.1961	25.8083	27.363	25.5891	27.0711	25.7636	28.2733	27.7099	24.9022	25.422	30.0825	30.7049	30.2566	30.8373	30.7943	28.1084	27.0202
Q9UBH6	XPR1	+	Ventricle	3.73297	0.000184938	2.65148	6.28312	Xenotropic and polytropic retrovirus receptor 1	Q9UBH6;Q9UBH6-2	Q9UBH6;Q9UBH6-2	2	8	8	8	681440000	24.1478	23.2578	21.6482	22.505	23.0009	23.6695	22.9321	23.0544	22.8531	21.6412	25.0326	24.0376	24.1625	25.9673	26.2367	26.6791	27.8152	26.5887	22.9441	24.9137
Q9UHN1	POLG2	+	Ventricle	2.79457	0.00160482	2.62311	6.16078	DNA polymerase subunit gamma-2, mitochondrial	Q9UHN1	Q9UHN1	1	5	5	5	1526500000	25.2822	24.8584	25.9676	23.2954	25.3344	23.6737	23.6769	22.323	24.0357	22.5603	22.0041	26.3051	23.8896	27.9596	26.6798	29.0445	28.0313	24.7989	26.1005	24.3969
P58876	HIST1H2BD	+	Ventricle	2.23848	0.0057746	2.57545	5.96059	Histone H2B type 1-D	P58876	P58876	1	18	2	2	866370000	21.9823	23.6536	22.0612	23.5605	22.8914	22.9852	21.0099	21.5559	22.4696	19.9539	27.0742	23.6985	22.8231	23.5195	24.2329	25.0773	29.058	24.5004	24.5158	26.3578
P07451	CA3	+	Ventricle	1.85026	0.0141168	2.47762	5.56979	Carbonic anhydrase 3	P07451	P07451	1	34	34	34	55058000000	30.0084	26.3838	25.9146	28.2096	29.3398	26.9502	28.6622	28.7956	27.6994	28.8324	30.3961	28.8756	29.3279	35.144	27.5531	32.3679	32.8188	30.8611	27.7577	29.746
Q2TAL5	SMTNL2	+	Ventricle	2.86915	0.00135161	2.4544	5.48086	Smoothelin-like protein 2	Q2TAL5;Q2TAL5-2	Q2TAL5	2	10	10	10	1141700000	25.4484	23.3297	23.6867	24.3771	25.1555	24.1178	24.8139	24.3683	25.0264	22.0941	22.7621	24.1105	21.3936	25.3947	28.5174	27.0677	25.2748	27.6255	26.9479	23.6442
Q96JA1	LRIG1	+	Ventricle	2.58961	0.00257271	2.40119	5.28239	Leucine-rich repeats and immunoglobulin-like domains protein 1	Q96JA1;Q96JA1-2	Q96JA1;Q96JA1-2	2	7	7	7	677860000	26.1004	21.5995	25.5923	22.7845	22.814	23.4602	22.0378	22.3561	24.3143	24.7361	22.0911	24.578	20.7457	26.7388	24.4636	27.319	26.015	24.6117	25.0846	25.8424
Q8NI35	INADL	+	Ventricle	3.49454	0.000320227	2.3959	5.26307	InaD-like protein	Q8NI35;Q8NI35-4;Q8NI35-3;Q8NI35-2;Q8NI35-5	Q8NI35;Q8NI35-4;Q8NI35-3;Q8NI35-2;Q8NI35-5	5	10	9	9	2191500000	25.8284	23.7428	26.2817	26.1589	25.4541	22.2685	25.7318	25.9891	25.5246	23.6649	26.0203	26.3816	24.5695	27.6098	27.8531	28.7859	28.0506	28.0853	26.4655	26.3299
Q9UPQ0	LIMCH1	+	Ventricle	8.4446	3.59251e-09	2.39428	5.25713	LIM and calponin homology domains-containing protein 1	Q9UPQ0;Q9UPQ0-2	Q9UPQ0;Q9UPQ0-2	2	93	93	0	42305000000	29.6157	28.725	29.7091	29.6441	28.525	29.5999	30.4872	30.1259	29.8277	30.0848	29.6336	29.4875	29.8771	31.8732	32.0528	32.3924	31.9731	32.3362	32.2986	31.3259
Q8WVI7	PPP1R1C	+	Ventricle	2.73083	0.00185853	2.34805	5.09135	Protein phosphatase 1 regulatory subunit 1C	Q8WVI7;Q8WVI7-2	Q8WVI7;Q8WVI7-2	2	4	4	4	371080000	20.973	22.5859	22.3502	20.4657	21.761	21.3283	22.4679	25.6094	24.53	22.175	22.5509	22.7654	23.8464	25.5097	26.2515	24.6916	25.2679	22.2129	25.0988	25.3934
Q9NW68	BSDC1	+	Ventricle	2.19955	0.00631616	2.34387	5.07664	BSD domain-containing protein 1	Q9NW68;Q9NW68-2;Q9NW68-8;Q9NW68-7;Q9NW68-3;Q9NW68-5;Q9NW68-9;Q9NW68-4	Q9NW68;Q9NW68-2;Q9NW68-8;Q9NW68-7;Q9NW68-3;Q9NW68-5;Q9NW68-9;Q9NW68-4	8	8	8	8	4637100000	27.2025	26.1504	26.729	23.575	26.2009	24.4333	26.3868	25.5289	22.7809	25.7935	27.2257	25.8348	25.7013	29.6241	30.8585	28.8087	24.8312	27.8759	28.0949	25.9138
Q9NSB8	HOMER2	+	Ventricle	2.21343	0.00611739	2.34186	5.06955	Homer protein homolog 2	Q9NSB8;Q9NSB8-2	Q9NSB8;Q9NSB8-2	2	9	8	8	643940000	27.711	25.0695	22.6636	23.4025	22.5775	22.6607	22.2648	21.7461	21.6618	22.3777	22.698	23.1363	21.1849	27.4666	23.7147	26.9455	25.4097	25.2626	24.5669	24.1101
A4UGR9	XIRP2	+	Ventricle	3.02	0.000955001	2.28144	4.86164	Xin actin-binding repeat-containing protein 2	A4UGR9-8;A4UGR9;A4UGR9-2;A4UGR9-3	A4UGR9-8;A4UGR9;A4UGR9-2;A4UGR9-3	4	104	102	91	12632000000	27.9443	27.8883	28.5363	27.9286	27.584	27.1097	27.2622	26.9985	28.4198	26.9799	27.1541	25.0336	28.5191	31.1945	28.5161	31.8595	31.0332	30.0642	28.0591	27.6672
O60825	PFKFB2	+	Ventricle	3.6963	0.000201233	2.28041	4.85817	6-phosphofructo-2-kinase/fructose-2,6-bisphosphatase 2	O60825;P16118;P16118-2;Q16877;Q16877-2;Q16877-3	O60825	6	52	52	6	21264000000	27.925	30.0237	28.1591	27.972	29.2246	29.7468	26.6215	30.3991	29.1743	27.7776	27.1689	28.6768	27.6968	29.7136	31.1818	30.1525	30.1122	31.106	31.1641	32.0682
Q96JX3	SERAC1	+	Ventricle	2.28747	0.00515856	2.25181	4.76281	Protein SERAC1	Q96JX3;Q96JX3-2	Q96JX3	2	5	5	5	744740000	21.4955	23.1388	24.0869	21.3541	24.3579	24.1089	23.0086	23.4697	24.9465	22.7145	24.2719	23.1004	22.8426	27.3445	21.7258	24.4008	27.067	27.0961	26.9013	24.3252
P68133	ACTA1	+	Ventricle	3.64754	0.000225142	2.15491	4.4534	Actin, alpha skeletal muscle	P68133	P68133	1	65	5	5	549000000000	31.9048	34.0155	34.8563	33.7019	34.2546	33.8625	30.5609	33.4222	34.4096	33.4155	33.9269	32.1169	33.7118	36.0992	35.02	35.9754	35.8153	35.3563	35.0252	35.5711
A6NGB9	WIPF3	+	Ventricle	2.86461	0.00136582	2.09298	4.26628	WAS/WASL-interacting protein family member 3	A6NGB9	A6NGB9	1	4	4	4	414310000	21.9288	21.6805	22.6518	24.5496	25.3876	23.1429	21.4995	22.0323	21.5302	21.5438	23.8421	24.9056	23.1228	25.3572	24.357	24.5363	24.475	26.0434	24.9149	25.3302
P42858	HTT	+	Ventricle	2.26244	0.00546463	2.07768	4.22128	Huntingtin	P42858	P42858	1	7	7	7	4584200000	25.9927	27.5936	28.1023	24.473	25.2049	24.5422	27.396	27.7797	27.334	27.7399	27.0843	24.4233	24.0987	27.9675	29.0007	27.8282	29.1623	27.236	27.2108	30.1654
Q15063	POSTN	+	Ventricle	2.86361	0.00136895	1.98931	3.97048	Periostin	Q15063	Q15063	1	109	109	9	405000000000	32.6576	32.5199	34.5425	33.3475	33.9949	33.0602	32.0206	31.4338	32.0891	33.0216	31.2642	32.8446	32.2876	35.49	33.6517	36.3011	36.4573	34.2928	33.9571	32.6667
Q8N122	RPTOR	+	Ventricle	2.49905	0.0031692	1.96869	3.91411	Regulatory-associated protein of mTOR	Q8N122;Q8N122-3;Q8N122-2	Q8N122;Q8N122-3	3	19	19	19	14519000000	26.3681	26.699	27.6917	30.7094	29.6734	27.2975	28.7615	27.6387	26.7315	29.486	26.8466	28.8871	28.6629	31.0215	29.0423	30.4504	30.7548	29.1016	29.1252	31.0677
Q8TDW0	LRRC8C	+	Ventricle	2.25148	0.00560422	1.95878	3.88733	Volume-regulated anion channel subunit LRRC8C	Q8TDW0	Q8TDW0	1	5	5	5	328830000	21.7036	22.7335	24.7656	23.2321	22.8762	22.9767	23.8502	21.4337	23.1023	23.0995	22.2808	20.0419	22.8013	26.0786	24.9505	25.2092	25.4293	23.6908	25.7322	21.4115
Q9Y6Y0	IVNS1ABP	+	Ventricle	2.37844	0.00418372	1.94077	3.83912	Influenza virus NS1A-binding protein	Q9Y6Y0	Q9Y6Y0	1	8	8	8	348340000	23.2804	22.0063	22.3916	20.2539	23.0583	22.2957	23.9718	25.1365	23.2167	21.2524	24.0131	23.9492	23.4532	26.2017	23.198	26.3892	24.9673	23.6509	24.6073	25.1829
Q6H8Q1	ABLIM2	+	Ventricle	4.65886	2.19352e-05	1.89431	3.71745	Actin-binding LIM protein 2	Q6H8Q1-9;Q6H8Q1;Q6H8Q1-7;Q6H8Q1-2;Q6H8Q1-5;Q6H8Q1-8;Q6H8Q1-3;Q6H8Q1-6;Q6H8Q1-4	Q6H8Q1-9;Q6H8Q1;Q6H8Q1-7;Q6H8Q1-2;Q6H8Q1-5;Q6H8Q1-8;Q6H8Q1-3;Q6H8Q1-6	9	26	26	26	2467600000	26.8959	27.1515	27.2638	26.2005	24.9011	25.6098	26.2337	24.8058	25.1019	25.7036	25.3646	25.6274	25.4356	27.5928	27.5868	27.8528	28.5438	27.9542	27.3431	27.4686
Q86YW9	MED12L	+	Ventricle	2.0618	0.00867366	1.88931	3.70457	Mediator of RNA polymerase II transcription subunit 12-like protein	Q86YW9;Q86YW9-4;Q86YW9-2;Q86YW9-3	Q86YW9;Q86YW9-4;Q86YW9-2;Q86YW9-3	4	4	4	3	769760000	20.9227	25.3678	22.5586	22.8827	23.8121	24.0464	24.2503	26.1411	25.4367	21.4848	23.3908	24.8308	24.9713	26.0618	25.7196	25.6262	27.2188	24.585	24.9954	25.9931
Q8IVP5	FUNDC1	+	Ventricle	1.82136	0.0150884	1.88763	3.70026	FUN14 domain-containing protein 1	Q8IVP5	Q8IVP5	1	3	3	3	1632100000	22.4733	23.1212	24.5923	25.6973	26.9883	24.3085	23.2109	27.5343	26.3559	23.529	26.4303	26.4175	22.8268	25.9175	26.6307	27.5818	27.2174	27.3817	25.6789	26.99
Q13643	FHL3	+	Ventricle	1.85419	0.0139896	1.88544	3.69465	Four and a half LIM domains protein 3	Q13643	Q13643	1	11	11	11	1250900000	24.6012	26.7935	26.333	23.3561	21.8655	23.3722	25.6385	25.639	25.1364	25.2016	22.7892	24.7417	22.0356	24.8689	28.201	24.9804	25.8679	26.1807	27.0791	26.9835
Q86UX2	ITIH5	+	Ventricle	1.92747	0.0118175	1.83948	3.57882	Inter-alpha-trypsin inhibitor heavy chain H5	Q86UX2;Q86UX2-2;Q86UX2-3;Q86UX2-4	Q86UX2;Q86UX2-2;Q86UX2-3;Q86UX2-4	4	11	11	11	763060000	24.5456	23.413	25.8338	23.733	23.7026	22.5901	25.4371	24.3703	23.0065	24.1238	22.2089	23.2873	21.8955	25.6551	26.5085	26.7916	27.7661	25.6407	22.6201	23.8199
Q69YU5	C12orf73	+	Ventricle	4.92709	1.18279e-05	1.82726	3.54863	Uncharacterized protein C12orf73	Q69YU5	Q69YU5	1	6	6	6	16026000000	29.1458	27.9594	29.1922	28.6906	28.5734	28.0804	29.1434	27.213	27.4059	29.0706	28.8093	29.704	28.2716	30.3616	30.6516	30.7448	30.082	30.3479	30.879	29.6329
Q9UKN7	MYO15A	+	Ventricle	2.01508	0.00965869	1.8169	3.52324	Unconventional myosin-XV	Q9UKN7;Q9UKN7-2	Q9UKN7	2	5	3	2	908430000	22.6327	23.9236	25.3759	24.2481	25.841	23.8764	22.7867	25.9918	25.4338	21.376	25.6722	22.6368	24.0752	24.8073	25.7154	25.5176	25.7203	27.1632	25.2208	27.5809
P49674	CSNK1E	+	Ventricle	1.90575	0.0124237	1.81607	3.52121	Casein kinase I isoform epsilon	P49674	P49674	1	11	3	3	332320000	22.3581	20.8105	22.6351	25.1175	22.2077	24.2963	20.9222	24.4976	23.7935	23.262	22.4725	21.953	21.7346	25.9509	23.1278	25.3767	25.7809	25.4672	22.0452	24.3811
Q9BUT9	FAM195A	+	Ventricle	2.6938	0.00202396	1.80307	3.48963	Protein FAM195A	Q9BUT9;Q9BUT9-2	Q9BUT9;Q9BUT9-2	2	3	3	3	264250000	23.1581	20.6453	23.4156	24.4765	22.5389	21.4462	22.8909	23.9886	23.1175	22.4171	22.2275	23.3462	20.896	23.5313	24.4158	24.5318	25.4973	25.7976	24.0148	23.4444
Q9ULP0	NDRG4	+	Ventricle	3.70693	0.000196369	1.80152	3.48587	Protein NDRG4	Q9ULP0-3;Q9ULP0-6;Q9ULP0-2;Q9ULP0-8;Q9ULP0-7;Q9ULP0-5;Q9ULP0;Q9ULP0-4	Q9ULP0-3;Q9ULP0-6;Q9ULP0-2;Q9ULP0-8;Q9ULP0-7;Q9ULP0-5;Q9ULP0;Q9ULP0-4	8	19	19	19	37271000000	29.6831	30.06	29.9965	29.7144	30.4294	29.4774	30.3924	30.9564	30.5592	29.4521	28.9411	30.3736	27.1874	30.9914	31.6066	32.2149	31.5634	31.004	31.6342	32.1009
Q9UDY2	TJP2	+	Ventricle	6.02344	9.47464e-07	1.79382	3.46732	Tight junction protein ZO-2	Q9UDY2-6;Q9UDY2-2;Q9UDY2-5	Q9UDY2-6;Q9UDY2-2;Q9UDY2-5	3	63	62	2	26694000000	29.6819	28.1497	29.9619	29.4466	29.0344	29.1161	29.7018	28.8944	29.4552	29.7269	29.5395	29.3595	29.0948	31.5545	30.5543	31.7109	31.9187	30.2946	31.0347	30.7305
Q9UIW2	PLXNA1	+	Ventricle	2.02794	0.009377	1.77467	3.4216	Plexin-A1	Q9UIW2	Q9UIW2	1	13	13	10	880980000	23.7368	19.9385	25.8883	22.4939	25.38	24.8659	24.6437	24.8023	24.8508	24.3578	23.5175	24.7686	24.3242	26.6082	25.8941	26.5154	25.6284	24.7788	26.4608	25.3815
Q5T8D3	ACBD5	+	Ventricle	5.85782	1.38734e-06	1.76167	3.39091	Acyl-CoA-binding domain-containing protein 5	Q5T8D3-3;Q5T8D3-2;Q5T8D3;Q5T8D3-4	Q5T8D3-3;Q5T8D3-2;Q5T8D3;Q5T8D3-4	4	16	16	16	3999300000	26.7597	27.8294	26.8724	26.3665	25.9022	26.3457	26.9216	27.0227	26.4907	26.4545	26.3807	26.0833	27.2773	28.2114	28.7561	28.7152	28.8401	29.0687	27.817	27.6113
Q96C19	EFHD2	+	Ventricle	2.10705	0.00781533	1.75258	3.3696	EF-hand domain-containing protein D2	Q96C19	Q96C19	1	18	16	16	5620500000	28.3113	26.2418	27.2428	28.8214	23.5909	25.1074	27.957	27.0289	27.7011	27.6341	28.0753	26.2065	26.3617	29.1631	28.8876	29.1876	29.4886	28.8175	27.6244	27.7117
Q8NAF0	ZNF579	+	Ventricle	2.04858	0.00894171	1.75206	3.36839	Zinc finger protein 579	Q8NAF0	Q8NAF0	1	3	3	3	189520000	22.9297	21.341	21.2501	21.6178	21.7517	19.6064	23.3304	23.9365	22.4058	23.6192	22.8397	24.3463	21.5265	24.5029	24.2498	25.5225	25.4141	22.3655	23.0628	23.5704
Q96LW7	C9orf89	+	Ventricle	3.53774	0.000289911	1.7081	3.2673	Bcl10-interacting CARD protein	Q96LW7-2;Q96LW7	Q96LW7-2;Q96LW7	2	10	10	10	6543200000	28.9071	27.624	27.6089	28.6319	25.5952	27.1127	28.353	27.4582	27.7775	26.033	26.4188	26.9061	27.4951	28.837	29.2102	28.7524	29.4083	29.5095	28.7993	29.09
Q5MNZ9	WIPI1	+	Ventricle	4.27335	5.3291e-05	1.70728	3.26546	WD repeat domain phosphoinositide-interacting protein 1	Q5MNZ9;Q5MNZ9-2	Q5MNZ9;Q5MNZ9-2	2	3	3	3	2718600000	26.1234	26.5563	25.7893	26.1372	26.7584	26.1206	26.1939	27.2068	25.313	27.493	24.3777	25.5937	25.8587	27.9983	27.4136	28.1337	27.7213	28.0553	27.2526	28.1957
P14649	MYL6B	+	Ventricle	2.45792	0.00348404	1.6885	3.22322	Myosin light chain 6B	P14649	P14649	1	13	10	10	5777900000	27.6578	27.4691	27.614	25.0047	26.5205	25.8051	26.9065	25.7853	25.8844	28.4821	28.1466	27.0094	28.915	28.5236	27.7308	29.1123	28.4956	30.2879	28.0666	28.7106
Q14123	PDE1C	+	Ventricle	5.09551	8.0258e-06	1.68244	3.20971	Calcium/calmodulin-dependent 3,5-cyclic nucleotide phosphodiesterase 1C	Q14123;Q14123-2;Q14123-3;P54750;P54750-3;P54750-8;P54750-9;P54750-2;P54750-6;P54750-7;P54750-4;P54750-5	Q14123;Q14123-2;Q14123-3	12	36	36	36	15000000000	28.2207	27.5422	29.2998	28.3171	28.2992	28.2598	28.4447	30.115	28.8007	28.5058	28.1404	29.3013	28.0836	30.5481	29.8542	30.6721	30.6108	30.1061	29.9437	29.9891
Q96IJ6	GMPPA	+	Ventricle	2.26635	0.00541566	1.68089	3.20626	Mannose-1-phosphate guanyltransferase alpha	Q96IJ6;Q96IJ6-2	Q96IJ6;Q96IJ6-2	2	15	15	15	17443000000	28.5246	28.2989	30.3356	27.7626	28.9616	28.6629	27.7962	27.9699	28.4232	28.6781	27.954	28.1975	28.8074	26.3926	31.5493	30.3306	31.1259	30.5023	30.6697	30.6271
Q00G26	PLIN5	+	Ventricle	4.04524	9.01071e-05	1.66944	3.18091	Perilipin-5	Q00G26	Q00G26	1	28	28	28	9272700000	27.046	28.0878	27.4436	28.0938	27.7478	27.0651	28.1873	28.8065	28.0702	27.6567	26.6663	27.9724	27.8363	28.0522	30.6378	29.06	28.9049	29.0263	30.4878	29.7292
Q8WXI4	ACOT11	+	Ventricle	3.16837	0.000678626	1.65909	3.15818	Acyl-coenzyme A thioesterase 11	Q8WXI4-2;Q8WXI4	Q8WXI4-2;Q8WXI4	2	21	21	21	18670000000	28.7815	29.2913	29.6242	29.6188	30.0919	27.092	28.6439	28.2194	27.9267	28.5294	28.228	29.8111	27.8713	29.75	30.4652	29.6392	30.5171	30.8769	31.8784	29.7258
Q9Y2P4	SLC27A6	+	Ventricle	3.53127	0.000294257	1.65514	3.14954	Long-chain fatty acid transport protein 6	Q9Y2P4	Q9Y2P4	1	23	23	23	18073000000	29.1791	28.8465	29.8146	28.8881	29.0312	28.6598	29.0418	29.3272	28.9329	28.5485	27.7772	28.5867	27.2003	31.3605	28.9112	30.6899	31.5281	29.9444	30.9824	29.4647
Q86XE5	HOGA1	+	Ventricle	2.19194	0.00642782	1.64385	3.125	4-hydroxy-2-oxoglutarate aldolase, mitochondrial	Q86XE5-3;Q86XE5	Q86XE5-3;Q86XE5	2	3	3	3	180740000	22.2323	23.0019	22.3289	20.9165	24.7553	21.4657	22.2452	21.5335	23.1192	20.467	23.0592	24.4685	23.1746	24.218	23.3796	23.5226	23.8343	24.3773	23.9519	25.8675
Q8NEY1	NAV1	+	Ventricle	2.31435	0.00484901	1.63946	3.11549	Neuron navigator 1	Q8NEY1;Q8NEY1-3;Q8NEY1-2;Q8NEY1-4;Q8NEY1-7;Q8NEY1-6	Q8NEY1;Q8NEY1-3;Q8NEY1-2;Q8NEY1-4;Q8NEY1-7;Q8NEY1-6	6	17	17	2	1497300000	25.6622	25.1987	25.0314	26.4717	23.7558	25.0216	26.4579	23.2171	25.4135	25.9775	23.5741	26.2275	24.0831	26.3402	27.4502	25.7842	25.2407	27.2491	26.7234	28.2765
P10916	MYL2	+	Ventricle	3.80824	0.000155512	1.62075	3.07534	Myosin regulatory light chain 2, ventricular/cardiac muscle isoform	P10916	P10916	1	43	43	40	3390000000000	37.328	37.2882	37.0327	36.9118	37.1658	37.0719	36.0374	36.2041	35.9519	34.2752	36.0923	36.2239	35.3746	38.0483	37.8428	38.1028	37.9021	38.1619	37.9522	38.0049
P15848	ARSB	+	Ventricle	1.97182	0.0106704	1.6049	3.04175	Arylsulfatase B	P15848;P15848-2;Q5FYB1	P15848;P15848-2	3	10	10	10	4499400000	28.1033	25.919	27.6115	26.058	24.7819	25.1552	27.4036	28.1783	27.6718	27.7934	25.8944	27.6113	23.9755	27.9941	27.9622	29.3749	27.4074	28.5013	28.56	27.8267
P19022	CDH2	+	Ventricle	5.06622	8.58588e-06	1.59887	3.02906	Cadherin-2	P19022;P19022-2	P19022;P19022-2	2	37	37	35	161000000000	32.5188	32.7274	32.3262	31.6555	32.3607	31.5647	32.8912	30.7641	31.4569	32.7544	31.4629	32.2958	32.2937	33.6886	33.4509	34.1754	33.986	33.6863	33.6197	33.1625
P15882	CHN1	+	Ventricle	2.37071	0.00425879	1.57271	2.97464	N-chimaerin	P15882;P15882-2;P15882-3	P15882;P15882-2;P15882-3	3	4	4	4	194330000	21.9144	21.3619	23.3356	22.8246	23.2593	21.3843	22.0769	21.8137	22.7693	24.6748	21.8381	21.9074	21.8186	24.0599	21.7669	24.5213	24.2192	25.5594	24.1916	23.3716
Q92901	RPL3L	+	Ventricle	4.10181	7.91021e-05	1.56678	2.96243	60S ribosomal protein L3-like	Q92901	Q92901	1	49	45	45	63347000000	31.0221	30.6313	31.3044	31.1533	31.9972	31.4644	29.6579	30.2866	30.0314	29.6649	30.3756	31.4597	30.1557	32.4044	31.7949	32.5692	32.0629	32.3387	32.9708	31.7829
Q9UI47	CTNNA3	+	Ventricle	5.44461	3.59241e-06	1.56287	2.95442	Catenin alpha-3	Q9UI47;Q9UI47-2	Q9UI47;Q9UI47-2	2	68	67	67	52032000000	30.0447	29.8337	30.7092	30.2287	30.4479	30.0296	30.7804	29.5753	30.9221	31.082	30.5029	31.1215	30.8289	32.0867	31.9469	32.8248	32.3302	32.3183	31.368	31.3537
Q86Y56	DNAAF5	+	Ventricle	2.72889	0.00186685	1.53955	2.90703	Dynein assembly factor 5, axonemal	Q86Y56;Q86Y56-2;Q86Y56-3	Q86Y56;Q86Y56-2	3	5	5	5	1381000000	24.3981	26.5014	24.8271	22.8462	26.4334	25.4317	25.2514	24.8418	25.6364	26.1734	23.3764	25.1271	25.5922	26.9203	26.9597	26.5603	26.2641	26.6921	26.4032	26.751
Q13023	AKAP6	+	Ventricle	2.84523	0.00142814	1.51213	2.8523	A-kinase anchor protein 6	Q13023;Q13023-2	Q13023	2	23	23	23	1623100000	24.7242	24.3705	26.4065	24.783	25.9427	25.0951	23.7638	25.7037	24.5511	27.1208	24.9559	26.3895	25.3637	25.5075	27.1355	27.1557	27.1202	27.1101	27.2667	26.5349
Q5EBL4	RILPL1	+	Ventricle	2.45435	0.00351277	1.4976	2.82373	RILP-like protein 1	Q5EBL4;Q5EBL4-2;Q5EBL4-3	Q5EBL4;Q5EBL4-2;Q5EBL4-3	3	18	18	17	5209700000	28.2417	26.092	28.1766	27.2243	26.657	25.3958	27.9263	27.577	26.2827	27.8894	26.2681	25.8038	27.2635	28.8797	29.3655	29.6489	28.7214	28.1716	27.3307	27.2566
Q96NA2	RILP	+	Ventricle	4.8172	1.52334e-05	1.4709	2.77194	Rab-interacting lysosomal protein	Q96NA2;Q96NA2-2	Q96NA2	2	18	18	18	3854300000	26.1699	26.4536	26.8327	26.3809	26.9769	26.2448	26.7071	27.6107	27.7239	26.6082	26.5392	27.0407	26.4034	28.1418	28.5353	28.8283	28.8295	28.3503	27.7123	27.1175
P61925	PKIA	+	Ventricle	3.40835	0.000390527	1.46322	2.75722	cAMP-dependent protein kinase inhibitor alpha	P61925	P61925	1	7	7	7	10401000000	27.0357	28.9679	28.0561	29.0739	26.9212	27.4364	27.5578	29.7927	28.3994	27.9986	28.093	27.9944	28.5469	29.1844	30.1767	29.7715	29.5278	30.1705	29.1401	29.2805
Q6PI78	TMEM65	+	Ventricle	5.88156	1.31354e-06	1.43156	2.69739	Transmembrane protein 65	Q6PI78	Q6PI78	1	8	8	8	8740200000	27.9901	27.7654	28.1192	28.1573	28.2091	28.5136	27.8257	27.7237	27.9744	27.5933	28.8253	26.8473	28.4002	29.5812	29.2362	28.9582	29.433	29.3421	29.8576	29.583
O00748	CES2	+	Ventricle	2.29665	0.00505069	1.43083	2.69602	Cocaine esterase	O00748;O00748-2;Q5XG92;Q5XG92-4;Q5XG92-6	O00748;O00748-2	5	22	22	21	22154000000	28.6001	30.9279	29.1427	27.8008	30.3019	29.922	28.0429	30.4635	29.3873	28.6292	27.0964	29.5941	29.4201	29.8718	30.0162	30.8222	30.7583	30.671	30.8284	31.302
Q9BXK5	BCL2L13	+	Ventricle	2.85906	0.00138339	1.42892	2.69245	Bcl-2-like protein 13	Q9BXK5;Q9BXK5-4;Q9BXK5-2	Q9BXK5;Q9BXK5-4	3	25	25	25	21129000000	28.9375	29.4031	29.2415	28.0982	29.0392	29.5918	28.9456	30.688	30.3005	28.8121	26.9873	29.443	29.2804	29.8852	31.1506	29.9517	30.4814	30.4632	30.8145	31.2081
Q9NX18	SDHAF2	+	Ventricle	2.90471	0.00124536	1.40208	2.64283	Succinate dehydrogenase assembly factor 2, mitochondrial	Q9NX18	Q9NX18	1	10	10	10	11033000000	27.4578	26.7077	28.2899	28.0134	29.2854	28.4935	28.0082	29.2156	28.8137	27.5995	28.3733	28.265	27.5327	28.2228	31.0744	29.1492	29.2274	29.9846	29.8728	29.3902
P15924	DSP	+	Ventricle	7.95545	1.10802e-08	1.39376	2.62763	Desmoplakin	P15924	P15924	1	419	419	101	861000000000	34.7384	34.3315	34.4985	34.6933	34.3082	34.6026	35.0894	34.2036	34.5894	34.897	34.5815	35.0908	34.5422	36.1432	35.6902	36.4044	36.0307	36.4985	35.6326	35.7539
P35222	CTNNB1	+	Ventricle	5.13071	7.40094e-06	1.38014	2.60294	Catenin beta-1	P35222;P35222-2	P35222	2	45	40	40	81113000000	31.2112	30.8061	31.5161	30.5798	31.0194	30.7208	31.8133	31.2468	31.2898	31.8821	31.0242	31.5664	30.9501	32.671	32.3728	33.6735	32.8475	32.5719	32.0092	31.929
Q6NXE6	ARMC6	+	Ventricle	3.09807	0.000797871	1.37982	2.60236	Armadillo repeat-containing protein 6	Q6NXE6;Q6NXE6-2	Q6NXE6;Q6NXE6-2	2	9	9	9	1295600000	25.5282	24.9051	26.1235	23.6163	25.2992	24.6077	25.1024	24.3953	24.1264	26.2481	25.6384	26.1081	25.8563	26.4489	25.9574	27.2489	26.8377	26.4355	26.0939	27.0122
Q5SXM8	DNLZ	+	Ventricle	3.55645	0.000277686	1.3675	2.58023	DNL-type zinc finger protein	Q5SXM8	Q5SXM8	1	7	7	7	7418400000	28.2953	27.4395	28.0336	27.6322	28.6392	27.9144	28.3304	26.9058	27.2039	27.0524	26.6172	29.0431	27.1653	29.704	28.4802	29.3377	29.1533	28.53	29.2233	29.1368
O95563	MPC2	+	Ventricle	2.43424	0.00367924	1.34564	2.54142	Mitochondrial pyruvate carrier 2	O95563	O95563	1	9	9	9	82731000000	29.7252	30.9776	30.6597	30.8507	31.3809	31.5449	30.3679	32.2768	31.5242	30.5021	30.4728	30.6966	31.3901	30.8896	33.8071	31.7935	31.5653	32.1431	33.9837	31.8978
Q709F0	ACAD11	+	Ventricle	2.18815	0.00648413	1.345	2.54029	Acyl-CoA dehydrogenase family member 11	Q709F0;Q709F0-2;Q709F0-3	Q709F0;Q709F0-2;Q709F0-3	3	15	15	15	2703600000	25.9871	26.9996	24.783	26.2064	27.6943	27.3937	26.3431	27.1402	24.7589	25.679	24.6327	26.1448	26.425	26.3046	27.6905	26.9877	27.3157	27.5197	28.0683	28.7062
P14923	JUP	+	Ventricle	6.78382	1.64507e-07	1.34434	2.53913	Junction plakoglobin	P14923	P14923	1	59	59	54	230000000000	32.7915	32.8316	32.7897	32.661	33.2295	32.8333	33.0329	32.3082	32.3501	33.026	31.9511	33.2908	33.0175	34.0099	33.8494	34.4791	34.3862	34.2571	33.7661	34.1081
Q9UBP0	SPAST	+	Ventricle	2.32419	0.00474038	1.33988	2.53129	Spastin	Q9UBP0;Q9UBP0-4;Q9UBP0-3;Q9UBP0-2	Q9UBP0;Q9UBP0-4;Q9UBP0-3;Q9UBP0-2	4	5	5	5	190940000	21.3208	20.7121	22.3191	22.3137	23.2909	22.8968	22.8071	22.7283	21.4095	22.498	23.3032	23.704	21.2315	23.4747	23.9853	23.4273	23.3878	23.896	25.1705	22.4795
Q9NP74	PALMD	+	Ventricle	6.97965	1.04796e-07	1.33777	2.52761	Palmdelphin	Q9NP74;Q9NP74-2;Q9NP74-3	Q9NP74;Q9NP74-2	3	59	58	58	76093000000	31.4937	31.4381	31.4651	30.7741	31.8435	31.5138	31.1445	31.0508	31.0834	30.889	30.4402	31.1666	31.2369	32.2679	32.7811	32.6526	32.7936	32.6948	32.4043	32.1376
P55822	SH3BGR	+	Ventricle	3.00978	0.000977731	1.3345	2.52188	SH3 domain-binding glutamic acid-rich protein	P55822;P55822-2	P55822	2	13	13	13	17775000000	29.1931	29.5142	29.448	28.2904	29.3061	29.9195	28.6665	30.0141	29.2196	28.225	27.2005	28.9347	28.8727	30.4528	28.9467	30.2604	30.4304	30.5755	30.666	30.9044
Q9BQ69	MACROD1	+	Ventricle	5.90385	1.24781e-06	1.31917	2.49523	O-acetyl-ADP-ribose deacetylase MACROD1	Q9BQ69	Q9BQ69	1	32	32	32	95966000000	31.478	31.7887	31.1332	31.5576	30.5913	31.6557	32.0461	31.3615	31.6471	31.8598	31.2835	32.3557	30.9981	32.7068	32.858	32.641	32.6552	32.9569	33.2192	32.835
Q711Q0	C10orf71	+	Ventricle	2.04849	0.00894358	1.31629	2.49025	Uncharacterized protein C10orf71	Q711Q0;Q711Q0-3;Q8NGI4	Q711Q0	3	45	45	45	8185100000	28.6163	28.3863	29.1035	27.796	28.9084	27.792	28.1819	27.764	27.5012	27.4713	25.2136	27.8414	26.8486	30.1173	28.0794	30.1225	29.8184	28.8705	28.4687	28.3503
Q5VUM1	SDHAF4	+	Ventricle	4.15311	7.0289e-05	1.3119	2.48268	Succinate dehydrogenase assembly factor 4, mitochondrial	Q5VUM1	Q5VUM1	1	7	7	7	13692000000	29.4022	27.8797	27.9624	28.3361	28.2683	28.5752	29.7283	28.6713	29.6281	28.7606	27.8712	28.8672	28.5407	29.9741	30.579	29.8121	29.8253	29.6486	30.2399	29.6764
Q96ER9	CCDC51	+	Ventricle	3.4435	0.000360161	1.2801	2.42856	Coiled-coil domain-containing protein 51	Q96ER9;Q96ER9-2	Q96ER9;Q96ER9-2	2	20	20	20	10234000000	28.0944	29.0152	28.2095	28.3245	28.8421	28.817	29.1601	28.129	28.8119	26.9301	26.9898	28.3866	27.7383	29.4277	30.0719	29.3091	29.263	29.0312	29.6978	30.0168
Q9Y316	MEMO1	+	Ventricle	4.77973	1.66063e-05	1.2762	2.42199	Protein MEMO1	Q9Y316;Q9Y316-2	Q9Y316;Q9Y316-2	2	14	14	1	6825600000	27.8143	28.2246	27.9687	28.1411	27.4444	27.9745	27.8818	27.6164	27.5977	27.7211	28.5621	26.5542	27.0051	29.597	28.803	29.323	28.7102	28.7634	28.8129	29.0425
Q86UT6	NLRX1	+	Ventricle	4.2416	5.73326e-05	1.27468	2.41946	NLR family member X1	Q86UT6;Q86UT6-2	Q86UT6;Q86UT6-2	2	25	25	25	14375000000	28.5312	28.2274	28.1486	28.1162	28.4357	28.7243	28.8781	29.1116	29.9211	29.0597	28.2565	29.0415	29.0098	29.2204	30.3428	30.5014	29.4434	29.7347	30.262	30.5128
P06213	INSR	+	Ventricle	2.89811	0.00126443	1.24514	2.37042	Insulin receptor	P06213;P06213-2	P06213;P06213-2	2	16	16	15	1375900000	24.4709	25.1141	26.3245	25.5026	25.8267	24.7442	25.4739	25.4664	25.5476	25.6344	25.0622	24.8576	24.6953	26.4886	25.2622	27.6905	26.8165	27.6596	26.33	25.4722
Q14254	FLOT2	+	Ventricle	2.73078	0.00185876	1.23678	2.35671	Flotillin-2	Q14254	Q14254	1	46	46	46	21156000000	29.3313	29.2844	30.3605	30.0095	28.8939	29.1333	28.7134	28.536	29.3931	29.0675	29.9579	28.5438	29.6064	31.2571	29.794	31.7269	31.0497	30.5574	28.8722	30.4631
O94875		+	Ventricle	5.68251	2.07727e-06	1.23497	2.35377		O94875-10;O94875-3	O94875-10;O94875-3	2	101	99	17	710000000000	33.926	34.2539	34.9599	34.5716	34.8086	34.0435	34.4882	34.533	34.2454	35.029	34.032	34.37	34.3955	35.8531	35.6112	36.3763	36.0406	35.4223	35.0794	35.3078
Q6ZSR9		+	Ventricle	2.70086	0.00199133	1.21793	2.32613	Uncharacterized protein FLJ45252	Q6ZSR9	Q6ZSR9	1	14	14	14	6171600000	28.4212	28.171	27.9713	27.0248	27.6612	27.9079	27.9405	27.9871	26.264	27.8316	25.3409	27.8608	27.6179	29.0433	28.8919	28.3359	28.8975	28.7099	29.0328	28.3836
P56277	CMC4	+	Ventricle	4.75217	1.76941e-05	1.19964	2.29682	Cx9C motif-containing protein 4	P56277	P56277	1	15	15	15	55002000000	30.823	30.9464	30.5619	31.5247	30.9342	30.6557	30.4149	29.9328	30.1863	30.721	31.6514	31.3519	30.4591	32.2275	31.8885	31.8538	31.9156	31.9437	32.4478	31.5931
E7EW31	PROB1	+	Ventricle	3.4247	0.000376095	1.19544	2.29015	Proline-rich basic protein 1	E7EW31	E7EW31	1	31	31	31	7997300000	28.3622	27.9398	26.7537	28.4049	27.4597	27.7206	28.6902	27.9976	28.9635	28.4903	27.6341	27.8162	26.9799	29.1164	29.7009	29.1963	28.9402	28.8847	29.6386	28.467
P24298	GPT	+	Ventricle	3.53024	0.000294958	1.19386	2.28764	Alanine aminotransferase 1	P24298	P24298	1	32	32	30	52403000000	31.146	30.9077	29.9538	30.5185	31.3928	31.1088	29.9631	31.123	30.8091	29.7862	30.1675	31.2756	30.1585	31.3082	31.9298	31.6044	31.2352	31.6536	32.8457	32.2549
Q13586	STIM1	+	Ventricle	2.86653	0.00135978	1.18054	2.26661	Stromal interaction molecule 1	Q13586;Q13586-2	Q13586;Q13586-2	2	22	22	22	4555400000	28.0358	25.9158	28.5724	26.7069	27.4188	27.886	26.8361	26.312	26.7611	26.9671	27.1195	26.4497	26.5058	28.9635	28.1512	27.8913	28.0611	28.3135	28.4973	27.648
Q9UQ90	SPG7	+	Ventricle	3.28724	0.000516133	1.17695	2.26098	Paraplegin	Q9UQ90;Q9UQ90-2	Q9UQ90	2	46	46	46	20267000000	29.1594	28.2625	29.8353	29.199	29.1844	30.0631	30.3182	28.5573	29.6761	28.9328	28.2445	29.9094	29.5178	30.1093	30.2159	30.9366	30.3361	30.0581	30.5775	31.0836
Q96MF6	COQ10A	+	Ventricle	2.08998	0.00812866	1.16334	2.23976	Coenzyme Q-binding protein COQ10 homolog A, mitochondrial	Q96MF6;Q96MF6-3;Q96MF6-2	Q96MF6;Q96MF6-3;Q96MF6-2	3	13	13	12	19628000000	29.6111	28.3669	28.996	29.5135	28.7862	29.6696	29.9832	28.8352	28.4995	29.3911	27.2764	30.0534	29.4588	29.2883	30.1848	29.8874	29.0121	30.8635	31.095	31.5882
Q8N3J5	PPM1K	+	Ventricle	2.63667	0.00230848	1.16123	2.23649	Protein phosphatase 1K, mitochondrial	Q8N3J5;Q8N3J5-2;Q8N3J5-3	Q8N3J5	3	14	14	14	8528300000	28.5563	27.2726	27.7974	28.5514	27.1323	27.9439	28.3261	26.3738	27.9333	28.3105	28.4368	29.2337	28.1243	28.6791	29.7147	28.4146	28.4688	29.4296	29.7975	29.6202
Q99959	PKP2	+	Ventricle	6.62402	2.37674e-07	1.15785	2.23124	Plakophilin-2	Q99959-2	Q99959-2	1	83	83	3	266000000000	33.1188	33.1495	33.0593	33.4169	33.4503	32.891	33.2631	32.1295	32.897	33.3533	33.3163	33.3078	32.9925	34.5307	34.2245	34.5081	34.3515	34.0233	34.036	34.1554
P33121	ACSL1	+	Ventricle	6.74485	1.79949e-07	1.15253	2.22304	Long-chain-fatty-acid--CoA ligase 1	P33121;P33121-3;P33121-2;REV__Q9P2K8-3;REV__Q9P2K8-2;REV__Q9P2K8	P33121;P33121-3;P33121-2	6	61	60	55	315000000000	33.1717	33.2321	33.1159	33.46	33.4776	33.5444	33.1307	33.8602	34.0809	32.9858	33.0604	33.1662	33.0429	34.1558	34.3324	34.3764	34.6754	34.4596	34.7526	34.6465
Q86YM7	HOMER1	+	Ventricle	5.14789	7.11393e-06	1.15247	2.22295	Homer protein homolog 1	Q86YM7;Q86YM7-2;Q86YM7-3	Q86YM7;Q86YM7-2	3	27	27	25	9753700000	28.597	28.5364	28.374	27.8762	28.3261	28.3083	28.9727	28.0636	28.3105	27.8716	27.6522	28.93	28.0416	29.5293	29.1797	30.1316	29.5907	29.5287	29.2878	28.8981
P10109	FDX1	+	Ventricle	4.68864	2.04813e-05	1.14489	2.21129	Adrenodoxin, mitochondrial	P10109	P10109	1	12	12	12	15576000000	28.8043	28.775	29.1305	29.3624	28.9979	28.2813	29.1468	29.1293	28.9133	28.7333	29.726	28.2427	29.2789	30.266	30.968	29.6171	29.8441	29.8142	30.3448	29.9023
O00192	ARVCF	+	Ventricle	2.42051	0.00379743	1.14318	2.20867	Armadillo repeat protein deleted in velo-cardio-facial syndrome	O00192;O00192-2	O00192;O00192-2	2	32	32	32	6216600000	28.2924	26.8237	27.6647	27.5921	27.8771	26.5305	28.3225	26.8034	27.3546	27.284	27.2903	28.2928	27.4311	29.4518	27.8763	29.6506	29.3096	29.2204	27.478	27.5475
Q9UEW8	STK39	+	Ventricle	3.58488	0.00026009	1.13393	2.19456	STE20/SPS1-related proline-alanine-rich protein kinase	Q9UEW8;Q9UEW8-2	Q9UEW8;Q9UEW8-2	2	18	15	15	4622800000	27.7694	27.8611	27.2974	26.2078	27.296	27.8301	27.5381	27.9315	26.2765	26.6506	26.8285	27.1607	27.0966	28.2515	29.0815	27.7161	28.2325	28.5739	28.295	28.2647
Q5JTJ3	COA6	+	Ventricle	3.57146	0.000268251	1.12099	2.17496	Cytochrome c oxidase assembly factor 6 homolog	Q5JTJ3-3;Q5JTJ3;Q5JTJ3-2	Q5JTJ3-3;Q5JTJ3;Q5JTJ3-2	3	15	15	15	39429000000	30.3731	29.7233	30.3632	30.8241	30.0358	30.0137	30.8781	29.753	29.3444	30.669	31.4206	30.7108	30.2584	31.7749	32.0729	31.2236	31.6053	31.6844	30.9409	30.8966
O00151	PDLIM1	+	Ventricle	4.99702	1.00689e-05	1.11677	2.16861	PDZ and LIM domain protein 1	O00151	O00151	1	44	44	44	661000000000	34.3914	34.3379	34.8496	35.003	34.4055	33.8685	34.3132	33.9575	34.1268	34.9483	34.4597	33.9327	34.1016	35.701	35.3031	35.8737	35.8295	35.7477	35.1234	34.7676
O75153	CLUH	+	Ventricle	4.35075	4.45918e-05	1.11288	2.16277	Clustered mitochondria protein homolog	O75153	O75153	1	47	47	46	15577000000	29.1051	28.1396	29.3049	28.2555	28.7645	28.9903	29.2125	29.5698	29.6596	28.8705	28.4924	29.1101	29.0355	30.6954	30.5175	29.6371	29.7808	29.6791	30.1738	30.0429
O43772	SLC25A20	+	Ventricle	3.26948	0.000537676	1.10747	2.15468	Mitochondrial carnitine/acylcarnitine carrier protein	O43772	O43772	1	26	26	26	40969000000	29.8697	30.519	30.3737	29.7646	29.7211	30.2597	30.6124	31.5247	31.5001	30.1645	29.6242	30.0988	30.468	30.8956	31.6418	31.6579	31.0766	31.2781	31.3341	32.2913
Q14315	FLNC	+	Ventricle	5.48129	3.30152e-06	1.106	2.15248	Filamin-C	Q14315;Q14315-2	Q14315;Q14315-2	2	331	311	304	2720000000000	36.4131	36.3239	36.9833	36.0641	36.6069	36.6231	36.5998	36.2185	36.6665	36.966	35.5769	36.2439	36.2765	37.9011	37.0482	37.801	37.7827	37.4695	37.3152	37.4197
O14907	TAX1BP3	+	Ventricle	3.28064	0.00052404	1.10096	2.14497	Tax1-binding protein 3	O14907	O14907	1	11	11	11	36974000000	30.2983	29.7533	29.4768	30.8391	30.132	30.1955	31.0438	30.3739	30.0044	29.2928	30.3528	30.2049	30.7192	32.0365	31.3105	32.0312	31.0979	31.4634	30.133	31.0808
Q9NRK6	ABCB10	+	Ventricle	2.15929	0.00692956	1.09088	2.13004	ATP-binding cassette sub-family B member 10, mitochondrial	Q9NRK6	Q9NRK6	1	9	8	8	3676900000	28.452	26.5312	27.1545	26.543	26.3534	26.555	27.8487	26.3265	27.4215	27.4115	26.5435	26.349	25.1941	28.5593	27.4393	28.5449	28.1295	27.3448	28.3183	27.0529
Q9UGP4	LIMD1	+	Ventricle	2.27336	0.00532895	1.08906	2.12736	LIM domain-containing protein 1	Q9UGP4	Q9UGP4	1	18	18	18	6351400000	28.2851	28.084	27.9874	27.5222	27.7825	25.9712	28.7357	27.8851	27.403	28.2915	27.0759	27.1964	26.927	29.4458	29.1192	29.2066	28.9066	28.9921	27.9241	27.4157
Q9H0B6	KLC2	+	Ventricle	2.54858	0.00282764	1.08385	2.11969	Kinesin light chain 2	Q9H0B6;Q9H0B6-2	Q9H0B6;Q9H0B6-2	2	38	24	23	3252800000	26.1327	26.8015	26.8899	26.958	27.4798	27.1908	27.2043	26.1426	25.9933	26.5466	26.0748	26.7515	26.1391	28.9589	28.1623	27.9414	28.4395	26.3894	26.8071	27.3604
Q9BV86	NTMT1	+	Ventricle	5.56746	2.7073e-06	1.07197	2.10229	N-terminal Xaa-Pro-Lys N-methyltransferase 1	Q9BV86;Q9BV86-2	Q9BV86;Q9BV86-2	2	13	13	13	10567000000	28.4775	28.9406	28.7672	28.5566	28.5072	28.7116	27.9493	28.619	28.0644	28.2648	27.8606	28.834	28.4494	29.8732	29.3133	29.3996	29.9346	29.5576	29.7034	28.9539
Q2M2I8	AAK1	+	Ventricle	3.70061	0.000199246	1.05453	2.07704	AP2-associated protein kinase 1	Q2M2I8;Q2M2I8-2	Q2M2I8;Q2M2I8-2	2	32	32	32	11480000000	28.6938	29.2625	28.029	28.2274	28.7521	29.0781	28.4473	28.7856	28.2746	28.9833	27.3685	28.1913	29.146	29.9515	29.659	29.1062	29.7339	29.1033	29.8025	29.9234
Q8N4L2	TMEM55A	+	Ventricle	3.88148	0.000131376	1.05343	2.07546	Type 2 phosphatidylinositol 4,5-bisphosphate 4-phosphatase	Q8N4L2	Q8N4L2	1	11	11	10	3283000000	26.3149	27.1191	26.479	27.1142	25.9263	26.4561	27.3299	26.3247	27.0697	27.1436	27.6019	26.7144	26.8604	28.077	28.3424	27.8584	27.2753	28.2719	27.8805	27.2978
Q6PIU2	NCEH1	+	Ventricle	2.80369	0.00157149	1.04394	2.06185	Neutral cholesterol ester hydrolase 1	Q6PIU2;Q6PIU2-2;Q6PIU2-3	Q6PIU2;Q6PIU2-2;Q6PIU2-3	3	13	13	13	23846000000	29.7464	30.0348	27.5132	29.7803	29.742	29.5983	29.8393	29.8956	29.8718	28.9117	29.8389	30.2901	29.9459	30.248	30.4018	30.7586	30.6615	30.7492	31.1499	30.6507
Q9UHQ9	CYB5R1	+	Ventricle	3.2971	0.000504549	1.03956	2.05559	NADH-cytochrome b5 reductase 1	Q9UHQ9	Q9UHQ9	1	40	40	40	321000000000	33.4558	33.3857	33.5376	32.4963	33.6032	33.504	33.3709	33.429	33.1422	34.3515	31.9596	33.5331	33.8437	33.818	34.4811	34.3184	34.2807	34.2372	34.6024	35.0227
Q6P5Q4	LMOD2	+	Ventricle	3.10408	0.000786895	1.03922	2.05512	Leiomodin-2	Q6P5Q4;Q6P5Q4-3	Q6P5Q4	2	52	52	39	75499000000	31.3686	30.9163	31.5883	31.0373	31.4226	31.1627	31.4335	31.2042	31.2467	31.5628	31.005	31.2422	31.161	33.2863	31.5266	33.0449	33.1632	32.3805	31.655	31.0226
Q9BQC6	MRPL57	+	Ventricle	2.59076	0.00256589	1.03726	2.05233	Ribosomal protein 63, mitochondrial	Q9BQC6	Q9BQC6	1	6	6	6	7899200000	28.1003	29.017	28.1853	28.1737	27.9542	27.4644	28.6534	27.4967	26.7363	28.4148	26.9282	28.6397	28.2645	29.0829	29.6502	28.0564	29.4299	29.3488	29.0373	28.6709
O75438	NDUFB1	+	Ventricle	2.6457	0.00226101	1.03496	2.04906	NADH dehydrogenase [ubiquinone] 1 beta subcomplex subunit 1	O75438;O75438-2	O75438;O75438-2	2	12	12	12	61608000000	31.4276	31.9425	31.3498	31.6951	28.9796	31.2434	31.274	31.0986	30.9665	31.0317	31.4494	30.5001	30.5673	32.3058	32.3837	31.9591	32.2688	31.8881	31.6471	32.0751
Q9BX66	SORBS1	+	Ventricle	4.26488	5.43404e-05	1.03181	2.04458	Sorbin and SH3 domain-containing protein 1	Q9BX66-11;Q9BX66-3	Q9BX66-11;Q9BX66-3	2	123	123	6	341000000000	33.809	33.7572	33.9027	33.6024	33.7198	33.3204	33.4449	32.6226	33.2335	33.3989	33.7126	33.0777	33.2397	34.7991	34.1163	35.208	34.8768	34.5021	34.1751	33.6908
Q9BRQ6	CHCHD6	+	Ventricle	3.95613	0.000110628	1.01913	2.02669	MICOS complex subunit MIC25	Q9BRQ6	Q9BRQ6	1	29	29	29	27850000000	29.8657	29.6156	29.4306	29.9593	29.3481	29.7683	30.2685	29.1941	30.5957	30.0441	29.7476	30.0861	30.1781	31.4785	30.2122	31.3345	30.8609	31.3153	30.6546	30.2557
O14773	TPP1	+	Ventricle	4.09434	8.04748e-05	1.0189	2.02638	Tripeptidyl-peptidase 1	O14773;O14773-2	O14773;O14773-2	2	8	8	8	69463000000	31.2891	31.5511	31.0043	30.7236	30.5723	31.0693	31.1083	31.9209	31.563	30.9278	30.5702	31.5281	31.4602	32.1079	32.3257	32.6937	32.6516	32.3539	31.7361	31.4956
Q3LXA3	DAK	+	Ventricle	3.6621	0.000217722	1.01828	2.02551	Bifunctional ATP-dependent dihydroxyacetone kinase/FAD-AMP lyase (cyclizing)	Q3LXA3;Q3LXA3-2	Q3LXA3;Q3LXA3-2	2	34	34	34	25389000000	29.2952	28.7141	29.9728	30.2038	30.6244	29.5211	29.7742	29.8975	29.4837	29.8936	29.7546	29.4832	29.5455	31.2076	30.2524	31.0789	31.2513	30.8797	30.1593	30.2331
Q9BSL1	UBAC1	+	Ventricle	3.71448	0.000192985	1.0164	2.02286	Ubiquitin-associated domain-containing protein 1	Q9BSL1	Q9BSL1	1	19	19	19	6291000000	27.6388	28.0146	28.4196	27.944	26.6964	27.8347	27.3386	27.966	27.0629	27.9608	27.728	27.5875	28.1329	27.9113	29.4687	28.6776	28.9438	28.8863	28.6215	28.6265
Q8WUF5	PPP1R13L	+	Ventricle	2.81177	0.00154251	1.01175	2.01635	RelA-associated inhibitor	Q8WUF5	Q8WUF5	1	43	43	43	25768000000	29.8135	30.8278	29.998	29.773	29.8341	29.4694	30.2808	30.0907	29.0078	30.0272	28.7741	29.9833	29.0371	30.8783	30.4476	31.3324	31.6163	31.0007	29.998	30.1488
Q9Y5J9	TIMM8B	+	Ventricle	2.56495	0.00272302	1.00586	2.00813	Mitochondrial import inner membrane translocase subunit Tim8 B	Q9Y5J9	Q9Y5J9	1	10	10	10	18085000000	28.7973	28.5426	29.6699	30.1594	29.5744	28.5399	30.1451	29.1626	28.8903	28.9194	29.7911	29.084	28.5548	30.0016	30.948	30.6434	30.1678	30.9405	29.7474	29.1166
Q9Y4W6	AFG3L2	+	Ventricle	3.9635	0.000108769	0.99743	1.99644	AFG3-like protein 2	Q9Y4W6	Q9Y4W6	1	75	75	75	315000000000	33.6803	32.9851	33.2904	32.9977	33.3198	33.1498	33.6624	32.4819	33.7259	33.3802	32.9681	34.2596	33.7003	34.0528	34.2658	34.1814	34.1437	34.2714	35.1768	34.3679
Q96HS1	PGAM5	+	Ventricle	3.33974	0.000457367	0.996707	1.99544	Serine/threonine-protein phosphatase PGAM5, mitochondrial	Q96HS1;Q96HS1-2	Q96HS1;Q96HS1-2	2	24	24	24	9277600000	28.6842	28.1365	29.0901	27.6064	27.8917	28.2938	28.0586	27.9778	28.9058	28.7763	27.3805	27.8176	28.6168	29.0945	28.7873	29.3925	29.2938	29.0672	30.1095	28.9747
Q15526	SURF1	+	Ventricle	2.66828	0.00214647	0.984873	1.97914	Surfeit locus protein 1	Q15526;Q15526-2	Q15526;Q15526-2	2	16	16	16	7205200000	28.3293	28.3897	27.8267	28.9826	28.22	28.1774	27.331	27.0475	27.5819	28.9481	26.8156	27.9779	27.3	28.9273	28.435	28.4931	28.967	29.2782	29.0152	29.2007
P09874	PARP1	+	Ventricle	3.74448	0.000180102	0.984337	1.9784	Poly [ADP-ribose] polymerase 1	P09874	P09874	1	64	64	64	27740000000	29.7659	29.8965	30.2957	29.4987	29.3807	30.1008	29.4045	30.3107	29.4035	30.102	29.6659	30.3316	29.7722	31.0673	29.9006	31.2597	31.3419	30.2269	31.349	30.6297
Q5JR59	MTUS2	+	Ventricle	3.55819	0.000276571	0.982671	1.97612	Microtubule-associated tumor suppressor candidate 2	Q5JR59;Q5JR59-3;Q5JR59-4	Q5JR59;Q5JR59-3;Q5JR59-4	3	28	27	26	12514000000	28.0249	29.1162	28.991	28.3707	28.2616	28.9387	29.3112	27.6093	29.4383	28.8588	29.1587	28.8464	28.6019	29.4428	29.7047	30.115	29.9651	29.6277	29.8315	29.3222
Q702N8	XIRP1	+	Ventricle	4.8218	1.50728e-05	0.982272	1.97557	Xin actin-binding repeat-containing protein 1	Q702N8;Q702N8-2;Q702N8-3	Q702N8;Q702N8-2	3	150	150	148	719000000000	34.6866	34.7622	34.9319	34.943	34.5243	34.485	34.3061	34.3265	34.1671	35.2594	34.2646	34.407	34.6916	36.1133	35.3853	35.7526	36.1011	35.4819	35.1477	35.07
Q9UBY9	HSPB7	+	Ventricle	7.35524	4.41323e-08	0.977207	1.96865	Heat shock protein beta-7	Q9UBY9	Q9UBY9	1	22	22	1	689000000000	34.5055	34.8321	34.9745	34.5545	34.3912	34.8321	34.6174	34.4156	34.3002	34.51	34.1898	34.2939	34.664	35.8268	35.5069	35.6857	35.5825	35.5983	35.2415	35.2114
Q86W92	PPFIBP1	+	Ventricle	2.78383	0.00164502	0.975396	1.96618	Liprin-beta-1	Q86W92-2	Q86W92-2	1	44	44	4	9558700000	27.7334	28.08	29.3991	27.3514	27.7138	28.2983	28.2831	28.0213	28.2272	29.2623	28.4531	28.641	27.7834	30.2204	29.0061	29.339	29.3699	29.0283	28.9311	28.6817
Q99447	PCYT2	+	Ventricle	2.78639	0.00163534	0.967372	1.95528	Ethanolamine-phosphate cytidylyltransferase	Q99447;Q99447-3;Q99447-4;Q99447-2	Q99447;Q99447-3;Q99447-4;Q99447-2	4	29	29	29	24578000000	29.5296	29.1135	29.755	28.9809	29.8168	29.3668	29.3544	30.7739	29.4932	29.2608	29.3036	30.5408	29.9196	30.5564	31.3246	29.9846	29.993	30.0721	30.9039	31.3571
Q9Y6E2	BZW2	+	Ventricle	2.23821	0.00577816	0.966163	1.95364	Basic leucine zipper and W2 domain-containing protein 2	Q9Y6E2;Q9Y6E2-2	Q9Y6E2	2	38	38	36	46591000000	30.1477	30.4708	30.9783	30.7683	30.1742	30.0802	30.4522	31.9926	30.9402	31.3015	30.1344	30.3134	29.6879	31.6119	30.5238	32.2273	32.3466	32.1495	31.1153	30.7959
Q9NR96	TLR9	+	Ventricle	2.66843	0.00214573	0.960569	1.94608	Toll-like receptor 9	Q9NR96-4;Q9NR96;Q9NR96-2;Q9NR96-5;Q9NR96-3	Q9NR96-4	5	6	1	1	8265300000	28.6993	29.1588	28.2857	28.1798	27.426	28.2005	27.6915	28.3631	27.2266	27.8464	27.5586	28.9926	28.1448	28.7227	28.5381	29.7336	29.7384	29.1715	28.4324	29.3425
P02792	FTL	+	Ventricle	2.3451	0.00451747	0.95563	1.93943	Ferritin light chain	P02792	P02792	1	13	13	13	23880000000	29.5951	29.5942	29.759	30.457	29.5932	29.4389	29.3082	29.7649	28.6545	29.6164	30.4144	29.0183	29.5995	30.5679	30.3945	29.4667	31.984	31.3333	30.0776	30.0727
Q5SV97	PERM1	+	Ventricle	2.43788	0.00364855	0.939494	1.91786	PGC-1 and ERR-induced regulator in muscle protein 1	Q5SV97;Q5SV97-3	Q5SV97;Q5SV97-3	2	23	23	23	18042000000	29.9488	29.8443	29.9152	29.724	29.878	29.4579	29.0436	28.0708	29.4035	28.9606	28.5403	29.2706	28.2941	29.9842	30.731	29.8972	30.5318	30.1078	30.7727	29.3565
Q14112	NID2	+	Ventricle	2.44337	0.00360275	0.934671	1.91145	Nidogen-2	Q14112;Q14112-2	Q14112;Q14112-2	2	39	38	38	17372000000	29.2537	30.1915	29.1444	29.1403	29.5056	29.0001	29.0462	28.0899	30.0375	29.3078	29.6966	29.1247	28.1012	29.9995	30.0341	30.7906	30.5724	30.1932	30.3135	29.0606
Q9BY43	CHMP4A	+	Ventricle	4.07512	8.41165e-05	0.930198	1.90554	Charged multivesicular body protein 4a	Q9BY43;Q9BY43-2	Q9BY43;Q9BY43-2	2	14	14	14	7115000000	27.1053	27.281	28.6403	28.2322	28.2224	28.3068	28.2318	27.6368	27.7802	28.2571	27.4127	28.1485	27.7755	28.7196	28.7241	29.0887	28.5645	28.9641	28.9239	29.0046
P52294	KPNA1	+	Ventricle	2.74777	0.00178743	0.927805	1.90238	Importin subunit alpha-5	P52294	P52294	1	18	12	11	10239000000	29.196	27.1373	28.8685	28.6038	28.2478	28.757	27.8599	28.3138	27.9491	28.1787	28.2685	29.4612	28.5205	29.796	29.3118	29.7759	28.9571	29.2445	29.5259	28.7705
P35221	CTNNA1	+	Ventricle	4.28631	5.17237e-05	0.924456	1.89797	Catenin alpha-1	P35221;P35221-2;P35221-3;P26232-4;P26232-6	P35221;P35221-2;P35221-3	5	105	105	80	228000000000	32.8416	32.8029	32.9464	32.4993	32.788	32.7688	33.5891	32.8051	33.0523	33.2615	32.7425	33.6979	32.8337	34.1743	33.9284	34.1251	34.4801	33.8638	33.2947	33.405
P51648	ALDH3A2	+	Ventricle	2.67924	0.00209296	0.916621	1.88769	Fatty aldehyde dehydrogenase	P51648;P51648-2;P43353;P30838;P48448;P43353-2	P51648;P51648-2	6	31	31	31	37343000000	30.2573	30.1107	30.6735	29.5975	30.9886	30.9444	30.6788	30.8741	30.8837	29.9748	29.011	30.0909	30.0771	31.439	30.5158	31.0556	31.178	31.3264	31.1968	31.946
Q86VF7	NRAP	+	Ventricle	3.01889	0.000957427	0.906116	1.87399	Nebulin-related-anchoring protein	Q86VF7-4;Q86VF7-3	Q86VF7-4;Q86VF7-3	2	221	221	1	140000000000	32.0816	32.3716	32.6841	32.2789	33.1164	32.837	31.6223	32.4995	31.906	32.1743	31.9371	31.9458	31.9657	34.0453	33.0884	33.3072	33.8227	32.7591	32.7699	32.3918
Q13642	FHL1	+	Ventricle	2.48497	0.00327367	0.902276	1.86901	Four and a half LIM domains protein 1	Q13642-5;Q13642-4	Q13642-5;Q13642-4	2	77	77	8	2620000000000	36.6812	36.9501	37.1145	37.262	37.1228	36.8421	35.7005	35.5417	35.7522	35.9871	36.7144	35.382	36.1335	37.5759	37.2395	37.4307	37.3812	37.5366	36.8034	37.1401
Q9BQE5	APOL2	+	Ventricle	2.5873	0.00258645	0.901529	1.86804	Apolipoprotein L2	Q9BQE5	Q9BQE5	1	21	21	21	13864000000	27.7319	28.8448	28.6574	29.084	29.5001	29.411	28.8136	29.494	29.4311	28.2276	28.6607	28.4965	28.8573	29.1578	30.5303	30.1381	30.0657	30.0873	29.4153	28.9523
P11717	IGF2R	+	Ventricle	3.02914	0.000935111	0.90043	1.86662	Cation-independent mannose-6-phosphate receptor	P11717	P11717	1	62	62	62	11914000000	28.799	28.8063	29.1286	27.7565	28.3983	28.7316	29.0763	29.2628	29.2285	28.883	28.5929	28.2413	27.817	29.4444	29.5276	29.6947	29.638	28.665	29.8552	30.1744
P22102	GART	+	Ventricle	4.52123	3.01142e-05	0.896583	1.86165	Trifunctional purine biosynthetic protein adenosine-3	P22102;P22102-2	P22102;P22102-2	2	47	47	47	40084000000	30.3085	31.3249	30.7516	30.4155	30.3956	30.4864	30.661	30.6186	30.2657	30.0332	30.0536	30.2099	30.7356	31.445	31.448	30.9457	31.9927	31.3819	31.0129	31.4208
Q9HD34	LYRM4	+	Ventricle	3.29382	0.000508373	0.894761	1.8593	LYR motif-containing protein 4	Q9HD34	Q9HD34	1	15	15	15	36187000000	31.0675	30.3556	29.9757	30.6682	29.6898	30.0123	31.0221	30.4277	30.2756	30.4358	30.2444	30.3718	29.8625	31.8785	30.881	31.8039	31.6355	31.0487	30.6408	30.7489
Q9H1K1	ISCU	+	Ventricle	3.03658	0.000919224	0.870128	1.82782	Iron-sulfur cluster assembly enzyme ISCU, mitochondrial	Q9H1K1;Q9H1K1-2	Q9H1K1;Q9H1K1-2	2	26	26	26	81168000000	31.9347	30.3823	31.7311	31.5737	31.0633	31.7491	31.9423	31.5543	31.6903	31.713	31.1834	31.4398	31.4855	32.2335	33.2355	32.9077	32.3228	32.3332	31.6495	31.8779
Q9UDY4	DNAJB4	+	Ventricle	4.27389	5.32247e-05	0.867708	1.82476	DnaJ homolog subfamily B member 4	Q9UDY4	Q9UDY4	1	26	26	23	19139000000	29.367	29.8215	29.8486	29.2591	29.5688	29.5414	29.2963	29.477	29.2243	29.6555	29.251	28.7823	29.3588	30.4793	29.9677	30.8289	30.854	30.3179	29.7632	29.7983
Q9BYV2	TRIM54	+	Ventricle	4.23893	5.76859e-05	0.857483	1.81187	Tripartite motif-containing protein 54	Q9BYV2;Q9BYV2-2	Q9BYV2;Q9BYV2-2	2	37	31	31	25133000000	29.6272	30.1259	29.6785	29.1211	29.8303	30.0385	29.3928	30.4673	30.3176	29.4681	29.3873	30.118	29.9349	30.4239	30.5997	30.5111	30.6458	30.8686	31.0227	30.5887
Q9UMS0	NFU1	+	Ventricle	2.97652	0.00105556	0.844761	1.79597	NFU1 iron-sulfur cluster scaffold homolog, mitochondrial	Q9UMS0;Q9UMS0-3;Q9UMS0-2	Q9UMS0;Q9UMS0-3;Q9UMS0-2	3	7	7	7	19441000000	29.7269	29.5909	29.3957	28.6648	29.3144	29.3535	29.795	30.0707	29.846	29.6141	28.4474	29.4647	29.1178	30.2111	30.5023	30.0815	29.6582	29.8112	30.5332	31.0245
Q0ZGT2	NEXN	+	Ventricle	3.18244	0.000656993	0.82862	1.77599	Nexilin	Q0ZGT2;Q0ZGT2-3	Q0ZGT2;Q0ZGT2-3	2	94	94	0	166000000000	32.7665	32.4181	32.8173	33.0592	31.9716	32.1943	32.4167	32.0038	32.2327	33.3712	32.4883	32.4059	32.8801	33.5932	32.9263	33.6535	33.8623	33.7727	33.0491	32.7263
P98155	VLDLR	+	Ventricle	4.53981	2.8853e-05	0.812328	1.75604	Very low-density lipoprotein receptor	P98155;P98155-2	P98155;P98155-2	2	31	31	31	12590000000	28.2344	28.9175	29.3693	28.8635	29.1518	29.1406	28.9986	28.8931	28.5116	28.8846	28.7726	28.6143	28.7208	29.5256	30.0386	29.8185	29.7247	29.2574	29.2199	30.0639
P24666	ACP1	+	Ventricle	3.10366	0.000787657	0.782409	1.72	Low molecular weight phosphotyrosine protein phosphatase	P24666;P24666-4	P24666;P24666-4	2	20	20	7	44048000000	30.5098	31.6509	31.1279	30.4659	30.6926	30.3379	30.5414	31.0319	30.6077	30.9195	30.0804	29.9275	30.5023	31.0561	31.8735	31.4625	31.8213	31.2106	31.4005	31.1731
P50416	CPT1A	+	Ventricle	2.92274	0.00119472	0.778522	1.71537	Carnitine O-palmitoyltransferase 1, liver isoform	P50416;P50416-2	P50416;P50416-2	2	17	15	15	3999900000	27.6001	26.8475	27.9097	26.9705	27.0788	25.9055	27.1521	26.8658	27.5748	27.3245	27.0713	26.9184	26.9184	27.7491	27.6889	27.9148	28.4704	27.5768	27.9932	27.6688
Q9BRT2	UQCC2	+	Ventricle	3.67939	0.000209225	0.775713	1.71204	Ubiquinol-cytochrome-c reductase complex assembly factor 2	Q9BRT2	Q9BRT2	1	19	19	19	28947000000	29.4844	30.109	29.4532	30.289	29.8254	29.8229	30.4379	30.1645	30.0619	30.2343	29.9949	30.6771	30.092	30.3816	31.4823	30.664	30.7122	30.6956	31.2079	30.6345
P12883	MYH7	+	Ventricle	6.69502	2.01829e-07	0.773482	1.70939	Myosin-7	P12883;A6NEE1;Q9NQX4-2	P12883	3	487	204	188	15300000000000	39.2758	39.2348	39.3413	39.2275	39.2441	39.2582	39.314	38.8854	39.3409	39.344	39.2728	38.459	39.2693	39.9771	39.9496	39.9748	39.9784	39.9422	39.9747	39.9461
Q5XKP0	QIL1	+	Ventricle	2.78071	0.00165687	0.765319	1.69975	Protein QIL1	Q5XKP0	Q5XKP0	1	9	9	9	28189000000	30.0893	30.2816	30.3791	30.145	30.5404	30.0908	30.6942	29.5157	29.9344	30.525	29.5492	29.5974	28.9857	30.3495	31.1413	30.7241	31.2304	30.547	30.7294	30.8121
P68366	TUBA4A	+	Ventricle	2.88741	0.00129596	0.762526	1.69646	Tubulin alpha-4A chain	P68366;P68366-2;A6NHL2;A6NHL2-2	P68366;P68366-2	4	50	16	16	181000000000	32.8772	32.8543	33.1207	32.2045	33.5235	32.9124	32.3898	32.3724	32.6671	32.5383	32.1885	32.4545	32.9355	33.9229	32.6645	33.9704	33.5133	32.9859	33.8176	33.33
Q9UKG1	APPL1	+	Ventricle	2.74662	0.00179217	0.752712	1.68496	DCC-interacting protein 13-alpha	Q9UKG1	Q9UKG1	1	41	41	41	40067000000	29.8532	30.2982	30.8203	30.1368	31.3413	29.9723	30.5451	30.7182	30.3783	30.2814	30.2421	30.8852	30.7744	31.1374	30.5047	32.054	31.3236	31.2251	31.4786	30.9092
O43181	NDUFS4	+	Ventricle	2.94024	0.00114753	0.735576	1.66506	NADH dehydrogenase [ubiquinone] iron-sulfur protein 4, mitochondrial	O43181	O43181	1	23	23	23	136000000000	32.3105	32.4723	32.5532	32.8896	31.7764	32.9935	31.9401	32.455	32.2476	32.0074	32.4291	31.6998	32.3798	32.8445	33.889	32.5555	32.9456	33.3529	32.8027	32.9958
Q9HAV7	GRPEL1	+	Ventricle	3.01511	0.000965817	0.735237	1.66467	GrpE protein homolog 1, mitochondrial	Q9HAV7	Q9HAV7	1	29	29	29	151000000000	32.6021	32.2274	32.0345	32.7302	32.6262	32.524	32.6783	31.5652	32.1125	32.2757	32.6317	33.0836	32.7293	32.827	34.0203	32.957	33.1116	33.2842	33.2261	32.8547
O43920	NDUFS5	+	Ventricle	3.1091	0.000777851	0.734705	1.66406	NADH dehydrogenase [ubiquinone] iron-sulfur protein 5	O43920	O43920	1	17	17	17	263000000000	33.6044	33.6495	33.4098	33.5914	32.114	33.3257	33.4949	33.6158	33.609	33.1114	33.3972	32.5973	33.3281	33.8319	34.3844	34.0027	34.0062	33.9184	33.8845	34.1872
Q9UL25	RAB21	+	Ventricle	2.63225	0.00233211	0.727191	1.65541	Ras-related protein Rab-21	Q9UL25	Q9UL25	1	32	32	32	46414000000	30.8604	30.1955	31.0697	30.5623	31.2465	30.6214	30.3289	30.7534	30.9894	30.4293	31.0072	31.0854	30.5634	31.2448	31.3027	32.1797	32.0301	31.8262	30.4017	31.3352
Q9UI09	NDUFA12	+	Ventricle	2.8629	0.00137119	0.722845	1.65043	NADH dehydrogenase [ubiquinone] 1 alpha subcomplex subunit 12	Q9UI09;Q9UI09-2	Q9UI09	2	31	31	31	321000000000	33.5155	33.9383	33.6556	33.743	32.3437	33.4707	33.6715	34.2603	33.7566	33.5988	33.5271	33.3839	33.4485	33.5878	34.5288	34.3537	34.5157	34.0802	34.3621	34.5697
P07339	CTSD	+	Ventricle	3.13255	0.000736974	0.71731	1.64411	Cathepsin D	P07339	P07339	1	36	36	36	565000000000	34.368	34.6808	34.1503	33.5801	34.068	34.2363	34.2216	34.846	34.3131	34.6371	33.6382	34.8239	34.9964	34.7029	35.0587	35.1155	35.097	35.2047	35.3219	34.9758
O76041	NEBL	+	Ventricle	3.38962	0.00040774	0.715272	1.64179	Nebulette	O76041	O76041	1	196	195	176	1330000000000	35.5923	35.2356	36.0848	36.2304	35.6985	35.2818	35.8203	35.4284	35.5115	35.8214	35.633	35.5087	35.3503	36.5848	36.3329	36.8774	36.7299	36.338	35.9175	35.6401
O75569	PRKRA	+	Ventricle	3.35253	0.000444093	0.70826	1.63383	Interferon-inducible double-stranded RNA-dependent protein kinase activator A	O75569;O75569-3;O75569-2	O75569;O75569-3;O75569-2	3	24	24	24	23902000000	30.0637	29.8164	30.4652	29.9082	29.6258	29.5051	29.4111	29.5021	30.2407	30.255	29.4106	29.4162	29.7061	30.7896	30.1216	30.7626	30.8704	30.4576	30.4748	30.0414
Q9BX68	HINT2	+	Ventricle	3.7589	0.00017422	0.704029	1.62905	Histidine triad nucleotide-binding protein 2, mitochondrial	Q9BX68	Q9BX68	1	12	12	12	127000000000	32.3576	32.3751	31.9978	31.7361	31.6104	32.3032	32.6521	32.1346	32.0576	32.8719	32.1672	32.5919	32.1186	32.8936	33.1946	33.1015	33.0609	33.0264	32.7177	32.5349
Q15555	MAPRE2	+	Ventricle	2.88312	0.00130881	0.701933	1.62668	Microtubule-associated protein RP/EB family member 2	Q15555;Q15555-4;Q15555-5;Q15555-3;Q15555-2	Q15555;Q15555-4;Q15555-5;Q15555-3;Q15555-2	5	25	22	21	46436000000	30.8102	30.6758	31.3757	30.6364	30.9657	30.6768	30.6482	30.366	30.9512	30.5083	30.6413	31.2261	30.4352	32.0993	30.6467	31.628	31.8591	31.4812	30.8195	31.7195
O95182	NDUFA7	+	Ventricle	3.57545	0.0002658	0.698412	1.62272	NADH dehydrogenase [ubiquinone] 1 alpha subcomplex subunit 7	O95182	O95182	1	23	23	23	568000000000	34.7467	34.8548	34.6062	34.5462	33.4197	34.6206	34.5094	34.1902	34.2611	34.2821	34.5404	34.161	34.4881	35.1284	35.4589	35.1569	34.933	34.6688	35.0709	35.2861
Q86TC9	MYPN	+	Ventricle	2.75915	0.00174119	0.696653	1.62074	Myopalladin	Q86TC9;Q86TC9-2;Q86TC9-3	Q86TC9;Q86TC9-2	3	90	90	88	154000000000	32.408	32.2498	33.0652	32.6258	32.5919	32.0451	32.7287	32.6191	32.3394	33.1906	32.1232	32.1976	32.4519	33.6811	32.9926	33.4306	33.8875	33.2558	32.6241	32.5781
Q9Y5L4	TIMM13	+	Ventricle	5.07788	8.35827e-06	0.685148	1.60787	Mitochondrial import inner membrane translocase subunit Tim13	Q9Y5L4	Q9Y5L4	1	10	10	10	52892000000	30.8188	30.8947	30.9731	31.5424	31.0528	30.9251	31.2144	31.4078	30.9309	30.7937	30.7706	30.9402	30.9161	31.3984	32.0687	31.454	31.592	31.9098	31.7825	31.6879
O75380	NDUFS6	+	Ventricle	3.98276	0.000104048	0.683612	1.60616	NADH dehydrogenase [ubiquinone] iron-sulfur protein 6, mitochondrial	O75380	O75380	1	15	15	15	374000000000	34.0741	33.919	34.1276	33.9194	33.346	33.8077	33.9673	33.3696	33.9756	33.4927	33.9558	33.9214	33.8372	34.2901	34.7471	34.847	34.8025	34.6363	34.3842	33.8468
P51452	DUSP3	+	Ventricle	3.57013	0.00026907	0.683395	1.60591	Dual specificity protein phosphatase 3	P51452;P51452-2	P51452;P51452-2	2	18	18	18	105000000000	32.1079	32.5813	32.2367	32.5545	32.1804	31.5234	32.0559	31.8125	31.6687	31.7419	31.9699	31.8735	31.4144	32.5575	32.5586	32.9257	32.8441	32.7784	32.224	32.7451
P36776	LONP1	+	Ventricle	4.84562	1.42686e-05	0.673278	1.59469	Lon protease homolog, mitochondrial	P36776;P36776-2;P36776-3	P36776;P36776-2;P36776-3	3	82	82	82	232000000000	32.9691	33.0469	33.1761	32.8789	33.0373	33.2532	33.2075	33.0373	33.1501	32.9817	32.9098	33.6245	33.0652	33.4136	33.6002	33.5381	33.7636	33.6781	34.1811	34.2585
O00330	PDHX	+	Ventricle	3.1883	0.000648193	0.639992	1.55832	Pyruvate dehydrogenase protein X component, mitochondrial	O00330;O00330-3;O00330-2	O00330;O00330-3	3	46	46	46	417000000000	34.1882	33.9661	33.8146	33.8449	34.2331	33.9095	34.4295	33.2504	33.9141	34.0867	33.7186	34.5206	33.7584	34.8355	34.5033	34.9411	34.9787	34.1851	34.6456	34.194
Q01813	PFKP	+	Ventricle	3.00745	0.000982984	0.637419	1.55554	ATP-dependent 6-phosphofructokinase, platelet type	Q01813;Q01813-2	Q01813;Q01813-2	2	68	65	63	291000000000	33.2128	33.3752	33.3886	32.9767	33.3254	32.9758	33.642	33.5438	33.9689	34.1844	33.1903	33.8257	33.2318	34.3982	33.7188	33.865	34.164	33.8772	34.5145	34.0695
Q96DA6	DNAJC19	+	Ventricle	2.83335	0.00146773	0.63284	1.55061	Mitochondrial import inner membrane translocase subunit TIM14	Q96DA6;Q96DA6-2	Q96DA6;Q96DA6-2	2	15	15	15	25549000000	29.9845	30.0583	30.3317	30.2517	29.8466	30.0275	29.9752	29.4109	29.9444	29.2866	30.2845	30.0842	29.8255	30.8872	30.9432	30.7298	30.4577	30.1247	31.0454	29.8711
P09622	DLD	+	Ventricle	6.38545	4.11671e-07	0.617866	1.5346	Dihydrolipoyl dehydrogenase, mitochondrial	P09622;P09622-2;P09622-3	P09622;P09622-2;P09622-3	3	64	64	64	2420000000000	36.4302	36.3985	36.5033	36.6417	36.6866	36.4494	36.7494	36.3077	36.3718	36.3878	36.6644	36.8332	36.5767	37.0216	37.2808	36.8774	37.2398	37.416	37.049	37.21
Q9BW91	NUDT9	+	Ventricle	2.90611	0.00124133	0.617552	1.53427	ADP-ribose pyrophosphatase, mitochondrial	Q9BW91;Q9BW91-2	Q9BW91;Q9BW91-2	2	27	27	27	21591000000	29.5224	30.0326	29.8919	30.1689	29.8009	29.064	29.6344	29.7218	29.3068	29.633	29.9598	30.0215	29.6402	30.6344	30.9354	29.8539	30.3719	30.5525	30.1891	29.8463
Q5VWP3		+	Ventricle	3.12175	0.000755524	0.588397	1.50357		Q5VWP3-4	Q5VWP3-4	1	74	74	0	263000000000	33.638	33.5926	33.3371	33.184	33.1746	33.2803	33.8083	32.9329	33.1959	33.7036	33.1221	33.1754	33.3522	34.3325	33.9717	34.2704	34.0562	33.6616	34.0457	33.2021
Q9BSH4	TACO1	+	Ventricle	3.61483	0.000242754	0.579275	1.4941	Translational activator of cytochrome c oxidase 1	Q9BSH4	Q9BSH4	1	28	28	28	106000000000	32.2103	32.218	32.1623	32.0049	32.0476	31.5627	32.247	32.2492	31.8503	31.6345	32.0529	32.7193	31.6831	32.8113	32.7843	32.4635	32.7036	32.4689	32.69	32.4791
Q9HBL0	TNS1	+	Ventricle	3.29365	0.000508566	0.549126	1.4632	Tensin-1	Q9HBL0	Q9HBL0	1	128	128	100	328000000000	33.8879	33.3506	34.2174	33.3882	33.53	33.6167	33.4208	33.6421	33.8881	33.5324	33.5656	33.7545	33.3143	34.261	33.8693	34.5148	34.4502	34.0915	34.3533	33.6698
P17540	CKMT2	+	Ventricle	6.13881	7.26416e-07	0.498371	1.41262	Creatine kinase S-type, mitochondrial	P17540	P17540	1	84	84	65	4420000000000	37.4569	37.2479	37.5337	37.262	37.2963	37.4116	37.6041	37.6091	37.3896	37.4397	37.4215	37.7933	37.5356	37.7629	37.9818	37.8997	38.1052	37.9325	38.1026	37.9353
Q9Y281	CFL2	+	Ventricle	3.69552	0.000201597	0.490136	1.40458	Cofilin-2	Q9Y281;Q9Y281-3	Q9Y281;Q9Y281-3	2	44	30	30	545000000000	34.2912	34.5352	34.3618	34.3867	34.8453	34.228	34.3757	34.2091	34.5179	34.395	34.7609	34.6234	34.0755	35.0851	34.8294	35.1867	35.0609	35.0535	34.597	34.6368
P06733	ENO1	+	Atria	5.01264	9.71322e-06	-0.43192	0.741275	Alpha-enolase	P06733;P06733-2	P06733;P06733-2	2	80	80	75	1440000000000	35.875	36.0127	36.1395	35.9778	36.1586	35.9373	36.1576	36.1629	36.4733	36.2002	36.371	36.0721	36.1774	35.6577	35.8462	35.6424	35.8424	35.702	35.7079	35.5018
P07900	HSP90AA1	+	Atria	5.6425	2.2777e-06	-0.47004	0.721944	Heat shock protein HSP 90-alpha	P07900;P07900-2;Q14568;Q58FG1	P07900;P07900-2	4	110	110	73	1020000000000	35.4803	35.6784	35.5978	35.4604	35.7096	35.6479	35.499	35.9584	35.7742	35.766	35.5884	35.8422	35.7851	35.0485	35.1049	35.2891	35.1948	35.0915	35.4611	35.2517
Q16555	DPYSL2	+	Atria	3.06761	0.000855838	-0.575557	0.671027	Dihydropyrimidinase-related protein 2	Q16555;Q16555-2	Q16555;Q16555-2	2	64	60	57	868000000000	35.3295	34.9839	35.2559	35.0123	34.9712	35.2441	35.5389	35.8136	35.4394	35.6534	35.8475	35.7591	35.6389	35.3374	34.8164	34.8115	34.8187	34.8793	34.9245	34.3382
O95319	CELF2	+	Atria	3.13548	0.000732023	-0.613343	0.65368	CUGBP Elav-like family member 2	O95319-4;O95319-3;O95319;O95319-5;O95319-2	O95319-4;O95319-3;O95319;O95319-5;O95319-2	5	20	20	14	12192000000	29.1379	29.3077	29.1773	29.3172	28.649	28.7541	29.3174	28.8805	29.5346	29.5112	29.6134	29.7981	29.3609	28.9441	28.8499	28.5035	28.9215	28.1333	28.5441	28.6189
P08670	VIM	+	Atria	4.33155	4.66068e-05	-0.618935	0.651152	Vimentin	P08670	P08670	1	116	116	100	5620000000000	38.1911	38.0367	38.5239	37.9383	37.6177	38.1005	38.2096	38.1416	38.1385	38.5274	38.2891	38.0305	38.188	37.9732	37.4577	37.7442	37.5352	37.228	37.5598	37.21
P27797	CALR	+	Atria	3.12263	0.000753991	-0.62396	0.648887	Calreticulin	P27797	P27797	1	33	33	33	335000000000	33.8688	33.4443	34.0142	33.6898	33.8009	33.7947	34.0273	34.7504	34.4026	34.5942	34.1365	34.4324	34.1082	33.533	33.1328	33.5542	33.494	33.5873	33.668	33.2362
Q99816	TSG101	+	Atria	3.24612	0.000567394	-0.625623	0.64814	Tumor susceptibility gene 101 protein	Q99816;Q99816-2	Q99816;Q99816-2	2	23	23	23	19406000000	30.1269	29.6212	30.3281	29.5994	29.9928	29.8805	29.5648	29.8269	30.329	30.4038	30.1461	29.5817	29.976	29.1523	29.3428	28.9171	28.9977	29.9468	29.5316	29.3971
Q01518	CAP1	+	Atria	2.8994	0.00126068	-0.630874	0.645785	Adenylyl cyclase-associated protein 1	Q01518	Q01518	1	65	65	2	217000000000	33.3486	33.5533	34.0766	33.075	33.9833	33.223	32.9305	33.2021	33.0438	32.6778	33.4444	33.3293	33.1789	32.8516	32.5082	32.7993	32.7098	33.0979	32.3381	32.4687
Q99829	CPNE1	+	Atria	3.15923	0.000693064	-0.631704	0.645413	Copine-1	Q99829	Q99829	1	21	21	21	14216000000	29.2613	29.4747	29.3674	29.3767	29.2274	29.9153	29.3868	29.5056	29.6432	28.8783	29.4333	29.9582	29.4071	28.5353	28.3117	29.0024	28.3429	29.041	29.2001	29.2866
Q9HC38	GLOD4	+	Atria	6.00124	9.97155e-07	-0.633296	0.644702	Glyoxalase domain-containing protein 4	Q9HC38-2;Q9HC38;Q9HC38-3	Q9HC38-2;Q9HC38;Q9HC38-3	3	38	38	38	105000000000	32.1697	32.0701	32.2976	32.2489	32.3754	32.3301	32.3865	32.2212	32.5485	32.6855	32.4435	32.7912	32.5425	31.7974	31.5012	31.7465	31.711	31.7425	31.8965	31.9239
P04083	ANXA1	+	Atria	2.86871	0.00135298	-0.635072	0.643909	Annexin A1	P04083	P04083	1	66	66	66	747000000000	35.467	35.2501	35.9096	34.8343	35.2512	35.0734	35.1531	35.0947	34.7719	35.3745	35.4868	34.6698	34.9633	35.1192	34.7818	34.7629	34.5976	34.2517	34.3463	33.9334
P49588	AARS	+	Atria	4.18107	6.59064e-05	-0.640613	0.64144	Alanine--tRNA ligase, cytoplasmic	P49588;P49588-2	P49588;P49588-2	2	68	68	68	50964000000	31.1615	31.3577	31.6478	31.0829	31.4721	31.7225	31.1898	31.437	31.1653	31.1584	31.2278	31.3427	31.2571	30.792	30.6494	30.3987	30.5827	30.1389	31.2208	31.007
P31948	STIP1	+	Atria	4.46933	3.39364e-05	-0.66956	0.628698	Stress-induced-phosphoprotein 1	P31948;P31948-2;P31948-3	P31948;P31948-2;P31948-3	3	102	102	102	385000000000	34.1128	33.6099	34.0606	34.7595	34.3013	34.4319	34.3	34.1792	34.2681	34.7363	34.3939	34.5307	34.2334	33.7774	33.44	33.5645	33.8148	33.5467	33.804	33.4751
P02647	APOA1	+	Atria	6.20751	6.20138e-07	-0.682746	0.622978	Apolipoprotein A-I	P02647;CON__P15497	P02647	2	68	68	68	3750000000000	37.5523	37.4283	37.4075	37.7642	37.4003	37.8549	37.6605	37.478	37.5465	37.6462	37.495	37.4884	37.9025	37.0654	36.7351	37.1431	36.6728	36.5598	37.106	37.044
Q9BS26	ERP44	+	Atria	4.83964	1.44664e-05	-0.687336	0.620999	Endoplasmic reticulum resident protein 44	Q9BS26	Q9BS26	1	36	36	36	73488000000	31.8073	31.6323	31.8186	31.672	31.9522	31.5282	31.7644	31.9813	31.9345	32.446	31.7447	32.3593	31.756	31.2356	30.9142	31.0401	31.2054	31.2013	31.5935	31.1353
P52907	CAPZA1	+	Atria	3.17244	0.000672293	-0.691814	0.619075	F-actin-capping protein subunit alpha-1	P52907	P52907	1	29	22	22	22803000000	29.5985	30.009	30.3755	29.8983	30.5499	30.3828	30.1148	30.6312	30.1837	29.6242	30.1408	29.7937	30.5712	28.9818	29.4134	29.3716	29.3475	29.5656	29.2728	30.2136
P41222	PTGDS	+	Atria	2.7326	0.00185096	-0.692473	0.618792	Prostaglandin-H2 D-isomerase	P41222	P41222	1	14	14	14	117000000000	32.4759	32.7692	32.9217	32.8625	32.3786	32.6221	32.8474	31.7512	32.2576	32.3503	32.6718	32.692	32.5306	31.2424	31.7515	31.1548	31.8962	32.4015	32.6033	31.9427
P02768	ALB	+	Atria	8.06199	8.66991e-09	-0.693564	0.618325	Serum albumin	P02768;CON__P02768-1;P02768-2;P02768-3	P02768;CON__P02768-1;P02768-2;P02768-3	4	161	161	153	19700000000000	39.9833	39.9554	40.028	39.9504	39.9618	39.9714	40.0094	39.3476	40.0278	40.0299	39.9813	39.993	39.9789	39.2666	39.2263	39.2632	39.2685	39.2154	39.263	39.2212
P01876	IGHA1	+	Atria	2.75833	0.00174448	-0.69655	0.617046	Ig alpha-1 chain C region	P01876	P01876	1	24	24	9	894000000000	35.2312	35.4367	35.3474	35.8964	35.9476	35.5456	35.2427	35.7082	34.449	35.9331	36.0803	35.4531	35.1853	34.4914	34.8367	34.2856	35.1744	35.1362	34.9632	34.7133
Q9NQC3	RTN4	+	Atria	3.1031	0.00078867	-0.717585	0.608115	Reticulon-4	Q9NQC3;Q9NQC3-6;Q9NQC3-4;Q9NQC3-2;Q9NQC3-5;Q9NQC3-3	Q9NQC3;Q9NQC3-6;Q9NQC3-4	6	81	81	81	222000000000	33.4663	33.7503	34.0199	33.0814	33.7616	33.4763	33.3467	33.8231	33.598	33.6943	32.6592	33.2646	33.6483	33.3861	33.2058	32.8493	32.519	32.1341	32.6282	32.8027
P61158	ACTR3	+	Atria	3.33466	0.000462747	-0.718624	0.607677	Actin-related protein 3	P61158	P61158	1	37	37	32	78242000000	31.7208	32.0512	32.2783	31.2	31.7706	32.0165	31.6821	31.9354	31.9315	32.5708	31.6371	31.9873	32.0064	31.0648	30.6659	30.8162	30.9671	31.4608	31.6574	31.6848
P02652	APOA2	+	Atria	3.40902	0.000389923	-0.746055	0.596232	Apolipoprotein A-II	P02652	P02652	1	19	19	19	765000000000	35.456	35.0402	35.134	35.3739	35.3487	35.6144	35.2647	34.7676	35.2118	35.3125	34.8655	34.8657	35.9483	35.3156	34.0503	34.1567	34.2584	34.3588	34.7352	34.6275
O15031	PLXNB2	+	Atria	2.78565	0.00163812	-0.759965	0.590511	Plexin-B2	O15031	O15031	1	46	46	46	12425000000	29.4872	28.2678	29.7807	29.33	28.7955	28.8556	29.8844	29.3464	29.4732	29.3527	29.1622	28.8809	29.2772	28.8735	28.0758	29.0215	28.6344	27.9542	28.6769	28.0021
P04275	VWF	+	Atria	2.48883	0.00324468	-0.763601	0.589024	von Willebrand factor	P04275;P04275-2	P04275	2	76	76	76	49097000000	30.7665	30.3784	31.8874	31.2161	30.7372	31.174	31.0018	31.9659	31.1299	31.2663	31.6868	31.8472	31.0208	30.749	30.7526	30.0762	29.8013	30.1347	31.061	30.7374
Q96S66	CLCC1	+	Atria	2.89172	0.00128317	-0.764798	0.588536	Chloride channel CLIC-like protein 1	Q96S66;Q96S66-4;Q96S66-3;Q96S66-2	Q96S66;Q96S66-4;Q96S66-3;Q96S66-2	4	24	24	24	5751800000	27.8955	28.1315	28.1985	27.8409	27.5734	27.8382	28.4786	28.3525	28.8323	28.9536	28.0561	28.2089	27.9618	27.7698	27.9967	27.6092	27.561	27.4561	26.6974	26.8065
Q9H4G4	GLIPR2	+	Atria	2.76606	0.00171373	-0.765396	0.588292	Golgi-associated plant pathogenesis-related protein 1	Q9H4G4	Q9H4G4	1	18	18	18	21555000000	30.1962	30.1427	30.0165	30.2769	29.9333	30.0069	30.0707	29.5069	29.7855	29.9129	30.7916	29.1405	29.9331	29.9826	29.7791	29.142	29.1203	29.2915	28.6848	28.4877
Q8NHP8	PLBD2	+	Atria	2.52953	0.00295444	-0.769717	0.586533	Putative phospholipase B-like 2	Q8NHP8;Q8NHP8-2	Q8NHP8;Q8NHP8-2	2	8	8	8	3264800000	27.4351	27.4011	27.1881	26.6317	28.1767	27.0746	27.1564	27.2055	27.8649	27.1033	27.7701	27.4686	27.2162	27.5524	26.4962	26.7315	25.7385	26.018	27.0396	26.5623
O75369	FLNB	+	Atria	3.44536	0.000358625	-0.773552	0.584975	Filamin-B	O75369;O75369-2;O75369-9;O75369-8;O75369-6;O75369-3;O75369-7;O75369-5;O75369-4	O75369;O75369-2;O75369-9;O75369-8;O75369-6;O75369-3;O75369-7;O75369-5;O75369-4	9	191	167	167	100000000000	32.3992	32.6858	33.0564	32.4696	32.1404	32.3784	32.3157	32.3625	32.2188	32.7647	31.8684	31.9585	31.8003	31.5204	31.8859	31.5431	30.8834	31.3579	32.1878	31.5859
P11233	RALA	+	Atria	2.52456	0.0029884	-0.774837	0.584455	Ras-related protein Ral-A	P11233	P11233	1	15	15	9	20882000000	29.6721	29.6886	30.1773	29.8109	29.678	30.1232	30.464	29.8392	30.9636	30.2303	30.0144	30.5248	29.241	29.2006	29.5681	29.1835	29.3126	28.4245	30.1693	28.9477
P29401	TKT	+	Atria	3.18786	0.000648849	-0.779075	0.58274	Transketolase	P29401;P29401-2;P51854;P51854-4;P51854-1	P29401;P29401-2	5	51	51	50	182000000000	32.9736	33.2661	33.0205	32.794	32.8258	32.8304	33.2351	33.7844	33.4634	32.454	34.159	32.9959	33.386	32.5781	32.218	32.8996	32.1538	32.1774	32.2388	32.4591
P01857	IGHG1	+	Atria	3.44403	0.000359726	-0.780372	0.582217	Ig gamma-1 chain C region	P01857	P01857	1	40	26	22	1480000000000	36.2449	36.0453	35.6809	36.4209	36.2015	36.886	36.1379	36.0908	36.2849	35.6011	36.4109	36.0958	36.7847	35.0583	35.3601	35.4054	34.9552	36.1058	35.3526	35.8538
Q9BVG4	PBDC1	+	Atria	3.36478	0.000431735	-0.780736	0.58207	Protein PBDC1	Q9BVG4	Q9BVG4	1	10	10	10	5122800000	27.9699	27.7678	28.6181	27.6955	28.0081	27.9591	28.0167	28.0393	28.0231	28.433	27.6047	27.7328	28.1345	26.444	26.8465	26.7244	27.6304	27.833	27.6045	27.4536
P01860	IGHG3	+	Atria	3.97997	0.000104719	-0.789818	0.578417	Ig gamma-3 chain C region	P01860	P01860	1	41	41	21	1410000000000	36.0829	36.0835	35.6192	36.0504	36.042	36.9425	36.094	35.9146	36.3427	35.7042	36.3402	35.889	36.8394	35.3273	35.1135	35.6092	35.1641	35.1823	35.5394	35.5825
P16615	ATP2A2	+	Atria	6.45124	3.53801e-07	-0.79248	0.577351	Sarcoplasmic/endoplasmic reticulum calcium ATPase 2	P16615;P16615-4	P16615;P16615-4	2	107	107	1	2440000000000	36.8029	36.9846	36.7448	37.3247	36.8424	36.8421	37.1043	37.4426	37.3114	37.087	37.3032	37.2192	36.9762	36.1635	36.1997	36.3337	36.4077	35.9561	36.4702	36.4522
Q96CX2	KCTD12	+	Atria	2.77923	0.00166253	-0.796755	0.575642	BTB/POZ domain-containing protein KCTD12	Q96CX2	Q96CX2	1	20	20	20	31479000000	29.6236	30.5716	31.2569	30.6878	30.7689	30.5342	29.7868	31.1633	30.5848	31.0002	30.3221	30.8431	30.305	29.3311	30.1057	29.7195	29.3772	29.7169	30.5162	29.6667
Q9UQ35	SRRM2	+	Atria	4.37689	4.19868e-05	-0.801787	0.573638	Serine/arginine repetitive matrix protein 2	Q9UQ35;Q9UQ35-2;Q9UQ35-3	Q9UQ35;Q9UQ35-2	3	28	28	28	9466700000	28.5395	29.088	28.6988	28.602	29.2413	29.5228	29.0016	28.5513	28.9105	29.0984	28.8288	29.4999	28.9874	28.567	28.0136	28.4798	28.262	27.6835	28.0714	28.0788
P07355	ANXA2	+	Atria	5.72395	1.8882e-06	-0.814796	0.568489	Annexin A2	P07355;P07355-2;A6NMY6	P07355;P07355-2;A6NMY6	3	71	71	71	1750000000000	36.5141	36.5157	36.8333	35.9915	36.2452	36.4319	36.7918	36.4149	36.2999	36.5442	36.9417	36.5185	36.4236	35.9566	36.0041	35.4852	35.6918	35.3439	35.7764	35.5203
P62328	TMSB4X	+	Atria	4.94972	1.12273e-05	-0.819208	0.566753	Thymosin beta-4	P62328	P62328	1	10	10	8	486000000000	35.1144	34.7428	34.7394	34.3106	34.0536	34.6908	34.5551	34.7063	34.8791	34.5872	34.4008	34.7442	34.8394	34.3604	33.5253	33.4424	33.8294	33.7116	34.149	33.751
Q9UBS4	DNAJB11	+	Atria	2.59295	0.00255297	-0.828227	0.563221	DnaJ homolog subfamily B member 11	Q9UBS4	Q9UBS4	1	22	22	22	14802000000	29.1165	29.5006	30.2358	29.9779	29.0749	29.1776	29.0315	29.3092	29.331	30.1798	30.3369	29.3487	29.8704	29.6133	28.4196	29.0379	29.1684	28.2922	28.6786	28.0259
P17655	CAPN2	+	Atria	2.43245	0.00369448	-0.835064	0.560558	Calpain-2 catalytic subunit	P17655;P17655-2	P17655;P17655-2	2	45	45	45	36467000000	30.4678	31.0792	31.286	30.2868	30.7871	31.2831	30.5627	31.9717	31.2269	30.8507	29.7787	30.4428	30.3664	30.1733	29.3518	30.298	30.0714	29.3666	30.5515	29.9365
P04004	VTN	+	Atria	3.27101	0.000535786	-0.838005	0.559417	Vitronectin	P04004	P04004	1	28	28	23	175000000000	32.6505	33.0292	33.3471	33.2797	33.125	33.3411	32.5486	33.6376	32.9836	32.8114	33.3689	32.7308	33.0262	32.9194	31.1765	32.588	32.5408	32.2648	32.3219	31.7963
P51610	HCFC1	+	Atria	3.21239	0.00061321	-0.841988	0.557874	Host cell factor 1	P51610;P51610-2;P51610-4;P51610-3;Q9Y5Z7	P51610;P51610-2;P51610-4	5	29	29	29	7739300000	28.2344	28.6511	28.786	28.226	28.0933	28.1881	28.5256	28.5008	28.9092	29.1409	29.0125	29.1139	28.4842	27.1654	27.5581	27.0875	27.8556	28.2615	28.5882	27.8254
Q08AM6	VAC14	+	Atria	3.36258	0.000433934	-0.847112	0.555896	Protein VAC14 homolog	Q08AM6;Q08AM6-2	Q08AM6	2	20	20	20	4945500000	27.6966	27.7416	28.3758	27.6017	27.6813	27.349	27.7423	28.771	28.3088	28.301	27.8622	28.4907	27.6951	27.6235	26.5199	26.7848	27.0064	27.1004	27.1936	27.6356
P23284	PPIB	+	Atria	3.72371	0.000188926	-0.8486	0.555323	Peptidyl-prolyl cis-trans isomerase B	P23284	P23284	1	30	30	30	138000000000	32.2299	32.6804	33.4682	32.2135	31.9623	32.8078	32.6442	33.0123	33.1373	33.4485	32.8401	32.7666	32.8375	32.2569	31.8515	32.0332	32.0875	31.7995	31.8135	31.6284
P01834	IGKC	+	Atria	3.90608	0.000124142	-0.849311	0.55505	Ig kappa chain C region	P01834	P01834	1	21	21	21	940000000000	35.7108	36.0245	35.4073	35.5669	35.6544	36.4141	35.9031	35.0262	35.3293	35.3335	35.2439	35.1081	36.0411	34.1674	34.9095	34.7781	34.6559	35.0243	34.8468	34.8531
P58546	MTPN	+	Atria	6.24691	5.66351e-07	-0.849951	0.554803	Myotrophin	P58546	P58546	1	14	14	14	67889000000	31.5584	31.6564	31.9404	31.5973	31.9892	31.708	31.7167	31.7113	31.8478	32.3011	31.6729	32.056	31.7693	30.9612	30.729	31.489	30.9539	30.8559	31.1338	30.5947
P55795	HNRNPH2	+	Atria	2.57988	0.00263101	-0.850873	0.554449	Heterogeneous nuclear ribonucleoprotein H2	P55795	P55795	1	26	13	13	8211500000	28.7881	27.7067	29.3188	27.5433	28.5228	28.3516	28.1947	29.2995	29.124	29.3701	28.8005	28.3951	28.6263	27.4225	27.6302	27.6401	27.6384	27.6545	28.5062	27.8821
Q13162	PRDX4	+	Atria	2.65914	0.00219211	-0.852198	0.55394	Peroxiredoxin-4	Q13162	Q13162	1	20	17	17	51065000000	31.6311	30.9576	31.5307	30.7032	30.5529	30.9659	31.8109	32.202	31.864	31.777	31.387	30.5836	31.0711	30.5498	30.1812	31.3632	30.0804	30.2136	30.238	30.5822
P22570	FDXR	+	Atria	2.40254	0.00395784	-0.856612	0.552248	NADPH:adrenodoxin oxidoreductase, mitochondrial	P22570;P22570-7;P22570-5;P22570-2;P22570-3;P22570-4	P22570;P22570-7;P22570-5;P22570-2;P22570-3;P22570-4	6	31	31	5	46959000000	31.9926	31.2618	30.4637	30.7419	31.6018	31.0717	32.0338	31.0169	31.2853	31.1443	30.5868	31.5865	30.4117	30.7618	30.9235	29.8751	29.5631	29.652	30.6995	30.7126
Q99536	VAT1	+	Atria	3.23357	0.000584024	-0.856682	0.552221	Synaptic vesicle membrane protein VAT-1 homolog	Q99536;Q99536-3;Q99536-2	Q99536;Q99536-3;Q99536-2	3	32	32	32	98628000000	32.0868	31.851	32.2515	32.0398	32.2748	32.0982	32.3933	32.2238	31.9293	32.6374	33.1758	32.3672	32.1043	31.7851	31.3388	31.4136	31.9481	31.5949	31.6039	30.1676
Q15293	RCN1	+	Atria	2.40415	0.00394324	-0.881078	0.542962	Reticulocalbin-1	Q15293;Q15293-2	Q15293;Q15293-2	2	21	21	21	21438000000	31.0563	29.4679	31.0227	29.0958	29.9195	29.9846	29.8608	29.8501	30.3498	30.4952	30.2524	29.2596	29.5638	29.7228	28.628	29.0697	28.7902	29.6696	29.4171	28.6313
Q07960	ARHGAP1	+	Atria	3.43258	0.000369331	-0.884386	0.541718	Rho GTPase-activating protein 1	Q07960	Q07960	1	41	41	41	181000000000	33.5724	33.0424	33.7542	32.6506	33.2164	32.412	33.1245	33.7432	33.3269	34.0948	32.7728	32.8235	32.906	32.4951	32.3691	32.5131	32.1808	32.0061	31.9293	32.6294
P09543	CNP	+	Atria	4.23545	5.81505e-05	-0.885526	0.54129	2,3-cyclic-nucleotide 3-phosphodiesterase	P09543-2;P09543	P09543-2;P09543	2	47	47	47	46287000000	31.1345	30.3457	31.2214	30.7758	31.0282	30.9089	31.6742	31.3591	31.6417	31.6792	31.6757	31.3788	31.0762	30.4717	30.0831	30.0193	30.4996	30.1416	30.6937	30.4534
Q14764	MVP	+	Atria	2.54537	0.00284857	-0.890829	0.539304	Major vault protein	Q14764	Q14764	1	81	81	81	106000000000	32.3205	33.4559	33.3983	32.4475	33.2429	32.5495	31.9962	31.9233	31.2586	32.0823	32.4773	31.8018	31.9997	31.5393	31.615	31.6797	31.5739	31.6693	31.2001	31.1541
Q06830	PRDX1	+	Atria	6.73688	1.83283e-07	-0.891524	0.539044	Peroxiredoxin-1	Q06830	Q06830	1	33	33	29	960000000000	35.491	35.6436	35.3188	36.2453	35.5976	35.8304	35.4871	35.7188	35.4821	35.6936	35.973	35.8784	35.7382	34.6332	34.8083	34.6657	34.7055	34.8386	35.2484	34.7586
Q15811	ITSN1	+	Atria	3.26303	0.00054572	-0.900862	0.535567	Intersectin-1	Q15811;Q15811-4;Q15811-9;Q15811-8;Q15811-12;Q15811-11;Q15811-3;Q15811-10;Q15811-7;Q15811-2;Q15811-6;Q15811-13;Q15811-5	Q15811;Q15811-4;Q15811-9;Q15811-8;Q15811-12;Q15811-11;Q15811-3;Q15811-10;Q15811-7;Q15811-2;Q15811-6;Q15811-13;Q15811-5	13	56	56	17	16102000000	29.2922	29.3517	29.3631	29.8211	30.1676	29.1346	30.1849	29.5338	29.1612	30.3973	30.0635	29.9444	29.4831	28.7802	29.1259	28.6135	28.4809	29.2983	29.2914	27.8951
O00159	MYO1C	+	Atria	2.33855	0.00458621	-0.903582	0.534558	Unconventional myosin-Ic	O00159;Q8N1T3;Q8N1T3-3	O00159	3	89	88	3	114000000000	31.9263	32.0232	32.6621	31.1743	32.1674	32.5597	32.6143	33.7224	33.557	32.405	31.8191	32.2456	32.8487	31.6244	30.9016	31.5255	31.6886	31.3921	32.0216	31.6039
P02787	TF	+	Atria	7.43315	3.6885e-08	-0.906229	0.533578	Serotransferrin	P02787	P02787	1	125	125	122	5590000000000	38.2904	38.2722	38.1387	38.1677	38.0954	38.2826	38.4894	38.0782	38.2226	38.3237	38.1072	37.7556	38.2875	37.5759	36.9107	37.275	37.1713	37.0979	37.2748	37.7028
P05156	CFI	+	Atria	2.56151	0.00274469	-0.916029	0.529966	Complement factor I	P05156;CON__Q32PI4	P05156	2	37	37	37	55134000000	31.3453	31.6131	30.8238	31.6683	31.8824	31.8172	30.8563	32.3406	30.413	30.885	32.0161	30.9212	31.3332	30.6755	31.5639	30.1477	30.0281	30.6053	30.0415	30.1727
P26640	VARS	+	Atria	2.89045	0.00128691	-0.919182	0.528809	Valine--tRNA ligase	P26640;P26640-2	P26640	2	54	54	54	28497000000	30.2442	30.4786	30.6927	29.6317	30.1426	30.7072	30.091	31.0442	31.3668	31.1662	29.4641	30.4655	30.6004	29.4259	29.6044	29.2746	29.3319	29.1266	30.364	29.7203
Q15847	ADIRF	+	Atria	3.00481	0.000988985	-0.936025	0.522671	Adipogenesis regulatory factor	Q15847	Q15847	1	12	12	12	98094000000	32.3757	32.2216	32.0498	31.8911	31.3572	31.7576	32.3265	32.8344	32.3065	32.2936	33.1448	32.4827	32.2975	32.3406	31.0342	31.239	31.8652	31.0856	31.2138	30.4674
Q9H1E5	TMX4	+	Atria	2.25016	0.00562128	-0.947624	0.518486	Thioredoxin-related transmembrane protein 4	Q9H1E5	Q9H1E5	1	7	7	7	7967600000	28.559	29.5357	28.1556	27.7469	27.5768	28.4986	29.6115	29.3752	28.6446	29.2273	27.7888	28.9207	28.5433	27.3342	27.0471	28.1161	27.9558	27.1876	27.5742	28.5585
Q9C040	TRIM2	+	Atria	2.51084	0.0030843	-0.948068	0.518326	Tripartite motif-containing protein 2	Q9C040;Q9C040-2	Q9C040;Q9C040-2	2	10	10	9	659800000	25.0034	24.8566	25.4826	24.9257	23.6143	24.592	25.235	25.5888	24.3814	25.1461	25.9951	25.5884	25.1986	24.4468	23.6051	23.9601	23.4265	24.8858	24.5968	23.7698
Q9BTV4	TMEM43	+	Atria	2.93667	0.00115699	-0.950348	0.517507	Transmembrane protein 43	Q9BTV4	Q9BTV4	1	23	23	23	13824000000	29.4778	29.6669	29.9235	28.9068	28.6579	29.4664	29.5593	29.3151	29.9764	29.7669	29.5033	28.4772	29.852	29.2393	27.6924	28.0913	28.4175	27.8817	28.9663	29.0472
P02654	APOC1	+	Atria	2.98291	0.00104015	-0.950967	0.517285	Apolipoprotein C-I	P02654	P02654	1	13	13	13	194000000000	32.9592	32.7871	32.6073	34.0234	33.8626	32.8451	33.5621	33.0921	33.9455	33.1725	32.9228	32.7124	33.9682	32.3524	31.9958	32.7954	31.5535	32.5649	31.9907	32.9539
Q7Z4S6	KIF21A	+	Atria	3.73272	0.000185044	-0.951174	0.517211	Kinesin-like protein KIF21A	Q7Z4S6;Q7Z4S6-5;Q7Z4S6-2;Q7Z4S6-4;Q7Z4S6-6;Q7Z4S6-3;O75037;O75037-2;O75037-3;O75037-4	Q7Z4S6;Q7Z4S6-5;Q7Z4S6-2;Q7Z4S6-4;Q7Z4S6-6;Q7Z4S6-3	10	35	35	34	4790800000	27.596	28.2166	28.0134	27.3389	27.4353	27.4152	27.8216	28.0882	28.5378	28.4062	28.2987	27.934	28.4476	27.4255	27.0123	27.0518	27.0454	26.4223	27.6912	26.4507
O14974	PPP1R12A	+	Atria	4.32547	4.72637e-05	-0.952044	0.516899	Protein phosphatase 1 regulatory subunit 12A	O14974;O14974-3;O14974-2;O14974-5	O14974;O14974-3;O14974-2;O14974-5	4	85	82	3	57129000000	31.6611	31.3991	32.0989	31.2556	31.919	31.3953	31.0361	31.225	31.5964	32.0501	31.0829	31.4045	31.3202	31.1194	30.0888	30.1359	30.9121	30.9474	30.4564	30.1456
P39023	RPL3	+	Atria	2.78184	0.00165257	-0.955503	0.515662	60S ribosomal protein L3	P39023	P39023	1	54	54	50	74308000000	31.2459	31.2884	32.3508	31.3415	30.9466	31.2895	32.1427	32.1673	32.1938	32.6807	32.6523	31.8392	31.9859	31.3216	31.2235	31.1975	31.3365	30.7438	30.377	30.1016
P01008	SERPINC1	+	Atria	4.61268	2.43962e-05	-0.956262	0.51539	Antithrombin-III	P01008	P01008	1	54	54	42	741000000000	35.6259	34.7853	35.3703	35.5909	35.5257	35.6711	35.3616	34.9404	34.8431	35.1135	34.7509	34.5687	35.5055	34.709	33.7542	34.257	34.2169	34.5366	34.0531	34.2079
Q3YEC7	RABL6	+	Atria	3.44716	0.000357139	-0.965949	0.511941	Rab-like protein 6	Q3YEC7;Q3YEC7-2;Q3YEC7-3;Q3YEC7-4;Q3YEC7-6;Q3YEC7-5	Q3YEC7;Q3YEC7-2;Q3YEC7-3;Q3YEC7-4;Q3YEC7-6	6	17	17	17	4052200000	27.3593	27.2009	27.6718	27.1753	26.9736	27.2663	27.4983	28.3256	28.4183	28.2433	27.2636	28.1153	27.8931	27.0541	26.6295	26.4383	26.7086	26.3247	27.3754	26.2335
Q9NYL9	TMOD3	+	Atria	3.35815	0.000438382	-0.971032	0.510141	Tropomodulin-3	Q9NYL9	Q9NYL9	1	23	22	20	18991000000	29.6349	29.3996	30.2839	29.7365	28.4577	30.3087	29.9562	29.55	30.1307	30.4739	30.3737	30.3868	30.4284	29.0532	29.009	29.0769	28.8666	29.1394	29.0068	28.5775
Q99584	S100A13	+	Atria	2.84311	0.00143512	-0.984837	0.505283	Protein S100-A13	Q99584	Q99584	1	16	16	16	75865000000	31.7914	32.9517	32.0844	31.9898	33.078	32.2332	31.3856	31.5859	31.4468	31.905	31.88	31.6117	31.7291	31.7054	29.9151	31.293	31.5875	31.0646	30.8256	30.5385
P01009	SERPINA1	+	Atria	7.05374	8.83604e-08	-0.987376	0.504394	Alpha-1-antitrypsin	P01009;P01009-2;P01009-3;P20848	P01009;P01009-2;P01009-3	4	64	64	64	2730000000000	37.1576	37.2014	37.4722	37.3871	36.9698	37.3661	37.3033	37.2805	37.0841	36.8631	37.1149	36.5969	37.4921	36.3942	35.8589	36.3467	36.1947	36.1493	35.9424	36.4349
Q9H9H4	VPS37B	+	Atria	4.08942	8.13918e-05	-0.990472	0.503313	Vacuolar protein sorting-associated protein 37B	Q9H9H4	Q9H9H4	1	9	9	9	1449300000	25.3255	26.5693	26.3436	26.1334	25.7411	26.2017	26.6812	26.4869	26.29	26.2667	26.5906	26.436	26.1046	25.1224	25.1406	24.9878	24.6579	25.0664	26.1794	25.6195
P42330	AKR1C3	+	Atria	3.83983	0.000144601	-0.99237	0.502651	Aldo-keto reductase family 1 member C3	P42330;P42330-2;P17516	P42330;P42330-2	3	29	13	13	23525000000	30.1449	30.1505	30.5172	29.8916	29.3216	29.953	30.2469	30.5311	30.6781	30.7594	30.9768	29.6891	30.2178	29.1408	29.0626	28.766	29.7	29.0164	29.1279	29.8971
P04350	TUBB4A	+	Atria	3.16367	0.000686006	-0.992933	0.502455	Tubulin beta-4A chain	P04350	P04350	1	37	7	4	29715000000	30.696	30.155	30.0207	29.4687	30.907	30.8635	31.0936	31.3206	31.0353	31.3214	29.9461	30.4506	30.1437	29.616	29.267	29.6852	29.3444	29.1607	29.8334	30.1394
P01859	IGHG2	+	Atria	2.52154	0.00300928	-1.00051	0.499825	Ig gamma-2 chain C region	P01859	P01859	1	36	22	20	628000000000	35.0891	34.8803	34.2245	35.3488	35.1906	35.7137	35.3847	34.3117	34.9658	33.9568	35.0209	34.9823	35.7265	34.4662	33.9458	34.2223	32.3035	34.3502	34.2376	34.3608
Q8N2S1	LTBP4	+	Atria	2.5204	0.00301716	-1.00611	0.497886	Latent-transforming growth factor beta-binding protein 4	Q8N2S1-2;Q8N2S1;Q8N2S1-3;Q8N2S1-4	Q8N2S1-2;Q8N2S1;Q8N2S1-3	4	71	70	70	50185000000	31.6846	31.4315	32.9093	31.3653	31.4333	31.3269	31.0258	30.7485	30.6153	31.1309	30.7757	31.1609	29.9264	30.322	29.7613	30.985	30.6506	29.8592	29.9634	29.7804
P02760	AMBP	+	Atria	3.60057	0.000250857	-1.00796	0.497249	Protein AMBP	P02760	P02760	1	37	37	36	112000000000	32.8338	32.4441	31.9111	33.3021	32.5016	32.5954	32.8328	32.947	32.0061	32.0347	33.0412	32.0132	32.5699	31.9515	30.8553	31.6016	31.5244	32.3845	31.0433	31.3707
O00203	AP3B1	+	Atria	3.24677	0.000566544	-1.011	0.496203	AP-3 complex subunit beta-1	O00203;O00203-3	O00203;O00203-3	2	35	35	27	10605000000	29.2444	29.1147	29.567	27.7854	28.9628	29.2892	28.9258	30.0674	29.6185	28.7705	28.5162	29.013	29.1964	28.6397	28.0434	27.428	28.185	27.9087	28.5286	27.7668
O15127	SCAMP2	+	Atria	2.25124	0.00560744	-1.01148	0.496037	Secretory carrier-associated membrane protein 2	O15127	O15127	1	9	9	9	5251900000	27.9392	27.7368	28.33	28.1722	27.9687	27.7736	28.2867	28.2883	27.1514	28.7581	27.0814	28.317	28.3802	25.2075	28.1529	27.5068	26.8581	26.4234	27.6945	27.1752
P47813	EIF1AX	+	Atria	2.62594	0.00236626	-1.02052	0.492939	Eukaryotic translation initiation factor 1A, X-chromosomal	P47813	P47813	1	12	2	2	2250300000	27.2341	27.4936	27.7239	26.1872	26.8142	26.6481	27.0773	27.4688	26.9291	27.313	25.7682	26.0377	26.4588	26.3564	25.8128	25.9496	25.6535	26.3122	26.2369	24.5411
Q9Y2V2	CARHSP1	+	Atria	2.50228	0.00314571	-1.02085	0.492826	Calcium-regulated heat stable protein 1	Q9Y2V2	Q9Y2V2	1	11	11	11	17846000000	28.9162	29.4779	29.6441	29.0347	29.373	28.7748	30.0113	30.6444	29.7413	30.2328	30.7616	30.5089	30.2103	28.6222	29.4242	28.8408	28.282	29.692	28.4452	28.1107
P26639	TARS	+	Atria	2.59662	0.0025315	-1.02204	0.49242	Threonine--tRNA ligase, cytoplasmic	P26639;P26639-2	P26639;P26639-2	2	41	41	40	16353000000	28.3141	29.7856	29.2802	29.1277	29.4253	30.0438	29.6287	30.7968	29.7474	29.3475	29.541	30.4199	30.1331	28.5793	28.4321	28.0828	28.5239	28.4738	28.3864	29.9934
P02671	FGA	+	Atria	3.384	0.000413052	-1.02788	0.49043	Fibrinogen alpha chain	P02671;P02671-2	P02671;P02671-2	2	92	92	90	1470000000000	35.9884	36.4629	35.1016	36.5914	36.7305	36.5076	36.166	35.9912	36.1087	36.5795	36.4452	35.4325	36.9081	35.1714	35.6351	34.9634	34.5009	34.8537	35.342	35.9611
Q0VF96	CGNL1	+	Atria	2.41118	0.0038799	-1.02858	0.490194	Cingulin-like protein 1	Q0VF96;Q0VF96-2	Q0VF96;Q0VF96-2	2	25	25	25	3529500000	27.8027	26.7005	27.4497	28.3946	27.6344	27.2547	27.9479	26.6658	26.9651	28.2481	27.8409	27.0765	27.74	26.5432	27.1958	26.2026	26.872	27.5177	24.9867	26.1008
P35611	ADD1	+	Atria	5.61942	2.40202e-06	-1.0337	0.488456	Alpha-adducin	P35611;P35611-2;P35611-3;P35611-6	P35611;P35611-2;P35611-3;P35611-6	4	54	54	1	85717000000	31.9402	31.5899	32.2459	31.7297	31.8644	32.2052	32.2971	32.2469	32.1704	32.1973	32.7976	32.0074	32.4002	31.6925	30.642	31.3054	31.0717	30.741	31.0245	31.1983
P60903	S100A10	+	Atria	3.22093	0.000601271	-1.03842	0.48686	Protein S100-A10	P60903	P60903	1	15	15	15	182000000000	32.2176	32.6832	33.6944	32.473	33.2573	33.3302	33.1548	34.2751	33.1851	33.5579	33.2368	33.2357	33.4018	31.9568	32.7586	31.7485	31.5585	31.7131	32.6825	32.7686
Q8TD55	PLEKHO2	+	Atria	2.43941	0.00363574	-1.03947	0.486507	Pleckstrin homology domain-containing family O member 2	Q8TD55;Q8TD55-2	Q8TD55;Q8TD55-2	2	21	21	21	3914600000	27.0729	27.338	28.1873	27.2746	27.3347	27.7797	27.4094	27.6784	27.4945	28.0201	28.154	26.7534	28.4922	27.4476	26.577	24.8322	26.1805	26.7482	27.5683	26.6718
P02749	APOH	+	Atria	3.61688	0.000241613	-1.04116	0.485935	Beta-2-glycoprotein 1	P02749;CON__P17690	P02749	2	36	36	36	380000000000	34.5944	34.4057	33.5257	33.9742	34.2753	34.7267	34.6584	34.2878	34.2041	33.2076	33.7291	34.3934	34.712	33.9624	33.2238	33.313	32.5611	32.6767	32.8339	33.5917
O43491	EPB41L2	+	Atria	3.82525	0.000149536	-1.04395	0.484998	Band 4.1-like protein 2	O43491;O43491-3;O43491-2	O43491;O43491-3;O43491-2	3	111	111	24	215000000000	33.3876	32.5632	33.2301	32.6384	33.0234	33.1412	33.8149	33.4851	33.8765	34.1261	34.204	33.9807	33.6634	32.3328	32.2308	32.1601	32.4539	32.2796	32.9843	32.5541
P01019	AGT	+	Atria	3.00499	0.000988587	-1.04833	0.483528	Angiotensinogen	P01019	P01019	1	17	17	17	60531000000	32.1728	31.0665	30.7665	31.2695	32.5525	31.6103	31.1423	31.2361	30.5232	31.2409	31.1808	32.1382	31.6177	31.3426	29.9254	30.6827	30.2052	29.8464	30.6822	29.9482
P00751	CFB	+	Atria	4.88899	1.29126e-05	-1.05061	0.482766	Complement factor B	P00751;P00751-2	P00751	2	72	72	71	438000000000	34.4663	34.6957	34.0287	34.9754	34.5342	34.6369	34.2141	34.7748	33.7411	33.9864	35.0663	34.2345	34.8038	34.002	33.113	33.2632	33.3704	33.6106	33.1221	33.4804
Q96BJ3	AIDA	+	Atria	3.1935	0.000640476	-1.05153	0.482455	Axin interactor, dorsalization-associated protein	Q96BJ3;Q96BJ3-3;Q96BJ3-2	Q96BJ3;Q96BJ3-3	3	20	20	20	5856600000	28.151	28.7156	28.2077	27.8103	28.4801	28.5661	27.4944	27.3196	27.3002	28.4214	29.0401	28.9329	28.1846	26.6368	26.7484	26.6714	27.5906	27.7965	27.3738	27.2348
Q9H4A4	RNPEP	+	Atria	2.38535	0.00411769	-1.05541	0.481161	Aminopeptidase B	Q9H4A4	Q9H4A4	1	29	29	29	16621000000	29.3524	30.5249	29.8678	29.1909	29.88	30.1714	28.6551	30.245	29.2633	29.4593	29.005	29.9466	30.253	28.6581	28.5233	27.1643	28.2296	29.2402	30.0183	28.5247
P01623		+	Atria	2.16208	0.00688528	-1.05859	0.480101	Ig kappa chain V-III region WOL	P01623	P01623	1	7	7	0	152000000000	32.8528	32.8469	31.2496	33.2428	32.6298	33.4551	33.3109	32.0322	32.8197	31.7289	33.695	32.9835	33.4908	31.8174	30.9595	31.8422	30.5365	32.5882	31.8446	32.5681
P36873	PPP1CC	+	Atria	4.07117	8.4885e-05	-1.05871	0.480063	Serine/threonine-protein phosphatase PP1-gamma catalytic subunit	P36873;P36873-2	P36873;P36873-2	2	19	4	4	7899600000	28.9472	28.502	28.4071	28.6299	28.6274	28.0723	29.3063	28.4822	29.2896	29.4085	28.3644	28.5916	28.5329	27.732	27.8211	26.6887	27.83	28.0583	28.1658	27.2262
P0CG05	IGLC2	+	Atria	4.87461	1.33473e-05	-1.06296	0.47865	Ig lambda-2 chain C regions	P0CG05	P0CG05	1	18	18	4	552000000000	35.1222	34.1568	34.4272	35.2002	34.6649	35.2504	34.869	34.6862	34.81	34.2879	35.0481	34.5942	35.2626	33.7189	33.5548	33.9839	32.915	33.8361	34.0177	34.122
Q9UEY8	ADD3	+	Atria	4.62638	2.36387e-05	-1.06747	0.477156	Gamma-adducin	Q9UEY8-2;Q9UEY8	Q9UEY8-2;Q9UEY8	2	44	42	42	70411000000	31.7881	31.0145	31.923	31.5315	31.1464	31.7943	31.8311	32.3335	32.0746	32.3842	32.449	31.7907	31.9056	31.1296	30.8855	31.0019	30.8014	30.4009	30.9961	30.2176
P13796	LCP1	+	Atria	3.31229	0.000487207	-1.07284	0.475382	Plastin-2	P13796;P13796-2	P13796	2	38	31	30	22900000000	29.9395	30.987	30.7271	29.7382	30.8749	29.931	30.0609	30.0595	29.9126	30.1977	29.7879	30.3079	30.4972	29.1065	29.1102	29.6407	27.7023	29.1567	29.3823	30.0183
P27708	CAD	+	Atria	2.84512	0.00142848	-1.08084	0.472753	CAD protein	P27708	P27708	1	15	15	15	1673800000	26.5482	25.2669	27.2014	25.3899	26.6843	27.0479	26.6841	26.4184	26.611	26.2392	26.738	25.4149	26.2034	25.2571	24.7688	26.4491	25.2444	24.6942	25.007	25.4083
P51531	SMARCA2	+	Atria	2.3342	0.00463237	-1.08309	0.472017	Probable global transcription activator SNF2L2	P51531;P51531-2	P51531;P51531-2	2	22	22	13	2715500000	26.9502	26.659	27.5335	26.6562	25.6993	27.0701	27.0643	26.7804	27.4619	27.9949	26.6747	27.9078	27.4466	26.0858	24.2574	25.7233	26.7837	26.3305	26.8887	25.833
P49593	PPM1F	+	Atria	2.96924	0.0010734	-1.08348	0.47189	Protein phosphatase 1F	P49593	P49593	1	27	27	7	8945900000	29.2119	28.4088	28.5044	28.4532	28.2737	28.3831	28.594	29.1672	29.435	29.4876	28.6793	29.2641	28.8802	28.1352	27.6954	26.961	27.9476	26.3811	28.8208	28.2589
Q92681	RSC1A1	+	Atria	2.90221	0.00125253	-1.0863	0.470967	Regulatory solute carrier protein family 1 member 1	Q92681	Q92681	1	6	6	6	1063400000	25.68	24.8279	26.0872	25.7837	25.2497	25.854	26.0757	25.9943	26.1335	26.826	24.4207	26.641	25.1046	24.4725	25.2491	24.4743	24.7611	25.0704	24.4814	24.0987
P06727	APOA4	+	Atria	2.56055	0.00275074	-1.09423	0.468385	Apolipoprotein A-IV	P06727	P06727	1	91	91	89	976000000000	35.9756	34.9763	36.1583	36.6147	34.956	35.9492	35.9231	35.0174	35.3947	35.1059	36.3987	34.282	36.0773	35.1371	33.8834	34.98	34.5249	34.9938	33.43	34.607
P21926	CD9	+	Atria	2.36062	0.00435891	-1.09711	0.467453	CD9 antigen	P21926	P21926	1	9	9	9	26645000000	29.8048	29.9082	31.0791	29.3963	29.2386	30.8598	29.9008	30.5699	30.5079	30.1767	29.9371	31.508	31.2154	29.1956	27.9994	28.6546	29.1012	29.496	30.2045	29.8783
P41208	CETN2	+	Atria	2.42737	0.00373789	-1.10676	0.464337	Centrin-2	P41208;Q12798	P41208	2	11	11	11	3068100000	27.5301	26.8459	26.5465	26.6196	26.11	27.2673	27.7842	28.3429	26.4939	27.766	27.0041	28.0328	27.6823	25.6345	26.9742	25.2415	25.4986	27.2375	26.3392	25.9564
Q96AQ6	PBXIP1	+	Atria	5.41897	3.81092e-06	-1.10929	0.463523	Pre-B-cell leukemia transcription factor-interacting protein 1	Q96AQ6;Q96AQ6-2;Q96AQ6-3	Q96AQ6;Q96AQ6-2;Q96AQ6-3	3	34	34	34	24960000000	30.6017	29.8942	30.2621	30.7056	30.589	30.3404	30.4928	30.3059	30.7643	30.3567	30.6567	30.4788	29.7355	29.4926	28.7921	28.7102	30.0156	29.4777	29.1024	29.4356
P07585	DCN	+	Atria	2.78528	0.00163952	-1.11002	0.463287	Decorin	P07585;P07585-3;P07585-4;P07585-5	P07585	4	50	50	31	535000000000	34.3262	34.3076	34.0474	35.4141	34.9972	35.3703	34.0768	34.141	34.1069	34.7525	35.2501	34.8018	34.9711	34.4386	32.7657	34.3927	34.3053	33.4702	33.0189	32.4493
O75884	RBBP9	+	Atria	3.07462	0.000842127	-1.11074	0.463058	Putative hydrolase RBBP9	O75884;O75884-2	O75884;O75884-2	2	11	11	11	7412000000	28.9054	28.4475	28.6444	27.4269	29.2351	27.7408	28.482	29.3121	29.2475	29.021	28.6585	28.5304	27.6288	28.273	27.5429	26.6674	27.7614	27.3959	26.971	27.5333
Q9NP80	PNPLA8	+	Atria	2.4363	0.00366181	-1.11185	0.462702	Calcium-independent phospholipase A2-gamma	Q9NP80;Q9NP80-3;Q9NP80-2	Q9NP80;Q9NP80-3;Q9NP80-2	3	14	13	13	7055700000	28.2799	27.6817	28.3074	27.6942	29.0222	30.1788	29.0644	28.3336	27.6324	28.8929	27.849	27.753	28.5744	27.7074	27.0528	27.8372	27.1766	26.0772	27.9625	27.2378
Q12797	ASPH	+	Atria	2.59995	0.0025122	-1.11274	0.462416	Aspartyl/asparaginyl beta-hydroxylase	Q12797;Q12797-10;Q12797-6;Q12797-2;Q12797-7;Q12797-9;Q12797-5;Q12797-8	Q12797;Q12797-10	8	54	54	53	49378000000	30.7045	32.6563	31.1027	31.1057	31.1597	30.4904	30.6905	30.9739	32.6453	30.8292	31.4892	31.3849	31.5527	30.2231	31.1596	30.0588	30.8512	30.1095	29.6502	29.1965
P02655	APOC2	+	Atria	2.6203	0.00239716	-1.11368	0.462112	Apolipoprotein C-II	P02655	P02655	1	8	8	8	45287000000	31.2751	30.6927	30.4005	31.943	30.5446	30.8282	32.105	31.3447	31.8559	31.4322	31.5813	29.5771	30.9118	30.7166	30.3615	30.5694	30.0769	29.4829	29.1989	29.6014
O14967	CLGN	+	Atria	2.53597	0.00291091	-1.12301	0.459136	Calmegin	O14967;O14967-2	O14967	2	27	26	26	18450000000	30.2928	29.0113	30.481	29.6785	28.4455	29.493	30.1333	30.9308	29.482	31.0465	29.3781	29.8148	29.8124	29.431	28.9646	27.607	28.4892	28.4862	28.7834	29.3006
P34096	RNASE4	+	Atria	2.29712	0.0050452	-1.12699	0.45787	Ribonuclease 4	P34096	P34096	1	22	22	22	10288000000	30.1549	28.6895	29.8712	29.2171	28.4413	28.541	28.4589	28.2014	27.9206	28.5601	29.1503	28.2821	27.7478	28.2463	26.7938	28.4485	28.0073	28.2548	26.568	26.7656
O75781	PALM	+	Atria	5.00555	9.8731e-06	-1.12801	0.457545	Paralemmin-1	O75781;O75781-2	O75781;O75781-2	2	31	29	29	11261000000	30.0018	28.7089	29.1004	29.5884	28.347	29.0694	29.6905	29.3514	28.9773	29.4716	29.0293	29.068	29.1289	27.743	27.8387	28.4195	27.7446	28.1862	28.5183	28.0176
Q49A26	GLYR1	+	Atria	3.60676	0.000247307	-1.13791	0.454418	Putative oxidoreductase GLYR1	Q49A26;Q49A26-5;Q49A26-2;Q49A26-3;Q49A26-4	Q49A26;Q49A26-5;Q49A26-2;Q49A26-3;Q49A26-4	5	9	9	9	1548500000	26.3977	25.7916	26.6472	24.9765	25.7517	26.271	26.969	26.8315	26.8989	26.9683	26.6811	26.0654	26.1589	25.334	25.753	24.7758	25.1763	25.5943	24.679	25.0961
P16455	MGMT	+	Atria	2.71414	0.00193134	-1.1412	0.453384	Methylated-DNA--protein-cysteine methyltransferase	P16455	P16455	1	13	13	13	2743400000	26.5513	25.9001	27.4167	27.0771	26.3294	27.7164	28.0005	27.373	26.845	27.4522	26.9333	27.1028	27.4993	26.402	25.7775	24.2214	26.1107	26.1458	26.7689	26.23
Q9HCB6	SPON1	+	Atria	4.52155	3.00922e-05	-1.14995	0.450641	Spondin-1	Q9HCB6	Q9HCB6	1	42	42	42	32228000000	30.42	30.2659	31.0385	30.3622	30.6678	30.1274	30.6288	30.172	30.8076	31.1483	29.9979	31.1291	30.8676	29.8789	29.1815	29.4604	30.3567	29.3804	28.8887	28.9139
O75828	CBR3	+	Atria	2.72917	0.00186567	-1.15363	0.449492	Carbonyl reductase [NADPH] 3	O75828	O75828	1	23	19	19	16351000000	30.0989	28.1275	30.0452	29.2333	29.7368	29.8659	29.2695	29.8789	29.7133	28.9786	30.5507	29.3339	29.8034	29.552	27.2139	28.3072	29.2058	28.7169	28.0794	27.9613
Q8IWE2	FAM114A1	+	Atria	4.52609	2.9779e-05	-1.15568	0.448854	Protein NOXP20	Q8IWE2;Q8IWE2-2	Q8IWE2;Q8IWE2-2	2	21	21	21	13943000000	29.4621	30.0815	29.7763	29.5907	29.7525	29.5397	29.0094	29.3683	29.6814	29.7169	29.2808	28.3052	29.1631	28.896	28.6312	28.3593	28.3447	28.2998	27.9422	27.5213
O94973	AP2A2	+	Atria	4.05418	8.82707e-05	-1.15869	0.447919	AP-2 complex subunit alpha-2	O94973;O94973-2;O94973-3	O94973;O94973-2;O94973-3	3	42	24	24	6398800000	28.8031	27.8035	28.4905	28.2056	28.5182	29.1492	27.8091	28.4804	27.9143	28.5096	28.2752	28.4541	28.8377	26.8761	26.8692	26.3274	27.0081	27.8181	28.0082	27.809
P60468	SEC61B	+	Atria	2.43022	0.00371345	-1.16488	0.446	Protein transport protein Sec61 subunit beta	P60468	P60468	1	4	4	4	4135000000	27.81	26.4413	27.9827	27.4688	27.6965	27.1369	28.3821	27.402	27.9175	27.4616	28.7537	26.4271	27.5497	27.9703	26.9712	26.4809	25.6151	26.5006	25.3137	25.9946
P07357	C8A	+	Atria	4.50667	3.11407e-05	-1.16534	0.445858	Complement component C8 alpha chain	P07357	P07357	1	39	39	39	61080000000	30.9958	31.7517	31.121	31.8422	31.5247	32.1344	31.4925	31.9026	31.375	31.1107	32.1701	31.1108	31.9969	31.2191	29.6191	30.674	30.4631	30.3053	29.991	30.6248
P02774	GC	+	Atria	6.32728	4.70672e-07	-1.16674	0.445427	Vitamin D-binding protein	P02774;P02774-3;P02774-2	P02774;P02774-3;P02774-2	3	83	83	72	1180000000000	36.1496	36.0713	36.2251	36.4757	36.1377	36.2291	35.8813	35.5861	35.6806	35.6835	35.9984	35.3165	36.2256	35.304	34.2407	34.9563	34.7779	34.7073	34.6974	34.9666
P46940	IQGAP1	+	Atria	4.49646	3.18818e-05	-1.17222	0.443738	Ras GTPase-activating-like protein IQGAP1	P46940;Q86VI3	P46940	2	127	127	123	125000000000	32.4663	32.8821	33.3708	31.5713	32.916	32.9798	32.4981	33.1959	32.8469	32.2686	32.2215	32.3382	32.517	31.7918	31.7058	30.9403	31.1319	31.0672	31.9814	31.5228
Q16643	DBN1	+	Atria	2.85444	0.00139818	-1.17304	0.443485	Drebrin	Q16643;Q16643-3;Q16643-2	Q16643;Q16643-3;Q16643-2	3	35	35	35	17029000000	30.1166	30.443	31.1886	29.8125	28.8207	29.5193	30.2067	29.7175	29.5797	29.5396	29.8194	28.694	28.719	28.8705	29.0603	28.717	28.7119	28.2863	28.7044	27.3797
Q14344	GNA13	+	Atria	2.41574	0.00383941	-1.18128	0.44096	Guanine nucleotide-binding protein subunit alpha-13	Q14344;Q14344-2	Q14344;Q14344-2	2	22	21	20	7656600000	27.3808	27.3248	27.876	27.1534	28.6603	29.2992	28.5439	28.6136	28.778	28.2927	28.7168	29.75	29.7421	27.0591	27.2984	26.8737	26.9349	26.8351	28.0227	28.0086
O43301	HSPA12A	+	Atria	3.52956	0.000295418	-1.18999	0.438305	Heat shock 70 kDa protein 12A	O43301	O43301	1	45	45	42	16422000000	29.8574	29.1936	29.2828	28.308	29.5134	30.1665	30.2132	30.3268	29.8549	29.4326	29.859	29.1052	30.68	28.1181	28.6413	28.0036	28.3694	28.3016	29.2447	28.7261
O00339	MATN2	+	Atria	2.71014	0.00194922	-1.19166	0.437799	Matrilin-2	O00339-2;O00339;O00339-3;O00339-4	O00339-2;O00339;O00339-3;O00339-4	4	33	33	33	6457500000	28.9866	27.5897	28.5518	26.4127	27.4908	28.0194	28.9782	27.5945	28.4808	28.3878	28.852	28.6047	28.3189	28.0457	26.8641	27.4263	26.1207	27.0162	26.925	26.4816
P00738	HP	+	Atria	3.23938	0.000576258	-1.19257	0.437522	Haptoglobin	P00738;P00738-2	P00738;P00738-2	2	56	56	37	1160000000000	36.071	35.7108	34.7043	36.3646	36.1672	35.7583	36.319	35.596	35.9621	35.4635	36.7744	35.5761	35.8306	35.1029	34.3085	35.5272	33.1362	35.0143	34.7778	34.8687
Q15126	PMVK	+	Atria	2.21648	0.00607469	-1.19292	0.437416	Phosphomevalonate kinase	Q15126	Q15126	1	17	17	17	8295300000	27.8523	28.6787	28.3438	28.7483	27.3437	27.6176	29.8004	28.698	29.5292	30.3843	28.3309	28.6029	27.3993	27.03	26.6056	27.6873	27.5023	26.8131	27.9225	28.0354
P19823	ITIH2	+	Atria	4.20912	6.17847e-05	-1.19301	0.43739	Inter-alpha-trypsin inhibitor heavy chain H2	P19823	P19823	1	54	54	39	342000000000	33.7516	33.8914	33.925	34.4907	34.6397	34.6631	34.5924	34.6442	33.5249	33.786	34.8581	33.4051	34.3428	33.6101	32.4394	32.5095	32.8604	33.236	32.7622	33.5856
Q5QJ74	TBCEL	+	Atria	2.45103	0.00353976	-1.19516	0.436737	Tubulin-specific chaperone cofactor E-like protein	Q5QJ74	Q5QJ74	1	22	22	22	7982600000	28.7243	28.9594	28.7904	27.7565	28.6682	28.8973	28.9049	29.1499	29.0939	28.8623	26.0827	29.4247	28.7956	27.1939	27.592	27.7264	27.0731	26.6204	27.5278	28.2673
P05452	CLEC3B	+	Atria	2.61954	0.00240136	-1.1973	0.436091	Tetranectin	P05452;CON__Q2KIS7	P05452	2	23	23	23	81854000000	32.2432	31.6459	32.2279	32.1134	32.2709	32.5926	30.866	31.2489	31.2561	30.9181	31.2688	31.5629	32.0314	31.2309	28.9157	31.6128	31.2876	30.4969	29.7174	30.3362
P04217	A1BG	+	Atria	4.82809	1.48563e-05	-1.202	0.434673	Alpha-1B-glycoprotein	P04217;P04217-2	P04217;P04217-2	2	37	37	36	370000000000	34.3334	34.0323	34.1015	34.9663	34.3381	34.4684	34.3687	33.9032	34.1736	33.7598	35.0846	33.1995	34.4354	33.47	32.922	33.1412	32.7459	33.241	32.5719	33.1981
Q13361	MFAP5	+	Atria	2.22792	0.00591666	-1.20373	0.43415	Microfibrillar-associated protein 5	Q13361-2;Q13361	Q13361-2;Q13361	2	12	12	12	225000000000	33.6266	34.1324	34.6118	34.2265	34.0103	34.3331	32.9797	32.1763	32.0813	33.1874	33.3593	32.5151	33.2148	32.83	33.5656	31.9164	32.0236	31.0115	32.3325	31.8314
P02765	AHSG	+	Atria	3.56937	0.000269543	-1.20482	0.433824	Alpha-2-HS-glycoprotein	P02765	P02765	1	29	29	25	663000000000	35.1463	34.4405	34.9888	35.7266	35.4718	35.5701	34.841	33.8091	34.9595	34.6218	35.554	34.8104	35.388	34.2685	32.5556	34.4247	33.788	34.2284	33.6732	33.8045
P01034	CST3	+	Atria	5.24838	5.64441e-06	-1.20651	0.433316	Cystatin-C	P01034	P01034	1	12	12	12	22980000000	30.9254	30.1636	31.2082	30.5489	29.6848	30.3229	30.0652	29.977	30.2279	30.3917	30.1327	29.6746	30.2565	29.4408	28.9937	28.6744	29.1641	29.5823	28.808	28.8184
P00734	F2	+	Atria	6.87074	1.34667e-07	-1.2067	0.43326	Prothrombin	P00734;CON__P00735	P00734	2	50	50	50	240000000000	33.7004	33.67	33.631	33.6427	33.6893	33.7691	34.0967	33.9825	33.3313	33.3938	33.4963	32.7706	33.734	32.819	32.4065	32.3954	32.448	31.9604	32.2105	32.5713
P35555	FBN1	+	Atria	2.66271	0.00217417	-1.208	0.432869	Fibrillin-1	P35555	P35555	1	190	190	183	2550000000000	37.3883	37.611	38.2705	37.649	37.4341	37.6639	36.3344	36.0681	35.8985	36.3184	37.1542	36.3763	36.6226	36.4736	36.4745	36.037	34.9949	34.8309	36.0145	35.6052
P52895	AKR1C2	+	Atria	3.25512	0.000555745	-1.21176	0.431742	Aldo-keto reductase family 1 member C2	P52895;P52895-2	P52895	2	33	4	4	28932000000	29.8636	31.0764	30.7356	30.2916	29.4335	30.4752	29.3157	31.6174	31.3235	30.4326	30.778	30.2572	30.5411	28.314	29.2382	28.968	29.5972	29.7378	29.4352	29.5341
O75128	COBL	+	Atria	2.32271	0.00475658	-1.21444	0.430939	Protein cordon-bleu	O75128-3;O75128-7;O75128;O75128-2;O75128-4;O75128-6	O75128-3;O75128-7;O75128;O75128-2;O75128-4	6	28	28	2	96522000000	31.8222	31.3964	32.4579	32.8052	32.3529	32.4772	33.2389	31.8464	32.5526	31.1332	31.8773	31.7496	33.3209	31.7722	30.454	31.2672	32.2251	31.7795	29.3451	30.2876
P80748		+	Atria	2.15092	0.00706444	-1.21749	0.430032	Ig lambda chain V-III region LOI	P80748	P80748	1	4	4	4	38738000000	31.2	32.0959	30.6281	30.4874	30.7504	30.4209	31.1153	30.1074	31.6073	31.2543	29.6726	29.4859	30.1728	30.0955	27.3341	30.5207	29.8748	29.2188	29.7273	29.5517
Q10567	AP1B1	+	Atria	2.5285	0.00296142	-1.21966	0.429384	AP-1 complex subunit beta-1	Q10567;Q10567-2	Q10567;Q10567-2	2	44	20	1	3906900000	27.1825	27.9662	28.0741	27.9272	27.1804	27.2611	27.0863	28.877	28.4339	27.4749	28.1367	26.9767	25.8951	27.1581	26.6582	24.9969	25.7368	26.6256	26.6113	26.699
P00747	PLG	+	Atria	6.752	1.77009e-07	-1.22911	0.42658	Plasminogen	P00747;Q02325;CON__P06868;Q15195	P00747	4	99	99	99	445000000000	34.4562	34.5996	34.2893	34.6027	34.3319	34.7949	34.7901	35.0095	34.5722	34.4471	34.8449	33.7416	34.9475	33.3522	33.2273	33.3749	33.182	33.448	32.9442	33.8671
Q53FA7	TP53I3	+	Atria	2.93701	0.00115608	-1.23447	0.424997	Quinone oxidoreductase PIG3	Q53FA7;Q53FA7-2	Q53FA7	2	15	15	15	10104000000	30.086	29.4066	29.0987	29.5495	28.3778	28.3592	28.8666	29.7881	28.6713	28.9132	28.8863	29.4782	28.3266	28.4151	28.1045	26.3927	29.0216	27.2807	27.3835	28.1957
Q13885	TUBB2A	+	Atria	4.40251	3.95809e-05	-1.24121	0.423018	Tubulin beta-2A chain	Q13885	Q13885	1	42	2	2	30834000000	30.2592	30.6803	31.0842	30.4642	30.4531	30.9927	30.8275	30.4076	29.4296	30.7866	30.9959	31.0165	31.0537	29.6542	28.995	29.8423	28.7137	28.8316	30.0523	29.7731
Q6DD88	ATL3	+	Atria	2.64852	0.00224637	-1.24908	0.420718	Atlastin-3	Q6DD88	Q6DD88	1	25	25	25	9980300000	29.4916	28.6591	30.3456	27.75	29.3522	28.9129	28.0328	29.7131	29.5765	27.9775	28.5981	27.4651	27.9583	28.0047	27.2429	27.2787	27.6967	27.4826	27.143	27.7025
P01781		+	Atria	2.45065	0.00354283	-1.25045	0.420317	Ig heavy chain V-III region GAL	P01781	P01781	1	7	7	5	126000000000	32.9199	32.9162	31.418	32.4158	32.5052	33.5159	33.1965	32.3549	32.4265	31.3858	32.6099	32.1272	33.9217	31.2332	31.0454	30.9555	30.2344	31.3604	31.3467	33.2246
O15305	PMM2	+	Atria	2.8519	0.00140636	-1.2531	0.419546	Phosphomannomutase 2	O15305;O15305-2	O15305	2	23	23	21	7569000000	28.2264	29.0212	28.8519	28.2113	29.0094	28.5506	27.687	28.8229	27.946	29.2563	27.6732	29.0898	28.4153	26.8529	27.6335	25.8198	26.9454	26.8488	28.824	27.9444
Q15334	LLGL1	+	Atria	2.71877	0.00191085	-1.25433	0.419187	Lethal(2) giant larvae protein homolog 1	Q15334	Q15334	1	11	11	11	1550400000	26.976	25.9883	26.7817	25.7981	24.4282	25.4503	26.8891	26.6232	26.6503	26.5242	27.2496	26.7583	25.8937	25.8449	24.5869	24.1223	25.2634	24.503	25.7513	25.3074
Q14554	PDIA5	+	Atria	3.68998	0.000204184	-1.25988	0.417578	Protein disulfide-isomerase A5	Q14554;Q14554-2	Q14554	2	29	29	29	4477600000	27.4218	27.8068	29.1981	27.2654	27.6992	27.7194	27.3516	27.8246	27.7548	27.8022	27.8534	27.3752	27.0526	27.2718	26.1027	27.1328	26.9764	26.2915	25.722	25.5971
Q8TDQ7	GNPDA2	+	Atria	2.19412	0.00639553	-1.26887	0.414985	Glucosamine-6-phosphate isomerase 2	Q8TDQ7;Q8TDQ7-2;Q8TDQ7-3;Q8TDQ7-5;Q8TDQ7-4	Q8TDQ7;Q8TDQ7-2;Q8TDQ7-3;Q8TDQ7-5;Q8TDQ7-4	5	19	15	15	4814800000	26.3715	27.2369	27.7669	26.3326	28.282	27.8134	27.3042	29.3254	29.1173	27.3662	27.7617	28.1292	28.2765	26.5887	27.1721	25.2687	26.6288	25.6249	26.5263	27.7382
Q9P2B2	PTGFRN	+	Atria	3.10004	0.000794259	-1.27695	0.412668	Prostaglandin F2 receptor negative regulator	Q9P2B2	Q9P2B2	1	42	42	42	59579000000	31.4325	31.0393	32.0172	30.6743	30.887	31.5577	31.6586	30.6739	32.6752	31.7666	31.9777	32.1884	32.176	31.0087	29.2924	30.8239	31.1618	30.4148	29.3328	30.1862
Q9H008	LHPP	+	Atria	2.96942	0.00107296	-1.28568	0.410176	Phospholysine phosphohistidine inorganic pyrophosphate phosphatase	Q9H008;Q9H008-2	Q9H008;Q9H008-2	2	18	18	18	36702000000	31.4248	30.2887	31.0161	30.1999	30.4102	29.7443	31.2651	30.7689	30.5629	32.0444	30.5174	31.2015	31.1668	29.8013	29.1989	28.6897	28.2972	30.2001	30.76	29.7665
O95967	EFEMP2	+	Atria	3.1014	0.000791772	-1.28861	0.409346	EGF-containing fibulin-like extracellular matrix protein 2	O95967	O95967	1	15	15	15	11812000000	28.7051	29.1686	29.752	28.5001	29.195	29.2379	28.056	27.0951	28.9524	29.9556	29.6411	28.9428	29.6893	27.4108	27.7802	28.4043	27.9268	27.8032	27.4819	27.1139
Q9UBG0	MRC2	+	Atria	2.98736	0.00102953	-1.29033	0.408857	C-type mannose receptor 2	Q9UBG0	Q9UBG0	1	32	32	32	8231500000	27.8844	28.863	29.5235	27.321	28.0535	29.2426	28.477	29.5124	29.1672	29.2797	28.2142	27.8812	28.6464	28.1939	27.8285	27.1463	27.2219	27.7701	27.0635	26.0867
Q96C23	GALM	+	Atria	3.23492	0.000582207	-1.29148	0.408532	Aldose 1-epimerase	Q96C23	Q96C23	1	18	18	18	22566000000	30.6706	30.2452	30.6791	29.3363	30.2696	30.6076	30.2022	30.615	30.6111	30.536	28.7066	29.9062	30.1273	28.0895	29.1355	28.6726	29.0276	27.8497	30.1795	29.3584
P48163	ME1	+	Atria	3.65639	0.000220602	-1.2991	0.40638	NADP-dependent malic enzyme	P48163;P48163-2	P48163;P48163-2	2	47	46	46	61079000000	31.1414	30.711	30.7855	31.3601	31.391	31.3016	32.0695	33.0877	32.2122	31.4544	31.94	31.8213	31.831	30.0682	30.5595	29.307	30.5433	30.4048	30.9623	30.4263
Q9UGJ0	PRKAG2	+	Atria	2.16632	0.00681835	-1.30103	0.405837	5-AMP-activated protein kinase subunit gamma-2	Q9UGJ0-3;Q9UGJ0;Q9UGJ0-2;Q9UGI9;Q9UGI9-2	Q9UGJ0-3;Q9UGJ0;Q9UGJ0-2	5	29	29	27	13776000000	28.148	27.9089	28.2979	29.6631	28.1435	29.0594	29.3907	31.6449	29.7976	30.0364	29.1851	29.8563	28.8519	28.0496	28.6471	27.151	27.6349	28.1703	28.639	27.2076
Q8WTS6	SETD7	+	Atria	3.19669	0.000635787	-1.30376	0.40507	Histone-lysine N-methyltransferase SETD7	Q8WTS6	Q8WTS6	1	11	11	11	8457800000	28.1872	28.7234	29.5887	27.3993	28.6011	28.6216	27.7547	28.5891	29.4658	29.758	28.508	28.5019	29.3739	27.6964	26.5068	28.0584	27.1826	27.6902	27.9497	26.6749
P08603	CFH	+	Atria	9.65297	2.22346e-10	-1.30449	0.404866	Complement factor H	P08603;P08603-2	P08603	2	127	127	110	695000000000	35.0424	35.3037	34.9008	35.2832	35.6662	35.3458	35.2769	35.4168	35.1335	35.1439	35.5283	34.8833	35.3403	34.1239	33.9231	33.7232	33.7569	34.0525	34.2567	33.7904
Q9BTL3	FAM103A1	+	Atria	2.00959	0.00978159	-1.30475	0.404792	RNMT-activating mini protein	Q9BTL3	Q9BTL3	1	3	3	3	244600000	23.6095	24.0767	24.4177	23.5136	23.5985	23.42	22.8112	22.7814	24.9401	25.5641	23.7297	24.2642	21.6518	22.6025	22.6486	20.8688	22.8306	21.5724	23.4959	22.898
P60033	CD81	+	Atria	2.2922	0.00510268	-1.30749	0.404023	CD81 antigen	P60033	P60033	1	4	4	4	5002100000	28.1817	27.561	28.0177	25.2211	27.1062	28.0011	28.2239	28.8	29.2911	28.7188	26.9504	28.0738	28.0058	26.9315	25.9758	26.7597	26.3916	25.8966	26.8335	27.0642
Q9ULC3	RAB23	+	Atria	3.71612	0.000192257	-1.3077	0.403965	Ras-related protein Rab-23	Q9ULC3	Q9ULC3	1	16	16	16	8394200000	28.1281	28.9578	29.614	28.2165	29.42	28.6575	28.1697	28.9469	29.0225	27.6862	28.9106	27.9958	28.6557	28.0557	26.2554	27.4473	27.9747	27.6426	26.8568	27.1266
P62993	GRB2	+	Atria	6.06655	8.57926e-07	-1.30854	0.403729	Growth factor receptor-bound protein 2	P62993;P62993-2	P62993;P62993-2	2	25	25	25	34120000000	30.0103	30.877	31.092	30.259	30.8528	31.025	30.6264	31.121	30.9463	31.414	30.5549	31.0041	31.3458	29.3453	29.3011	29.3959	29.4566	30.1914	29.8179	29.3243
P01011	SERPINA3	+	Atria	3.41551	0.000384145	-1.31443	0.402085	Alpha-1-antichymotrypsin	P01011;P01011-2	P01011	2	33	33	33	219000000000	33.471	33.2993	33.822	33.4935	33.4624	34.3614	33.0603	34.3389	34.1796	32.4167	33.3272	32.1129	34.1147	31.9389	32.0501	32.0807	31.8504	32.0342	31.9404	33.3826
Q96TA1	FAM129B	+	Atria	2.76865	0.00170353	-1.32007	0.400515	Niban-like protein 1	Q96TA1;Q96TA1-2	Q96TA1;Q96TA1-2	2	34	34	34	10954000000	29.3138	29.0836	29.6088	27.8027	28.9692	28.3484	29.5347	30.1768	29.2972	29.2411	28.5807	29.4955	28.6643	27.1066	28.6594	26.7355	28.0655	26.4135	28.6129	28.7674
Q96F85	CNRIP1	+	Atria	3.38484	0.000412246	-1.3201	0.400507	CB1 cannabinoid receptor-interacting protein 1	Q96F85;Q96F85-2	Q96F85;Q96F85-2	2	11	11	11	7828400000	29.271	27.5592	28.493	27.8725	28.482	28.1655	29.0601	28.8278	28.9247	29.2218	28.8847	29.0528	28.3342	27.1099	28.1062	27.0084	27.6822	25.8607	28.388	26.9919
P49321	NASP	+	Atria	2.96744	0.00107786	-1.32082	0.400308	Nuclear autoantigenic sperm protein	P49321;P49321-3;P49321-4;P49321-2	P49321;P49321-3;P49321-4;P49321-2	4	28	28	28	11051000000	28.3368	28.8112	29.1372	28.2369	28.4429	28.5368	30.0197	29.6747	29.6375	29.7718	29.6437	29.5583	28.9733	28.9052	27.4568	28.2545	28.6123	27.3398	27.9076	26.2369
P01766		+	Atria	2.55706	0.00277293	-1.32685	0.398638	Ig heavy chain V-III region BRO	P01766;P01777	P01766	2	5	4	2	49685000000	31.3557	30.5357	29.8049	31.6148	31.4056	32.455	32.119	30.4773	32.032	30.3299	30.5051	31.0023	32.3284	30.2789	29.4806	30.1875	28.6481	29.6191	30.14	30.9548
O43143	DHX15	+	Atria	2.04218	0.00907438	-1.32948	0.397913	Pre-mRNA-splicing factor ATP-dependent RNA helicase DHX15	O43143	O43143	1	32	32	31	13730000000	30.3215	27.4121	28.9548	28.3378	29.4477	31.1046	30.1669	29.1175	30.3414	29.3298	29.7597	28.0724	28.5988	28.2515	27.6092	27.9953	27.2663	28.0193	29.5561	27.1309
P62136	PPP1CA	+	Atria	2.74039	0.00181807	-1.32982	0.397819	Serine/threonine-protein phosphatase PP1-alpha catalytic subunit	P62136;P62136-2;P62136-3	P62136;P62136-2;P62136-3	3	20	7	5	8467100000	28.4413	29.2074	28.8177	27.6135	28.6109	29.1075	28.2635	28.9549	28.9974	28.8803	28.4404	29.2564	29.2849	26.1145	27.7435	26.8207	27.4167	26.1654	29.1372	28.6113
Q9Y295	DRG1	+	Atria	2.24149	0.00573465	-1.33548	0.396259	Developmentally-regulated GTP-binding protein 1	Q9Y295	Q9Y295	1	13	13	12	2424200000	28.9992	26.5709	26.9765	25.2644	27.354	26.3056	25.9856	27.8088	26.8516	26.8226	26.3168	27.0899	26.0146	24.7916	25.6681	26.2742	25.0322	24.1364	26.5784	25.7496
Q12805	EFEMP1	+	Atria	2.93273	0.00116754	-1.33789	0.395599	EGF-containing fibulin-like extracellular matrix protein 1	Q12805;Q12805-2;Q12805-4;Q12805-3	Q12805;Q12805-2;Q12805-4;Q12805-3	4	36	36	8	191000000000	33.1114	33.5471	34.909	33.3833	33.2849	33.3961	32.4763	31.8169	31.4299	33.4598	33.2208	32.8927	33.0026	31.9176	31.5551	31.845	31.7306	32.5207	31.4969	31.07
P01042	KNG1	+	Atria	6.98713	1.03007e-07	-1.33822	0.395509	Kininogen-1	P01042;CON__P01045-1;CON__Q2KJ62;CON__P01044-1	P01042	4	62	62	14	465000000000	34.8406	34.7245	34.6757	34.3472	34.5567	34.9578	34.8148	34.9183	34.5276	34.5546	34.6199	33.8182	34.9096	33.5547	33.5321	33.7714	33.016	32.8156	32.8531	33.54
P01023	A2M	+	Atria	3.12099	0.000756842	-1.33919	0.395243	Alpha-2-macroglobulin	P01023;Q6Y2X3	P01023	2	125	125	111	715000000000	34.7878	34.8195	35.0083	35.7487	35.8401	35.747	34.6406	34.2158	36.2506	35.1879	35.4521	34.1995	35.2747	33.4187	32.8689	34.8776	33.1417	34.0121	33.4846	34.992
Q9ULP9	TBC1D24	+	Atria	1.97062	0.0106999	-1.34042	0.394905	TBC1 domain family member 24	Q9ULP9;Q9ULP9-2	Q9ULP9;Q9ULP9-2	2	14	14	14	2753800000	26.5288	26.1695	25.7522	25.9845	26.5784	27.1051	26.6686	27.9853	28.0576	27.4174	26.9908	27.8101	27.5093	23.8785	25.0291	25.4276	24.3897	26.7717	27.7903	26.092
Q8IX12	CCAR1	+	Atria	1.98304	0.0103982	-1.34092	0.39477	Cell division cycle and apoptosis regulator protein 1	Q8IX12;Q8IX12-2	Q8IX12;Q8IX12-2	2	19	19	19	3836700000	27.0237	26.7321	27.14	26.0687	26.2053	30.2823	26.9097	27.2025	27.5696	28.3613	27.3472	26.8264	27.2859	26.4224	24.8018	27.07	26.8471	25.6791	25.7994	25.1233
P02679	FGG	+	Atria	3.09002	0.000812784	-1.34381	0.393979	Fibrinogen gamma chain	P02679-2;P02679	P02679-2;P02679	2	54	54	54	642000000000	34.7214	35.7348	33.7037	34.6386	35.4955	35.6812	34.9394	35.1564	35.1057	35.2463	34.8232	34.4922	35.9129	33.1984	34.2592	32.9712	32.7896	33.2018	34.3033	35.2205
Q92633	LPAR1	+	Atria	2.00721	0.00983541	-1.34643	0.393264	Lysophosphatidic acid receptor 1	Q92633;Q92633-2	Q92633;Q92633-2	2	3	3	3	427380000	21.2108	23.5081	24.5308	23.13	23.2729	24.2908	22.3287	24.1322	25.2542	23.6012	24.926	22.3635	24.2713	21.6775	23.3809	22.278	21.9378	21.9927	22.6416	21.8775
P05154	SERPINA5	+	Atria	2.09531	0.00802945	-1.35467	0.391025	Plasma serine protease inhibitor	P05154	P05154	1	15	15	15	4346400000	27.6242	26.7697	28.8352	26.8703	28.9428	28.2394	28.2267	28.8795	27.1044	26.7495	25.6205	27.0865	27.4101	26.6695	24.695	26.6774	27.5169	26.1069	25.6451	26.1689
Q13976	PRKG1	+	Atria	3.8433	0.000143451	-1.36299	0.388777	cGMP-dependent protein kinase 1	Q13976;Q13976-3	Q13976	2	45	45	9	21697000000	29.9273	29.0993	29.8375	29.9397	29.9683	29.8986	30.1478	31.166	31.236	30.1479	30.192	29.6194	30.1042	29.5606	27.9526	28.8695	28.9422	29.5194	27.9272	28.3788
P41240	CSK	+	Atria	3.34168	0.000455327	-1.36797	0.387437	Tyrosine-protein kinase CSK	P41240	P41240	1	20	20	19	7079000000	27.472	28.2189	28.5313	27.8709	28.8476	28.8184	28.6394	29.2904	29.2008	28.0901	27.8502	28.9475	29.0197	26.4589	28.094	27.4196	27.5806	25.5665	27.6897	27.275
P06681	C2	+	Atria	3.55404	0.000279231	-1.36895	0.387173	Complement C2	P06681;P06681-3;P06681-2	P06681;P06681-3;P06681-2	3	39	39	39	35106000000	30.284	30.485	30.9058	29.6751	30.7519	31.9609	31.0537	31.8056	30.3465	30.5425	30.5389	30.3927	31.5731	29.4865	28.0909	29.5178	29.8319	29.7154	29.3013	30.0281
Q9NTZ6	RBM12	+	Atria	2.33384	0.00463613	-1.37042	0.38678	RNA-binding protein 12	Q9NTZ6	Q9NTZ6	1	14	14	14	1800600000	26.4727	25.3075	26.7093	25.948	26.7283	24.7653	27.18	27.9052	27.2956	27.5924	25.0057	26.4208	25.4775	26.23	24.7915	24.5804	25.2621	24.856	25.1329	24.1431
Q14766	LTBP1	+	Atria	3.12915	0.000742756	-1.37149	0.386491	Latent-transforming growth factor beta-binding protein 1	Q14766;Q14766-4;Q14766-2;Q14766-5	Q14766;Q14766-4;Q14766-2;Q14766-5	4	61	61	9	42334000000	31.5152	31.2538	32.4409	31.0243	30.8805	31.381	30.5933	30.2141	30.4254	31.0365	30.9798	30.019	30.7168	30.7234	29.8401	29.9038	30.2699	29.3529	28.9562	28.0736
O14791	APOL1	+	Atria	2.65681	0.00220388	-1.3742	0.385767	Apolipoprotein L1	O14791;O14791-3;O14791-2	O14791;O14791-3;O14791-2	3	18	18	18	18131000000	30.0487	30.0834	28.3712	30.3639	30.8238	30.9128	29.2902	28.9144	29.7508	29.7797	30.5526	28.919	29.4956	28.4139	26.9312	29.8606	28.9965	27.912	28.3626	28.4533
P46821	MAP1B	+	Atria	6.12139	7.56154e-07	-1.37798	0.384757	Microtubule-associated protein 1B	P46821	P46821	1	152	152	150	192000000000	33.6331	33.644	33.7669	33.3988	33.9161	33.1545	33.0669	33.5373	33.0685	33.6193	32.7501	33.2322	33.2106	32.9424	31.7097	31.9408	31.8063	31.4971	32.4143	31.735
Q8NFU3	TSTD1	+	Atria	2.74303	0.00180705	-1.38316	0.383379	Thiosulfate sulfurtransferase/rhodanese-like domain-containing protein 1	Q8NFU3;Q8NFU3-3	Q8NFU3;Q8NFU3-3	2	11	11	1	26591000000	30.1308	30.7883	30.2584	30.4957	29.4182	28.507	30.989	31.3539	30.5611	31.0922	31.1239	30.7503	30.0486	30.4808	29.9123	28.6972	29.0902	28.4769	28.1226	28.5087
P59768	GNG2	+	Atria	2.57212	0.0026784	-1.38513	0.382856	Guanine nucleotide-binding protein G(I)/G(S)/G(O) subunit gamma-2	P59768	P59768	1	8	8	8	9054100000	28.2228	28.2114	28.3547	27.1016	27.5153	28.6488	29.7826	28.8036	29.6783	29.5599	29.6872	29.1729	28.2575	27.8919	27.1184	26.9748	26.6326	27.8525	28.5475	26.1308
P01344	IGF2	+	Atria	2.11829	0.00761572	-1.39257	0.380887	Insulin-like growth factor II	P01344;P01344-3;P01344-2	P01344;P01344-3;P01344-2	3	5	5	5	2271300000	26.9078	27.0484	26.561	27.635	27.3557	27.6546	26.584	24.8826	24.8794	27.1135	27.5145	26.1342	27.2204	24.9348	24.0863	23.9105	26.4648	26.7258	25.7461	25.4943
P00813	ADA	+	Atria	3.1927	0.000641646	-1.39313	0.380737	Adenosine deaminase	P00813	P00813	1	24	24	24	11710000000	28.448	29.4905	29.2155	29.6799	28.0101	29.9098	29.369	29.1594	29.1942	30.3122	29.594	28.1779	29.6862	28.1706	28.3896	26.7077	29.0958	27.0787	27.904	27.6496
Q96BW5	PTER	+	Atria	1.94378	0.0113821	-1.40001	0.378926	Phosphotriesterase-related protein	Q96BW5;Q96BW5-2	Q96BW5;Q96BW5-2	2	25	25	25	25688000000	29.9864	29.0378	28.8536	29.0398	28.7734	30.3694	31.3109	31.3285	31.486	30.3861	29.9825	31.1955	30.5946	27.7739	29.8018	27.7466	27.966	27.9155	30.2542	30.0043
P02656	APOC3	+	Atria	4.37581	4.20913e-05	-1.41065	0.376142	Apolipoprotein C-III	P02656	P02656	1	9	9	9	62177000000	32.5818	31.4973	30.8397	31.5924	31.8584	31.7553	32.3762	31.1807	31.804	31.5727	32.3586	30.5588	31.8052	31.1262	29.9703	30.169	30.1802	30.4557	29.4691	30.4832
P04208		+	Atria	2.54193	0.00287127	-1.41216	0.375749	Ig lambda chain V-I region WAH	P04208	P04208	1	5	5	3	25775000000	29.8066	28.9847	28.5488	30.6989	31.0336	31.6585	30.4854	29.8449	29.9485	29.3592	30.5598	30.6013	31.1314	27.6137	29.3945	28.836	28.0534	29.362	28.3369	29.9516
P25311	AZGP1	+	Atria	4.69162	2.03415e-05	-1.41325	0.375466	Zinc-alpha-2-glycoprotein	P25311	P25311	1	34	34	34	149000000000	33.0115	32.4986	33.2551	33.8167	32.9435	33.6707	32.9342	32.232	32.5456	32.4572	33.1709	32.1641	33.432	31.7559	30.5922	32.0433	31.279	31.666	31.254	32.0497
Q93009	USP7	+	Atria	2.92286	0.00119439	-1.41562	0.374848	Ubiquitin carboxyl-terminal hydrolase 7	Q93009;Q93009-3	Q93009;Q93009-3	2	44	44	44	10451000000	28.6764	28.4746	29.3391	27.9545	28.9294	29.0242	28.8341	29.8431	30.0728	29.2187	28.5678	29.2249	29.2265	26.5078	27.1153	27.3175	26.7999	27.1979	29.1131	29.2472
P02750	LRG1	+	Atria	3.73682	0.000183308	-1.41734	0.374402	Leucine-rich alpha-2-glycoprotein	P02750	P02750	1	19	19	19	65894000000	32.3013	31.3393	31.1936	32.0459	32.7593	32.2413	30.9874	31.2061	31.6799	30.9302	32.0322	30.3775	32.0891	30.1192	29.5374	31.1189	29.5686	30.1454	30.3469	30.6483
P00748	F12	+	Atria	5.38592	4.11222e-06	-1.4209	0.37348	Coagulation factor XII	P00748	P00748	1	35	35	35	63358000000	31.9754	31.4012	31.9377	31.987	31.626	32.4884	31.6653	31.9048	31.1202	31.2493	31.7518	30.8357	32.1596	30.8755	29.7225	30.0569	30.0372	30.3871	29.8887	30.9872
Q12765	SCRN1	+	Atria	4.84452	1.43046e-05	-1.42176	0.373256	Secernin-1	Q12765;Q12765-2;Q12765-3	Q12765;Q12765-2;Q12765-3	3	21	21	21	26562000000	31.205	30.4323	30.6716	30.0173	30.3843	29.7026	30.7117	30.8174	30.5807	30.5668	30.2886	30.0096	30.1452	30.2909	28.5684	29.1613	29.2924	28.9782	28.6015	28.1344
Q9Y6C2	EMILIN1	+	Atria	3.8827	0.000131008	-1.42229	0.373118	EMILIN-1	Q9Y6C2;Q9Y6C2-2	Q9Y6C2	2	51	51	51	27645000000	30.3808	31.1244	31.1608	30.0957	30.0159	30.9602	29.7721	29.4729	30.463	30.4722	31.725	30.7006	30.5101	29.752	29.7689	28.9758	28.1802	29.0798	29.5975	28.3803
P05546	SERPIND1	+	Atria	3.04067	0.000910595	-1.42725	0.371839	Heparin cofactor 2	P05546;CON__ENSEMBL:ENSBTAP00000018574	P05546	2	30	30	30	31236000000	29.5779	30.4237	30.1679	30.261	31.3648	31.3096	30.6437	31.6566	31.2795	29.2941	30.7059	29.4264	31.2831	28.5004	28.4389	28.8103	28.7671	29.4279	29.6807	30.3654
Q68CZ2	TNS3	+	Atria	6.02224	9.50086e-07	-1.43691	0.369357	Tensin-3	Q68CZ2;Q68CZ2-2;Q68CZ2-4;Q68CZ2-3	Q68CZ2;Q68CZ2-2	4	33	27	27	16644000000	30.0225	30.0722	29.5407	29.4121	29.692	30.015	30.0214	30.1331	29.7622	30.1586	29.5575	30.4222	29.6668	28.3526	28.7225	27.4664	28.4925	28.074	29.4136	28.5996
P48681	NES	+	Atria	4.65904	2.1926e-05	-1.43706	0.369319	Nestin	P48681	P48681	1	143	143	143	480000000000	34.701	34.9125	35.7109	34.4444	34.7013	34.1668	34.5158	34.3945	34.6304	35.9019	34.1142	34.7932	34.5356	34.2561	33.2773	33.7979	33.0924	33.1438	32.5876	32.9131
P01701		+	Atria	3.31173	0.000487836	-1.44338	0.367705	Ig lambda chain V-I region NEW	P01701	P01701	1	5	4	4	8788900000	28.6826	28.3969	27.9142	28.823	29.6964	30.1695	28.6239	28.466	28.0529	28.0811	28.7519	28.2597	29.9654	27.2356	26.4664	27.7856	26.6485	27.2537	27.2553	28.5731
Q9BPX6	MICU1	+	Atria	3.65349	0.000222079	-1.447	0.366783	Calcium uptake protein 1, mitochondrial	Q9BPX6;Q9BPX6-3;Q9BPX6-2;Q9BPX6-5;Q9BPX6-4	Q9BPX6;Q9BPX6-3;Q9BPX6-2	5	12	12	12	1816600000	26.9109	26.3322	27.3727	26.3346	26.4426	27.0281	27.4395	26.6323	26.4372	26.9418	26.4414	26.5055	25.0696	25.3572	26.4246	24.5666	25.2564	24.5154	24.1724	25.826
P0C0L4	C4A	+	Atria	2.38601	0.00411142	-1.44866	0.36636	Complement C4-A	P0C0L4;P0C0L4-2	P0C0L4;P0C0L4-2	2	148	4	3	4483100000	28.0307	28.4333	26.3415	28.066	28.4312	27.332	28.5046	28.9522	29.3488	26.3554	27.4258	27.2425	25.7423	26.7412	25.6698	27.0832	26.3286	25.9472	25.6383	26.4084
B9A064	IGLL5	+	Atria	3.30441	0.000496127	-1.44891	0.366299	Immunoglobulin lambda-like polypeptide 5	B9A064;P0CG04	B9A064;P0CG04	2	17	8	8	155000000000	32.5607	31.8849	31.7824	33.5279	33.9694	34.1605	32.9531	32.3028	32.9424	31.9383	33.3427	32.6285	33.8503	31.4882	31.0983	31.7219	30.5505	32.1637	31.7384	31.4742
P04114	APOB	+	Atria	1.99374	0.0101451	-1.45144	0.365656	Apolipoprotein B-100	P04114	P04114	1	259	259	255	178000000000	33.0877	33.604	32.004	32.0564	34.9407	34.4241	31.9508	32.1871	33.1251	33.0459	32.3287	31.3679	33.3413	31.0499	30.9698	31.6937	29.9962	30.7214	31.9674	33.6142
Q96ME7	ZNF512	+	Atria	2.02402	0.00946188	-1.45218	0.36547	Zinc finger protein 512	Q96ME7;Q96ME7-2;Q96ME7-3	Q96ME7;Q96ME7-2;Q96ME7-3	3	4	4	4	401650000	24.7422	24.564	26.0529	23.2701	23.132	21.928	24.5066	23.304	25.4742	25.6034	24.2999	23.2064	24.1732	23.6214	22.0531	21.3059	22.9042	22.6105	23.1208	23.434
P55001	MFAP2	+	Atria	2.08479	0.00822647	-1.47312	0.360203	Microfibrillar-associated protein 2	P55001;P55001-3;P55001-2	P55001;P55001-3;P55001-2	3	11	11	11	24551000000	30.2882	30.4346	31.8072	31.0398	30	30.2038	29.22	28.3647	28.8271	30.1064	31.5932	30.3202	29.9308	29.198	30.2392	29.3543	27.6592	28.0986	29.4551	26.834
Q9H3Q1	CDC42EP4	+	Atria	2.27594	0.00529733	-1.47325	0.36017	Cdc42 effector protein 4	Q9H3Q1;Q9H3Q1-2	Q9H3Q1;Q9H3Q1-2	2	20	20	19	3483200000	27.6632	27.0695	27.1743	25.7413	26.5769	26.6861	27.6025	27.884	28.1386	28.735	28.2837	27.3511	27.1608	26.6034	25.9684	27.437	26.9899	25.0823	25.7446	23.5901
P27918	CFP	+	Atria	3.76613	0.000171346	-1.47383	0.360026	Properdin	P27918	P27918	1	16	16	16	5258600000	27.1354	28.669	27.3383	27.9862	28.6064	28.5635	27.468	26.411	28.2454	28.3302	27.8094	27.6565	28.5151	27.0456	26.4994	27.1734	25.7931	25.6522	25.9442	26.8938
P55854	SUMO3	+	Atria	2.77703	0.00167098	-1.47785	0.359024	Small ubiquitin-related modifier 3	P55854;P55854-2	P55854;P55854-2	2	7	3	3	1220000000	26.318	23.8302	26.0502	25.4807	24.9851	25.9448	25.5169	26.9905	26.1056	26.2543	25.6939	27.2158	25.8399	22.8645	23.7456	24.8407	24.9021	25.4199	24.6742	24.2528
O60701	UGDH	+	Atria	2.5886	0.00257872	-1.47812	0.358956	UDP-glucose 6-dehydrogenase	O60701;O60701-3;O60701-2	O60701;O60701-3;O60701-2	3	32	32	32	11325000000	29.9467	28.7104	30.9192	28.2802	29.2775	30.0819	29.1969	28.7914	27.7788	28.6959	28.4767	27.2326	29.0437	28.7151	26.9349	27.9048	27.9527	26.7144	27.1303	26.9951
Q7Z5L7	PODN	+	Atria	2.31854	0.00480244	-1.48205	0.357979	Podocan	Q7Z5L7;Q7Z5L7-3;Q7Z5L7-2;Q7Z5L7-4	Q7Z5L7;Q7Z5L7-3;Q7Z5L7-2;Q7Z5L7-4	4	23	23	23	2633800000	26.3042	26.719	26.3597	27.3362	27.7243	27.7724	26.5308	26.6055	27.9728	26.7738	26.4944	26.3476	27.1307	26.4161	22.5532	26.7933	25.3955	26.694	25.5347	24.739
Q04828	AKR1C1	+	Atria	5.81899	1.51708e-06	-1.48664	0.356843	Aldo-keto reductase family 1 member C1	Q04828	Q04828	1	38	38	4	156000000000	32.5154	32.8631	32.4996	32.5751	32.164	33.414	32.9236	33.4901	33.2096	32.7819	33.9819	33.0551	33.5258	31.9006	31.5826	31.6313	30.9891	31.5711	31.6738	31.2444
Q9NVL8	C14orf105	+	Atria	1.95853	0.011002	-1.48994	0.356028	Uncharacterized protein C14orf105	Q9NVL8	Q9NVL8	1	3	3	3	1434100000	27.0124	23.5577	26.8674	25.8996	25.913	25.2318	24.3333	27.6596	26.434	26.9784	25.5224	26.6504	25.8801	24.8015	24.6033	24.2316	23.8611	22.6579	25.9456	25.4372
P01024	C3	+	Atria	5.37656	4.20183e-06	-1.49065	0.355851	Complement C3	P01024;O95568	P01024	2	202	202	185	2260000000000	36.2964	36.7913	36.0964	36.9436	36.8736	37.182	37.0065	37.9433	37.4373	36.4119	36.9783	36.6841	37.2996	35.5025	35.3272	35.0901	34.6978	35.5378	35.5875	36.2541
Q9Y680	FKBP7	+	Atria	2.91972	0.00120303	-1.49595	0.354548	Peptidyl-prolyl cis-trans isomerase FKBP7	Q9Y680;Q9Y680-3;Q9Y680-2	Q9Y680;Q9Y680-3;Q9Y680-2	3	15	15	15	2889000000	27.2085	25.7126	28.193	26.1206	26.9865	26.7144	26.1789	27.0143	27.708	28.5172	27.6276	27.9696	26.3989	24.9696	26.2603	25.3933	25.7527	26.3978	26.1444	24.3374
P01765		+	Atria	2.25655	0.00553926	-1.49658	0.354392	Ig heavy chain V-III region TIL	P01765;P01774	P01765	2	4	2	1	31535000000	31.0798	30.7131	29.2614	31.4116	30.3687	32.1432	30.5274	30.6521	30.1231	28.9493	30.7542	29.6962	31.6521	28.7383	28.1032	28.7691	27.6161	29.5906	29.3823	31.2724
O00264	PGRMC1	+	Atria	4.52349	2.99576e-05	-1.49715	0.354254	Membrane-associated progesterone receptor component 1	O00264;O00264-2	O00264;O00264-2	2	21	19	19	14655000000	29.7156	29.1428	30.2166	28.4006	28.9967	29.6306	29.7578	28.8975	29.8124	29.8535	29.976	29.9991	29.7699	29.1247	27.8454	27.3067	27.6321	28.3258	28.6516	27.494
Q8NFF5	FLAD1	+	Atria	2.13934	0.0072553	-1.50654	0.351954	FAD synthase	Q8NFF5;Q8NFF5-3;Q8NFF5-2;Q8NFF5-4;Q8NFF5-5	Q8NFF5;Q8NFF5-3;Q8NFF5-2;Q8NFF5-4;Q8NFF5-5	5	11	11	11	1740300000	26.6213	25.5439	26.8775	25.3235	26.4461	27.5764	26.3218	27.3429	27.169	26.4256	25.901	26.4479	25.8785	25.1767	26.3993	21.8005	26.0485	24.1456	25.2228	25.8243
P04433		+	Atria	3.39629	0.00040152	-1.50935	0.351269	Ig kappa chain V-III region VG	P04433	P04433	1	3	3	3	29691000000	30.96	29.8131	29.195	31.3029	30.5053	30.7009	31.33	29.9516	30.4448	29.4835	30.8886	29.9254	30.9286	29.6095	28.4162	29.0784	27.9319	28.839	28.1635	30.3198
Q9P2P5	HECW2	+	Atria	1.9577	0.011023	-1.51179	0.350676	E3 ubiquitin-protein ligase HECW2	Q9P2P5;Q9P2P5-2	Q9P2P5;Q9P2P5-2	2	8	7	7	282150000	23.9535	23.8403	24.4307	22.9974	21.6536	22.1611	23.8395	25.1119	24.34	24.9007	25.242	23.1667	22.9539	22.2679	21.3406	21.9737	21.9024	20.7779	24.5038	22.8156
P35749	MYH11	+	Atria	2.42288	0.00377678	-1.5164	0.349556	Myosin-11	P35749	P35749	1	357	351	0	1950000000000	36.9584	36.7612	37.7993	36.2837	37.8308	37.3103	35.5849	36.6747	37.1925	36.2274	36.5702	35.1402	35.5611	36.2234	34.5181	34.8604	34.4708	36.9834	35.2078	33.3723
P02675	FGB	+	Atria	3.90785	0.000123637	-1.51667	0.349492	Fibrinogen beta chain	P02675	P02675	1	61	61	52	614000000000	34.6173	35.4473	33.7833	34.708	35.5639	35.703	35.0793	35.2765	35.1643	35.4112	34.6965	34.3775	35.7478	33.0512	33.7406	32.9445	32.6124	33.2062	34.2449	34.8936
Q2TAA5	ALG11	+	Atria	2.18636	0.00651085	-1.52176	0.348261	GDP-Man:Man(3)GlcNAc(2)-PP-Dol alpha-1,2-mannosyltransferase	Q2TAA5	Q2TAA5	1	5	5	5	666090000	24.9176	24.956	25.6063	23.6723	25.8558	26.2964	24.1062	25.6665	25.2463	25.0687	24.0097	26.5868	23.0528	22.5847	22.3631	22.4729	23.1696	24.689	24.5707	24.52
P55083	MFAP4	+	Atria	2.57143	0.00268272	-1.52256	0.348068	Microfibril-associated glycoprotein 4	P55083;P55083-2	P55083;P55083-2	2	13	13	13	39460000000	30.5281	31.536	31.0534	31.6248	31.7627	32.5309	29.4078	30.5082	31.1625	28.5987	30.4021	30.861	31.0689	28.8901	28.4954	29.1392	28.9338	29.9538	29.2338	30.6434
Q16610	ECM1	+	Atria	3.71991	0.000190584	-1.52555	0.347348	Extracellular matrix protein 1	Q16610;Q16610-4;Q16610-2;Q16610-3	Q16610;Q16610-4;Q16610-2	4	31	31	31	39854000000	30.7081	30.6051	31.8025	31.2283	31.0682	31.6422	30.3585	29.24	29.8362	31.4729	30.1964	30.7939	31.0491	29.2704	28.1577	29.4449	30.1972	29.2638	29.4712	28.9013
P01591	IGJ	+	Atria	2.33807	0.00459125	-1.52666	0.34708	Immunoglobulin J chain	P01591	P01591	1	12	12	12	17368000000	30.4828	30.8563	28.3626	30.8267	30.7637	30.5113	29.6968	27.7828	29.6112	28.7177	30.4272	28.3239	29.0672	28.1898	28.2843	28.3651	26.5049	29.1409	27.8301	28.5378
Q8N0X7	SPG20	+	Atria	3.92587	0.000118613	-1.53395	0.34533	Spartin	Q8N0X7	Q8N0X7	1	23	23	23	6429100000	28.4954	28.2914	27.4672	28.001	28.3761	28.5237	28.5029	29.8829	28.1795	28.2065	27.6354	28.8899	28.1654	27.1989	27.1682	27.8339	26.7539	26.8316	26.7388	25.2233
P00746	CFD	+	Atria	2.71448	0.00192985	-1.53517	0.345039	Complement factor D	P00746	P00746	1	17	17	17	39779000000	31.3833	30.3477	32.0636	31.9127	30.4426	31.3599	30.5349	29.5284	30.1528	29.911	31.1571	29.7959	30.7966	30.5739	27.9172	29.9582	29.6729	29.8483	28.281	28.0567
P43652	AFM	+	Atria	6.13443	7.33785e-07	-1.53519	0.345033	Afamin	P43652;CON__REFSEQ:XP_585019	P43652	2	64	64	64	159000000000	33.0165	33.0618	32.9652	33.4697	33.1126	33.0446	33.7077	33.3305	33.2295	32.5916	33.2122	32.2766	33.3578	32.0714	31.3652	31.8138	30.9913	31.9413	30.6892	32.1224
P0C0L5	C4B	+	Atria	5.89933	1.26085e-06	-1.53599	0.344842	Complement C4-B	P0C0L5	P0C0L5	1	149	149	5	552000000000	34.6506	34.6319	33.9574	34.8936	34.8912	35.0558	35.145	35.4386	35.2492	34.8072	35.3945	34.5063	35.2535	33.5781	32.461	33.3343	32.9341	33.4056	33.9174	34.0115
P01703		+	Atria	3.24573	0.000567893	-1.53643	0.344737	Ig lambda chain V-I region NEWM	P01703	P01703	1	3	3	3	12531000000	29.1662	29.6424	28.5376	29.9669	30.0453	30.1187	29.4924	28.5825	28.4246	29.0451	29.5146	28.5733	29.9824	27.8685	25.7247	28.006	27.9053	28.585	27.4674	28.8915
P05090	APOD	+	Atria	3.5371	0.000290337	-1.54304	0.34316	Apolipoprotein D	P05090	P05090	1	12	12	12	116000000000	33.1767	31.2039	32.5897	33.6193	32.0533	33.5344	32.7425	31.7133	32.9675	32.8187	32.5485	31.1318	32.82	31.3054	29.7887	31.4227	30.8926	31.1081	30.8517	31.5555
O76076	WISP2	+	Atria	1.91578	0.0121401	-1.5435	0.343051	WNT1-inducible-signaling pathway protein 2	O76076;O76076-2	O76076	2	18	18	18	12012000000	31.3062	30.808	28.7756	29.4106	28.9739	28.5299	28.2799	26.7816	27.5551	27.7601	29.4055	27.5758	29.2221	28.351	25.8403	27.4993	27.1077	27.4923	28.2357	26.2607
P02753	RBP4	+	Atria	5.11851	7.6119e-06	-1.54676	0.342277	Retinol-binding protein 4	P02753	P02753	1	21	21	21	154000000000	33.1972	32.0535	32.9177	33.1461	33.541	33.3676	33.0901	32.3362	32.0236	33.4336	33.7971	33.0468	33.1473	31.7233	30.9333	30.7851	31.1674	31.9809	31.6523	31.9832
P13671	C6	+	Atria	5.99595	1.00936e-06	-1.54745	0.342113	Complement component C6	P13671	P13671	1	71	71	71	79524000000	31.9132	31.386	31.6397	32.3009	31.9429	32.6016	32.307	32.1161	31.7519	31.9357	32.5302	31.7356	32.4257	31.1348	29.6145	29.8499	30.3863	31.1471	30.7119	30.639
P35080	PFN2	+	Atria	6.32223	4.76176e-07	-1.54821	0.341934	Profilin-2	P35080	P35080	1	16	16	7	23106000000	30.3572	30.3529	30.5496	30.6703	30.7127	30.729	30.4891	30.1826	29.6529	30.215	30.6504	29.2793	29.9979	28.5205	29.1629	28.5733	28.614	28.7322	28.1817	29.4451
O43670	ZNF207	+	Atria	1.95485	0.0110955	-1.55008	0.341491	BUB3-interacting and GLEBS motif-containing protein ZNF207	O43670;O43670-2;O43670-4;O43670-3	O43670;O43670-2;O43670-4;O43670-3	4	6	6	6	3318100000	27.645	26.6967	27.5828	27.2947	26.1427	26.3826	27.8444	27.7876	28.0053	28.0315	27.7064	27.6686	26.8421	27.7306	22.4991	27.4921	25.795	25.7112	24.6403	26.7743
Q96CS3	FAF2	+	Atria	2.48048	0.00330768	-1.56088	0.338945	FAS-associated factor 2	Q96CS3	Q96CS3	1	15	15	15	3524700000	27.6106	26.6243	28.0663	26.648	26.6278	26.8991	26.9081	27.3084	28.3521	28.5145	27.7528	27.5225	28.0639	26.163	23.1186	26.5582	26.4874	26.123	27.5934	25.2063
P02746	C1QB	+	Atria	2.04005	0.00911904	-1.57207	0.336325	Complement C1q subcomponent subunit B	P02746	P02746	1	13	13	13	23219000000	30.3046	31.9457	30.0012	30.3792	31.1574	31.0109	29.1075	26.4903	29.5961	29.5551	29.8794	28.5487	30.0181	28.2779	27.7499	28.5653	27.6872	27.734	28.6877	29.2136
O43684	BUB3	+	Atria	2.20707	0.00620767	-1.57277	0.336163	Mitotic checkpoint protein BUB3	O43684;O43684-2	O43684;O43684-2	2	15	15	15	7285200000	30.5953	26.9074	29.0438	29.1577	27.9592	28.5167	28.5273	28.0823	28.8032	29.3397	27.3406	27.3552	27.8944	28.7431	25.2714	26.2413	25.9922	26.2173	27.6078	27.8915
Q8NB37	PDDC1	+	Atria	2.15166	0.00705252	-1.57557	0.33551	Parkinson disease 7 domain-containing protein 1	Q8NB37;Q8NB37-3;Q8NB37-2;Q8NB37-4	Q8NB37;Q8NB37-3;Q8NB37-2	4	7	7	7	2145100000	26.7512	26.3418	26.7167	24.604	26.1709	26.1457	26.8767	27.9176	27.2557	27.6683	25.6452	27.152	26.7991	22.4907	24.1036	25.5895	24.4677	25.6077	26.2257	26.8179
P04216	THY1	+	Atria	2.63783	0.00230232	-1.57826	0.334887	Thy-1 membrane glycoprotein	P04216	P04216	1	6	6	6	3311700000	25.5743	28.4634	27.9267	28.0115	27.7209	27.3275	26.5613	27.115	27.0122	27.4626	27.1753	28.0529	26.7944	24.6913	27.417	24.6882	24.1784	25.8677	26.7969	26.5732
Q9BW30	TPPP3	+	Atria	3.9638	0.000108692	-1.57991	0.334502	Tubulin polymerization-promoting protein family member 3	Q9BW30;P59282	Q9BW30	2	33	33	33	97084000000	31.7401	32.3402	31.6178	32.1994	30.6843	32.3684	32.8402	32.678	32.2157	32.038	33.2477	32.3874	33.3281	31.0066	31.7549	29.9701	30.3981	30.0761	31.2301	30.4892
Q02318	CYP27A1	+	Atria	3.0098	0.000977694	-1.58459	0.33342	Sterol 26-hydroxylase, mitochondrial	Q02318	Q02318	1	8	8	8	1037900000	25.4687	24.7892	25.5423	25.1635	26.2941	26.3415	25.8239	26.1628	25.1836	26.3218	24.914	26.3608	26.2585	23.6016	24.6987	22.9052	23.7056	22.9455	26.3281	24.9058
P03952	KLKB1	+	Atria	4.11646	7.64781e-05	-1.5852	0.333277	Plasma kallikrein	P03952	P03952	1	46	46	46	27767000000	29.9206	29.6902	29.1694	30.8882	30.4814	31.2457	31.1987	30.6796	30.0831	30.2746	30.6528	30.1681	31.4572	28.6121	28.4369	28.2835	28.4243	28.9655	29.1415	30.2219
P98095	FBLN2	+	Atria	4.72648	1.87724e-05	-1.59084	0.331978	Fibulin-2	P98095-2;P98095	P98095-2;P98095	2	63	63	63	507000000000	35.195	34.3446	35.2283	34.8865	34.8664	34.3992	35.0629	34.4887	33.9195	35.4226	35.1113	34.7063	34.3795	33.957	33.3711	33.3509	33.6022	33.4654	33.0601	31.4479
P46736	BRCC3	+	Atria	2.05578	0.00879467	-1.59089	0.331967	Lys-63-specific deubiquitinase BRCC36	P46736;P46736-2;P46736-3;P46736-4;P46736-5	P46736;P46736-2;P46736-3;P46736-4;P46736-5	5	9	9	9	2344300000	23.4043	26.4098	27.7222	26.4958	26.2549	26.6913	27.319	27.9491	27.0569	26.9839	27.1071	27.8843	26.4005	23.97	25.2187	23.3591	25.5681	25.1453	26.5827	26.2317
A6NMZ7	COL6A6	+	Atria	2.4407	0.00362492	-1.59168	0.331786	Collagen alpha-6(VI) chain	A6NMZ7;A6NMZ7-2	A6NMZ7;A6NMZ7-2	2	122	122	117	135000000000	32.4482	30.9852	31.3898	33.0337	30.8649	33.0867	33.3049	32.649	32.6493	32.8556	34.4257	32.9383	33.5325	32.5549	30.6257	30.513	30.323	32.2496	31.1456	29.8422
P02763	ORM1	+	Atria	4.67996	2.08947e-05	-1.59253	0.33159	Alpha-1-acid glycoprotein 1	P02763	P02763	1	23	23	14	523000000000	34.948	35.013	34.4191	35.6469	35.0727	35.5112	34.2755	35.1214	34.3061	34.0373	35.058	34.0392	35.4134	33.0335	32.709	32.6799	32.5155	34.0725	33.6424	34.0481
Q05048	CSTF1	+	Atria	2.06256	0.00865849	-1.59418	0.331211	Cleavage stimulation factor subunit 1	Q05048	Q05048	1	7	7	7	261230000	23.8427	24.5528	22.4034	22.3444	21.9043	23.9669	24.3358	24.8608	24.6144	24.1505	23.8257	24.9716	23.3235	20.5548	20.5355	23.1947	22.4832	22.3948	21.662	24.4525
Q92930	RAB8B	+	Atria	3.03377	0.000925189	-1.59427	0.331189	Ras-related protein Rab-8B	Q92930	Q92930	1	13	8	8	4162300000	28.2107	27.8229	28.0434	25.9576	26.1696	26.4382	28.5988	28.338	28.987	27.8403	28.2719	27.0202	27.401	26.8248	25.5634	26.348	25.9825	24.9613	26.1197	26.4018
P01708		+	Atria	3.30451	0.000496007	-1.59881	0.33015	Ig lambda chain V-II region BUR	P01708;P01713;P01706	P01708	3	4	4	3	8417100000	29.0858	29.1624	27.7397	30.0379	29.7931	29.2643	29.2361	28.3481	28.515	27.8921	27.9034	28.5983	27.2756	27.8591	27.4741	27.5675	25.9339	27.3801	27.2204	26.1396
O14683	TP53I11	+	Atria	2.97576	0.00105741	-1.60085	0.329683	Tumor protein p53-inducible protein 11	O14683	O14683	1	7	7	7	9049300000	27.8716	27.1636	27.839	29.015	28.1227	29.2957	29.282	28.2741	29.7253	29.4668	29.8992	29.2514	29.4036	27.7245	25.8387	27.3127	27.8624	28.3982	27.1769	26.1938
P01625		+	Atria	3.2168	0.00060702	-1.60117	0.32961	Ig kappa chain V-IV region Len	P01625	P01625	1	7	7	3	53425000000	31.8597	31.9212	29.8102	31.6198	31.7435	32.5141	32.0319	31.223	31.3451	30.7493	30.8317	30.838	31.9468	30.2276	29.8847	30.0649	27.7158	29.5975	30.473	30.7545
P02790	HPX	+	Atria	6.59989	2.51252e-07	-1.61279	0.326964	Hemopexin	P02790	P02790	1	40	40	40	755000000000	35.558	35.115	35.5319	35.7388	35.1356	36.1204	35.3491	35.7296	35.2037	35.0719	35.3135	34.6304	35.8559	33.5719	33.3338	33.1543	33.7032	34.1722	34.1614	34.4964
Q8IVN3	MUSTN1	+	Atria	2.91476	0.00121687	-1.61566	0.326317	Musculoskeletal embryonic nuclear protein 1	Q8IVN3	Q8IVN3	1	13	13	13	87669000000	33.2338	30.6983	31.8568	30.6075	32.2088	31.5495	32.8302	33.1014	31.7493	32.2249	31.3782	32.2211	32.8241	32.463	30.1688	29.7851	30.6759	30.562	29.431	29.8651
O94929	ABLIM3	+	Atria	2.95071	0.00112018	-1.6205	0.325224	Actin-binding LIM protein 3	O94929	O94929	1	26	26	4	6101800000	28.1404	28.8733	26.7279	29.2446	28.1844	28.2101	28.3883	28.3068	28.3726	27.7702	29.2625	28.8957	28.6118	24.3957	27.1488	26.6513	26.0202	27.7029	27.8395	27.5843
P00742	F10	+	Atria	3.02707	0.000939575	-1.62522	0.32416	Coagulation factor X	P00742	P00742	1	19	18	18	4357100000	26.9682	28.9915	26.828	27.2972	27.4093	27.7625	27.2571	29.1715	27.0206	27.8226	28.5754	27.4435	28.2656	25.6474	26.8758	26.0708	25.8035	25.1798	25.194	28.136
Q7Z4H8	KDELC2	+	Atria	3.28175	0.000522697	-1.62724	0.323707	KDEL motif-containing protein 2	Q7Z4H8;Q7Z4H8-2;Q7Z4H8-3	Q7Z4H8;Q7Z4H8-2;Q7Z4H8-3	3	19	19	19	7638900000	28.4635	27.7465	28.5391	27.0812	27.3419	29.6986	28.0101	28.8081	28.5405	29.5846	28.4726	28.9411	29.4238	26.752	27.12	26.3794	27.04	25.953	28.5647	26.3819
P08571	CD14	+	Atria	4.12447	7.50809e-05	-1.62933	0.323239	Monocyte differentiation antigen CD14	P08571	P08571	1	15	15	15	18756000000	29.2351	31.189	30.6752	30.224	29.5086	29.9829	29.561	29.9858	29.5813	29.3733	30.5454	29.3215	30.6205	28.8009	27.6187	29.198	27.2856	28.854	27.7054	29.0265
P19652	ORM2	+	Atria	4.58062	2.6265e-05	-1.6297	0.323156	Alpha-1-acid glycoprotein 2	P19652	P19652	1	23	14	14	174000000000	32.9463	33.8652	32.9991	33.7822	33.2375	33.6656	32.8948	34.3658	32.5742	32.4988	32.9579	32.8516	33.3759	31.345	31.6723	30.9231	30.6664	31.8572	31.8061	32.9453
Q15120	PDK3	+	Atria	2.41727	0.00382584	-1.63778	0.321351	[Pyruvate dehydrogenase (acetyl-transferring)] kinase isozyme 3, mitochondrial	Q15120;Q15120-2	Q15120;Q15120-2	2	22	22	22	9401200000	28.9645	28.8539	29.0394	27.7069	27.2502	28.8501	29.7037	30.1702	29.7029	29.4562	27.0119	28.7515	29.2343	27.2242	27.027	27.7131	28.412	24.6099	27.4764	27.8322
Q13572	ITPK1	+	Atria	3.02169	0.00095129	-1.64433	0.319895	Inositol-tetrakisphosphate 1-kinase	Q13572;Q13572-2	Q13572	2	3	3	3	1178900000	25.9699	25.3347	25.6192	25.1689	25.2272	24.8702	26.8283	26.6022	27.1414	26.128	25.4226	26.6076	25.8749	25.2964	25.2035	22.1044	25.2023	23.9703	24.4912	23.5728
P01877	IGHA2	+	Atria	2.22171	0.00600197	-1.65255	0.318077	Ig alpha-2 chain C region	P01877	P01877	1	23	8	8	50847000000	30.7786	32.1686	29.2028	32.8597	31.7336	31.1299	31.2873	32.3755	30.6428	30.4055	32.6245	30.5609	30.9634	29.3817	30.7471	28.7259	27.4273	31.3631	30.0913	29.7059
Q9UIK4	DAPK2	+	Atria	2.04374	0.00904186	-1.65679	0.317145	Death-associated protein kinase 2	Q9UIK4;Q9UIK4-2	Q9UIK4;Q9UIK4-2	2	8	7	7	801430000	25.3816	26.067	25.2454	26.3517	25.5663	25.6883	23.5604	25.7496	26.3239	21.8157	25.5759	25.377	26.2155	22.548	24.4783	22.7725	22.2878	24.174	24.2344	25.0174
Q92538	GBF1	+	Atria	4.03666	9.19052e-05	-1.65742	0.317006	Golgi-specific brefeldin A-resistance guanine nucleotide exchange factor 1	Q92538;Q92538-3;Q92538-2	Q92538;Q92538-3;Q92538-2	3	22	22	22	5739900000	27.346	28.5795	27.5448	29.3105	27.6763	27.9643	28.073	27.9566	27.4203	28.0999	29.1683	29.741	28.1988	26.7823	26.3684	25.8698	26.1643	27.1834	27.5008	26.1872
Q05655	PRKCD	+	Atria	2.76195	0.00173003	-1.6672	0.314865	Protein kinase C delta type	Q05655;Q05655-2	Q05655;Q05655-2	2	29	29	27	7447100000	27.7933	27.7531	28.3488	31.4241	27.9838	27.699	28.4994	29.0331	28.9045	28.4917	28.7593	27.5041	27.2926	27.0561	26.9401	25.7686	27.2422	27.7182	26.8753	25.6836
P06310		+	Atria	2.98191	0.00104252	-1.67012	0.314227	Ig kappa chain V-II region RPMI 6410	P06310	P06310	1	6	6	5	40078000000	31.137	30.7546	29.8337	31.4928	30.9745	31.9731	31.3321	30.3524	30.0234	30.9064	31.2592	31.208	32.2521	29.8402	28.6189	28.1998	27.8265	29.7553	29.908	31.4293
Q14520	HABP2	+	Atria	5.33149	4.66128e-06	-1.67405	0.313373	Hyaluronan-binding protein 2	Q14520;Q14520-2	Q14520;Q14520-2	2	31	31	31	16999000000	30.5465	29.0495	29.6476	29.1126	29.5844	30.352	30.6069	30.4584	29.8202	30.0022	29.6679	29.2807	29.8404	28.9968	27.9207	27.1463	28.1477	28.5992	27.8703	28.5071
P01040	CSTA	+	Atria	1.95546	0.01108	-1.675	0.313165	Cystatin-A	P01040	P01040	1	3	3	3	268950000	23.2572	23.6602	23.4638	23.2365	22.132	21.031	24.437	26.2058	24.7643	25.1691	23.2131	21.9844	23.7415	20.8312	21.7898	21.8914	22.0189	20.8778	22.0673	23.7273
Q69YN2	CWF19L1	+	Atria	2.07046	0.00850232	-1.67645	0.312851	CWF19-like protein 1	Q69YN2;Q69YN2-3;Q69YN2-2	Q69YN2;Q69YN2-3	3	5	5	5	220310000	23.4169	23.8647	23.7684	21.8845	23.5322	22.5636	22.9926	23.1202	21.9937	25.4878	21.3044	25.9896	23.6914	19.8757	21.3075	22.2962	21.8198	22.6428	22.3851	21.4201
P07947	YES1	+	Atria	3.36535	0.000431173	-1.67693	0.312747	Tyrosine-protein kinase Yes	P07947;P06241-2;P06241-3;P06239;P06239-3	P07947	5	13	13	8	4051400000	27.9137	26.7359	27.3357	26.7899	27.4624	27.6124	27.7391	27.6035	28.883	27.6702	27.3367	28.798	27.3542	26.4066	25.9799	25.0363	25.544	24.7401	28.1757	25.8129
Q9BRK0	REEP2	+	Atria	2.24706	0.00566155	-1.6792	0.312256	Receptor expression-enhancing protein 2	Q9BRK0;Q9BRK0-2	Q9BRK0;Q9BRK0-2	2	6	6	6	1621800000	27.4395	26.535	25.7444	26.3926	26.5377	25.9287	25.5859	26.5148	26.9913	26.2329	26.218	27.3697	26.1283	25.5486	25.1767	26.2296	26.3001	25.387	21.3436	23.2855
Q9UGT4	SUSD2	+	Atria	2.72184	0.00189741	-1.6987	0.308064	Sushi domain-containing protein 2	Q9UGT4	Q9UGT4	1	14	14	14	5409800000	27.898	27.2889	27.3089	25.7466	26.8722	27.2788	28.565	28.6243	29.3732	28.5815	29.282	28.1102	28.5296	27.0485	26.0549	25.0479	26.7938	26.9977	26.9412	24.934
P30520	ADSS	+	Atria	2.04247	0.00906842	-1.7008	0.307616	Adenylosuccinate synthetase isozyme 2	P30520	P30520	1	13	9	9	2087600000	26.7548	27.0863	27.9022	25.4501	27.197	26.6929	26.498	25.647	26.2434	27.1744	26.3046	26.7163	26.4358	26.1846	23.2464	26.2812	25.0499	26.1844	26.2045	21.3066
Q14314	FGL2	+	Atria	2.86144	0.00137581	-1.70239	0.307276	Fibroleukin	Q14314	Q14314	1	23	23	23	9054300000	28.6147	26.8635	27.9372	28.8691	27.0579	28.7507	29.0622	28.3837	29.1794	29.3148	30.4197	29.1871	29.8155	28.5419	27.3032	26.1305	27.478	25.9231	27.0362	26.7617
P05155	SERPING1	+	Atria	6.81341	1.53669e-07	-1.70263	0.307225	Plasma protease C1 inhibitor	P05155;P05155-3;P05155-2;CON__P50448	P05155;P05155-3;P05155-2	4	32	32	32	140000000000	32.7153	32.9439	32.7701	32.9903	32.9843	32.9207	33.1761	33.4507	32.7963	33.0802	32.7767	31.6292	33.5384	31.3104	31.0393	31.4791	30.7666	30.7065	31.2926	31.8259
Q15738	NSDHL	+	Atria	2.06341	0.00864152	-1.70698	0.3063	Sterol-4-alpha-carboxylate 3-dehydrogenase, decarboxylating	Q15738	Q15738	1	16	16	16	4599400000	27.0107	27.207	27.0266	26.6576	24.7363	25.7919	28.4687	29.9036	28.4644	27.648	27.8427	28.9779	27.8152	25.0678	26.857	24.1245	26.43	26.2521	26.4339	25.4132
O95183	VAMP5	+	Atria	1.9203	0.0120144	-1.71814	0.303941	Vesicle-associated membrane protein 5	O95183	O95183	1	8	8	8	3116000000	28.4744	27.108	27.7816	27.6001	25.3537	26.3111	26.7841	24.6863	28.8439	28.2954	28.6064	25.7908	26.3813	26.4627	26.4367	25.9008	24.7895	23.2518	26.4323	24.2469
Q8NE86	MCU	+	Atria	2.87057	0.00134718	-1.72116	0.303305	Calcium uniporter protein, mitochondrial	Q8NE86;Q8NE86-3;Q8NE86-2	Q8NE86;Q8NE86-3;Q8NE86-2	3	7	7	7	842570000	26.0371	24.9938	26.2082	25.4656	25.4917	26.3269	23.6808	26.34	25.321	25.7955	25.5611	23.5992	25.5472	21.7683	24.0633	23.1251	23.3054	24.3064	25.3617	23.9121
P04150	NR3C1	+	Atria	3.40785	0.00039098	-1.72467	0.302567	Glucocorticoid receptor	P04150-7;P04150-9;P04150-2;P04150;P04150-5;P04150-6;P04150-8;P04150-10;P04150-3;P08235;P08235-2;P08235-4	P04150-7;P04150-9;P04150-2;P04150;P04150-5;P04150-6;P04150-8;P04150-10;P04150-3	12	10	10	10	4677000000	28.3671	25.9017	27.0585	28.9435	26.6692	28.9985	28.4977	27.434	28.1173	27.6066	27.9724	28.352	28.4552	26.7359	24.8831	26.9296	26.0541	26.1021	26.6169	25.73
Q9H4G0	EPB41L1	+	Atria	2.76005	0.0017376	-1.72534	0.302426	Band 4.1-like protein 1	Q9H4G0	Q9H4G0	1	28	24	2	5231300000	27.546	27.0462	28.2271	26.8012	27.4068	27.0637	29.0945	28.335	29.1389	28.4942	28.5174	28.0282	27.1596	28.0659	25.9589	26.79	24.182	26.6058	26.8875	24.8181
P27169	PON1	+	Atria	3.44204	0.000361375	-1.72821	0.301827	Serum paraoxonase/arylesterase 1	P27169	P27169	1	17	17	17	18012000000	28.9145	28.8348	29.0157	30.1542	30.4977	29.8395	30.4087	30.2125	31.1777	29.742	29.3934	29.1222	29.9067	28.2287	27.1645	28.7415	26.9489	26.9932	28.6048	29.7238
P22352	GPX3	+	Atria	7.1173	7.63312e-08	-1.72932	0.301595	Glutathione peroxidase 3	P22352;P59796;O75715	P22352	3	20	20	20	37434000000	31.2777	31.0009	31.239	30.9315	30.3166	31.3394	30.8915	32.084	30.9915	30.8228	30.4164	30.3848	30.9909	29.2506	29.0879	29.4299	29.7117	29.0739	28.7328	29.4395
P02751	FN1	+	Atria	3.17564	0.000667358	-1.73164	0.301109	Fibronectin	P02751;P02751-17;P02751-3;P02751-7;P02751-15;P02751-6;P02751-9;P02751-14;P02751-8;P02751-11;P02751-10;P02751-13;P02751-5;P02751-12;P02751-4;P02751-16;P02751-2	P02751;P02751-17;P02751-3;P02751-7;P02751-15;P02751-6;P02751-9;P02751-14;P02751-8;P02751-11;P02751-10;P02751-13;P02751-5;P02751-12;P02751-4	17	98	98	98	88489000000	32.8735	32.8863	34.1346	32.1897	32.0132	31.7637	31.5031	31.3265	31.7629	32.2549	31.7551	29.6791	31.8174	30.6634	30.0853	30.9884	30.9142	29.9694	29.7359	29.5004
Q10588	BST1	+	Atria	3.28284	0.000521385	-1.73181	0.301074	ADP-ribosyl cyclase/cyclic ADP-ribose hydrolase 2	Q10588;Q10588-2	Q10588;Q10588-2	2	17	17	17	12208000000	29.2971	27.4924	28.7659	28.7101	27.4247	29.1508	29.8253	30.1104	29.9927	29.8691	30.0392	28.6015	30.0861	27.1006	27.2253	28.2033	27.4565	28.4752	26.2705	27.4196
P82970	HMGN5	+	Atria	2.29739	0.00504205	-1.73318	0.300789	High mobility group nucleosome-binding domain-containing protein 5	P82970	P82970	1	5	5	5	741490000	23.2279	23.5945	25.6926	23.4503	23.9198	25.4862	25.7162	25.2046	25.4819	26.4831	25.0585	26.399	25.4476	24.6069	24.3332	22.7388	22.0508	21.3385	24.3074	23.5795
Q9BZ67	FRMD8	+	Atria	2.3744	0.0042228	-1.73676	0.300043	FERM domain-containing protein 8	Q9BZ67;Q9BZ67-2;Q9BZ67-3;Q9BZ68	Q9BZ67;Q9BZ67-2;Q9BZ67-3	4	11	11	11	2606400000	27.8921	26.0982	26.4709	26.415	26.315	25.6378	28.0346	27.925	27.6978	27.7584	27.725	26.4049	26.8502	25.6295	22.7099	26.3864	26.9505	25.8773	25.8998	23.5105
O75582	RPS6KA5	+	Atria	2.08561	0.00821086	-1.74698	0.297926	Ribosomal protein S6 kinase alpha-5	O75582;O75582-3;O75582-2	O75582;O75582-3;O75582-2	3	11	11	10	1023700000	25.7548	23.9056	25.0873	24.7243	25.0059	26.1065	24.5714	26.9205	26.4092	25.2284	25.8411	26.2822	25.558	22.1739	22.3368	24.8008	24.5146	22.1193	27.0293	23.2401
Q13522	PPP1R1A	+	Atria	3.83107	0.000147547	-1.74845	0.297621	Protein phosphatase 1 regulatory subunit 1A	Q13522	Q13522	1	11	11	11	10613000000	29.0724	28.518	27.7499	30.1035	29.2447	28.9251	28.4918	28.6728	29.0175	28.8061	30.4914	30.1762	29.6102	26.4194	27.112	26.83	27.0027	28.1902	28.6448	27.5737
Q5NDL2	EOGT	+	Atria	2.80443	0.0015688	-1.74965	0.297373	EGF domain-specific O-linked N-acetylglucosamine transferase	Q5NDL2;Q5NDL2-3;Q5NDL2-2	Q5NDL2;Q5NDL2-3;Q5NDL2-2	3	12	12	12	4611000000	26.0783	26.814	27.5165	26.1858	27.3283	28.6399	27.407	28.0834	28.2467	27.9576	26.9368	29.7427	28.3373	25.8733	25.1551	26.1381	24.2215	26.3142	26.206	27.2995
P00450	CP	+	Atria	5.68932	2.04496e-06	-1.75015	0.297272	Ceruloplasmin	P00450	P00450	1	84	84	74	427000000000	34.4763	34.4241	33.8285	34.678	34.2178	35.0924	34.6646	35.6164	34.4838	34.3724	34.2931	34.1044	34.7863	32.4391	32.4234	32.5414	31.9423	32.7663	33.4644	33.9618
Q9P258	RCC2	+	Atria	2.30882	0.00491107	-1.7523	0.296828	Protein RCC2	Q9P258	Q9P258	1	12	12	12	569990000	25.0016	23.9312	25.7217	23.2216	24.083	23.0967	25.0776	25.9498	25.852	23.9248	26.3737	23.9269	23.9376	23.1627	25.0118	22.1521	21.2796	22.5755	24.0213	21.8915
P01764	IGHV3-23	+	Atria	2.67161	0.00213006	-1.75601	0.296066	Ig heavy chain V-III region 23	P01764	P01764	1	7	6	3	34708000000	30.9192	30.3725	29.6029	31.0557	30.6523	32.386	31.2014	30.5865	30.638	28.9803	30.3961	29.8809	32.1664	29.5556	27.7153	28.3039	28.0177	28.3413	29.2161	31.317
O75368	SH3BGRL	+	Atria	4.13436	7.33899e-05	-1.76018	0.295211	SH3 domain-binding glutamic acid-rich-like protein	O75368	O75368	1	16	16	16	73604000000	31.7257	31.5899	32.1495	31.4444	31.9766	31.6943	32.3383	32.1259	32.4381	32.3189	31.7604	32.2105	31.9891	30.4129	31.0174	28.8829	28.5121	29.8504	31.2737	31.601
P35858	IGFALS	+	Atria	4.60359	2.49121e-05	-1.76086	0.295073	Insulin-like growth factor-binding protein complex acid labile subunit	P35858;P35858-2	P35858;P35858-2	2	20	20	20	7332100000	29.1688	28.1649	28.2328	27.6453	28.5209	29.0821	28.9525	29.2383	28.5995	28.5083	28.083	27.804	29.293	27.7561	25.4226	26.989	26.4911	26.2767	26.8016	27.8641
Q15628	TRADD	+	Atria	1.99581	0.010097	-1.76346	0.29454	Tumor necrosis factor receptor type 1-associated DEATH domain protein	Q15628;Q15628-2	Q15628;Q15628-2	2	9	9	9	574250000	24.6294	24.9085	26.3682	25.1635	25.4855	23.153	22.7386	24.117	23.7093	25.4228	26.1031	25.0239	22.9763	22.7671	22.6889	24.7325	20.3918	24.724	22.7136	21.8373
Q9UBX5	FBLN5	+	Atria	7.11069	7.75022e-08	-1.7686	0.293494	Fibulin-5	Q9UBX5	Q9UBX5	1	22	22	22	105000000000	32.4311	32.9902	33.6096	32.8978	32.3829	32.6703	32.7754	31.7723	32.4509	32.4811	31.9046	32.4003	31.8697	30.5882	30.6086	31.0298	30.5269	30.6621	30.6166	31.161
Q9BU23	LMF2	+	Atria	2.36594	0.00430584	-1.78256	0.290668	Lipase maturation factor 2	Q9BU23;Q9BU23-3;Q9BU23-2	Q9BU23;Q9BU23-3;Q9BU23-2	3	4	4	4	316110000	23.9356	22.9006	22.1968	22.888	23.5535	24.4726	22.7261	23.6524	24.5542	25.0113	23.611	25.2116	25.9002	21.3841	21.6076	22.9552	21.1527	21.9656	24.6717	21.0389
P06737	PYGL	+	Atria	2.81535	0.00152984	-1.78523	0.290129	Glycogen phosphorylase, liver form	P06737;P06737-2	P06737;P06737-2	2	48	28	28	5409200000	27.9605	25.5153	28.7575	26.0646	26.9226	27.7328	28.1478	29.1189	29.1955	28.7509	28.6331	28.2661	28.0906	26.7097	25.4911	27.1714	26.4565	25.0481	25.7496	26.4226
P35542	SAA4	+	Atria	3.1024	0.000789952	-1.78557	0.29006	Serum amyloid A-4 protein	P35542	P35542	1	9	9	9	30242000000	29.7902	30.4728	28.4775	31.3742	29.9789	31.5601	30.3065	31.2819	31.2943	30.1109	31.8422	29.6877	31.2272	27.8016	29.3462	28.8863	27.2304	29.6805	29.2848	29.2582
O95248	SBF1	+	Atria	2.33409	0.00463352	-1.78586	0.290004	Myotubularin-related protein 5	O95248;O95248-4	O95248;O95248-4	2	16	16	16	1275900000	24.9257	24.9704	26.8847	24.9439	24.5842	25.1512	26.6799	27.0253	26.566	27.2941	25.4417	26.4342	24.4033	21.0703	23.9257	25.6786	23.8962	24.517	24.6146	24.3453
O76070	SNCG	+	Atria	3.70729	0.000196203	-1.7902	0.289132	Gamma-synuclein	O76070	O76070	1	20	20	17	16753000000	30.2209	29.1792	27.919	29.1783	29.6981	29.3292	30.8166	30.0269	30.5687	29.9684	31.0125	29.7322	29.6267	28.6266	26.4039	28.1044	27.6178	28.0207	29.017	28.2117
A1X283	SH3PXD2B	+	Atria	2.05513	0.00880778	-1.79357	0.288458	SH3 and PX domain-containing protein 2B	A1X283	A1X283	1	12	12	10	1567400000	26.0248	25.8145	27.2238	27.35	25.802	26.451	24.2467	27.5196	25.1463	25.272	25.3811	26.3959	25.2548	24.2644	27.3989	21.5158	25.1341	23.5143	23.9536	23.6006
Q96IY4	CPB2	+	Atria	3.83438	0.000146425	-1.79485	0.288201	Carboxypeptidase B2	Q96IY4;Q96IY4-2	Q96IY4;Q96IY4-2	2	23	23	23	13859000000	28.953	29.7741	30.1748	29.4672	29.9351	30.6443	28.2281	29.8058	28.7437	27.5898	29.1243	30.0877	29.5256	28.3453	26.4261	27.6131	28.183	27.3538	27.0816	28.1541
P35240	NF2	+	Atria	3.21533	0.000609071	-1.79957	0.287261	Merlin	P35240;P35240-4;P35240-6;P35240-5;P35240-8;P35240-3;P35240-2	P35240;P35240-4;P35240-6;P35240-5;P35240-8;P35240-3;P35240-2	7	3	3	3	571340000	25.8036	25.4329	25.311	24.2383	24.0122	24.4257	25.1777	24.3272	24.9789	25.4839	24.5746	25.9831	24.6425	23.4072	23.6606	21.4557	23.3548	24.4571	24.5367	21.2033
O95445	APOM	+	Atria	3.73106	0.000185753	-1.80063	0.28705	Apolipoprotein M	O95445-2;O95445	O95445-2;O95445	2	12	12	12	7628800000	27.138	28.5056	27.2696	29.3656	28.3711	28.9441	28.3618	28.592	28.6201	28.839	29.6887	26.7754	29.3813	26.4643	26.8884	27.6889	25.8217	26.2931	26.1922	27.1982
O15120	AGPAT2	+	Atria	1.95813	0.0110121	-1.80359	0.286461	1-acyl-sn-glycerol-3-phosphate acyltransferase beta	O15120;O15120-2	O15120;O15120-2	2	4	4	4	905360000	25.324	24.145	25.4912	25.8013	26.8018	25.9357	26.2668	24.5978	26.0953	25.9898	26.2921	25.4739	22.1995	21.0811	22.3587	23.8063	24.9039	25.1834	25.2992	22.6576
Q96RU3	FNBP1	+	Atria	2.55977	0.00275566	-1.80882	0.285424	Formin-binding protein 1	Q96RU3;Q96RU3-5;Q96RU3-4;Q96RU3-3;Q96RU3-2	Q96RU3;Q96RU3-5;Q96RU3-4;Q96RU3-3;Q96RU3-2	5	23	23	23	2167500000	26.6455	29.0671	27.3162	26.3862	26.1329	25.8765	26.7263	27.0073	26.8557	26.2004	26.448	26.3772	24.2658	25.9341	24.8627	25.9062	23.5601	25.9841	23.8658	23.1587
P16278	GLB1	+	Atria	2.05429	0.00882484	-1.80891	0.285407	Beta-galactosidase	P16278;P16278-3;P16278-2	P16278;P16278-3;P16278-2	3	7	7	7	792010000	23.6069	25.5153	25.076	23.9107	26.1684	25.4932	24.6759	27.6312	25.4529	24.2295	24.3856	23.9269	24.919	24.1961	20.2846	23.5033	23.9385	21.5894	25.1385	23.6826
Q9NXU5	ARL15	+	Atria	2.3737	0.00422958	-1.81556	0.284095	ADP-ribosylation factor-like protein 15	Q9NXU5	Q9NXU5	1	8	8	8	1158000000	26.2303	25.304	26.8064	25.2822	25.551	25.401	26.8348	26.2945	26.1243	25.7416	25.0483	26.3638	25.2694	24.9413	22.4808	21.6837	22.3584	24.6291	26.2871	25.9692
P49441	INPP1	+	Atria	4.27049	5.36426e-05	-1.81826	0.283563	Inositol polyphosphate 1-phosphatase	P49441	P49441	1	15	15	15	18694000000	30.8321	29.6949	30.4571	29.0937	28.6871	29.8416	28.991	30.9148	29.8951	30.64	28.9835	30.2072	30.9098	27.7291	28.8613	27.9746	28.6224	27.216	28.5983	27.8116
P11172	UMPS	+	Atria	2.03283	0.00927186	-1.82247	0.282737	Uridine 5-monophosphate synthase	P11172;P11172-3;P11172-2;P11172-4	P11172;P11172-3;P11172-2;P11172-4	4	10	10	10	888390000	25.4072	22.6639	25.4391	24.8736	26.5569	25.8559	24.994	26.004	25.6919	26.3604	22.257	26.0736	26.0693	24.7575	22.4189	23.2615	20.9711	24.4513	24.0255	24.1051
Q03169	TNFAIP2	+	Atria	3.01114	0.000974673	-1.82937	0.281387	Tumor necrosis factor alpha-induced protein 2	Q03169	Q03169	1	9	9	9	591730000	24.9225	25.012	24.131	24.3069	25.2949	26.5283	23.5953	25.2457	25.943	24.679	22.9598	24.7569	24.7861	22.3983	21.5239	23.6652	24.8418	22.0601	23.3347	22.8421
Q05707	COL14A1	+	Atria	5.48216	3.29489e-06	-1.8355	0.280194	Collagen alpha-1(XIV) chain	Q05707;Q05707-2;Q05707-3	Q05707;Q05707-2;Q05707-3	3	102	102	102	305000000000	33.2216	33.6207	34.1615	33.9308	33.5808	34.2966	33.8608	34.4648	34.939	33.9817	34.6895	34.0481	34.0326	32.6399	31.153	32.3779	33.437	32.7024	31.591	31.6965
P01593		+	Atria	2.09288	0.00807452	-1.84464	0.278425	Ig kappa chain V-I region AG	P01593	P01593	1	3	2	2	8409300000	30.1816	28.6312	27.0571	29.1179	28.8792	27.9095	28.9879	25.4024	28.0098	27.2513	29.0825	26.6296	28.7097	28.5581	24.2982	26.7615	24.8015	26.6605	26.5769	26.4268
P00352	ALDH1A1	+	Atria	3.79462	0.000160463	-1.85324	0.276769	Retinal dehydrogenase 1	P00352	P00352	1	52	48	48	114000000000	32.1194	31.2268	31.4095	31.3225	32.0733	32.2147	32.9158	33.3263	33.8521	32.93	33.0236	33.2154	32.7011	30.1038	30.6044	29.8704	29.7228	30.6859	31.4997	31.949
P09471	GNAO1	+	Atria	5.16911	6.77467e-06	-1.85643	0.276159	Guanine nucleotide-binding protein G(o) subunit alpha	P09471-2;P09471	P09471-2;P09471	2	24	18	18	83716000000	31.1703	31.4292	31.5862	31.9562	31.4424	32.2215	32.6636	32.0578	33.096	32.6329	32.8298	32.4865	32.6728	31.0599	29.6573	29.6045	30.0464	30.7918	31.1434	29.9106
P62760	VSNL1	+	Atria	2.61934	0.00240249	-1.86358	0.274794	Visinin-like protein 1	P62760	P62760	1	13	13	12	6386500000	28.0105	25.91	28.3575	28.2681	27.9287	26.9043	28.376	29.5097	29.5176	30.0156	27.9363	27.3028	28.34	27.6645	25.5309	24.1835	26.564	26.6771	26.3262	27.2888
P08697	SERPINF2	+	Atria	4.80816	1.55538e-05	-1.87929	0.271817	Alpha-2-antiplasmin	P08697;P08697-2;CON__P28800	P08697;P08697-2	3	24	24	24	31480000000	30.7444	30.8666	30.7603	30.3934	30.6699	31.287	31.1569	32.17	30.6399	30.2186	29.7632	29.6177	30.7581	29.6053	28.7	29.7959	28.0206	27.8306	29.1386	28.625
Q96EY5	MVB12A	+	Atria	2.5712	0.00268413	-1.88021	0.271645	Multivesicular body subunit 12A	Q96EY5;Q96EY5-3;Q96EY5-2	Q96EY5;Q96EY5-3;Q96EY5-2	3	4	4	4	452290000	23.0114	23.6399	24.8251	24.6499	24.998	24.4352	24.913	25.3871	24.2895	24.6726	22.1965	25.6466	24.5312	23.9548	22.0104	22.8838	22.5049	20.1591	24.5556	21.5677
O94856	NFASC	+	Atria	2.96372	0.00108712	-1.88147	0.271407	Neurofascin	O94856-4;O94856-12;O94856-9;O94856;O94856-11;O94856-6;O94856-7;O94856-13;O94856-10;O94856-3;O94856-8;O94856-5;O94856-2	O94856-4;O94856-12;O94856-9;O94856;O94856-11;O94856-6;O94856-7;O94856-13;O94856-10;O94856-3;O94856-8;O94856-5	13	7	7	7	798920000	25.8159	24.5932	25.1527	24.5325	24.0898	24.9614	25.3219	24.2794	25.7501	25.9854	25.6367	26.699	26.2995	23.2142	21.1871	22.5905	22.8495	24.3838	24.7277	25.0939
P04209		+	Atria	4.10466	7.85855e-05	-1.88187	0.271332	Ig lambda chain V-II region NIG-84	P04209	P04209	1	3	3	3	3840600000	28.2967	28.9968	27.2179	28.5532	26.7947	28.0788	27.7998	26.5579	27.7669	26.7548	28.0661	26.541	28.0129	26.251	24.4673	25.5715	25.1631	25.9192	26.2583	26.7397
O95825	CRYZL1	+	Atria	1.87213	0.0134236	-1.88471	0.270798	Quinone oxidoreductase-like protein 1	O95825;O95825-2	O95825;O95825-2	2	15	15	15	10144000000	27.5489	27.637	27.4924	26.169	26.5169	27.3097	27.3073	27.5317	27.8991	27.9203	27.329	27.4972	32.5106	23.9514	24.4857	25.0843	26.2691	26.8783	27.6213	26.7234
Q5W111	SPRYD7	+	Atria	2.81777	0.00152135	-1.89234	0.26937	SPRY domain-containing protein 7	Q5W111;Q5W111-2	Q5W111;Q5W111-2	2	9	9	9	2240600000	27.4099	25.2074	26.0762	25.3548	24.9793	25.4178	27.5749	28.0092	28.0267	28.1082	25.8292	27.2181	26.8784	24.6342	24.0606	23.4928	25.2664	24.3127	25.8724	25.4708
Q8TB36	GDAP1	+	Atria	2.64877	0.00224505	-1.89647	0.268599	Ganglioside-induced differentiation-associated protein 1	Q8TB36;Q8TB36-2	Q8TB36;Q8TB36-2	2	11	11	11	877450000	24.2355	23.0997	25.1858	25.4218	24.545	25.3399	24.5486	24.3006	27.7198	26.4433	25.3594	26.1104	25.4238	24.8293	22.9407	23.0161	22.8561	22.0101	24.8984	22.646
P01303	NPY	+	Atria	1.82378	0.0150046	-1.8965	0.268595	Pro-neuropeptide Y	P01303	P01303	1	4	4	4	4092300000	29.3122	25.9316	25.7298	27.8806	25.8658	27.6729	28.1522	27.4004	27.4017	27.7067	28.6666	28.9813	27.5855	26.2429	21.1164	26.9262	26.415	26.1188	25.9084	26.9208
O60443	DFNA5	+	Atria	2.38387	0.00413171	-1.9015	0.267665	Non-syndromic hearing impairment protein 5	O60443;O60443-3;O60443-2	O60443	3	8	8	8	761880000	25.734	24.7186	25.9711	25.8558	25.073	26.3178	24.6211	26.7576	26.4456	24.1841	24.8905	22.288	23.1382	21.3064	23.4363	23.4108	24.1805	24.4536	22.6352	22.8027
Q96KG9	SCYL1	+	Atria	2.2057	0.0062273	-1.91154	0.265809	N-terminal kinase-like protein	Q96KG9;Q96KG9-5;Q96KG9-3;Q96KG9-4;Q96KG9-6;Q96KG9-2	Q96KG9;Q96KG9-5;Q96KG9-3;Q96KG9-4;Q96KG9-6;Q96KG9-2	6	15	15	15	2911200000	27.5708	28.3278	27.207	25.528	27.7762	27.6615	27.1973	27.3486	27.6578	27.7518	25.7521	26.8391	27.4192	25.8101	25.5943	25.6546	25.3824	21.0428	26.7447	27.0258
P12829	MYL4	+	Atria	6.75406	1.76175e-07	-1.91509	0.265155	Myosin light chain 4	P12829	P12829	1	40	39	38	3350000000000	37.7863	37.6813	37.6967	37.4237	37.5647	37.5436	37.8053	37.6754	37.8903	38.0264	37.5965	37.6638	37.694	35.3976	36.157	35.5978	36.4755	34.1439	36.17	36.5246
Q16647	PTGIS	+	Atria	2.91851	0.00120639	-1.91997	0.26426	Prostacyclin synthase	Q16647	Q16647	1	18	18	18	11539000000	29.9583	29.1549	30.8526	28.1751	29.5367	29.4842	28.71	28.4325	29.0455	28.8793	29.1941	26.4375	28.0072	27.2342	26.3328	27.0048	25.0151	28.3928	27.203	27.768
P53396	ACLY	+	Atria	5.20256	6.27249e-06	-1.94432	0.259836	ATP-citrate synthase	P53396;P53396-2;P53396-3	P53396;P53396-2;P53396-3	3	55	55	55	26607000000	30.4474	30.3386	30.052	29.9471	30.2421	30.2692	30.5103	32.0123	31.4197	29.7563	31.1001	30.2136	30.01	28.5932	28.1148	28.0271	27.9646	28.3583	28.8063	29.9279
Q9NQ79	CRTAC1	+	Atria	2.88476	0.0013039	-1.94655	0.259435	Cartilage acidic protein 1	Q9NQ79;Q9NQ79-2;Q9NQ79-3	Q9NQ79;Q9NQ79-2;Q9NQ79-3	3	12	12	12	774820000	26.6997	23.1084	25.3846	25.3769	25.4225	25.4448	23.3144	23.5109	24.6919	25.7239	25.283	23.6754	25.5034	22.5854	21.654	22.861	21.6214	23.31	24.4406	23.9001
P11413	G6PD	+	Atria	4.72354	1.88997e-05	-1.94843	0.259097	Glucose-6-phosphate 1-dehydrogenase	P11413;P11413-2;P11413-3	P11413;P11413-2;P11413-3	3	32	32	32	15030000000	29.5352	28.7266	29.0515	28.9398	29.3658	29.4942	29.8073	30.455	29.9562	29.5072	30.5322	29.3065	30.3321	28.533	25.9082	27.3486	27.1592	27.8618	28.3111	28.552
Q02539	HIST1H1A	+	Atria	2.09214	0.00808832	-1.94847	0.259091	Histone H1.1	Q02539	Q02539	1	22	9	9	3096400000	26.5384	24.5042	27.7484	27.8132	25.9593	25.4117	27.5307	26.9926	27.2972	28.2658	29.357	27.8463	27.0288	26.6781	25.157	23.9685	25.5094	26.3961	26.2226	22.1255
Q8WVM0	TFB1M	+	Atria	1.8169	0.015244	-1.95342	0.258203	Dimethyladenosine transferase 1, mitochondrial	Q8WVM0	Q8WVM0	1	7	7	7	696530000	22.8189	22.3138	24.7045	24.1205	24.4792	24.9325	25.5051	26.1857	25.638	26.2876	24.8393	25.6533	26.2731	23.8926	21.9615	20.3051	20.4594	24.2469	24.4616	25.3266
P14207	FOLR2	+	Atria	2.74529	0.00179767	-1.95485	0.257947	Folate receptor beta	P14207	P14207	1	16	16	12	9139300000	28.6533	26.7864	29.0723	28.7879	28.0629	28.1115	29.8745	28.7342	27.7644	28.4744	30.9402	28.5759	29.3167	28.3848	27.6536	25.2758	26.3622	24.6741	27.3918	27.5031
P22681	CBL	+	Atria	2.43825	0.00364547	-1.96656	0.255862	E3 ubiquitin-protein ligase CBL	P22681	P22681	1	7	6	6	244670000	23.5396	24.41	22.9955	23.5757	25.363	23.602	22.1385	24.775	23.9904	23.6905	25.4463	21.2392	24.12	21.5726	23.5355	21.7961	19.47	22.4027	20.7084	23.0719
Q9NZP8	C1RL	+	Atria	2.21495	0.00609607	-1.96792	0.255621	Complement C1r subcomponent-like protein	Q9NZP8	Q9NZP8	1	11	10	10	826060000	24.5499	24.8214	25.25	25.7685	25.6657	26.0809	22.7615	26.5339	24.9587	25.9315	25.3335	24.2711	26.5147	20.7417	24.1282	23.5163	21.448	22.4698	25.3153	25.4581
Q9UK22	FBXO2	+	Atria	2.6147	0.00242827	-1.96977	0.255293	F-box only protein 2	Q9UK22	Q9UK22	1	4	4	4	459190000	23.4287	23.7092	22.2737	24.1863	23.8581	22.8098	25.897	26.7428	25.7401	23.9752	25.272	24.8204	24.6522	22.113	23.243	21.9629	22.5017	20.9858	24.144	22.1503
P80108	GPLD1	+	Atria	2.94938	0.00112361	-1.97209	0.254883	Phosphatidylinositol-glycan-specific phospholipase D	P80108;P80108-2	P80108	2	12	12	12	1792000000	26.3124	25.9593	25.0499	27.0331	27.331	27.6069	26.2492	26.0981	26.4826	25.4577	27.5925	24.8641	27.4581	24.3336	23.0793	23.8714	23.0592	25.8407	24.3929	26.5769
Q04756	HGFAC	+	Atria	3.30004	0.000501144	-1.98298	0.252967	Hepatocyte growth factor activator	Q04756;CON__ENSEMBL:ENSBTAP00000023055	Q04756	2	12	12	12	2386800000	25.8937	26.1664	25.6673	26.8046	26.0736	28.8322	26.7302	26.7672	26.217	24.9222	27.6766	25.5409	27.251	24.5648	23.4339	25.0013	23.5099	25.1506	23.9284	26.0534
P23368	ME2	+	Atria	5.51708	3.0403e-06	-1.98964	0.251801	NAD-dependent malic enzyme, mitochondrial	P23368;P23368-2	P23368;P23368-2	2	50	50	48	210000000000	33.2835	33.1915	32.7324	32.6103	32.4182	33.5216	34.1947	34.6206	34.7092	33.7315	33.0283	34.1402	33.6585	31.6664	31.024	32.0923	31.5335	31.2447	31.445	31.7498
O95340	PAPSS2	+	Atria	3.11002	0.000776204	-1.99563	0.250758	Bifunctional 3-phosphoadenosine 5-phosphosulfate synthase 2	O95340;O95340-2	O95340;O95340-2	2	11	11	10	1485400000	26.8671	25.9384	27.438	24.4013	24.5863	26.7931	25.6105	26.3518	25.4223	26.5898	25.7634	26.8589	26.2113	21.9414	24.3991	24.8279	24.1716	22.68	24.7619	25.6967
P20774	OGN	+	Atria	4.69308	2.02732e-05	-1.99574	0.25074	Mimecan	P20774	P20774	1	30	30	30	108000000000	32.297	33.1042	33.464	33.1105	32.4156	32.63	30.792	33.2365	31.261	31.7154	32.7463	31.2467	31.8258	29.728	29.9888	30.7999	30.6978	30.7106	30.1489	30.0264
P35625	TIMP3	+	Atria	2.12909	0.0074286	-1.99938	0.250107	Metalloproteinase inhibitor 3	P35625	P35625	1	6	6	6	1604400000	23.2519	26.6342	26.2473	22.6885	25.871	26.5627	24.4636	27.4297	26.7549	27.2317	26.3788	27.1946	27.4219	25.1487	24.0015	25.0164	23.9902	22.4392	24.6557	22.8229
P09871	C1S	+	Atria	3.96263	0.000108985	-2.00728	0.248741	Complement C1s subcomponent	P09871	P09871	1	30	30	29	20478000000	30.7966	30.5113	29.9337	30.5079	31.1014	30.8329	29.1953	27.9541	28.6973	30.1524	29.7194	29.0056	30.05	28.0133	27.3	27.3021	26.8634	28.511	28.7005	28.4282
Q9BUA6	MYL10	+	Atria	1.95897	0.0109908	-2.00853	0.248527	Myosin regulatory light chain 10	Q9BUA6	Q9BUA6	1	4	1	1	410570000	22.8761	23.4747	24.1605	23.4728	20.8145	25.4538	23.9982	26.5979	25.4789	25.4979	21.3871	25.0903	23.0587	20.8859	20.997	22.4554	22.5658	20.9265	23.7501	22.0157
O43175	PHGDH	+	Atria	4.4027	3.9564e-05	-2.00925	0.248402	D-3-phosphoglycerate dehydrogenase	O43175	O43175	1	34	34	34	33228000000	30.9365	29.5682	29.9939	29.5696	30.1879	30.5285	31.6299	30.5592	31.2765	30.9681	32.3319	30.5028	31.3566	29.1829	29.3445	27.5606	28.2647	27.9648	29.4597	29.2248
Q9Y3Z3	SAMHD1	+	Atria	3.99661	0.000100784	-2.01481	0.247447	Deoxynucleoside triphosphate triphosphohydrolase SAMHD1	Q9Y3Z3;Q9Y3Z3-2;Q9Y3Z3-4;Q9Y3Z3-3	Q9Y3Z3;Q9Y3Z3-2;Q9Y3Z3-4;Q9Y3Z3-3	4	49	49	49	42517000000	30.2521	30.775	31.1662	29.5474	30.9102	31.5783	31.456	31.5265	31.5142	31.8346	30.839	31.3306	31.5401	29.4042	28.9327	28.2887	27.504	28.2322	30.4858	30.7328
O75592	MYCBP2	+	Atria	2.39985	0.00398247	-2.01996	0.246565	E3 ubiquitin-protein ligase MYCBP2	O75592;O75592-2	O75592;O75592-2	2	33	33	33	1962800000	26.2762	25.3426	26.7848	24.4503	26.7524	26.0565	26.5422	27.2265	27.3594	27.2301	26.7355	26.8765	27.3778	25.9597	27.9002	21.986	24.1287	24.2528	24.2194	23.1884
O94911	ABCA8	+	Atria	2.91745	0.00120935	-2.0278	0.245228	ATP-binding cassette sub-family A member 8	O94911-3;O94911;Q8WWZ4;Q8WWZ4-2;O94911-2	O94911-3;O94911	5	53	53	43	23277000000	30.3348	29.2232	28.9435	28.7376	28.7659	28.7718	30.9857	31.7447	32.1967	29.9266	31.346	29.6334	29.3685	28.2187	28.4693	27.6577	26.007	28.761	28.1491	28.5309
Q14139	UBE4A	+	Atria	4.04281	9.06125e-05	-2.02865	0.245085	Ubiquitin conjugation factor E4 A	Q14139;Q14139-2	Q14139;Q14139-2	2	15	15	15	2860600000	26.9981	27.7766	26.7499	26.1909	27.4033	27.161	27.5499	27.3944	27.2426	28.16	27.086	27.6949	27.635	24.8031	24.6382	25.3444	26.6803	22.9504	25.8426	26.7174
Q08499	PDE4D	+	Atria	2.78153	0.00165376	-2.03083	0.244713	cAMP-specific 3,5-cyclic phosphodiesterase 4D	Q08499-6;Q08499-7;Q08499-12	Q08499-6	3	11	11	1	947660000	25.384	23.921	25.4895	24.6645	24.5048	25.0156	26.2638	27.102	26.3542	26.761	25.6297	24.6221	25.8544	24.1758	23.835	20.3614	22.799	23.727	24.5985	24.8233
Q9NSY1	BMP2K	+	Atria	3.36066	0.000435853	-2.03448	0.244096	BMP-2-inducible protein kinase	Q9NSY1;Q9NSY1-2;Q9NSY1-3	Q9NSY1;Q9NSY1-2;Q9NSY1-3	3	11	11	11	906760000	24.8793	25.6947	25.8486	26.444	24.5309	24.9526	25.9888	24.7961	24.7543	26.7923	26.0024	26.9344	25.1923	22.4028	23.366	24.9358	22.5374	25.6215	23.8825	22.2185
Q86X10	RALGAPB	+	Atria	4.98728	1.02971e-05	-2.04066	0.243052	Ral GTPase-activating protein subunit beta	Q86X10;Q86X10-2;Q86X10-3;Q86X10-4	Q86X10;Q86X10-2;Q86X10-3	4	10	10	10	2597400000	27.0393	26.2122	26.8496	27.584	26.9937	26.6621	28.0847	27.8562	27.0551	26.8905	26.5872	27.4307	28.0593	25.755	24.0084	25.5021	23.9006	24.6715	26.0051	26.1136
Q8NE62	CHDH	+	Atria	3.64318	0.000227414	-2.04259	0.242727	Choline dehydrogenase, mitochondrial	Q8NE62	Q8NE62	1	30	30	30	11155000000	29.1004	28.5735	27.8403	27.85	27.2276	29.2256	29.689	29.9576	29.5192	28.9505	29.6616	30.9549	29.1442	25.7146	27.6822	26.8974	26.7119	27.1572	28.3541	26.5583
Q13061	TRDN	+	Atria	4.65965	2.18952e-05	-2.04273	0.242704	Triadin	Q13061;Q13061-2;Q13061-3	Q13061	3	50	50	50	45889000000	30.6555	30.9723	31.7228	31.4066	30.0651	30.9066	32.1512	31.4718	31.6776	31.969	31.3206	31.7579	31.4259	30.3478	29.2288	29.9391	30.3769	29.4493	27.9325	27.8513
P00739	HPR	+	Atria	3.80631	0.000156202	-2.04473	0.242367	Haptoglobin-related protein	P00739;P00739-2	P00739;P00739-2	2	29	10	10	9089500000	28.3978	28.3594	27.5428	29.294	30.4758	29.6742	28.8932	27.3715	29.3003	28.0538	29.7659	28.9695	29.0451	25.5868	25.8784	26.7187	26.4091	27.4034	27.3507	28.3401
P25774	CTSS	+	Atria	2.0437	0.00904281	-2.04823	0.24178	Cathepsin S	P25774;P25774-2	P25774;P25774-2	2	7	7	7	545290000	24.24	22.6148	25.93	22.4719	22.5581	25.4952	25.3804	25.9237	25.7668	26.1751	24.2628	21.5288	25.5093	23.2957	21.2692	22.6623	21.7527	24.0003	20.7057	23.1304
P12931	SRC	+	Atria	3.05601	0.000879002	-2.05328	0.240936	Proto-oncogene tyrosine-protein kinase Src	P12931;P12931-2;P42685;P42685-2;Q9H3Y6	P12931;P12931-2	5	8	5	4	352310000	22.7901	25.3093	23.9612	22.3211	25.21	24.231	24.6662	25.104	25.8037	21.9915	23.6476	24.2691	24.3681	21.8483	21.1692	21.9222	21.4661	24.0551	21.9105	22.1563
P01620		+	Atria	2.80595	0.00156333	-2.05329	0.240934	Ig kappa chain V-III region SIE	P01620	P01620	1	6	1	1	942390000	25.0084	25.683	23.7129	26.4491	26.0873	27.1925	24.6489	25.5986	24.5222	23.4863	25.9657	26.1544	26.7151	23.7395	23.7654	23.624	23.208	20.9606	23.4907	25.1906
P06276	BCHE	+	Atria	3.15138	0.000705696	-2.05675	0.240357	Cholinesterase	P06276	P06276	1	3	3	3	516200000	25.1124	25.8739	23.2736	25.0845	24.9629	25.0583	24.3885	23.8566	25.3799	25.3247	24.4107	24.5697	25.8003	21.5967	21.0511	24.0698	21.1659	23.5504	23.1633	24.9802
P04626	ERBB2	+	Atria	2.15633	0.00697695	-2.06343	0.239247	Receptor tyrosine-protein kinase erbB-2	P04626;P04626-5;P04626-4;P04626-3;P04626-2;P04626-6	P04626;P04626-5;P04626-4;P04626-3;P04626-2;P04626-6	6	7	7	6	609210000	22.3727	26.2572	22.8713	25.3018	24.8932	22.4628	23.6673	26.036	25.6298	26.2298	24.5352	26.0181	25.0809	24.2203	19.9332	23.2352	21.8221	22.7498	22.5105	24.1228
Q5R372	RABGAP1L	+	Atria	6.47231	3.37045e-07	-2.07086	0.238017	Rab GTPase-activating protein 1-like	Q5R372;Q5R372-4;Q5R372-3;Q5R372-2	Q5R372;Q5R372-4;Q5R372-3;Q5R372-2	4	48	48	38	30507000000	30.7726	30.074	30.5675	30.3535	30.2589	30.6311	31.0727	32.0149	31.5774	30.4774	30.2865	31.0298	30.7619	28.5822	28.6148	28.6153	27.9886	29.624	28.1099	29.2884
P10643	C7	+	Atria	5.48314	3.28742e-06	-2.07134	0.237938	Complement component C7	P10643	P10643	1	68	68	55	113000000000	32.3311	31.5702	33.2605	32.6898	32.3651	33.0408	32.7789	31.7082	33.2799	32.2609	32.8548	31.9486	33.1839	31.0254	28.8094	30.7319	30.359	30.747	30.3983	31.3457
Q16853	AOC3	+	Atria	3.77056	0.000169607	-2.07646	0.237095	Membrane primary amine oxidase	Q16853;Q16853-2;O75106;O75106-2;Q16853-3	Q16853;Q16853-2	5	24	24	24	69336000000	31.2702	31.6429	32.8701	30.4722	32.4592	32.4023	30.0048	31.9153	32.6037	32.0008	31.8832	30.7474	30.8443	30.1628	28.2936	29.0229	28.5139	30.8267	30.684	29.3312
O43556	SGCE	+	Atria	3.60942	0.000245796	-2.07865	0.236736	Epsilon-sarcoglycan	O43556;O43556-4;O43556-3	O43556;O43556-4;O43556-3	3	15	15	15	9798200000	29.2365	27.676	28.5239	27.9103	27.7859	27.8578	29.7594	29.9425	31.0376	29.4233	28.442	28.4455	28.6005	27.5017	24.9597	27.6811	26.693	26.3569	27.0143	26.9726
Q9Y6X5	ENPP4	+	Atria	2.05787	0.00875249	-2.07928	0.236633	Bis(5-adenosyl)-triphosphatase ENPP4	Q9Y6X5	Q9Y6X5	1	3	3	2	549540000	25.4811	23.3468	24.0781	22.3924	22.761	22.7773	25.3107	27.2503	26.8416	24.3851	22.0918	23.3225	22.9659	23.2289	20.6549	20.5596	22.6801	21.544	22.351	22.9675
P25054	APC	+	Atria	2.88627	0.00129936	-2.09225	0.234515	Adenomatous polyposis coli protein	P25054;P25054-2	P25054;P25054-2	2	6	6	6	324200000	24.707	22.5306	24.6433	23.7423	25.9456	25.031	23.1255	23.4205	24.1804	21.5323	22.7533	25.339	24.7938	21.207	21.3727	21.7559	22.3472	20.509	22.6933	23.3316
P01762		+	Atria	3.96939	0.000107302	-2.10602	0.232287	Ig heavy chain V-III region TRO	P01762;P01768	P01762	2	5	4	4	80134000000	32.8454	32.3014	31.123	31.6307	32.4495	32.8117	32.5048	31.0867	32.4989	31.4925	32.211	31.6536	32.7777	31.1531	28.9875	30.3931	28.3231	29.1347	29.9964	32.0167
P11215	ITGAM	+	Atria	2.41536	0.0038427	-2.10817	0.231941	Integrin alpha-M	P11215;P11215-2	P11215;P11215-2	2	10	10	10	738060000	24.8921	22.9815	24.4227	24.8887	24.5031	25.2397	26.2558	25.4121	26.3504	24.8864	25.6994	24.672	26.786	22.7822	19.0746	24.4759	23.8126	23.3951	24.6902	23.0838
Q96CM8	ACSF2	+	Atria	5.18409	6.54499e-06	-2.11071	0.231534	Acyl-CoA synthetase family member 2, mitochondrial	Q96CM8;Q96CM8-3;Q96CM8-2;Q96CM8-4	Q96CM8;Q96CM8-3;Q96CM8-2;Q96CM8-4	4	48	48	48	161000000000	33.4097	31.6995	32.4788	32.9807	32.6217	32.0513	33.9979	33.1318	33.8947	33.859	33.7659	34.0549	32.9163	30.9219	31.2835	30.3508	30.8659	30.7717	32.2303	30.8036
P46527	CDKN1B	+	Atria	2.6857	0.00206207	-2.11156	0.231397	Cyclin-dependent kinase inhibitor 1B	P46527	P46527	1	9	9	9	1853100000	26.9168	25.8008	27.6801	25.5242	24.7895	26.4263	27.5548	27.3513	27.3495	27.0269	25.4087	26.2288	26.4668	25.0923	24.3694	23.6889	21.1659	23.99	26.2336	26.1922
Q13332	PTPRS	+	Atria	3.44581	0.000358254	-2.12227	0.229686	Receptor-type tyrosine-protein phosphatase S	Q13332-2;Q13332;Q13332-6;Q13332-4;Q13332-3;Q13332-7;Q13332-5	Q13332-2;Q13332;Q13332-6;Q13332-4;Q13332-3;Q13332-7;Q13332-5	7	24	24	21	2808000000	27.1367	25.8649	27.2268	25.591	24.9884	27.4288	27.5594	26.8928	27.3307	28.5008	28.2768	26.791	28.1688	25.7914	24.7424	26.061	25.0674	24.6269	25.2489	23.0137
Q15147	PLCB4	+	Atria	1.99726	0.0100633	-2.12238	0.229668	1-phosphatidylinositol 4,5-bisphosphate phosphodiesterase beta-4	Q15147-4;Q15147;Q15147-2;Q15147-5	Q15147-4;Q15147;Q15147-2;Q15147-5	4	12	12	12	931350000	26.3397	25.0313	25.9617	24.8792	26.3766	25.9035	25.4848	22.942	24.4971	26.6336	23.3882	25.8882	25.7475	21.9715	20.2686	24.4447	22.9355	21.1803	26.0119	25.5242
O15075	DCLK1	+	Atria	3.7902	0.000162105	-2.12515	0.229228	Serine/threonine-protein kinase DCLK1	O15075;O15075-2;O15075-4;O15075-3	O15075;O15075-2	4	30	30	30	4367000000	27.9106	27.2441	27.9674	27.7184	26.8579	27.5214	27.824	28.2487	29.2388	27.6652	27.1012	26.7479	27.3793	26.6482	26.2866	27.1692	25.377	23.1259	25.5433	24.5103
Q12882	DPYD	+	Atria	3.07942	0.000832872	-2.12854	0.228689	Dihydropyrimidine dehydrogenase [NADP(+)]	Q12882;Q12882-2	Q12882	2	22	22	22	3790000000	26.7921	27.6192	28.1007	25.49	27.2015	27.2264	27.5061	28.8576	27.6814	27.9902	27.9181	27.4336	28.2067	25.687	27.2572	26.1407	25.8466	22.1051	25.1419	25.7037
P34896	SHMT1	+	Atria	2.49532	0.00319657	-2.12951	0.228535	Serine hydroxymethyltransferase, cytosolic	P34896;P34896-2;P34896-3;P34896-4	P34896;P34896-2;P34896-3;P34896-4	4	14	14	14	1784900000	26.2154	26.6618	26.3472	26.9172	24.5239	27.1731	25.9121	27.6901	26.7865	25.1442	26.9471	26.3417	26.4789	23.3978	24.3436	22.2586	21.5252	25.3229	26.1476	26.865
P00736	C1R	+	Atria	3.80152	0.000157935	-2.13839	0.227134	Complement C1r subcomponent	P00736	P00736	1	35	35	34	23068000000	30.3771	30.4666	30.7775	30.5413	31.1291	31.0273	29.1143	27.8443	29.4012	30.5831	29.383	28.0754	29.7812	28.1233	26.7834	27.872	27.0521	27.3846	28.632	28.377
P42892	ECE1	+	Atria	4.57125	2.68382e-05	-2.14007	0.226869	Endothelin-converting enzyme 1	P42892-2;P42892;P42892-3	P42892-2;P42892;P42892-3	3	17	17	1	3387500000	27.7245	27.371	28.1689	27.8793	25.7532	28.2205	27.5307	28.3882	27.467	27.8953	26.9716	27.515	27.1114	25.9845	23.9464	24.293	24.9412	25.6116	26.3124	26.6979
P02747	C1QC	+	Atria	2.81409	0.00153429	-2.14354	0.226323	Complement C1q subcomponent subunit C	P02747	P02747	1	9	9	9	16861000000	29.6	30.3365	29.2252	30.5736	30.8894	31.3676	28.5841	26.1583	28.0841	29.7109	29.4238	27.9642	29.4859	27.7683	26.5477	27.6922	26.1554	26.549	28.23	27.4238
Q96AY4	TTC28	+	Atria	2.38437	0.00412695	-2.14703	0.225777	Tetratricopeptide repeat protein 28	Q96AY4	Q96AY4	1	3	3	3	689460000	25.2532	21.5858	23.3842	26.3891	23.4608	23.7151	25.3487	26.8347	27.5308	24.0519	25.2675	23.4011	23.4699	23.1049	22.061	22.5792	22.9298	22.1653	22.0079	22.2651
P00325	ADH1B	+	Atria	5.00846	9.80706e-06	-2.14766	0.225678	Alcohol dehydrogenase 1B	P00325;P00325-2;P08319;P08319-2	P00325;P00325-2	4	49	49	19	573000000000	34.7963	33.6975	33.8404	34.1343	33.9271	34.5722	35.7637	35.4584	36.0089	34.6876	36.2283	35.0183	35.5836	33.5986	32.1537	32.487	32.4453	33.153	32.8914	32.5464
Q96PU5	NEDD4L	+	Atria	3.57747	0.000264561	-2.15819	0.224037	E3 ubiquitin-protein ligase NEDD4-like	Q96PU5;Q96PU5-5;Q96PU5-3;Q96PU5-2;Q96PU5-6;Q96PU5-7;Q96PU5-9;Q96PU5-4	Q96PU5;Q96PU5-5;Q96PU5-3;Q96PU5-2;Q96PU5-6;Q96PU5-7;Q96PU5-9;Q96PU5-4	8	12	12	9	833730000	24.9713	24.8649	25.9836	24.1607	24.2939	24.2146	25.4552	27.4143	24.9978	26.9112	24.2382	24.939	25.1428	23.0975	23.705	22.3068	22.9458	21.3844	24.5505	23.296
P34947	GRK5	+	Atria	4.22562	5.94816e-05	-2.18083	0.220549	G protein-coupled receptor kinase 5	P34947;P43250;P43250-2;P43250-3;P32298;P32298-3;P32298-4;P32298-2	P34947	8	5	5	5	303840000	22.8999	22.9558	24.3876	23.0057	24.0442	23.7521	24.4535	25.6286	24.5017	25.0343	24.3758	24.5278	23.3187	20.3597	22.6507	21.8122	22.016	22.9018	22.6966	20.774
Q3V6T2	CCDC88A	+	Atria	4.21911	6.03797e-05	-2.18926	0.219264	Girdin	Q3V6T2;Q3V6T2-4;Q3V6T2-2;Q3V6T2-3;Q3V6T2-5;A6NC98;A6NC98-2;A6NC98-4	Q3V6T2;Q3V6T2-4;Q3V6T2-2;Q3V6T2-3;Q3V6T2-5	8	23	23	23	1815800000	26.8837	27.6712	26.8157	26.2466	26.0044	27.2136	26.3852	26.4768	26.6837	26.9739	25.817	25.6586	27.6903	25.8568	24.4135	23.3344	24.7856	22.6365	24.1147	26.1217
Q9H492	MAP1LC3A	+	Atria	3.34974	0.000446954	-2.19431	0.218498	Microtubule-associated proteins 1A/1B light chain 3A	Q9H492;Q9H492-2	Q9H492;Q9H492-2	2	11	8	8	4111500000	27.7781	28.2639	28.6054	26.0538	27.8092	27.6084	27.8102	28.0274	28.52	28.5759	26.8576	27.347	27.2047	28.0188	25.0751	26.5134	25.1197	24.4186	23.1923	26.3967
O14641	DVL2	+	Atria	2.36467	0.00431847	-2.21197	0.215839	Segment polarity protein dishevelled homolog DVL-2	O14641	O14641	1	8	8	7	779900000	25.1835	24.0188	24.7496	26.73	25.4198	26.29	25.5674	24.4571	22.6814	25.6396	25.9436	26.1178	25.2055	24.8763	22.9024	25.2843	20.7806	21.9297	24.7813	20.579
Q16799	RTN1	+	Atria	2.44879	0.00355802	-2.22174	0.214383	Reticulon-1	Q16799	Q16799	1	6	6	6	869620000	26.4071	26.416	26.8136	25.7432	23.5475	24.1682	22.8453	24.7188	25.0916	25.7481	24.9618	23.7572	21.667	23.673	20.7319	23.523	22.7339	23.168	22.8587	21.0825
Q9UL26	RAB22A	+	Atria	2.04988	0.00891488	-2.22392	0.214058	Ras-related protein Rab-22A	Q9UL26	Q9UL26	1	6	6	5	2155900000	25.9662	25.9246	25.89	27.625	26.8467	27.1553	24.259	26.8499	26.2159	24.7169	29.4873	27.0034	24.5649	23.1845	20.9358	25.3986	25.8859	22.376	25.0525	26.0251
P23946	CMA1	+	Atria	2.13139	0.00738944	-2.23593	0.212285	Chymase	P23946;P23946-2	P23946;P23946-2	2	11	11	11	4560400000	27.5859	29.6821	28.466	28.1017	28.3078	27.7031	26.069	26.1357	26.4756	26.9763	29.3669	25.4645	27.9526	25.8753	27.4022	22.5123	23.5267	23.661	27.1262	27.1687
Q86VB7	CD163	+	Atria	4.48569	3.26818e-05	-2.24661	0.210719	Scavenger receptor cysteine-rich type 1 protein M130	Q86VB7-3;Q86VB7;Q86VB7-4;Q86VB7-2	Q86VB7-3;Q86VB7;Q86VB7-4;Q86VB7-2	4	43	43	43	12178000000	28.876	28.0547	30.5048	28.93	28.6809	29.9581	29.165	30.1361	29.0711	29.435	29.6596	28.3709	30.0158	27.1399	27.6941	25.9192	25.7861	26.1923	28.1012	28.5184
Q9Y5Y7	LYVE1	+	Atria	2.42125	0.00379095	-2.2509	0.210093	Lymphatic vessel endothelial hyaluronic acid receptor 1	Q9Y5Y7	Q9Y5Y7	1	4	4	4	733310000	26.1978	26.2468	25.7835	25.1863	25.4283	21.5395	25.9303	22.3907	26.1916	25.8095	25.7506	22.6118	24.5934	23.8742	22.9359	22.9693	23.3513	22.7559	21.2117	21.424
O75882	ATRN	+	Atria	5.23004	5.88794e-06	-2.27565	0.206519	Attractin	O75882;O75882-2;O75882-3	O75882;O75882-2;O75882-3	3	16	16	16	3583400000	27.4325	26.6012	27.2301	27.804	27.9748	28.3906	26.9638	28.0019	28.3979	26.5195	27.4188	27.1911	28.2785	24.8249	24.4114	26.4907	24.4235	24.7748	25.2523	26.7723
P98170	XIAP	+	Atria	3.4987	0.000317175	-2.27774	0.20622	E3 ubiquitin-protein ligase XIAP	P98170	P98170	1	6	6	6	1182800000	25.2279	26.4667	26.4661	26.6291	24.092	25.6822	26.1703	26.6216	25.4988	26.8288	25.3835	26.235	26.3378	22.9533	23.1788	25.1242	22.0795	25.2639	25.4431	21.819
Q9Y2J2	EPB41L3	+	Atria	4.8463	1.42462e-05	-2.28242	0.205553	Band 4.1-like protein 3	Q9Y2J2-2;Q9Y2J2-3	Q9Y2J2-2;Q9Y2J2-3	2	66	57	1	35715000000	29.7997	29.5245	29.2364	31.4592	31.0412	30.0573	31.2835	30.9186	31.4066	30.6727	31.4178	31.4694	32.705	27.9493	28.613	28.8676	28.1507	28.4287	28.6933	29.2392
P23142	FBLN1	+	Atria	3.75894	0.000174203	-2.29	0.204476	Fibulin-1	P23142;P23142-2;P23142-3;CON__ENSEMBL:ENSBTAP00000016046	P23142;P23142-2;P23142-3	4	58	58	17	527000000000	35.6688	34.7704	36.0492	34.2845	35.1099	34.5817	34.9528	31.8247	34.5959	34.8474	34.7045	33.7785	34.2047	33.2316	31.386	33.1672	33.5583	32.3021	31.5426	30.7522
P41732	TSPAN7	+	Atria	1.91806	0.0120764	-2.3027	0.202684	Tetraspanin-7	P41732	P41732	1	4	4	4	470460000	24.5574	21.5025	25.1244	23.0214	24.3957	23.3268	26.8506	24.9633	25.762	25.5005	24.6288	24.0712	21.5973	24.3882	21.1552	22.7151	20.1338	23.2828	23.4988	18.4854
P36382	GJA5	+	Atria	2.25167	0.00560186	-2.30611	0.202205	Gap junction alpha-5 protein	P36382	P36382	1	3	3	3	671460000	26.6197	24.1191	25.3671	24.8214	20.8062	22.0333	26.3357	24.8666	26.5002	26.4779	25.4362	23.9113	25.8987	22.556	22.9349	21.6542	21.2022	23.3725	22.106	24.0587
Q59H18	TNNI3K	+	Atria	2.26358	0.00545031	-2.30967	0.201707	Serine/threonine-protein kinase TNNI3K	Q59H18-1;Q59H18-3;Q59H18-4;O14772-3	Q59H18-1;Q59H18-3;Q59H18-4	4	11	11	0	1900000000	25.4163	24.2726	24.0257	26.6331	27.6028	27.8197	25.6131	26.7733	27.4784	24.3193	25.7232	27.9544	25.0188	22.9505	21.3124	23.6572	23.4292	27.3608	23.8066	23.6659
O95631	NTN1	+	Atria	3.28928	0.000513716	-2.31017	0.201637	Netrin-1	O95631	O95631	1	29	29	27	18763000000	28.9089	26.8933	30.0808	30.0187	29.2687	29.0068	30.8598	29.7599	30.3998	31.3432	31.2815	29.921	30.2221	28.7715	26.5585	28.9964	28.2107	26.0516	27.4708	26.6731
P03951	F11	+	Atria	3.56201	0.000274149	-2.31548	0.200895	Coagulation factor XI	P03951;P03951-2	P03951;P03951-2	2	26	26	26	3823900000	25.9152	28.4038	25.8699	26.8217	27.6231	27.6432	28.2164	28.0001	26.8195	28.614	28.6045	26.2794	27.9442	24.9956	25.3512	23.7552	23.1685	26.604	26.3995	25.6165
Q9HCU4	CELSR2	+	Atria	4.74866	1.78377e-05	-2.3171	0.200671	Cadherin EGF LAG seven-pass G-type receptor 2	Q9HCU4	Q9HCU4	1	3	3	3	349480000	25.5527	24.7803	25.2071	23.1302	24.4647	23.8654	23.3721	23.6626	25.3768	22.4406	23.7481	24.1543	24.4961	22.7269	21.2883	21.3592	22.3626	21.3074	22.6861	21.262
Q9BRJ7	NUDT16L1	+	Atria	2.33122	0.00466418	-2.32637	0.199385	Protein syndesmos	Q9BRJ7;Q9BRJ7-2	Q9BRJ7	2	3	2	2	586650000	25.7047	22.0039	25.2534	24.361	24.0277	25.0073	26.232	25.4527	25.8152	25.5748	21.099	25.4577	25.2202	22.6216	21.2476	21.4275	23.3139	20.6008	25.2505	22.2125
P09455	RBP1	+	Atria	4.37594	4.20783e-05	-2.35963	0.194841	Retinol-binding protein 1	P09455;P09455-3;P09455-2	P09455;P09455-3;P09455-2	3	12	12	12	14397000000	29.629	27.9288	28.7045	28.8065	29.3197	29.8295	29.9052	29.5202	30.9484	29.9904	29.8176	30.0682	30.0909	27.7274	26.5268	26.1573	25.7588	26.8668	28.8857	28.63
Q15274	QPRT	+	Atria	3.02968	0.000933939	-2.36632	0.19394	Nicotinate-nucleotide pyrophosphorylase [carboxylating]	Q15274	Q15274	1	13	13	13	19201000000	29.6939	29.448	27.8147	30.1184	28.777	30.1829	30.8996	31.0412	30.4698	30.2519	30.5348	30.1566	30.1878	27.7126	28.1597	24.5882	25.9964	27.6673	30.0977	28.9856
Q15661	TPSAB1	+	Atria	1.74702	0.0179052	-2.36753	0.193777	Tryptase alpha/beta-1	Q15661;P20231;Q15661-2;Q9BZJ3;Q9BZJ3-2	Q15661;P20231;Q15661-2	5	13	13	13	13890000000	29.6977	30.3087	27.6947	30.1084	30.7923	29.9675	28.3792	29.7057	28.6326	26.9336	29.7207	28.6859	30.3711	27.2179	28.5666	26.8957	20.7406	27.0589	29.9798	28.1205
Q9NYB0	TERF2IP	+	Atria	4.10935	7.77405e-05	-2.37835	0.192329	Telomeric repeat-binding factor 2-interacting protein 1	Q9NYB0	Q9NYB0	1	13	13	13	1254900000	25.3526	26.4399	26.2675	25.2151	25.1912	25.8323	25.2707	27.412	26.0559	26.5077	24.3819	25.751	27.6252	24.1943	22.7465	23.9011	24.5689	21.3361	24.3639	23.8655
P04278	SHBG	+	Atria	2.42808	0.00373177	-2.37911	0.192229	Sex hormone-binding globulin	P04278;P04278-4;P04278-2;P04278-3;P04278-5	P04278;P04278-4;P04278-2;P04278-3;P04278-5	5	7	7	7	1343400000	25.0183	25.1362	26.585	26.9884	25.8103	27.6349	24.0508	25.1024	26.783	24.503	26.8907	25.7896	26.738	23.1466	19.5471	24.6949	22.2781	24.333	24.8411	25.9833
P01700		+	Atria	2.84362	0.00143343	-2.41124	0.187994	Ig lambda chain V-I region HA	P01700;P01712;P01709	P01700;P01712;P01709	3	4	3	2	17838000000	29.862	28.0975	28.6726	29.8439	28.2961	31.6283	30.3426	30.3811	30.5398	28.6943	28.8108	30.6234	30.5432	28.2848	28.0396	28.6326	23.334	27.4752	27.7864	27.5955
P02745	C1QA	+	Atria	2.63641	0.0023099	-2.41141	0.187972	Complement C1q subcomponent subunit A	P02745	P02745	1	5	5	5	2038500000	25.7085	26.895	27.1434	27.0289	28.2644	28.6067	25.8777	25.361	26.2059	23.8099	25.8309	24.0997	27.5391	24.4707	21.1798	23.7669	22.865	24.9201	25.1543	25.1171
Q9UBJ2	ABCD2	+	Atria	3.08867	0.000815327	-2.42765	0.185868	ATP-binding cassette sub-family D member 2	Q9UBJ2	Q9UBJ2	1	13	13	13	1344000000	25.8449	24.1756	24.3587	22.7709	25.4335	26.6465	27.2639	27.2633	27.5148	25.4297	25.9275	25.5074	26.706	22.425	22.7821	22.0609	22.7503	24.8544	24.2284	24.2052
P04206		+	Atria	2.20433	0.00624705	-2.4443	0.183735	Ig kappa chain V-III region GOL	P04206	P04206	1	7	3	2	1322700000	26.6469	26.739	23.834	21.2397	24.4014	25.67	27.4661	24.8402	26.4325	24.1932	27.1676	24.9699	25.5636	22.4654	22.5496	22.6487	20.2437	23.8537	22.6196	25.7514
Q02952	AKAP12	+	Atria	9.50842	3.10154e-10	-2.44979	0.183037	A-kinase anchor protein 12	Q02952;Q02952-3;Q02952-2	Q02952;Q02952-3;Q02952-2	3	144	144	144	199000000000	33.5338	33.3056	33.367	32.8667	32.9243	33.2587	33.7591	34.1131	34.0534	34.0272	33.7523	33.2806	33.8764	31.4056	31.3991	31.1941	30.2624	31.1101	31.4845	30.8285
P22792	CPN2	+	Atria	3.78062	0.000165721	-2.45357	0.182558	Carboxypeptidase N subunit 2	P22792	P22792	1	8	8	8	3278400000	26.2944	27.4504	26.9058	26.7479	26.9405	27.4782	27.597	28.1946	27.7987	28.6347	28.321	26.6468	27.7684	21.5976	25.3932	25.2302	25.4062	24.8146	25.5704	26.9243
P42898	MTHFR	+	Atria	3.82788	0.000148635	-2.46199	0.181496	Methylenetetrahydrofolate reductase	P42898-2;P42898	P42898-2;P42898	2	15	15	15	2532700000	27.7093	25.0495	27.4557	26.8137	27.2978	26.6816	27.3529	28.0201	27.8665	26.9406	25.844	27.5248	25.8855	25.3146	25.6424	21.5052	24.2482	24.4627	25.5753	24.7172
Q13509	TUBB3	+	Atria	3.87429	0.00013357	-2.50278	0.176437	Tubulin beta-3 chain	Q13509;Q13509-2	Q13509;Q13509-2	2	32	13	13	7659400000	27.609	28.4267	28.8826	26.3943	26.9783	28.1024	30.0183	29.9191	29.4466	29.4941	27.8683	28.0895	28.7812	26.2349	27.1105	25.0278	25.961	24.2451	25.7528	27.385
P15169	CPN1	+	Atria	4.02609	9.41686e-05	-2.50349	0.176349	Carboxypeptidase N catalytic chain	P15169;CON__Q2KJ83	P15169	2	10	10	10	2957200000	26.9962	26.0324	26.0154	27.4571	27.0644	28.0586	26.645	26.6527	27.5298	28.8406	28.0226	26.8017	27.7368	25.0698	24.8005	25.0148	25.4493	22.1539	23.76	26.7636
O94788	ALDH1A2	+	Atria	2.57752	0.00264534	-2.50471	0.176201	Retinal dehydrogenase 2	O94788;O94788-2;O94788-3;O94788-4	O94788;O94788-2;O94788-3;O94788-4	4	33	28	27	17943000000	28.5205	25.6137	29.7229	26.9661	28.9378	29.3145	30.937	30.3828	31.7087	30.449	30.0254	29.5858	30.8397	27.6869	27.4136	25.9161	25.2925	25.9908	28.4538	27.9461
Q92796	DLG3	+	Atria	3.57279	0.000267428	-2.51258	0.175242	Disks large homolog 3	Q92796;Q92796-2;Q92796-3	Q92796;Q92796-2;Q92796-3	3	7	5	5	839770000	22.6084	25.611	24.7537	25.3437	26.2297	24.1864	26.6569	25.6556	25.351	25.3671	25.3537	26.9859	24.7841	21.2677	23.3832	23.939	23.8388	22.5289	23.8277	20.7198
P23219	PTGS1	+	Atria	3.92073	0.000120026	-2.51346	0.175135	Prostaglandin G/H synthase 1	P23219;P23219-3;P23219-2;P23219-6;P23219-5;P23219-4	P23219;P23219-3;P23219-2;P23219-6;P23219-5;P23219-4	6	10	10	10	2171500000	27.3986	24.9347	25.7674	26.628	26.4662	26.2388	26.7538	27.2298	26.769	28.3322	27.3714	25.8419	27.5921	23.4142	23.2647	22.1674	24.9056	24.822	26.5483	24.3042
P04211		+	Atria	2.50309	0.00313983	-2.54607	0.17122	Ig lambda chain V region 4A	P04211	P04211	1	3	3	3	6860800000	28.5025	28.8409	27.3497	29.551	29.4955	29.2108	26.3628	28.6341	28.3548	28.0075	28.85	27.5585	29.3779	25.4184	21.2174	27.284	26.2266	27.1722	25.2631	28.8783
Q16222	UAP1	+	Atria	3.96873	0.000107466	-2.55576	0.170075	UDP-N-acetylhexosamine pyrophosphorylase	Q16222;Q16222-2;Q16222-3	Q16222;Q16222-2;Q16222-3	3	13	11	11	1385900000	25.7327	26.2719	26.1207	27.5958	26.907	26.5324	26.1211	25.3216	26.7145	25.949	25.7924	26.5324	25.7442	24.4936	22.6602	21.0516	24.2282	23.8893	26.5562	23.0266
P12757	SKIL	+	Atria	2.14407	0.00717677	-2.56552	0.168927	Ski-like protein	P12757;P12757-3;P12757-5	P12757;P12757-3;P12757-5	3	4	4	4	1456700000	24.9778	25.4819	26.5008	22.5823	28.3617	28.0421	22.4727	24.8464	26.137	25.0933	26.1913	26.5477	26.2338	21.105	22.6212	24.4596	22.9072	22.4164	26.6813	21.4107
P43251	BTD	+	Atria	2.73046	0.0018601	-2.56592	0.168881	Biotinidase	P43251;P43251-4;P43251-3;P43251-2	P43251;P43251-4;P43251-3;P43251-2	4	6	6	6	1302500000	26.0633	25.33	24.5582	23.8755	27.1786	26.9063	26.0041	27.5836	25.6986	26.3288	24.785	24.2786	26.2372	23.2415	24.5425	21.7696	19.9691	22.1029	25.6586	25.0462
P07101	TH	+	Atria	1.7666	0.017116	-2.57202	0.168169	Tyrosine 3-monooxygenase	P07101-3;P07101;P07101-4;P07101-2;P07101-6;P07101-5	P07101-3;P07101;P07101-4;P07101-2;P07101-6;P07101-5	6	17	17	17	1990700000	26.2006	24.3408	23.3217	22.3217	21.8549	24.0037	27.4498	28.5324	27.5731	27.1349	27.4412	28.1706	25.9822	21.1304	24.3205	21.0507	24.2667	23.2351	25.2847	22.7303
Q5VUB5	FAM171A1	+	Atria	4.23958	5.76001e-05	-2.57245	0.168119	Protein FAM171A1	Q5VUB5	Q5VUB5	1	6	6	6	558530000	25.2811	24.4166	23.3959	23.4048	24.485	24.9251	26.2002	25.7167	24.8811	24.9286	25.6869	25.162	25.3111	21.0877	20.9704	21.8612	21.6911	22.2169	24.5254	23.9914
P50747	HLCS	+	Atria	2.05295	0.00885213	-2.58391	0.166789	Biotin--protein ligase	P50747	P50747	1	3	3	3	717320000	21.2163	22.0328	22.4674	25.045	27.4814	24.8508	22.6981	25.0293	24.2812	21.9605	26.7822	26.4222	26.7823	20.6613	23.1144	19.6753	21.6836	22.7809	22.183	22.5331
P43307	SSR1	+	Atria	2.33886	0.00458293	-2.5949	0.165523	Translocon-associated protein subunit alpha	P43307;P43307-2	P43307;P43307-2	2	3	3	3	562200000	26.3124	25.4444	26.2455	21.8477	22.1007	25.5137	24.6977	25.8798	25.999	25.8167	20.6529	25.1546	24.4702	23.937	21.2141	21.0466	23.3155	22.7131	21.7492	20.2408
P14151	SELL	+	Atria	3.00491	0.000988767	-2.60359	0.164528	L-selectin	P14151;P14151-2	P14151;P14151-2	2	5	5	5	1470300000	24.6949	25.6275	25.8975	25.9827	27.111	27.6009	25.1185	24.8965	26.4957	26.3892	25.2818	25.4268	28.047	22.3186	23.8236	21.8039	20.6696	23.9449	26.0541	25.467
Q8WWX9	SELM	+	Atria	3.5703	0.000268967	-2.60772	0.164058	Selenoprotein M	Q8WWX9	Q8WWX9	1	6	6	6	2400200000	25.4382	26.6831	28.7009	26.5175	26.0337	26.2876	27.0275	26.3681	28.0337	28.1492	26.4204	26.2416	25.8816	25.3219	22.0684	24.424	24.9307	26.2876	24.0928	21.8883
Q06278	AOX1	+	Atria	4.53393	2.92465e-05	-2.61181	0.163594	Aldehyde oxidase	Q06278	Q06278	1	10	10	9	538400000	23.4243	22.8246	24.6291	24.5956	23.4156	26.0744	24.2951	24.5667	26.0395	25.2374	24.9767	24.7189	24.5611	22.8609	20.4284	23.0494	21.5149	20.8525	21.7636	23.2102
P00488	F13A1	+	Atria	6.65242	2.22627e-07	-2.62913	0.161642	Coagulation factor XIII A chain	P00488	P00488	1	47	47	46	131000000000	33.3379	33.577	33.3275	32.6789	32.8319	33.1674	32.6081	33.2793	32.1233	32.6153	31.4767	33.4402	32.5271	29.8301	31.2554	28.8118	29.5144	30.5377	30.7818	30.7828
Q68CZ1	RPGRIP1L	+	Atria	2.25346	0.00557879	-2.62997	0.161548	Protein fantom	Q68CZ1;Q68CZ1-2	Q68CZ1;Q68CZ1-2	2	3	3	3	4883700000	26.8576	28.2799	26.0373	27.5518	27.9715	29.4326	28.0362	26.7232	28.083	22.494	26.9835	29.892	29.3653	25.0154	26.2693	25.5097	21.9531	23.7061	26.0584	25.6902
P30273	FCER1G	+	Atria	2.06444	0.00862104	-2.63433	0.16106	High affinity immunoglobulin epsilon receptor subunit gamma	P30273	P30273	1	3	3	3	1240300000	23.9089	22.324	26.9474	25.6103	26.8343	25.4348	21.0186	25.0885	26.1825	26.6348	27.1119	26.8522	27.3024	21.769	21.445	22.6208	20.8578	26.1791	23.3145	23.7391
P08575	PTPRC	+	Atria	2.08756	0.00817401	-2.66382	0.157801	Receptor-type tyrosine-protein phosphatase C	P08575;P08575-2	P08575;P08575-2	2	16	16	16	1210900000	26.1347	26.0399	26.3714	24.6703	26.0305	25.5189	22.6038	26.5065	26.6867	20.0045	24.5633	27.3179	27.6546	23.5987	21.3189	23.9353	24.4323	23.539	21.8041	20.4726
P35318	ADM	+	Atria	2.95901	0.00109897	-2.67233	0.156873	ADM	P35318	P35318	1	3	3	3	270570000	20.6279	21.9123	23.1811	23.6215	22.6972	22.9617	25.09	22.8326	24.6365	25.3327	26.2402	24.3543	23.0513	22.3263	19.9191	20.5007	21.9387	18.5598	21.0561	22.0526
Q8N126	CADM3	+	Atria	6.98385	1.0379e-07	-2.70962	0.15287	Cell adhesion molecule 3	Q8N126;Q8N126-2;Q8N126-3	Q8N126;Q8N126-2;Q8N126-3	3	10	10	10	4106400000	27.9762	28.0718	27.524	27.191	27.0076	28.1536	28.4388	27.5983	27.9477	28.0985	28.7212	27.9417	27.9868	25.1886	26.5333	23.79	24.2422	25.7932	24.8364	25.9259
Q12841	FSTL1	+	Atria	6.36277	4.33737e-07	-2.71529	0.152271	Follistatin-related protein 1	Q12841;Q12841-2	Q12841;Q12841-2	2	18	18	18	5070600000	27.84	28.2664	28.631	28.1827	28.7466	28.3532	27.2789	28.6834	27.8177	28.7494	28.4387	27.5057	27.462	24.0124	25.7446	25.1528	24.5708	26.4708	27.1047	24.9899
P29279	CTGF	+	Atria	2.37608	0.0042065	-2.73461	0.150246	Connective tissue growth factor	P29279;P29279-2	P29279;P29279-2	2	14	14	14	8659500000	27.0546	28.4403	28.1335	29.3153	29.9623	30.2063	28.6741	25.6347	28.9899	29.0529	28.8696	28.2771	30.0951	25.0764	28.0362	24.3088	26.6831	27.0263	21.5054	28.9094
Q8WXA3	RUFY2	+	Atria	1.9729	0.010644	-2.75449	0.148189	RUN and FYVE domain-containing protein 2	Q8WXA3-2;Q8WXA3;Q8WXA3-3;Q8WXA3-4;Q8WXA3-5	Q8WXA3-2;Q8WXA3;Q8WXA3-3;Q8WXA3-4;Q8WXA3-5	5	6	4	4	1566000000	22.7159	28.0579	23.6943	26.6871	25.5371	27.2842	22.8882	24.8945	21.8442	22.9063	26.1205	28.7482	27.8491	23.0999	24.624	21.9113	23.955	22.0057	21.4448	20.9543
Q8WUY3	PRUNE2	+	Atria	2.30934	0.00490521	-2.76807	0.146801	Protein prune homolog 2	Q8WUY3;Q8WUY3-4;Q8WUY3-2;Q8WUY3-3;Q8WUY3-5	Q8WUY3;Q8WUY3-4;Q8WUY3-2;Q8WUY3-3	5	10	10	10	1518100000	25.4968	27.6712	26.1648	26.9205	25.7236	28.3458	23.176	23.955	23.2481	25.8737	27.8211	25.7574	26.4726	20.3589	24.5121	22.0588	24.141	22.0601	21.8895	26.8636
Q6YHK3	CD109	+	Atria	7.03885	9.14431e-08	-2.7849	0.145098	CD109 antigen	Q6YHK3;Q6YHK3-4;Q6YHK3-2;Q6YHK3-3	Q6YHK3;Q6YHK3-4;Q6YHK3-2;Q6YHK3-3	4	32	32	32	9777000000	28.6229	28.5249	29.7052	29.1818	28.1945	28.7937	29.3228	29.3575	30.1374	28.591	29.5432	29.6718	29.4304	27.4372	25.3248	26.857	27.3421	25.2827	25.9502	26.4302
P05160	F13B	+	Atria	4.22611	5.94142e-05	-2.79893	0.143694	Coagulation factor XIII B chain	P05160;CON__Q2TBQ1	P05160	2	17	17	17	2324800000	26.3699	26.6933	25.5858	28.1975	27.5258	27.4175	27.8661	26.0622	25.4432	26.6964	28.1249	26.8897	27.3761	23.9456	21.6611	23.1718	24.3407	24.1875	25.2288	26.4675
O00154	ACOT7	+	Atria	5.20038	6.3041e-06	-2.80105	0.143482	Cytosolic acyl coenzyme A thioester hydrolase	O00154-4;O00154;O00154-6;O00154-7;O00154-5;O00154-2;O00154-3;Q6ZUV0	O00154-4;O00154;O00154-6;O00154-7;O00154-5;O00154-2;O00154-3	8	12	12	12	2534800000	26.1913	25.6585	27.0124	25.767	26.7971	26.8933	27.7529	28.3899	27.76	26.1857	27.8459	26.8839	27.4803	24.051	24.9279	24.932	21.7411	24.3082	24.7942	24.4325
Q96GY0	ZC2HC1A	+	Atria	3.10174	0.000791156	-2.80829	0.142765	Zinc finger C2HC domain-containing protein 1A	Q96GY0	Q96GY0	1	11	11	11	1179600000	27.3543	22.8222	26.1196	25.2013	26.1138	25.8292	25.5907	24.1959	25.0607	25.6732	27.9374	26.4033	26.2948	25.2238	19.708	21.7126	22.4459	23.8748	23.6923	23.8518
P22676	CALB2	+	Atria	2.35601	0.00440543	-2.81058	0.142538	Calretinin	P22676;P05937;P05937-2	P22676	3	10	10	10	1040000000	24.0888	21.2113	22.0186	24.4306	22.3277	24.4506	26.1864	25.8783	28.0587	27.5945	24.3502	26.4548	26.2599	22.1142	22.3209	21.6237	22.1063	19.966	22.9294	23.3557
O00391	QSOX1	+	Atria	5.31474	4.84467e-06	-2.81812	0.141795	Sulfhydryl oxidase 1	O00391;O00391-2	O00391;O00391-2	2	30	30	30	9974200000	29.6331	28.7186	30.1349	29.0514	28.4591	28.8539	29.238	27.6352	29.1658	28.9376	27.9961	28.7366	29.0502	25.7621	23.5996	27.2673	27.7187	26.622	25.7676	25.7877
P09467	FBP1	+	Atria	2.87416	0.00133612	-2.81861	0.141747	Fructose-1,6-bisphosphatase 1	P09467	P09467	1	7	7	6	1537900000	26.979	27.5702	24.1204	25.1747	28.34	25.0372	28.6326	24.6543	24.7471	24.7752	23.3615	25.8508	25.2565	22.329	23.5156	20.8157	21.739	25.3657	23.3271	23.2925
P50440	GATM	+	Atria	6.55131	2.80986e-07	-2.83607	0.140042	Glycine amidinotransferase, mitochondrial	P50440-2;P50440;P50440-3	P50440-2;P50440;P50440-3	3	26	26	26	19248000000	29.8167	29.6306	29.8629	29.6293	28.4659	30.5133	30.0827	30.8417	30.7026	31.4519	29.0904	30.5138	30.1603	27.2839	26.5292	27.9132	27.7173	25.9278	27.6312	27.5554
A6NJ16	IGHV4OR15-8	+	Atria	2.32596	0.00472109	-2.84076	0.139587	Putative V-set and immunoglobulin domain-containing-like protein IGHV4OR15-8	A6NJ16	A6NJ16	1	4	4	4	2434100000	26.2661	27.6124	24.6212	27.9662	27.4421	28.9339	24.9057	26.546	27.2676	22.5334	26.9454	26.8002	27.9885	23.8989	22.7036	21.7937	21.4632	23.0699	26.1647	27.2362
P50479	PDLIM4	+	Atria	5.23769	5.78505e-06	-2.85554	0.138165	PDZ and LIM domain protein 4	P50479;P50479-2	P50479	2	25	25	25	12447000000	27.8054	28.8797	28.7467	29.6413	28.4469	28.0646	29.8505	29.1205	29.6871	30.619	31.2512	28.2889	30.0706	26.9773	25.6942	27.1802	27.4351	25.6895	26.4693	25.4354
P17677	GAP43	+	Atria	3.78868	0.000162676	-2.86631	0.137137	Neuromodulin	P17677;P17677-2	P17677;P17677-2	2	8	8	8	1697700000	26.8418	28.8983	26.4345	23.229	26.1349	27.0326	25.7099	24.7597	26.8332	26.0128	24.1553	27.0358	26.9825	22.9026	23.9184	21.6672	24.0113	24.1094	23.3711	23.0652
Q9UL12	SARDH	+	Atria	2.85518	0.00139579	-2.86839	0.13694	Sarcosine dehydrogenase, mitochondrial	Q9UL12;Q9UL12-2	Q9UL12;Q9UL12-2	2	8	8	8	590030000	24.0801	24.5405	24.8145	21.8663	21.4967	20.9694	26.2289	26.3794	24.7197	26.6665	24.1496	25.5971	25.713	22.2798	21.8481	19.6052	21.7318	22.0363	21.4625	21.7693
Q13393	PLD1	+	Atria	3.26939	0.000537792	-2.86966	0.136819	Phospholipase D1	Q13393;Q13393-4;Q13393-2	Q13393;Q13393-4;Q13393-2	3	5	5	5	646760000	25.4228	25.2287	24.6969	23.1721	25.1465	24.4395	25.9442	24.9784	25.9483	25.505	24.9048	25.139	25.4789	22.3129	21.4187	22.7667	19.6859	23.7653	26.0442	19.4599
P01699		+	Atria	3.66292	0.000217309	-2.91001	0.133045	Ig lambda chain V-I region VOR	P01699	P01699	1	3	2	2	5108500000	28.7726	28.0194	27.2041	27.8057	28.4544	30.1439	27.6111	26.8742	27.7974	27.0853	28.2658	26.7698	28.8202	25.6953	22.8186	27.0991	22.6236	26.9419	23.9108	26.3381
Q9Y625	GPC6	+	Atria	3.22305	0.000598347	-2.92015	0.132114	Glypican-6	Q9Y625	Q9Y625	1	16	16	15	3096700000	25.3137	27.6626	28.6859	26.1481	25.4758	28.5914	24.0898	27.1612	26.3609	26.422	27.8838	24.1297	28.3027	23.5097	24.636	24.1319	24.08	25.0625	23.6057	20.9635
O15484	CAPN5	+	Atria	3.71893	0.000191014	-2.92748	0.131444	Calpain-5	O15484	O15484	1	8	8	8	523760000	22.4968	24.0031	24.5759	22.7574	23.951	24.3617	24.6046	26.8405	26.5154	25.0843	25.0231	22.0031	25.0639	21.5694	20.4795	20.5589	21.4132	21.2378	23.9205	21.1718
Q86TH1	ADAMTSL2	+	Atria	4.72638	1.87765e-05	-2.92845	0.131355	ADAMTS-like protein 2	Q86TH1	Q86TH1	1	17	17	17	3201600000	25.1531	27.0643	27.0536	24.773	27.5232	26.922	28.3985	27.7468	27.989	28.0768	28.7684	27.9859	27.2192	23.9235	23.9292	23.7391	24.516	25.6143	25.4844	23.2725
Q92777	SYN2	+	Atria	1.83927	0.0144788	-2.94297	0.13004	Synapsin-2	Q92777;Q92777-2;O14994	Q92777;Q92777-2	3	11	9	9	1709300000	25.9229	25.3392	23.0833	24.558	21.8151	24.2846	27.5044	27.5364	27.1177	27.1574	27.3574	27.7422	26.0596	20.4142	22.5434	18.9478	21.0751	23.8133	26.6386	26.6088
Q6EMK4	VASN	+	Atria	5.96196	1.09155e-06	-2.95774	0.128716	Vasorin	Q6EMK4	Q6EMK4	1	11	11	11	844040000	25.8301	25.138	26.086	26.0216	25.4099	26.1395	24.8953	23.7325	24.8447	25.8945	25.4664	25.325	25.0883	20.9403	23.0627	23.569	22.0621	21.6036	21.5254	24.156
Q9HCU0	CD248	+	Atria	3.174	0.000669891	-2.95793	0.128699	Endosialin	Q9HCU0;Q9HCU0-2	Q9HCU0	2	12	12	12	2179900000	27.6338	27.8691	27.8177	27.2898	27.1264	27.7391	26.8604	25.3665	23.1147	25.2825	27.9313	25.7292	26.5368	24.9651	23.0844	23.0585	22.433	23.473	21.7819	26.9665
P01743		+	Atria	2.70681	0.00196422	-2.98217	0.126555	Ig heavy chain V-I region HG3	P01743;A6NJS3	P01743	2	3	2	2	7086300000	27.9269	28.9031	27.2803	29.1045	28.5668	30.0692	27.767	28.8409	29.5539	27.3842	28.9378	26.0306	28.996	21.8877	26.8499	25.8217	25.4866	21.9608	27.1723	28.8326
O14775	GNB5	+	Atria	2.94634	0.00113151	-3.01305	0.123874	Guanine nucleotide-binding protein subunit beta-5	O14775-3;O14775-2;O14775	O14775-3;O14775-2;O14775	3	15	15	15	3943600000	27.2172	27.1979	26.094	25.4257	28.1751	27.9784	28.5702	28.5731	28.2794	27.1687	26.0811	29.002	27.9659	25.599	26.2064	20.8619	25.5819	25.1694	26.8622	21.2509
Q8IVF2	AHNAK2	+	Atria	6.30054	5.00565e-07	-3.05562	0.120272	Protein AHNAK2	Q8IVF2-3;Q8IVF2	Q8IVF2-3;Q8IVF2	2	39	39	36	110000000000	32.9782	33.4139	30.8012	33.4219	33.7015	33.3907	33.3313	31.379	32.2604	32.5347	33.4252	30.8132	32.784	29.1475	29.6108	29.2724	29.6262	30.1021	29.4631	29.8229
P80723	BASP1	+	Atria	4.62509	2.37087e-05	-3.07489	0.118677	Brain acid soluble protein 1	P80723;P80723-2	P80723;P80723-2	2	18	18	18	10755000000	30.0519	28.1455	29.23	27.9979	28.8549	29.0054	29.8802	29.0819	30.1983	29.5793	28.9031	29.1306	29.2742	26.3864	26.2268	27.3083	22.5201	28.2398	26.3586	25.6921
Q9Y5Q5	CORIN	+	Atria	2.11248	0.00771836	-3.07679	0.11852	Atrial natriuretic peptide-converting enzyme	Q9Y5Q5;Q9Y5Q5-2	Q9Y5Q5;Q9Y5Q5-2	2	14	14	14	3216300000	26.4884	22.4113	26.3564	27.9777	24.0968	22.1765	28.1537	27.7309	28.9407	28.8195	27.9655	28.3279	26.9975	22.7638	26.4495	22.2235	22.241	23.2131	26.1459	21.9719
Q96N03	VSTM2L	+	Atria	3.23042	0.00058828	-3.07923	0.11832	V-set and transmembrane domain-containing protein 2-like protein	Q96N03;Q96N03-2	Q96N03;Q96N03-2	2	5	5	5	773700000	24.2564	23.7392	25.3334	26.205	20.6751	25.0893	25.8639	26.4285	23.4386	25.9506	26.8651	24.2508	27.0032	21.4336	22.5458	19.4423	22.6893	22.3343	22.4637	22.5898
P08637	FCGR3A	+	Atria	4.72553	1.88137e-05	-3.0796	0.11829	Low affinity immunoglobulin gamma Fc region receptor III-A	P08637;O75015	P08637;O75015	2	5	5	5	1105800000	23.1646	26.3092	25.6277	27.2074	26.077	25.8799	24.9643	26.3652	24.7745	24.4849	27.8654	26.1434	26.7107	21.7195	22.0831	21.7223	22.8588	24.1139	23.1083	23.5307
P05543	SERPINA7	+	Atria	4.03209	9.28767e-05	-3.09306	0.117192	Thyroxine-binding globulin	P05543;CON__Q9TT36	P05543	2	14	14	14	5520800000	27.361	26.7849	27.1939	29.4206	28.6646	29.446	26.6096	29.0256	29.3622	25.6825	27.737	27.4794	29.1897	23.9533	23.4006	24.174	24.1087	26.6127	24.9267	27.1495
Q9H173	SIL1	+	Atria	3.98093	0.000104489	-3.09358	0.117149	Nucleotide exchange factor SIL1	Q9H173	Q9H173	1	9	9	9	825840000	23.9476	23.7167	26.4376	26.5402	25.7947	26.2467	25.3149	26.4851	25.4667	23.9511	26.0485	25.1406	25.522	20.5769	23.2777	21.958	22.4711	25.9074	21.267	20.9087
Q9NZR1	TMOD2	+	Atria	4.11715	7.63568e-05	-3.11368	0.115529	Tropomodulin-2	Q9NZR1;Q9NZR1-2	Q9NZR1;Q9NZR1-2	2	22	20	20	7557200000	28.9847	27.5311	27.2133	28.3419	27.2559	28.0438	29.6401	28.7752	28.9507	29.0292	29.7928	28.991	29.6732	27.8474	23.8639	25.7301	25.0654	26.6395	27.0056	22.4801
Q2UY09	COL28A1	+	Atria	1.8952	0.0127292	-3.12535	0.114598	Collagen alpha-1(XXVIII) chain	Q2UY09;Q2UY09-3;Q2UY09-2	Q2UY09	3	23	23	23	8129900000	29.3572	27.4199	22.0727	28.5988	25.6385	28.9499	30.0293	28.7684	30.787	26.0677	29.2968	28.345	28.8017	24.5554	24.2689	22.7724	22.9634	22.4877	28.8598	28.2866
O15394	NCAM2	+	Atria	2.2061	0.00622153	-3.13706	0.113671	Neural cell adhesion molecule 2	O15394;O15394-2	O15394;O15394-2	2	13	13	13	1351500000	24.7751	24.036	22.4348	25.1991	21.7283	24.7288	27.5896	26.2043	27.4226	27.1482	28.4253	23.4826	26.5126	19.6253	24.1299	20.4164	20.8839	24.2317	20.7684	25.5088
Q9HAC7	SUGCT	+	Atria	3.75411	0.000176151	-3.14649	0.112931	Succinate--hydroxymethylglutarate CoA-transferase	Q9HAC7;Q9HAC7-4;Q9HAC7-2;Q9HAC7-3	Q9HAC7;Q9HAC7-4;Q9HAC7-2;Q9HAC7-3	4	8	8	8	1979800000	26.6394	25.9911	24.86	25.9591	25.4401	26.0643	27.8582	26.0798	27.8093	27.8283	26.7022	27.8591	26.7078	21.0328	24.6838	24.9543	22.1878	20.9319	25.9368	24.4463
Q8N3J6	CADM2	+	Atria	2.70374	0.00197813	-3.19385	0.109284	Cell adhesion molecule 2	Q8N3J6;Q8N3J6-2;Q8N3J6-3;Q8N3J6-4;Q8N3J6-5	Q8N3J6;Q8N3J6-2;Q8N3J6-3;Q8N3J6-4;Q8N3J6-5	5	7	7	7	2253400000	24.8811	21.878	29.7639	25.9028	23.0461	24.9236	29.3383	25.494	25.8893	25.0753	26.5705	25.8621	25.5692	21.6896	20.526	23.2678	22.3472	23.9423	21.8276	23.9932
P26022	PTX3	+	Atria	2.55462	0.00278859	-3.19467	0.109222	Pentraxin-related protein PTX3	P26022	P26022	1	7	7	7	2776600000	28.1911	28.4795	28.3131	28.947	28.584	27.5156	24.9688	26.3167	23.9092	27.2192	23.372	22.9365	24.8589	23.822	24.8698	21.5384	25.3751	21.6508	22.9011	22.5018
Q9ULZ3	PYCARD	+	Atria	4.17993	6.60793e-05	-3.19855	0.108928	Apoptosis-associated speck-like protein containing a CARD	Q9ULZ3;Q9ULZ3-3;Q9ULZ3-2	Q9ULZ3;Q9ULZ3-3;Q9ULZ3-2	3	7	7	7	1216500000	26.5056	26.3343	25.0061	23.2396	26.6211	26.7696	25.7466	26.7976	26.1408	26.5177	25.7248	26.2168	26.6403	22.6941	20.8872	21.6903	20.996	23.1001	25.6086	24.7744
P04271	S100B	+	Atria	3.30627	0.000494007	-3.23715	0.106053	Protein S100-B	P04271	P04271	1	5	5	5	7983400000	28.166	26.8968	26.6584	26.6712	25.6329	27.3371	29.1886	30.9048	30.1455	29.8266	28.7572	28.0781	28.1828	25.1558	26.6071	22.8442	22.0937	25.5565	25.9741	26.4256
Q7Z3B1	NEGR1	+	Atria	4.52221	3.0046e-05	-3.26451	0.10406	Neuronal growth regulator 1	Q7Z3B1;Q7Z3B1-2	Q7Z3B1;Q7Z3B1-2	2	15	15	15	8331600000	28.9724	26.7058	28.2195	27.3037	25.4989	27.6876	29.8315	29.8058	29.777	28.9522	30.0714	28.3851	29.1665	24.711	25.4386	23.9874	25.3295	24.2594	26.5364	26.3201
Q7Z7K6	CENPV	+	Atria	4.45894	3.47585e-05	-3.28638	0.102495	Centromere protein V	Q7Z7K6;Q7Z7K6-3;Q7Z7K6-2	Q7Z7K6;Q7Z7K6-3;Q7Z7K6-2	3	7	7	7	1037000000	22.9788	25.3442	25.8124	25.9865	25.0412	25.3992	26.1529	24.2687	27.1802	25.1506	27.7116	26.8088	25.4739	21.8139	23.3078	21.4039	21.7206	21.46	25.1264	21.6368
P32004	L1CAM	+	Atria	3.93315	0.000116642	-3.32823	0.0995638	Neural cell adhesion molecule L1	P32004;P32004-2;P32004-3	P32004;P32004-2;P32004-3	3	27	27	27	5871100000	28.2783	26.3287	25.6451	28.1509	26.0664	26.6321	29.2333	28.8641	29.3805	28.7663	29.5927	29.3273	28.3557	25.6311	26.0729	22.5601	23.9616	22.8433	25.8392	26.1288
P00326	ADH1C	+	Atria	3.10048	0.000793448	-3.39859	0.0948252	Alcohol dehydrogenase 1C	P00326	P00326	1	28	6	3	17099000000	29.2495	28.3444	26.7817	26.992	28.9274	30.6033	30.1765	30.7622	31.0527	27.6724	29.49	30.0066	31.8519	27.1812	23.8385	25.6938	22.2544	27.2737	27.914	27.6985
Q8WXA9	SREK1	+	Atria	2.09674	0.00800317	-3.47382	0.0900072	Splicing regulatory glutamine/lysine-rich protein 1	Q8WXA9-2;Q8WXA9	Q8WXA9-2;Q8WXA9	2	5	5	5	3175600000	28.2897	24.1138	28.0949	21.4428	24.8017	22.9487	28.564	29.3011	29.2529	27.7479	23.9907	24.8612	23.9357	22.7489	26.6217	21.7383	22.3827	20.6817	22.8383	20.3192
Q16352	INA	+	Atria	2.17118	0.00674251	-3.483	0.0894362	Alpha-internexin	Q16352	Q16352	1	13	9	9	5895100000	27.8778	21.1305	25.2945	29.0224	26.3839	26.6593	29.202	27.5787	27.0139	28.1095	30.9325	29.1333	28.7795	21.3986	25.4337	26.2933	22.8899	23.8065	27.3101	20.7812
P55058	PLTP	+	Atria	3.92301	0.000119396	-3.50379	0.0881566	Phospholipid transfer protein	P55058;P55058-3;P55058-2;P55058-4	P55058;P55058-3;P55058-2;P55058-4	4	9	9	9	4762000000	28.9514	28.3123	28.8717	27.9035	28.9311	27.73	27.578	25.6606	28.2926	26.5276	26.2196	25.7101	27.0752	24.6929	21.9766	26.2101	26.8432	23.6028	21.2982	23.4917
P0C263	SBK2	+	Atria	5.04892	8.93466e-06	-3.50405	0.0881404	Serine/threonine-protein kinase SBK2	P0C263	P0C263	1	6	6	6	972490000	25.7729	26.9019	25.5453	25.1974	25.5258	26.6308	26.4152	26.0191	26.3694	26.6167	25.9995	23.7775	26.0809	22.9147	25.5087	22.1452	21.0817	21.0542	20.4503	23.6988
P07196	NEFL	+	Atria	2.63217	0.00233254	-3.55675	0.0849793	Neurofilament light polypeptide	P07196	P07196	1	23	20	20	1831800000	25.7373	22.6852	21.103	26.4421	22.9353	22.1693	27.8529	26.6383	26.7707	26.8715	28.8124	27.0526	28.3613	21.4334	23.2632	21.6933	22.8058	21.4674	23.0502	20.9297
P81172	HAMP	+	Atria	4.79171	1.61544e-05	-3.59859	0.08255	Hepcidin	P81172	P81172	1	3	3	3	1584900000	26.0733	23.8056	27.4643	26.0987	27.5057	24.6298	26.1438	25.3991	25.4241	27.3114	28.0082	27.1383	24.9905	23.5218	22.0824	20.7436	24.6016	22.5668	23.3575	21.0092
O60240	PLIN1	+	Atria	1.90368	0.012483	-3.61039	0.0818777	Perilipin-1	O60240	O60240	1	33	33	33	30288000000	30.8946	26.737	23.3695	31.8695	26.0114	29.4758	27.142	33.0248	31.2117	26.5492	33.0371	28.4183	30.5653	28.4067	24.4284	23.583	21.9632	25.8092	27.4204	26.8196
Q9Y623	MYH4	+	Atria	4.78372	1.64545e-05	-3.65799	0.0792201	Myosin-4	Q9Y623	Q9Y623	1	108	21	17	178000000000	30.4138	33.5301	33.5743	33.0059	34.0991	33.3714	33.6914	33.6619	32.8538	33.9366	33.3538	33.8318	33.4186	28.245	33.3242	28.3459	29.8379	27.7167	30.6297	29.3099
P25189	MPZ	+	Atria	3.25387	0.000557351	-3.78879	0.0723536	Myelin protein P0	P25189-2;P25189	P25189-2;P25189	2	7	7	7	2912000000	26.6484	25.7613	23.9889	28.0342	22.2758	27.8779	28.1853	26.8676	27.999	27.5835	29.4271	25.9577	28.4909	21.2143	23.3058	23.0312	20.2144	25.728	23.6582	24.3021
A6NNS2	DHRS7C	+	Atria	4.89454	1.27485e-05	-3.80023	0.0717821	Dehydrogenase/reductase SDR family member 7C	A6NNS2;A6NNS2-2	A6NNS2;A6NNS2-2	2	14	14	14	1441300000	26.6178	26.4276	27.5646	27.064	25.695	27.1285	24.603	27.7625	26.7909	23.9563	26.3627	25.8527	25.6705	21.0066	20.1246	23.7066	21.5123	21.9819	23.9911	24.9577
Q9NQ66	PLCB1	+	Atria	7.90584	1.24212e-08	-3.82238	0.0706885	1-phosphatidylinositol 4,5-bisphosphate phosphodiesterase beta-1	Q9NQ66;Q9NQ66-2	Q9NQ66;Q9NQ66-2	2	15	15	15	1480700000	26.2528	26.448	25.7202	26.8878	27.909	26.4065	25.6049	26.3376	26.5894	26.9547	26.4781	26.5807	26.1515	22.9091	23.9076	23.0656	21.7762	22.1783	24.0757	20.7346
Q13574	DGKZ	+	Atria	7.23861	5.77291e-08	-3.83139	0.0702486	Diacylglycerol kinase zeta	Q13574	Q13574	1	34	34	9	6343600000	28.8464	28.6755	27.7311	28.5084	28.8331	28.0574	28.5824	28.4129	27.8317	29.29	30.1654	27.9458	28.8003	25.5326	26.3034	22.2237	24.2387	25.1966	24.5383	25.2826
Q9UQ03	CORO2B	+	Atria	4.69012	2.0412e-05	-3.92628	0.0657765	Coronin-2B	Q9UQ03;Q9UQ03-2	Q9UQ03;Q9UQ03-2	2	4	4	4	983380000	24.9826	22.9966	22.7899	23.6926	23.9452	25.0038	26.6463	26.4486	27.4379	26.6215	25.611	26.1283	27.1036	20.7178	19.9371	21.5415	20.8659	23.4176	22.6652	20.7445
O00533	CHL1	+	Atria	5.06111	8.68736e-06	-3.96179	0.0641773	Neural cell adhesion molecule L1-like protein	O00533;O00533-2	O00533;O00533-2	2	27	27	27	9304500000	29.1873	26.432	26.9382	28.1708	26.1814	27.5235	30.0396	29.0061	30.0156	30.1154	29.845	30.0652	29.5378	22.9418	25.2828	24.4274	23.4047	25.9446	25.5574	25.5861
Q12756	KIF1A	+	Atria	6.21323	6.12033e-07	-3.974	0.0636366	Kinesin-like protein KIF1A	Q12756;Q12756-3;Q12756-2	Q12756;Q12756-3;Q12756-2	3	34	27	25	1583200000	25.0341	26.3144	25.9449	25.4107	26.5646	26.1794	26.8316	28.4074	26.626	27.2359	25.0542	25.8763	26.8185	22.5913	20.6721	22.7053	24.176	20.1446	22.6613	23.5458
Q8N1F8	STK11IP	+	Atria	3.0726	0.000846054	-3.99303	0.0628026	Serine/threonine-protein kinase 11-interacting protein	Q8N1F8;Q8N1F8-2	Q8N1F8;Q8N1F8-2	2	5	5	5	2648500000	23.5452	27.7337	22.5438	25.8029	28.8223	28.7258	21.9984	28.0983	28.8456	28.0651	25.8881	24.3503	23.891	23.4315	21.3184	21.6194	23.2242	21.073	22.1456	21.4037
Q68CZ6	HAUS3	+	Atria	2.83131	0.00147465	-3.99556	0.0626928	HAUS augmin-like complex subunit 3	Q68CZ6;Q68CZ6-2	Q68CZ6;Q68CZ6-2	2	3	3	3	72159000000	33.1672	31.2795	32.2733	31.2816	31.7872	32.8691	32.3991	32.5948	31.738	30.5376	31.1976	31.9297	32.4709	30.3148	26.4395	29.5893	21.2277	30.8127	25.4396	31.9522
Q86V15	CASZ1	+	Atria	3.58484	0.000260113	-4.12014	0.0575062	Zinc finger protein castor homolog 1	Q86V15;Q86V15-2	Q86V15;Q86V15-2	2	4	4	4	2323400000	26.0651	24.0431	27.0815	22.8341	23.2222	22.1004	27.8548	28.1931	27.3017	27.804	28.8076	27.322	27.838	22.7019	20.6945	22.5631	22.7291	22.6817	21.2124	21.9051
Q8WWA0	ITLN1	+	Atria	2.55154	0.0028084	-4.22102	0.0536224	Intelectin-1	Q8WWA0	Q8WWA0	1	20	20	16	12375000000	24.7338	25.3772	25.823	26.3161	23.8169	27.0451	25.4503	24.7153	24.9385	32.3395	29.3522	21.2815	31.9497	21.9883	21.0947	21.7019	21.9868	22.7006	23.6547	22.0933
Q86U10	ASPG	+	Atria	3.10387	0.000787287	-4.2593	0.0522182	60 kDa lysophospholipase	Q86U10;Q86U10-3	Q86U10;Q86U10-3	2	8	8	8	3966700000	26.2319	26.4371	25.2258	22.3463	21.3118	28.3051	27.847	29.455	28.1821	29.005	25.458	27.2194	29.6482	23.6067	23.0771	19.6981	22.9923	22.555	21.4622	23.4635
Q93045	STMN2	+	Atria	8.36563	4.30895e-09	-4.29799	0.0508365	Stathmin-2	Q93045;Q93045-2	Q93045;Q93045-2	2	9	3	3	97632000000	32.551	32.7806	31.7062	34.0341	31.7906	32.0545	32.7577	32.0724	33.0559	31.3357	33.3642	33.2114	32.3347	30.2185	28.8408	27.9805	28.5369	27.2086	27.7153	27.209
P41219	PRPH	+	Atria	4.53906	2.89028e-05	-4.33402	0.0495827	Peripherin	P41219	P41219	1	71	63	3	34855000000	30.3236	29.4959	27.3873	31.3287	28.7691	29.5547	31.7907	30.6648	31.3353	31.3494	32.9416	31.4646	31.7477	27.1323	27.533	24.8491	22.3787	27.2551	27.2386	27.6654
P0C264	SBK3	+	Atria	4.72996	1.86227e-05	-4.34355	0.0492561	Uncharacterized serine/threonine-protein kinase SBK3	P0C264	P0C264	1	9	9	9	4016700000	24.7111	25.7775	24.9771	26.7085	26.6101	25.6802	26.7377	27.4478	28.5916	30.0584	27.655	29.0239	28.6878	22.7108	21.7602	22.5184	23.6061	21.85	25.8409	21.2061
Q9UHG2	PCSK1N	+	Atria	6.64567	2.26115e-07	-4.40172	0.0473097	ProSAAS	Q9UHG2	Q9UHG2	1	9	8	8	2199400000	28.4284	27.167	24.6825	27.5371	25.7631	25.2785	27.3476	27.36	27.8692	26.8153	28.4222	26.3511	27.0443	23.4169	21.6116	21.8934	22.6743	24.5941	22.5645	20.9304
P19021	PAM	+	Atria	5.91183	1.22511e-06	-4.42649	0.0465043	Peptidyl-glycine alpha-amidating monooxygenase	P19021;P19021-6;P19021-3;P19021-4;P19021-2	P19021;P19021-6;P19021-3;P19021-4;P19021-2	5	73	73	2	103000000000	32.3537	31.0534	32.3156	32.4028	28.4935	30.7521	33.0708	33.9204	33.588	33.8645	33.054	31.9247	32.8454	28.8149	27.7385	27.9441	28.9374	27.99	27.2016	26.3474
Q8IU85	CAMK1D	+	Atria	5.49017	3.23468e-06	-4.43518	0.0462252	Calcium/calmodulin-dependent protein kinase type 1D	Q8IU85;Q8IU85-2	Q8IU85;Q8IU85-2	2	19	19	17	2511500000	27.459	27.222	27.0732	24.8031	23.0714	26.7014	27.1314	28.5719	28.6992	27.7016	25.5647	27.0472	27.3486	22.7369	23.9004	21.852	23.0143	20.1111	22.8642	22.0721
Q8TDB4	MGARP	+	Atria	4.09374	8.05865e-05	-4.49227	0.0444317	Protein MGARP	Q8TDB4	Q8TDB4	1	4	4	4	3415500000	26.028	27.4104	26.7379	28.1399	29.8219	30.0495	22.0759	24.7045	25.6172	26.1485	24.8545	27.3291	27.5907	22.1213	20.3601	23.9535	22.9517	22.4372	22.4736	20.8381
Q8N474	SFRP1	+	Atria	2.93646	0.00115755	-4.60924	0.0409713	Secreted frizzled-related protein 1	Q8N474	Q8N474	1	19	19	19	28418000000	32.3473	31.4618	32.01	31.0045	32.0103	30.1153	29.761	28.1014	30.1355	30.2027	28.2914	27.7936	26.4995	28.0076	22.5816	30.0248	28.2549	25.6349	22.6512	20.4373
Q01449	MYL7	+	Atria	13.7624	1.72841e-14	-4.9657	0.0320019	Myosin regulatory light chain 2, atrial isoform	Q01449	Q01449	1	31	31	31	2010000000000	36.7775	37.0818	36.7822	37.1932	36.8194	36.6886	37.3033	37.3736	37.3896	37.4747	37.2442	37.3476	37.2996	32.5445	30.7411	32.4574	33.0973	31.9696	32.3775	32.0084
P49711	CTCF	+	Atria	2.63689	0.00230735	-5.02052	0.0308087	Transcriptional repressor CTCF	P49711;P49711-2;Q8NI51-11;Q8NI51-6;Q8NI51-5;Q8NI51-10	P49711;P49711-2	6	21	21	18	203000000000	32.8612	25.4754	30.5148	36.1359	32.9639	33.9026	33.8664	26.5389	27.7566	28.641	34.9388	34.6402	34.5266	28.2379	25.9376	27.7234	27.6192	27.7485	25.6147	24.2318
Q9NY47	CACNA2D2	+	Atria	6.09391	8.05549e-07	-5.06756	0.0298203	Voltage-dependent calcium channel subunit alpha-2/delta-2	Q9NY47-2	Q9NY47-2	1	37	36	0	24260000000	29.9518	27.536	28.9817	28.9863	27.4572	28.486	31.877	30.1472	32.0722	30.6672	31.8019	30.76	31.2321	25.1679	24.7713	24.8194	25.6629	26.9507	23.5566	23.5748
Q6UXB8	PI16	+	Atria	5.53397	2.92436e-06	-5.13994	0.0283611	Peptidase inhibitor 16	Q6UXB8;Q6UXB8-2	Q6UXB8;Q6UXB8-2	2	10	10	10	11354000000	29.6013	29.7718	30.6408	29.8051	28.4225	29.8533	28.694	27.8804	29.8912	30.0565	29.1402	24.5956	29.171	23.4198	24.3971	23.5305	24.2538	24.1976	20.6156	26.888
Q8N1Q1	CA13	+	Atria	8.41044	3.88654e-09	-5.25877	0.0261187	Carbonic anhydrase 13	Q8N1Q1	Q8N1Q1	1	8	8	8	2035600000	25.8007	26.4622	27.0483	24.9458	25.6312	26.5245	27.1663	27.4526	28.1024	28.0637	25.9081	27.1885	26.9564	19.1676	22.1485	21.0747	21.2949	21.7699	23.3465	21.3678
Q6UX53	METTL7B	+	Atria	7.50769	3.1068e-08	-5.36299	0.0242985	Methyltransferase-like protein 7B	Q6UX53	Q6UX53	1	16	16	16	31187000000	31.8894	31.8349	29.3521	31.6415	30.3461	30.2917	32.2421	31.1502	31.4624	30.3032	30.5131	30.2394	30.2624	24.1416	26.6106	22.7998	24.9201	25.2897	27.8891	27.0159
Q14185	DOCK1	+	Atria	3.16489	0.00068408	-5.43683	0.0230862	Dedicator of cytokinesis protein 1	Q14185	Q14185	1	22	22	21	38970000000	32.9868	27.2543	33.0287	31.313	25.6043	24.52	32.0636	27.4157	32.5891	32.3744	26.0047	27.0226	25.103	23.5938	21.7394	23.7688	24.4623	23.1169	25.4345	22.9774
Q99523	SORT1	+	Atria	1.77165	0.016918	-5.44853	0.0228996	Sortilin	Q99523;Q99523-2	Q99523;Q99523-2	2	16	16	16	121000000000	34.2571	22.2084	33.9995	22.2493	25.062	34.2	23.8649	27.2201	26.4127	34.6156	33.7396	23.5327	33.993	24.5121	22.4252	24.7682	24.4855	25.2367	22.1633	20.3834
Q9UBP4	DKK3	+	Atria	11.9026	1.25131e-12	-5.65757	0.0198108	Dickkopf-related protein 3	Q9UBP4	Q9UBP4	1	16	16	16	32498000000	30.7691	30.1745	31.661	31.0944	30.8571	30.884	30.4212	30.7516	29.9245	32.2644	30.7191	30.8562	31.7814	24.2048	25.0639	24.93	26.2438	26.1562	25.7934	24.5517
Q5XKE5	KRT79	+	Atria	4.96399	1.08644e-05	-5.88674	0.016901	Keratin, type II cytoskeletal 79	Q5XKE5;CON__Q5XKE5	Q5XKE5;CON__Q5XKE5	2	5	1	1	54190000000	32.4424	33.6548	31.0064	33.2958	31.7237	30.5987	31.991	29.7945	29.3161	30.827	31.692	32.3405	29.8078	25.531	25.3128	20.5839	27.9701	25.425	23.6452	30.2815
Q96RW7	HMCN1	+	Atria	2.90698	0.00123886	-6.12257	0.0143523	Hemicentin-1	Q96RW7;Q96RW7-2;Q96RW7-3	Q96RW7;Q96RW7-2	3	14	14	14	507000000000	34.8204	34.6242	34.6641	34.9023	34.7079	35.603	34.4373	34.661	34.4914	34.209	34.9304	34.4002	34.6766	22.6342	21.2551	34.6204	24.6361	34.1994	34.5472	28.1646
P01160	NPPA	+	Atria	7.05319	8.84725e-08	-7.60606	0.00513272	Natriuretic peptides A	P01160	P01160	1	13	13	13	251000000000	34.2082	33.1981	33.5624	34.2905	32.6664	33.0671	33.9116	33.7678	34.0761	35.0361	34.8508	34.4404	34.6692	28.0539	28.7546	20.3037	29.029	26.4898	24.3377	27.6515
A2RUH7	MYBPHL	+	Atria	11.482	3.29643e-12	-9.15935	0.00174888	Myosin-binding protein H-like	A2RUH7;A2RUH7-2	A2RUH7;A2RUH7-2	2	35	35	35	192000000000	33.6636	33.9303	32.4385	34.4361	33.4931	33.7025	33.7403	33.8032	32.8769	32.8527	34.0705	34.5382	33.6259	25.9909	27.4582	22.832	22.4098	23.4706	25.6491	23.4743
P55040	GEM	+	Atria	4.33536	4.61999e-05	-9.79065	0.00112907	GTP-binding protein GEM	P55040	P55040	1	8	6	6	157000000000	33.7704	34.1883	32.5587	33.8789	21.0723	33.4965	33.4682	20.8777	33.4961	33.5207	34.386	33.731	33.6376	22.3863	22.6279	21.062	22.7935	21.7277	21.441	21.3174
Q9Y496	KIF3A			1.48725	0.0325651	4.19096	18.2644	Kinesin-like protein KIF3A	Q9Y496;O95239;Q9P2E2;Q9P2E2-3	Q9Y496	4	6	5	4	209000000000	23.9685	26.8702	22.962	34.1838	32.7288	33.6765	33.5461	22.7043	32.2966	32.822	33.6809	24.6143	33.3676	34.5128	34.2165	34.1112	34.3416	34.1651	33.0041	33.597
P04049	RAF1			1.28817	0.0515029	2.87574	7.33982	RAF proto-oncogene serine/threonine-protein kinase	P04049;P04049-2	P04049;P04049-2	2	21	21	18	76698000000	27.7227	34.1954	26.2614	26.2393	25.5761	26.1909	26.8333	27.9037	27.0697	26.3982	26.1638	26.1583	25.5017	26.8959	27.9455	26.959	33.9987	25.5303	34.3398	34.1148
P48740	MASP1			1.34421	0.0452674	2.80714	6.99897	Mannan-binding lectin serine protease 1	P48740-3	P48740-3	1	8	7	2	4216600000	22.9239	21.7234	17.6525	22.3294	22.97	23.4373	24.6943	23.8396	23.6557	27.2666	23.2959	24.2893	21.9484	29.9195	22.7333	31.5756	27.3588	23.6376	23.6892	22.2886
Q8NE01	CNNM3			1.03	0.0933251	2.80673	6.99696	Metal transporter CNNM3	Q8NE01;Q8NE01-2;Q8NE01-3	Q8NE01;Q8NE01-2	3	3	3	2	15339000000	30.6847	29.8265	23.0397	29.4225	29.7095	30.7707	23.0377	22.7675	23.0672	24.3367	23.4707	30.6564	20.7137	29.2984	26.8002	25.7723	29.2403	29.9866	31.0685	31.3675
P35527	KRT9			1.60345	0.0249202	2.79678	6.94887	Keratin, type I cytoskeletal 9	P35527;CON__P35527	P35527;CON__P35527	2	27	26	26	8992800000	26.8576	28.7705	29.7374	27.767	25.1818	27.544	26.7281	29.2503	22.1299	27.0774	25.376	22.717	21.0212	28.0333	27.4782	31.2821	30.6998	28.066	27.3465	29.8336
Q9H4P4	RNF41			1.4611	0.0345859	2.50781	5.68757	E3 ubiquitin-protein ligase NRDP1	Q9H4P4;Q9H4P4-2	Q9H4P4;Q9H4P4-2	2	5	5	5	4504000000	22.3822	23.2329	21.9453	21.4756	22.5429	24.7953	26.8082	21.9888	20.0067	21.9328	24.5054	21.3269	23.2393	24.4761	32.0407	24.7811	24.2612	22.9	25.9992	22.5792
P34931	HSPA1L			1.63906	0.0229583	2.38549	5.22522	Heat shock 70 kDa protein 1-like	P34931	P34931	1	29	4	4	905690000	21.7136	23.3073	22.8162	22.759	27.0312	23.2662	23.6015	24.9315	21.2295	22.0454	20.0464	23.8478	21.6664	25.4982	21.9146	22.0788	26.9471	28.7539	26.4217	25.6867
Q9Y3L3	SH3BP1			0.993232	0.101571	2.33793	5.05576	SH3 domain-binding protein 1	Q9Y3L3;Q9Y3L3-2	Q9Y3L3;Q9Y3L3-2	2	3	3	3	7973700000	30.1633	26.4926	30.1568	20.8949	26.0097	24.8909	22.6704	22.4954	23.7772	23.5061	25.1079	22.9484	23.8204	22.7404	27.0072	29.7114	25.1498	27.3467	26.1292	32.1684
Q9Y240	CLEC11A			1.56192	0.027421	2.27128	4.8275	C-type lectin domain family 11 member A	Q9Y240	Q9Y240	1	7	7	7	703290000	20.6638	20.4095	24.5804	23.1859	20.8867	21.6785	25.3687	21.3206	24.1907	21.4518	20.8625	21.8038	23.5947	27.1566	21.3036	26.2659	27.9202	24.1221	23.3366	21.9463
P02795	MT2A			1.10742	0.0780876	2.21206	4.63338	Metallothionein-2	P02795;P13640;P13640-2;Q8N339;P80294;P04731	P02795	6	7	4	3	1706100000	22.4946	22.6891	23.6183	28.5239	23.9359	25.7253	21.2243	20.7257	23.1651	21.8387	27.6599	21.5215	24.8571	27.7946	26.5035	27.8866	26.1455	28.7306	22.1721	22.0866
Q8WXD9	CASKIN1			1.20475	0.0624093	2.16594	4.48759	Caskin-1	Q8WXD9	Q8WXD9	1	5	3	3	1453900000	24.9923	26.9127	23.3777	22.2845	21.135	20.2614	27.1067	24.3572	26.0601	23.6817	22.741	21.5987	24.9869	22.5846	28.5522	28.5481	26.0959	22.2866	26.4168	27.3289
P17342	NPR3			1.17259	0.067206	2.1624	4.47658	Atrial natriuretic peptide receptor 3	P17342;P17342-2;P17342-3	P17342;P17342-2	3	5	5	5	1716100000	24.0619	21.8042	21.8915	20.0751	19.6411	22.803	26.8967	25.0675	27.7883	28.2526	26.5524	24.2805	26.2787	26.5854	25.8257	25.8532	27.7887	26.2098	25.9413	26.7599
Q15349	RPS6KA2			0.784324	0.164315	2.13682	4.39792	Ribosomal protein S6 kinase alpha-2	Q15349;Q15349-3;Q15349-2	Q15349;Q15349-3;Q15349-2	3	8	1	1	4065200000	23.7353	29.2505	22.6919	21.4136	21.8511	23.8884	23.8224	26.4141	28.206	27.9111	22.8809	21.563	22.5438	21.954	29.8129	29.5964	29.3648	21.0961	24.2688	29.1113
Q96HR9	REEP6			1.72475	0.0188474	2.13017	4.3777	Receptor expression-enhancing protein 6	Q96HR9	Q96HR9	1	3	3	3	566790000	21.2016	23.015	22.747	23.1044	21.6572	22.3837	25.0327	22.1824	22.3459	22.1442	20.6832	24.2912	23.9754	27.7542	26.9227	27.4741	23.1923	22.6238	23.9013	21.762
Q8WWC4	C2orf47			1.38408	0.0412973	2.11057	4.31862	Uncharacterized protein C2orf47, mitochondrial	Q8WWC4	Q8WWC4	1	12	12	12	1602300000	20.9917	24.5717	25.7593	25.0617	23.0921	20.9246	23.9473	27.9686	26.6697	24.8531	25.6687	26.1994	20.9187	26.8178	27.0441	28.1302	27.1319	27.2434	24.7345	24.1632
O43586	PSTPIP1			1.08776	0.0817042	2.10055	4.28873	Proline-serine-threonine phosphatase-interacting protein 1	O43586-2;O43586	O43586-2;O43586	2	5	5	5	3900400000	24.4795	21.2489	22.4097	23.0126	24.1698	22.8442	25.5625	24.103	21.987	22.8766	24.0091	24.906	22.7066	26.7292	22.9442	22.9123	24.0198	29.9332	31.0523	20.975
O60739	EIF1B			1.05053	0.0890168	2.04949	4.13959	Eukaryotic translation initiation factor 1b	O60739	O60739	1	14	3	3	1440300000	22.4696	21.4214	21.8618	20.9163	23.2457	21.7277	26.0269	21.6387	23.7366	24.4861	22.054	26.3294	21.2432	26.0815	22.1673	29.5438	28.8148	24.5279	21.9545	21.2644
P54619	PRKAG1			1.58453	0.0260297	2.02734	4.07652	5-AMP-activated protein kinase subunit gamma-1	P54619;P54619-3;P54619-2	P54619;P54619-3;P54619-2	3	8	6	6	451060000	22.7049	22.1487	22.5505	23.5392	21.2606	24.2563	23.0798	25.7646	20.8446	21.5752	23.0908	21.5563	23.1907	26.4211	21.7652	25.8035	25.8179	27.1035	25.6191	20.8101
Q3SXM5	HSDL1			1.27389	0.0532246	1.98459	3.95749	Inactive hydroxysteroid dehydrogenase-like protein 1	Q3SXM5;Q3SXM5-2	Q3SXM5;Q3SXM5-2	2	12	12	12	2638600000	23.446	21.4556	23.7428	25.1157	25.277	21.6006	25.7236	29.0346	26.5517	26.5368	26.3642	26.0024	21.8173	26.2646	25.9435	26.7757	26.7197	29.8852	26.8166	25.2314
P04264	KRT1			1.4648	0.0342928	1.95838	3.88625	Keratin, type II cytoskeletal 1	P04264;CON__P04264	P04264;CON__P04264	2	39	38	25	20652000000	28.2481	30.0798	31.0514	29.9828	27.8869	27.3178	28.5062	30.9538	24.4083	29.1917	27.4547	26.7054	25.7201	29.7182	29.2589	31.4422	31.556	30.3627	27.7489	31.5103
Q8NCC3	PLA2G15			1.71722	0.0191769	1.95429	3.87526	Group XV phospholipase A2	Q8NCC3;Q8NCC3-2	Q8NCC3;Q8NCC3-2	2	4	4	4	710590000	21.7064	24.7733	21.9755	24.2594	22.5405	24.3816	20.2513	24.2582	22.7068	23.8576	24.7667	24.334	23.2751	24.1117	28.5329	22.1094	24.7779	26.3534	26.0199	24.9753
Q8NDA8	MROH1			0.898758	0.126253	1.9522	3.86965	Maestro heat-like repeat-containing protein family member 1	Q8NDA8;Q8NDA8-3	Q8NDA8	2	5	5	2	3553400000	25.7154	24.8767	27.0245	21.5041	20.2606	20.9506	25.7992	26.0763	25.85	27.6998	24.5111	21.8736	20.9955	25.7209	25.6823	31.3471	26.0781	22.8168	25.9647	24.668
P15144	ANPEP			1.67493	0.0211383	1.92883	3.80745	Aminopeptidase N	P15144	P15144	1	7	7	7	477670000	22.5586	25.8343	22.455	23.4678	22.1066	21.5284	22.0626	24.0486	22.3535	21.4718	21.4701	22.0559	21.3396	21.2396	23.5302	26.8174	27.592	23.2267	24.676	24.0559
Q8TEA7	TBCK			0.723456	0.189036	1.90064	3.73379	TBC domain-containing protein kinase-like protein	Q8TEA7;Q8TEA7-3;Q8TEA7-2	Q8TEA7;Q8TEA7-3;Q8TEA7-2	3	6	6	6	4563400000	28.1416	24.3022	21.6896	22.412	22.8483	21.8299	28.9712	26.0145	23.798	27.0396	22.7949	22.419	26.5901	30.2947	30.512	25.5429	29.5491	21.0828	24.1801	23.8319
Q7Z304	MAMDC2			1.18718	0.0649857	1.88149	3.68455	MAM domain-containing protein 2	Q7Z304;Q7Z304-2	Q7Z304;Q7Z304-2	2	3	3	3	777920000	23.1105	25.8418	25.8571	26.8286	22.594	21.1751	23.578	23.5775	22.2785	20.6845	27.642	22.3975	22.8385	26.7447	21.8994	26.2904	26.6427	24.9353	25.7296	26.9919
O60264	SMARCA5			1.2688	0.0538517	1.87016	3.65574	SWI/SNF-related matrix-associated actin-dependent regulator of chromatin subfamily A member 5	O60264	O60264	1	8	8	5	209000000000	28.2157	28.4347	29.4395	33.9389	34.5834	28.5333	33.5366	31.2611	32.3532	33.2765	33.6686	32.3261	33.6037	33.164	34.6632	33.2133	33.7502	33.2101	33.5977	33.9696
Q6FHJ7	SFRP4			0.942226	0.114228	1.86311	3.63791	Secreted frizzled-related protein 4	Q6FHJ7	Q6FHJ7	1	10	10	10	2303700000	23.346	26.2068	28.2554	23.1682	25.1017	26.0014	22.5169	22.7781	21.0475	25.9746	22.5652	23.1619	26.1619	27.4812	22.0852	27.5524	28.978	21.9377	26.9567	28.3582
Q9UKU9	ANGPTL2			1.49813	0.0317594	1.84501	3.59255	Angiopoietin-related protein 2	Q9UKU9;Q9UKU9-2	Q9UKU9	2	16	16	14	3819000000	26.7357	26.6782	27.9841	23.0655	24.8409	25.9126	24.7385	26.526	25.9219	26.8475	24.1533	24.575	25.1276	28.8722	25.8857	29.0044	30.4514	28.1547	25.5688	24.3431
Q9GZR7	DDX24			1.61214	0.0244262	1.8327	3.56203	ATP-dependent RNA helicase DDX24	Q9GZR7;Q9GZR7-2	Q9GZR7;Q9GZR7-2	2	12	12	12	3113600000	26.3994	24.7406	27.7171	25.6743	24.1906	22.2356	24.9735	26.6885	26.2314	27.478	27.5126	27.7864	23.7659	28.4922	26.8516	28.14	28.2012	28.592	28.0822	25.0664
P07996	THBS1			1.77187	0.0169097	1.82945	3.55402	Thrombospondin-1	P07996;P07996-2;CON__Q28194	P07996;P07996-2;CON__Q28194	3	45	45	44	13056000000	28.5608	27.1908	29.4992	29.8842	30.1076	28.2225	25.5765	25.4756	26.6359	27.7038	29.8211	25.2778	28.4424	30.8279	28.8145	29.0563	30.4212	30.0993	29.4076	29.3166
Q15392	DHCR24			1.51871	0.0302895	1.82887	3.55259	Delta(24)-sterol reductase	Q15392;Q15392-2	Q15392;Q15392-2	2	3	3	3	462060000	21.87	26.0562	22.123	20.2744	21.9232	23.8989	22.2855	23.4739	22.7809	23.2813	22.8971	23.691	21.0822	22.9322	22.7854	22.0534	24.7253	25.6128	27.0864	26.7962
P60896	SHFM1			1.53614	0.029098	1.82185	3.53535	26S proteasome complex subunit DSS1	P60896	P60896	1	3	3	3	940440000	25.3463	21.0705	24.9798	24.7481	24.4279	24.1414	23.4116	20.4163	23.1367	24.4491	27.0119	24.3418	24.9615	26.3295	24.4012	27.2419	27.78	26.0217	23.9392	25.2779
Q06210	GFPT1			1.57487	0.0266151	1.82137	3.53418	Glutamine--fructose-6-phosphate aminotransferase [isomerizing] 1	Q06210;Q06210-2	Q06210;Q06210-2	2	21	21	18	2344900000	25.2496	24.9786	27.4657	21.9828	25.7665	24.6172	25.0629	27.3139	27.0961	24.8126	24.6804	22.7915	24.1863	28.7316	25.6156	28.3118	27.7111	27.4203	26.2242	24.2758
Q8IUD2	ERC1			1.62561	0.0236805	1.80803	3.50164	ELKS/Rab6-interacting/CAST family member 1	Q8IUD2;Q8IUD2-3	Q8IUD2;Q8IUD2-3	2	68	68	6	83198000000	29.1892	28.5764	33.1672	29.7982	30.5179	29.3305	28.7627	29.2253	32.2244	30.1035	29.4021	31.9549	32.481	33.4081	33.1664	33.832	30.1026	29.9651	32.0764	32.6544
Q9NRW1	RAB6B			1.09722	0.0799427	1.78667	3.45018	Ras-related protein Rab-6B	Q9NRW1;Q9NRW1-2	Q9NRW1;Q9NRW1-2	2	14	4	3	1544600000	21.0166	24.7357	26.462	20.9816	24.1444	24.965	21.25	27.4106	27.9035	23.8674	23.9107	24.7552	24.5292	26.2896	27.6486	28.2349	25.4529	26.8578	24.1341	24.0059
Q969S3	ZNF622			1.38189	0.0415063	1.78247	3.44014	Zinc finger protein 622	Q969S3	Q969S3	1	10	10	10	838700000	21.3651	22.5411	24.6413	22.6855	23.0952	28.0074	25.2201	23.9421	24.1077	20.4189	22.1918	25.0792	23.0531	26.0588	25.2949	27.2991	25.9792	23.7035	24.458	24.6409
Q8N568	DCLK2			1.4552	0.0350594	1.77892	3.43168	Serine/threonine-protein kinase DCLK2	Q8N568;Q8N568-2;Q8N568-3	Q8N568;Q8N568-2;Q8N568-3	3	10	10	10	738080000	22.2126	23.1055	24.1526	22.0153	22.4749	23.4709	24.5413	25.1446	22.8352	23.992	24.0006	23.0277	22.3175	27.1854	23.4817	27.7745	27.5467	25.5366	22.5366	21.7013
Q6UUV9	CRTC1			1.37381	0.0422857	1.72619	3.30853	CREB-regulated transcription coactivator 1	Q6UUV9;Q6UUV9-3;Q6UUV9-2	Q6UUV9;Q6UUV9-3;Q6UUV9-2	3	6	6	6	782810000	23.2477	25.7876	22.5098	25.6704	23.9665	25.3554	20.8986	22.0751	23.7742	23.7523	21.2466	26.3911	24.9059	26.363	23.1848	25.2501	25.6926	28.1064	24.9463	25.2377
Q15650	TRIP4			1.50197	0.0314796	1.72031	3.29508	Activating signal cointegrator 1	Q15650	Q15650	1	6	6	6	902980000	25.431	21.9511	27.0892	24.8379	23.1011	24.5832	23.4246	22.7567	22.9426	23.403	21.7138	24.6265	23.0658	25.0393	26.4805	23.793	25.0461	27.2024	27.7139	23.112
Q6ZMM2	ADAMTSL5			1.00307	0.0992967	1.71181	3.27572	ADAMTS-like protein 5	Q6ZMM2-2;Q6ZMM2	Q6ZMM2-2;Q6ZMM2	2	3	3	3	1145000000	20.2047	25.0018	23.043	21.5878	26.3663	25.4467	21.6102	21.8675	23.6857	26.9213	25.4596	25.58	26.5922	27.1504	25.0233	27.0754	22.276	25.4822	26.253	27.4583
Q96D05	C10orf35			1.26312	0.054561	1.68564	3.21683	Uncharacterized protein C10orf35	Q96D05;Q96D05-2	Q96D05;Q96D05-2	2	6	6	6	1491000000	27.3088	22.0892	24.5217	22.7251	25.9212	22.2873	27.405	26.2018	24.5977	24.3031	24.3457	27.2611	21.9047	27.2092	25.7932	26.2221	27.8491	25.4599	26.9223	25.1212
Q96QB1	DLC1			0.863294	0.136995	1.682	3.20872	Rho GTPase-activating protein 7	Q96QB1;Q96QB1-6;Q96QB1-5;Q96QB1-3;Q96QB1-4;Q96QB1-1	Q96QB1;Q96QB1-6;Q96QB1-5;Q96QB1-3;Q96QB1-4;Q96QB1-1	6	4	4	4	3070000000	23.7328	26.0827	21.7956	28.3677	26.5511	26.592	20.783	28.5237	22.2739	26.8746	25.9909	23.0127	28.8091	27.5288	26.6019	27.3316	28.4557	27.656	26.5384	25.0255
P55265	ADAR			0.846124	0.14252	1.67824	3.20037	Double-stranded RNA-specific adenosine deaminase	P55265;P55265-4;P55265-5;P55265-3;P55265-2	P55265;P55265-4;P55265-5;P55265-3;P55265-2	5	23	23	23	94903000000	31.4587	27.4303	32.797	32.5031	33.0638	28.4044	30.413	31.5404	26.384	30.8602	32.308	27.9141	28.7147	33.4654	28.1466	28.5939	33.7437	33.0533	33.6375	33.1489
Q08043	ACTN3			0.896287	0.126973	1.66921	3.18041	Alpha-actinin-3	Q08043	Q08043	1	33	3	3	1656100000	26.6918	24.512	23.7303	26.018	22.2201	25.2145	23.6735	21.4423	22.7466	24.2738	25.8427	22.8057	26.654	27.7754	27.1809	28.9138	28.6972	25.2788	21.6729	22.2253
Q5JTD0	TJAP1			0.829141	0.148204	1.66409	3.16913	Tight junction-associated protein 1	Q5JTD0-2;Q5JTD0;Q5JTD0-4;Q5JTD0-3	Q5JTD0-2;Q5JTD0;Q5JTD0-4	4	12	12	12	13292000000	26.4055	27.8181	26.6683	27.3113	24.8529	28.6293	29.4807	26.8468	28.0353	31.548	24.6517	23.6	24.5243	27.2049	25.4611	31.7679	30.7216	29.3238	30.3623	25.4692
O00507	USP9Y			1.07849	0.0834658	1.66365	3.16816	Probable ubiquitin carboxyl-terminal hydrolase FAF-Y	O00507;O00507-2	O00507;O00507-2	2	22	2	2	1410600000	29.2515	25.5099	24.3058	24.7786	24.1713	20.6036	23.8281	23.379	21.7818	23.3885	24.2426	24.0918	23.177	23.2554	25.6264	28.8463	25.514	26.4466	24.1707	26.0605
Q9UNX3	RPL26L1			1.58908	0.0257584	1.63959	3.11577	60S ribosomal protein L26-like 1	Q9UNX3	Q9UNX3	1	26	3	3	3828300000	23.223	23.8796	26.0332	25.3311	25.7857	26.389	26.8158	27.8868	25.9669	27.1767	26.3478	28.8497	26.2871	27.8447	28.7178	28.371	29.6663	27.7917	26.3636	25.7842
Q9H0A8	COMMD4			0.999751	0.100057	1.62366	3.08156	COMM domain-containing protein 4	Q9H0A8;Q9H0A8-2;Q9H0A8-3	Q9H0A8;Q9H0A8-2;Q9H0A8-3	3	10	10	10	1652600000	25.8048	24.0274	26.6486	25.0866	25.5114	18.9509	25.6963	27.8827	27.6916	24.3558	25.4744	22.8977	22.4156	26.631	26.2283	26.0158	27.8474	25.8052	25.6606	26.801
Q5T1B0	AXDND1			0.971563	0.106767	1.61392	3.06082	Axonemal dynein light chain domain-containing protein 1	Q5T1B0;Q5T1B0-2	Q5T1B0;Q5T1B0-2	2	3	3	3	1067800000	25.6449	21.3051	22.7845	25.2614	25.5039	21.5852	24.1864	23.9141	22.6519	25.285	25.1525	25.7426	23.8933	26.9901	28.0726	27.851	26.8512	25.3638	20.2109	24.4482
Q9Y2K3	MYH15			1.14785	0.0711466	1.58373	2.99743	Myosin-15	Q9Y2K3;REV__Q8N4P3	Q9Y2K3	2	13	9	8	1148700000	25.0913	24.6886	23.953	22.978	23.2922	24.6093	25.8132	23.8953	26.1734	22.2882	24.7764	24.0085	21.856	20.8229	25.3429	28.1683	26.5034	25.149	28.0002	25.8658
Q14651	PLS1			0.973584	0.106271	1.58023	2.99017	Plastin-1	Q14651	Q14651	1	5	1	1	10553000000	30.0596	27.3518	29.0599	27.4121	28.6259	22.0497	29.9067	30.0523	28.5932	25.8755	28.4435	25.6287	25.8345	30.2741	29.6858	27.4612	29.2429	30.0246	27.7643	29.8589
Q9UIG0	BAZ1B			1.48494	0.0327385	1.56916	2.96733	Tyrosine-protein kinase BAZ1B	Q9UIG0;Q9UIG0-2	Q9UIG0;Q9UIG0-2	2	6	6	6	1190500000	21.963	22.6584	23.7099	24.7772	24.1696	25.08	24.8426	25.2284	25.3853	22.7658	25.9381	25.4055	24.9555	26.7937	27.8725	24.5084	28.5634	23.9057	25.075	24.8928
Q99489	DDO			1.49564	0.031942	1.56877	2.96651	D-aspartate oxidase	Q99489;Q99489-2;Q99489-4;Q99489-3	Q99489;Q99489-2;Q99489-4;Q99489-3	4	4	4	4	847980000	23.0984	23.985	24.5147	21.6576	23.8014	24.6003	24.9798	25.8018	25.6643	23.1436	21.6718	24.9767	24.6294	23.3956	25.0477	26.3724	26.3651	23.5843	27.2656	27.2333
O75525	KHDRBS3			1.46458	0.0343103	1.56313	2.95495	KH domain-containing, RNA-binding, signal transduction-associated protein 3	O75525;O75525-2	O75525;O75525-2	2	10	8	8	1136400000	24.3578	25.9454	25.1422	25.0349	24.8709	25.7831	22.7909	24.4006	20.8967	24.2089	25.9307	24.303	24.2771	26.0448	25.6279	23.1503	25.9862	25.8583	26.9815	28.4925
Q9NS18	GLRX2			1.7972	0.0159514	1.55492	2.93816	Glutaredoxin-2, mitochondrial	Q9NS18;Q9NS18-2	Q9NS18;Q9NS18-2	2	6	6	6	905740000	25.9466	23.983	25.7723	22.0685	21.5893	23.143	26.2246	25.2906	25.5103	24.3671	24.2733	25.3911	23.9191	26.9151	25.4438	26.6904	25.8753	25.5715	25.7203	25.6181
P13726	F3			1.43384	0.0368266	1.54257	2.91313	Tissue factor	P13726;P13726-2	P13726;P13726-2	2	3	3	3	256380000	22.7315	21.3772	23.9267	24.0864	21.6007	22.3975	21.6248	22.6854	22.2613	22.3085	22.1814	21.5764	21.162	22.8222	23.3204	27.0167	26.5478	23.9423	21.6689	21.5905
P35908	KRT2			0.869956	0.13491	1.53702	2.90194	Keratin, type II cytoskeletal 2 epidermal	P35908;CON__P35908;CON__Q9R0H5;Q7Z794;CON__Q7Z794	P35908;CON__P35908	5	28	23	16	2745800000	23.6884	25.3829	28.0192	27.9706	22.4713	23.9951	26.8428	28.1661	23.4043	27.4584	24.6606	23.3687	23.1437	27.1265	24.4368	28.2698	29.1551	27.4339	23.6348	27.6256
Q4KMG0	CDON			0.913919	0.121922	1.53302	2.8939	Cell adhesion molecule-related/down-regulated by oncogenes	Q4KMG0;Q4KMG0-2	Q4KMG0;Q4KMG0-2	2	3	3	3	4000900000	29.0059	26.414	27.4366	26.4259	26.2636	27.5834	23.6475	22.5925	21.3978	27.2995	26.7679	28.3142	25.5679	28.125	27.4158	29.5478	27.6682	25.2259	28.8257	26.3086
Q16890	TPD52L1			1.80608	0.0156287	1.52634	2.88054	Tumor protein D53	Q16890;Q16890-5;Q16890-2;Q16890-4;Q16890-3	Q16890;Q16890-5;Q16890-2;Q16890-4;Q16890-3	5	16	15	15	6039300000	28.7618	27.2238	28.8584	27.5486	27.8824	28.761	26.8902	25.7708	27.1259	26.1869	26.0047	27.1788	23.9688	28.8259	28.1384	28.6992	30.1637	28.6444	27.7921	28.0465
P49796	RGS3			1.12902	0.0742989	1.52136	2.87062	Regulator of G-protein signaling 3	P49796;P49796-6;P49796-4;P49796-9;P49796-1;P49796-5;P49796-7;P49796-2;P49796-8	P49796;P49796-6;P49796-4;P49796-9	9	11	11	11	941350000	23.6769	21.9144	27.4631	23.193	20.8625	22.33	25.2663	24.3598	24.0421	25.2441	23.1646	25.2553	25.6402	26.5007	25.5903	27.1587	26.1161	22.3717	24.8892	26.2449
P35606	COPB2			1.204	0.0625174	1.5177	2.86334	Coatomer subunit beta	P35606;P35606-2	P35606;P35606-2	2	41	41	41	75930000000	28.5818	28.628	31.9508	32.8167	29.2431	32.2008	28.7372	32.5686	30.6134	31.9211	32.4184	28.8856	28.7942	29.2019	32.7778	32.3435	32.6028	32.8304	32.7738	32.0566
Q86UP3	ZFHX4			1.67062	0.0213491	1.51274	2.85351	Zinc finger homeobox protein 4	Q86UP3;Q86UP3-2;Q86UP3-4;Q86UP3-5	Q86UP3;Q86UP3-2;Q86UP3-4;Q86UP3-5	4	3	3	2	675670000	25.0496	22.9935	22.2816	24.1935	23.7626	23.633	26.073	23.088	23.8038	23.3645	25.2524	25.3072	22.498	26.9748	26.4382	26.4592	26.3304	23.6202	25.0698	23.3201
Q9H871	RMND5A			1.25976	0.0549849	1.51151	2.85107	Protein RMD5 homolog A	Q9H871;Q9H871-2;Q96G75;Q96G75-2	Q9H871;Q9H871-2	4	4	4	4	326300000	25.8316	22.9399	21.311	22.8775	22.7338	21.2925	22.7387	23.5329	24.8985	21.1811	21.4308	21.546	21.6688	26.1024	26.0045	24.5584	24.8649	23.0799	23.0512	21.2178
Q4G0W2	DUSP28			1.21493	0.0609635	1.49934	2.82713	Dual specificity phosphatase 28	Q4G0W2	Q4G0W2	1	6	6	6	839320000	23.9375	21.6592	25.5271	24.9223	21.9506	22.8716	22.7781	23.3084	25.9974	25.7319	23.1331	25.9967	23.0847	25.8489	25.7231	26.8717	27.7786	23.7128	25.1049	22.8623
Q9Y6W3	CAPN7			1.30842	0.049156	1.49849	2.82546	Calpain-7	Q9Y6W3	Q9Y6W3	1	8	8	8	633710000	23.8037	23.6428	25.8604	20.572	22.3577	24.175	23.6696	25.6498	26.0016	24.8188	21.504	23.4127	22.893	26.1648	26.0062	26.0878	26.0749	23.7999	23.2422	25.1542
Q9H1A4	ANAPC1			1.1766	0.0665884	1.49435	2.81737	Anaphase-promoting complex subunit 1	Q9H1A4	Q9H1A4	1	5	5	5	1163000000	24.6883	20.6389	25.1008	25.8407	24.4998	25.6305	22.6234	21.9487	23.1658	25.3017	27.7802	24.8153	25.1307	26.2317	25.6187	24.1551	26.337	27.3993	25.3657	26.134
Q9BY11	PACSIN1			1.01493	0.0966207	1.49036	2.8096	Protein kinase C and casein kinase substrate in neurons protein 1	Q9BY11	Q9BY11	1	29	26	26	4863500000	27.4603	25.5779	23.9342	24.6093	27.5957	24.2206	28.2353	26.7391	27.4395	24.6764	24.2841	30.4766	24.0898	28.4476	27.8779	28.3403	28.0245	25.1156	28.5122	26.8354
P62256	UBE2H			1.14516	0.0715884	1.48937	2.80766	Ubiquitin-conjugating enzyme E2 H	P62256;P62256-2	P62256;P62256-2	2	7	7	7	656720000	22.9261	23.1348	25.8295	23.7128	23.1688	24.3471	21.5534	26.047	21.1936	22.6729	24.0935	24.3795	23.875	27.2527	22.6347	26.8025	21.8913	26.1858	25.6421	25.2886
Q9Y2I7	PIKFYVE			1.33578	0.0461555	1.48257	2.79447	1-phosphatidylinositol 3-phosphate 5-kinase	Q9Y2I7;Q9Y2I7-4;Q9Y2I7-2;Q9Y2I7-3	Q9Y2I7	4	6	6	6	1739900000	27.786	26.2655	25.6353	23.415	24.957	24.5219	25.7361	23.9712	23.2786	22.8563	26.773	25.0091	26.2749	27.1035	24.545	25.1308	28.4573	25.9459	26.8397	28.1526
O43272	PRODH			1.69976	0.0199638	1.47959	2.78869	Proline dehydrogenase 1, mitochondrial	O43272;O43272-2;O43272-1	O43272;O43272-2;O43272-1	3	7	7	7	364410000	21.7272	23.2147	23.0946	21.5111	23.9897	23.403	24.8844	24.1328	22.3039	22.8062	24.2107	21.9888	24.3702	23.747	25.942	22.0385	24.8711	24.5704	25.0085	26.5997
Q9BVL2	NUPL1			1.89444	0.0127516	1.47588	2.78153	Nucleoporin p58/p45	Q9BVL2;Q9BVL2-2;Q9BVL2-3	Q9BVL2;Q9BVL2-2;Q9BVL2-3	3	11	11	11	3161900000	25.714	25.2684	24.8426	25.6083	25.9968	25.809	27.1092	26.7412	26.7395	25.887	26.3063	25.6302	25.7056	29.2239	26.8144	27.2186	24.8795	26.4814	27.2062	30.1617
P49902	NT5C2			1.1705	0.0675298	1.4726	2.77521	Cytosolic purine 5-nucleotidase	P49902;P49902-2	P49902;P49902-2	2	6	6	6	1282800000	26.7288	23.2725	26.1532	21.3214	24.2757	24.1021	26.3323	26.4936	24.6832	25.0305	24.1228	23.535	24.3166	26.4033	27.134	28.4345	26.3056	25.9177	22.6018	26.017
B0YJ81	HACD1			0.870288	0.134807	1.47132	2.77275	Very-long-chain (3R)-3-hydroxyacyl-CoA dehydratase 1	B0YJ81;B0YJ81-2	B0YJ81;B0YJ81-2	2	4	4	4	737550000	25.5887	21.946	25.2085	22.874	20.1452	21.6764	24.9449	24.8984	25.4022	24.9204	24.7052	21.5439	24.2954	24.1978	26.7339	25.879	26.6	20.2523	26.3142	26.2486
Q8IWE5	PLEKHM2			1.11877	0.0760731	1.46768	2.76577	Pleckstrin homology domain-containing family M member 2	Q8IWE5	Q8IWE5	1	3	3	3	335220000	22.884	22.657	22.7688	23.8528	23.6855	22.0638	23.0762	22.4341	23.1404	23.0262	24.7997	22.1539	20.152	26.2906	25.222	26.0016	26.4478	20.5098	21.3261	24.2345
Q8WTR2	DUSP19			1.6104	0.0245245	1.46413	2.75896	Dual specificity protein phosphatase 19	Q8WTR2;Q8WTR2-2	Q8WTR2;Q8WTR2-2	2	5	5	5	395490000	24.4455	22.7057	21.6436	25.1431	21.643	21.5488	22.8203	25.292	22.6007	22.2627	22.6352	25.5115	23.3519	24.8897	25.779	25.4258	23.2863	25.036	23.9605	24.2737
Q8WWI5	SLC44A1			1.40606	0.0392588	1.46181	2.75453	Choline transporter-like protein 1	Q8WWI5;Q8WWI5-3;Q8WWI5-2	Q8WWI5;Q8WWI5-3;Q8WWI5-2	3	5	5	5	4369100000	25.2074	26.3984	25.3895	28.5154	28.0675	27.1754	25.9272	24.5435	24.6025	27.5739	26.0411	27.3538	27.8446	28.6172	27.2516	29.5358	29.6742	28.5726	26.2482	25.9086
Q9ULL8	SHROOM4			1.00767	0.0982484	1.45931	2.74976	Protein Shroom4	Q9ULL8;Q9ULL8-2;Q13796	Q9ULL8;Q9ULL8-2	3	5	5	5	900400000	23.0167	26.3581	25.1407	28.0598	24.9391	23.3197	22.4242	22.147	24.2289	23.4803	26.3027	21.2108	22.0245	25.8788	25.9985	26.8226	23.1278	26.1053	24.9236	25.7097
Q9UHC1	MLH3			0.83532	0.14611	1.45554	2.74259	DNA mismatch repair protein Mlh3	Q9UHC1;Q9UHC1-2	Q9UHC1;Q9UHC1-2	2	3	3	3	1406600000	24.2675	20.6877	25.9435	23.2162	27.0999	22.1448	25.921	22.6496	24.0244	27.0831	26.0138	27.7315	20.9066	27.5694	25.6247	24.7708	26.8179	26.0261	25.8184	24.6253
Q9Y2W6	TDRKH			1.09506	0.0803412	1.45311	2.73798	Tudor and KH domain-containing protein	Q9Y2W6;Q9Y2W6-3	Q9Y2W6;Q9Y2W6-3	2	6	6	6	534570000	24.4511	21.3319	24.0155	25.4358	23.2739	24.6213	24.4313	24.308	22.0698	22.9041	24.0959	20.575	22.4673	26.2746	25.9268	26.4352	26.5243	22.2269	21.6359	24.8302
Q9UG56	PISD			1.3712	0.0425402	1.45093	2.73384	Phosphatidylserine decarboxylase proenzyme	Q9UG56;Q9UG56-2	Q9UG56;Q9UG56-2	2	10	10	10	1671800000	25.9313	24.2653	24.6035	22.9649	24.2464	24.556	24.3959	25.4135	24.9841	25.6623	28.4594	26.9214	23.2427	28.0707	27.3589	25.2737	25.6164	24.6624	27.254	27.2686
Q9UHG3	PCYOX1			1.60058	0.0250856	1.43783	2.70913	Prenylcysteine oxidase 1	Q9UHG3;Q9UHG3-2	Q9UHG3;Q9UHG3-2	2	22	22	22	24805000000	28.7227	27.2099	27.8865	29.6172	28.3633	28.8883	29.2731	31.8516	29.9859	26.9015	29.8075	28.8927	28.6938	30.2336	32.9028	29.9101	30.2873	30.5279	29.2183	29.4971
P10398	ARAF			1.24608	0.056744	1.43364	2.70128	Serine/threonine-protein kinase A-Raf	P10398;P10398-2	P10398	2	12	9	9	1683300000	22.4448	24.7373	23.0275	25.4519	24.6187	26.7544	25.3721	26.1676	25.0592	25.1743	24.4042	24.1472	27.5008	28.9425	27.5241	23.899	27.3202	26.8382	25.2892	25.1469
O75764	TCEA3			1.44165	0.0361698	1.43129	2.69688	Transcription elongation factor A protein 3	O75764;O75764-2	O75764	2	7	7	7	244370000	24.7306	21.7951	21.8325	23.7105	22.4375	22.1287	22.5231	23.4111	20.3628	21.688	23.4637	22.4853	22.3579	25.1637	21.1495	24.3536	21.9771	24.3256	24.8599	25.9196
P08493	MGP			0.735197	0.183994	1.4248	2.68478	Matrix Gla protein	P08493;P08493-2	P08493;P08493-2	2	7	7	7	7685700000	27.8508	27.54	28.2568	27.4336	26.8928	26.4178	26.2765	25.5808	24.3254	25.1979	27.4336	20.8878	24.8607	29.0078	26.4599	30.1635	30.3608	27.4724	25.8474	23.1759
Q8NCU8	LINC00116			1.01536	0.0965242	1.42271	2.68089	Uncharacterized protein encoded by LINC00116	Q8NCU8-2;Q8NCU8	Q8NCU8-2;Q8NCU8	2	3	3	3	10119000000	29.4606	28.4902	26.7783	29.5712	28.4503	28.3283	28.7551	22.7656	24.5136	27.4507	29.6308	28.616	29.024	29.7212	28.9891	29.8357	29.632	28.9887	29.7843	27.8419
Q6ZUX3	FAM179A			0.759849	0.17384	1.41549	2.66751	Protein FAM179A	Q6ZUX3;Q6ZUX3-2	Q6ZUX3;Q6ZUX3-2	2	5	5	5	855690000	22.0833	22.0605	20.6179	25.3651	20.1076	22.9219	24.8685	21.336	24.2345	21.9799	26.3199	21.3594	23.1288	27.2019	21.529	23.8041	28.2251	23.5216	23.0682	22.1496
Q07820	MCL1			1.40681	0.0391913	1.40752	2.65281	Induced myeloid leukemia cell differentiation protein Mcl-1	Q07820;Q07820-2	Q07820;Q07820-2	2	7	7	7	215830000	22.8037	20.9063	24.0099	20.8926	24.7238	21.5165	22.9558	22.2115	23.8635	23.668	20.6648	23.8778	22.1232	23.9408	24.4503	24.9992	25.0521	25.235	21.5596	23.0405
P13645	KRT10			1.10175	0.079114	1.40254	2.64367	Keratin, type I cytoskeletal 10	P13645;CON__P13645;CON__P02535-1;Q7Z3Y7;CON__Q148H6;CON__Q7Z3Y7;P13646;P13646-3;CON__ENSEMBL:ENSP00000377550;P13646-2;Q2M2I5;Q15323;Q7Z3Y9;Q14532;O76013;Q14525;CON__Q14525;CON__Q9UE12;CON__Q15323;CON__A2A5Y0;CON__Q14532;CON__Q497I4;CON__O76015;CON__P13646-1;CON__O76013;CON__Q7Z3Y9;CON__REFSEQ:XP_986630;CON__Q2M2I5;O76013-2;O76015	P13645;CON__P13645	30	28	28	22	8120600000	27.5619	28.2057	29.4887	29.4931	26.6175	26.2352	27.1694	29.1925	24.7288	27.2546	27.7999	25.3716	25.551	28.1821	27.737	28.3485	30.674	30.4092	25.8336	29.6096
Q9BRZ2	TRIM56			0.616827	0.241642	1.3943	2.62862	E3 ubiquitin-protein ligase TRIM56	Q9BRZ2;Q9BRZ2-2;Q9BRZ2-3	Q9BRZ2;Q9BRZ2-2	3	11	11	10	1742600000	23.8564	23.5063	26.6966	19.7071	22.3286	20.7911	24.9884	24.1658	25.1867	25.3791	22.3757	24.0763	23.3495	25.0714	22.401	22.6612	25.949	20.6486	29.4459	28.5717
P07093	SERPINE2			0.58467	0.260214	1.39321	2.62662	Glia-derived nexin	P07093-2;P07093-3	P07093-2;P07093-3	2	25	25	2	9557600000	27.4532	28.3619	30.1164	24.6263	27.3151	21.0927	26.817	25.5585	26.4471	27.9124	24.5655	26.2593	25.8609	30.5518	26.0626	30.9111	31.0745	27.4961	24.2576	23.7606
Q6DKK2	TTC19			1.37582	0.0420899	1.38351	2.60901	Tetratricopeptide repeat protein 19, mitochondrial	Q6DKK2	Q6DKK2	1	8	8	8	746330000	22.9629	25.1708	23.3961	25.2745	25.743	23.8551	24.0662	24.4156	24.4143	20.5128	25.9693	24.0647	25.2024	23.1557	25.2816	26.3421	26.1868	26.4336	26.2766	25.6491
Q15773	MLF2			1.4005	0.0397647	1.37957	2.6019	Myeloid leukemia factor 2	Q15773	Q15773	1	5	5	5	373850000	24.0123	22.8892	24.9113	23.2806	23.27	24.0166	20.6915	21.6923	20.5507	24.1657	22.8548	24.6203	25.1615	25.4505	24.4693	25.1754	24.2039	25.5343	24.5688	22.933
Q9NT68	TENM2			0.877348	0.132633	1.37913	2.60111	Teneurin-2	Q9NT68;Q9NT68-2;Q9P273	Q9NT68;Q9NT68-2	3	7	7	7	972320000	22.0665	23.1741	26.0539	21.5227	24.5496	26.294	22.299	25.5555	26.9118	24.2751	21.8396	20.7375	25.1514	24.2353	25.3795	26.8594	27.5251	24.7816	24.1597	23.8683
Q6P3X3	TTC27			1.14309	0.0719298	1.37812	2.59929	Tetratricopeptide repeat protein 27	Q6P3X3	Q6P3X3	1	3	3	3	379480000	22.5263	24.445	25.0963	24.5617	23.6797	24.036	21.6184	20.8288	22.4076	23.8754	22.6487	20.1251	22.8285	22.4297	22.3991	25.1848	24.2849	27.0146	24.9777	24.1822
Q7Z3E2	CCDC186			1.16216	0.0688397	1.37615	2.59575	Coiled-coil domain-containing protein 186	Q7Z3E2	Q7Z3E2	1	10	10	10	719020000	24.7589	24.8362	23.1864	24.8342	23.369	19.5312	23.7682	22.7934	23.7539	22.8947	26.4229	22.6545	24.2224	24.6474	25.6737	23.9793	26.8799	23.2389	24.4316	26.104
Q96Q83	ALKBH3			0.411608	0.387607	1.37327	2.59057	Alpha-ketoglutarate-dependent dioxygenase alkB homolog 3	Q96Q83;Q96Q83-2	Q96Q83;Q96Q83-2	2	3	3	3	45088000000	32.0677	24.4253	28.4859	20.8918	27.848	28.4822	29.3476	32.2794	22.7866	32.2365	28.4878	33.3342	26.6617	28.2866	29.2556	32.0026	27.9925	32.683	28.7741	28.414
Q8WXW3	PIBF1			0.738786	0.182479	1.36577	2.57714	Progesterone-induced-blocking factor 1	Q8WXW3-4;Q8WXW3-2	Q8WXW3-4	2	4	4	1	872650000	21.9078	26.0344	26.5384	24.5937	21.4458	22.1592	27.0794	22.61	24.1052	22.6762	20.9616	23.3101	20.6347	23.4463	28.8646	24.1188	23.7531	24.6775	22.7517	25.6712
Q70UQ0	IKBIP			1.06177	0.0867422	1.3656	2.57683	Inhibitor of nuclear factor kappa-B kinase-interacting protein	Q70UQ0-4	Q70UQ0-4	1	14	10	10	1321800000	20.5956	26.1943	27.3077	25.2166	23.1347	22.7435	26.1803	23.7898	25.5397	25.9524	24.7979	26.2675	24.2692	27.4452	25.8452	27.2097	25.6111	24.4142	26.1068	26.3058
Q9NR99	MXRA5			0.408797	0.390124	1.36504	2.57583	Matrix-remodeling-associated protein 5	Q9NR99	Q9NR99	1	37	37	37	19844000000	30.2501	30.0168	30.3392	23.9728	29.561	24.81	30.7164	26.4341	27.6858	31.3109	25.6193	20.8909	22.9483	31.5812	27.25	31.1368	32.1124	25.7694	28.5028	24.1171
P58107	EPPK1			1.67134	0.021314	1.36361	2.57329	Epiplakin	P58107	P58107	1	12	3	3	5065900000	28.179	26.3802	28.7213	25.8943	27.3088	28.0285	26.0163	24.4842	27.2942	28.4469	26.8576	26.6838	25.5961	29.8462	26.8605	27.6778	28.9645	28.2459	28.3126	28.0409
Q9BV38	WDR18			0.607443	0.24692	1.35682	2.56121	WD repeat-containing protein 18	Q9BV38	Q9BV38	1	6	6	6	3038700000	26.5913	28.1577	26.9442	25.1519	23.6513	21.9331	28.3853	27.5256	26.6778	28.1407	22.8178	24.766	21.1471	27.7212	28.8891	27.6499	28.3021	28.1244	22.5683	24.9528
Q5ST30	VARS2			1.62772	0.0235656	1.3553	2.55851	Valine--tRNA ligase, mitochondrial	Q5ST30;Q5ST30-4;Q5ST30-3;Q5ST30-2	Q5ST30;Q5ST30-4;Q5ST30-3	4	7	7	7	530490000	23.7122	22.6522	23.6404	22.6008	23.6165	25.0565	25.1395	23.0241	24.1728	24.5864	20.4926	25.2288	24.5472	24.8385	24.5684	25.6901	25.1794	25.5733	25.9919	23.7447
Q9Y2K5	R3HDM2			1.01578	0.0964319	1.3539	2.55602	R3H domain-containing protein 2	Q9Y2K5;Q9Y2K5-3;Q9Y2K5-2	Q9Y2K5	3	5	5	5	225320000	22.77	21.0312	24.1611	22.9453	19.3414	22.8045	25.5291	21.9017	21.0977	24.5826	23.805	22.0694	21.6982	24.9057	22.6793	26.0725	25.5527	22.0654	22.4911	23.8767
Q9HB90	RRAGC			1.46332	0.03441	1.34938	2.54803	Ras-related GTP-binding protein C	Q9HB90	Q9HB90	1	10	10	4	1898900000	22.6547	24.1544	25.6158	26.214	24.8619	24.3678	25.8877	27.8982	25.6433	25.2635	26.6717	25.4214	25.6312	26.3089	27.1231	28.5531	28.0453	25.2158	25.5656	26.4801
Q99836	MYD88			0.645147	0.226388	1.346	2.54206	Myeloid differentiation primary response protein MyD88	Q99836-5;Q99836;Q99836-6;Q99836-2	Q99836-5;Q99836;Q99836-6;Q99836-2	4	4	4	4	936440000	19.8262	25.8967	26.4895	21.5591	22.1244	22.2304	23.0635	24.2325	25.0766	26.1142	23.5886	22.8173	21.3386	21.8975	26.2466	27.8282	28.1774	22.5689	21.9836	24.6048
P04732	MT1E			0.606327	0.247556	1.33216	2.5178	Metallothionein-1E	P04732;Q93083;P04732-2	P04732;Q93083	3	6	4	2	1383600000	21.0434	21.8311	24.5789	27.6436	23.5381	25.5374	22.9572	24.5909	23.1842	21.3547	27.6392	22.292	26.3332	27.1609	25.2906	28.3562	26.1221	27.0478	21.2423	22.3874
Q9HD40	SEPSECS			1.42118	0.0379154	1.32951	2.51317	O-phosphoseryl-tRNA(Sec) selenium transferase	Q9HD40;Q9HD40-3;Q9HD40-2	Q9HD40;Q9HD40-3	3	6	6	6	378680000	24.4265	21.045	22.7065	21.6957	22.6529	20.7913	24.4116	25.2017	24.6237	24.2765	22.5324	22.5715	23.8285	26.3201	23.9356	24.0377	24.5237	24.0273	24.1416	24.2702
P83881	RPL36A			0.993221	0.101573	1.32762	2.50988	60S ribosomal protein L36a	P83881	P83881	1	17	3	3	1765100000	22.0813	25.8986	23.1042	25.6582	22.8851	25.3733	27.336	26.33	23.4975	27.5637	25.4118	27.4545	24.5207	26.7999	27.4889	27.2973	27.0386	23.9958	26.178	26.6336
Q14767	LTBP2			0.850282	0.141162	1.32636	2.50769	Latent-transforming growth factor beta-binding protein 2	Q14767	Q14767	1	78	78	77	279000000000	33.955	33.5587	34.945	33.5109	33.9767	33.1226	30.2526	30.3093	30.353	31.7373	30.6995	28.7349	32.1222	34.9386	32.5007	34.8856	35.131	33.924	31.3628	31.2298
Q96SI9	STRBP			0.660638	0.218455	1.31627	2.49021	Spermatid perinuclear RNA-binding protein	Q96SI9;Q96SI9-2	Q96SI9;Q96SI9-2	2	8	2	2	1070400000	22.9993	26.5411	21.5331	25.6055	21.4728	22.4146	25.3343	24.8038	24.6623	21.081	26.7275	27.6203	21.2675	24.4229	27.7275	24.4437	21.8065	26.7499	25.9427	26.1546
O94989	ARHGEF15			0.529764	0.295282	1.31203	2.48291	Rho guanine nucleotide exchange factor 15	O94989	O94989	1	5	5	5	4532200000	21.4682	20.9652	21.2963	20.3801	23.0073	20.7125	22.1171	23.3508	22.8201	21.7275	21.9492	24.1084	21.1283	18.9458	23.3988	21.133	20.2242	22.7126	31.7624	24.4858
Q9HCE9	ANO8			0.922152	0.119632	1.31086	2.4809	Anoctamin-8	Q9HCE9;Q9HCE9-2	Q9HCE9;Q9HCE9-2	2	3	3	3	597970000	22.8718	21.5253	25.0445	22.2053	23.4293	24.5892	24.2574	25.0401	24.1398	25.3894	23.5556	22.9251	22.0905	20.6873	26.2348	26.363	26.9821	22.4619	25.5866	26.2021
Q92615	LARP4B			1.06377	0.0863433	1.30111	2.46418	La-related protein 4B	Q92615	Q92615	1	6	5	5	853340000	25.3292	24.8937	24.76	22.4757	20.6684	26.2337	25.1531	24.8858	24.8034	22.0624	22.3184	26.755	25.4172	26.2991	25.1614	25.8549	25.5375	24.3218	25.8307	26.1248
Q9H7Z6	KAT8			0.745658	0.179615	1.29896	2.46051	Histone acetyltransferase KAT8	Q9H7Z6;Q9H7Z6-2	Q9H7Z6;Q9H7Z6-2	2	7	7	7	372360000	22.6427	19.9756	25.3588	21.1791	23.5351	21.4507	25.3041	24.3305	24.5046	22.7592	25.1062	20.7287	18.9441	24.4211	25.9183	25.7074	25.0228	22.045	22.5501	22.7154
O14521	SDHD			0.943456	0.113905	1.29858	2.45986	Succinate dehydrogenase [ubiquinone] cytochrome b small subunit, mitochondrial	O14521-2;O14521;O14521-4	O14521-2;O14521	3	4	4	4	3929500000	26.5145	27.1474	27.8088	26.422	27.3705	26.5034	25.1152	28.701	26.9776	24.5428	25.319	24.3852	24.6846	28.1447	29.2909	28.4009	29.5741	26.4782	23.2592	27.8223
Q08431	MFGE8			0.931579	0.117063	1.29717	2.45746	Lactadherin	Q08431;Q08431-3;Q08431-2	Q08431;Q08431-3;Q08431-2	3	26	26	26	35608000000	30.9845	30.529	32.4204	28.2352	31.073	30.1983	29.1789	28.8917	29.0585	29.3769	25.5787	27.6636	29.1523	32.2949	28.5839	31.7902	32.4074	30.9736	28.8456	30.0605
Q969S9	GFM2			0.964758	0.108453	1.2955	2.45462	Ribosome-releasing factor 2, mitochondrial	Q969S9;Q969S9-3;Q969S9-2;Q969S9-4;Q969S9-5	Q969S9;Q969S9-3;Q969S9-2;Q969S9-4;Q969S9-5	5	31	31	31	27256000000	28.1571	27.6874	27.6309	26.3146	29.4744	27.6798	28.8803	28.8626	29.0922	27.869	27.7204	30.5794	28.0701	32.561	27.8988	27.5837	32.9008	27.0882	30.5078	28.6918
Q969Q5	RAB24			0.884292	0.130529	1.28723	2.44058	Ras-related protein Rab-24	Q969Q5	Q969Q5	1	10	10	10	917710000	21.8463	22.6608	21.4	23.2346	24.8495	23.5743	23.7247	27.995	26.7996	23.0916	23.7125	21.704	24.9652	25.264	23.3851	25.9957	27.1186	25.0156	24.1575	24.7591
Q63HN8	RNF213			0.632925	0.232849	1.28212	2.43196	E3 ubiquitin-protein ligase RNF213	Q63HN8;Q63HN8-4;Q63HN8-5	Q63HN8;Q63HN8-4	3	9	8	8	4820000000	23.4065	21.7369	22.8652	22.013	23.1454	23.5813	21.9609	24.5545	23.814	23.1376	21.9667	23.5562	21.5871	22.8454	32.1968	22.0759	22.7533	23.7639	23.3994	22.0384
Q9UBS8	RNF14			1.24046	0.0574835	1.28144	2.43082	E3 ubiquitin-protein ligase RNF14	Q9UBS8;Q9UBS8-2	Q9UBS8;Q9UBS8-2	2	13	13	13	1381700000	23.3979	24.9582	25.9086	26.0494	26.8002	25.2414	23.7504	27.5849	25.8133	22.9869	26.232	23.3202	23.3283	27.2258	26.4024	26.4961	26.8332	26.6474	24.445	26.1203
Q9H246	C1orf21			0.967711	0.107718	1.28132	2.43061	Uncharacterized protein C1orf21	Q9H246	Q9H246	1	5	5	5	405400000	22.1185	22.7307	23.981	24.7656	24.2053	21.4791	22.3219	22.0893	21.136	20.8599	25.9192	25.7444	22.3666	25.6805	21.7599	24.0763	25.0343	25.2772	25.3973	23.13
Q16619	CTF1			1.65542	0.0221097	1.28017	2.42868	Cardiotrophin-1	Q16619-2;Q16619	Q16619-2;Q16619	2	6	6	6	1773700000	25.9266	24.7229	26.2022	25.7635	26.6474	25.1426	26.4046	25.1745	27.5712	26.1395	22.14	25.6553	25.0463	26.9576	25.9968	27.7039	27.0096	26.8058	26.6283	26.9175
P42574	CASP3			1.03099	0.0931126	1.27264	2.41604	Caspase-3	P42574	P42574	1	8	8	8	981270000	24.7574	23.435	25.5536	25.7511	25.1445	24.5177	24.376	24.8574	25.5381	24.8158	25.6422	21.5327	22.2729	26.9111	24.6443	27.29	25.9893	27.3525	22.0263	26.0303
P62891	RPL39			0.528236	0.296322	1.26902	2.40998	60S ribosomal protein L39	P62891;Q59GN2	P62891;Q59GN2	2	3	3	3	909790000	25.4268	25.0217	24.084	23.0957	22.6968	24.6835	22.8822	27.0316	17.6525	23.0064	18.4603	27.1865	26.8842	22.4477	25.5922	25.2161	25.6942	24.6979	25.3554	25.786
O15116	LSM1			1.32638	0.0471653	1.25979	2.39461	U6 snRNA-associated Sm-like protein LSm1	O15116	O15116	1	8	8	8	1666500000	24.498	26.5675	26.1693	23.1447	22.1745	25.3177	26.3516	25.1618	26.8154	27.3697	24.8642	25.4774	26.0744	27.4214	26.122	27.2084	27.4114	25.8149	26.1765	26.3489
P39210	MPV17			1.10334	0.0788245	1.25245	2.38245	Protein Mpv17	P39210	P39210	1	10	10	10	2733200000	26.3455	26.7967	27.5491	22.4636	25.2921	23.8452	27.0817	27.3802	26.9488	27.5304	25.2001	25.0431	26.8754	27.0751	28.6249	27.0288	27.7293	25.0396	27.8538	27.6052
Q9BYF1	ACE2			0.766979	0.17101	1.25183	2.38144	Angiotensin-converting enzyme 2	Q9BYF1;Q9BYF1-2	Q9BYF1;Q9BYF1-2	2	5	5	5	439490000	23.1221	22.7196	24.6469	21.6287	22.5295	20.2659	23.9076	22.1288	22.248	22.3073	21.2752	26.322	21.5077	27.4717	20.693	26.0144	24.7986	21.822	23.31	23.2889
P13984	GTF2F2			1.01202	0.0972702	1.25005	2.3785	General transcription factor IIF subunit 2	P13984	P13984	1	12	12	12	1153900000	25.7992	21.4537	26.5175	22.6185	24.6123	21.9697	25.309	26.3473	25.9631	24.3171	24.4411	26.3104	25.6329	27.3056	26.1778	27.1056	25.4329	25.7441	25.788	24.1997
P49069	CAMLG			1.30963	0.0490201	1.2379	2.35855	Calcium signal-modulating cyclophilin ligand	P49069	P49069	1	5	5	5	1228000000	25.1022	24.6624	26.0414	23.3241	23.5779	25.2969	25.8607	24.8811	25.6481	26.8696	26.0917	25.4562	21.6772	26.9439	27.0968	25.9395	27.3066	25.7475	25.1802	25.1762
P42338	PIK3CB			0.898553	0.126313	1.2378	2.35838	Phosphatidylinositol 4,5-bisphosphate 3-kinase catalytic subunit beta isoform	P42338	P42338	1	5	5	5	6168600000	28.109	24.0544	29.1668	26.2251	26.6827	27.7767	28.3024	27.9191	23.3885	28.4181	25.8635	27.4498	28.0489	29.6378	29.487	29.5099	28.9457	26.2188	26.7466	27.337
Q8NHG8	ZNRF2			0.964098	0.108618	1.23455	2.35308	E3 ubiquitin-protein ligase ZNRF2	Q8NHG8;Q8ND25;Q8ND25-2	Q8NHG8	3	4	4	4	854720000	25.4779	23.7651	23.7182	25.9304	26.0804	25.0646	24.4076	20.6234	23.7707	20.7977	26.1048	25.0224	25.468	24.6982	24.3715	26.6398	25.679	25.8039	26.4032	25.3247
P63272	SUPT4H1			1.46446	0.0343195	1.23426	2.3526	Transcription elongation factor SPT4	P63272	P63272	1	5	5	5	883610000	22.1357	24.8378	26.4201	25.285	23.9891	24.9869	23.6568	23.6324	22.5098	24.3437	26.0396	25.9117	25.1414	24.5417	25.5962	26.4235	26.0183	26.3517	25.1167	26.302
Q8N128	FAM177A1			1.88383	0.0130667	1.23346	2.3513	Protein FAM177A1	Q8N128;Q8N128-2	Q8N128;Q8N128-2	2	6	6	6	1398200000	25.164	25.1055	26.3962	23.3164	25.3126	25.7334	25.6002	26.5509	24.9912	26.4278	24.5407	23.6275	25.6586	27.5384	25.8575	26.8492	27.6086	25.4459	25.7335	26.4454
Q6GYQ0	RALGAPA1			0.695894	0.201421	1.22816	2.34269	Ral GTPase-activating protein subunit alpha-1	Q6GYQ0-6;Q6GYQ0;Q6GYQ0-2;Q6GYQ0-4;Q6GYQ0-7;Q6GYQ0-5;Q6GYQ0-3	Q6GYQ0-6;Q6GYQ0;Q6GYQ0-2;Q6GYQ0-4;Q6GYQ0-7;Q6GYQ0-5;Q6GYQ0-3	7	4	4	4	1051300000	22.9072	21.7701	24.23	22.5424	22.3137	23.9311	27.1231	25.888	27.8604	26.6131	22.0838	22.7915	21.9419	26.2527	22.0024	26.7285	26.1269	25.2655	24.878	25.3413
Q96CW6	SLC7A6OS			1.62694	0.0236081	1.22498	2.33753	Probable RNA polymerase II nuclear localization protein SLC7A6OS	Q96CW6	Q96CW6	1	4	4	4	154060000	21.5621	22.6898	22.2637	22.6595	24.0713	22.9515	22.5808	21.9475	20.088	21.4154	21.691	24.557	22.8451	23.441	23.5017	24.8425	22.81	22.476	23.9796	24.3902
Q8WYP5	AHCTF1			0.885681	0.130112	1.22392	2.33581	Protein ELYS	Q8WYP5;Q8WYP5-2;Q8WYP5-3	Q8WYP5;Q8WYP5-2;Q8WYP5-3	3	8	8	8	344440000	21.4855	21.734	25.1076	24.075	23.1543	22.0207	25.2308	22.3154	23.9346	24.437	21.8141	21.1584	21.3686	26.2615	24.5308	25.7586	25.3656	22.2072	23.8301	20.9871
A4D0S4	LAMB4			0.528336	0.296254	1.22371	2.33547	Laminin subunit beta-4	A4D0S4;A4D0S4-3;A4D0S4-2	A4D0S4;A4D0S4-3	3	6	6	6	9794900000	22.9487	21.0247	29.5928	30.7341	29.1995	26.307	29.4942	24.9397	28.1429	28.385	29.1971	27.5811	29.0054	28.6806	27.1743	28.5836	30.4117	27.6515	28.3916	29.6623
Q9HAN9	NMNAT1			1.00397	0.0990898	1.21049	2.31417	Nicotinamide/nicotinic acid mononucleotide adenylyltransferase 1	Q9HAN9	Q9HAN9	1	5	5	5	596290000	22.2254	23.6648	25.306	24.1265	22.087	21.5919	25.4572	25.7989	25.871	24.4984	21.0847	23.9698	23.7318	25.7492	22.5294	25.7949	24.8853	24.9187	25.4746	25.7284
Q96B97	SH3KBP1			1.66529	0.0216128	1.20723	2.30895	SH3 domain-containing kinase-binding protein 1	Q96B97;Q96B97-3	Q96B97;Q96B97-3	2	28	28	1	36528000000	30.1228	31.0988	29.4961	29.6738	30.5828	30.8449	29.6303	30.2489	29.5328	28.9867	29.4201	30.15	29.1691	31.8581	32.7234	28.5744	32.1578	31.9962	29.5816	30.9975
O43426	SYNJ1			0.602405	0.249801	1.20616	2.30723	Synaptojanin-1	O43426-4;O43426-2;O43426;O43426-5	O43426-4;O43426-2;O43426	4	19	19	19	3520800000	28.6589	25.0269	26.9244	25.5057	21.4178	21.535	27.6084	27.9712	27.819	27.3044	25.7773	27.1168	26.0082	29.108	28.3682	28.1795	28.327	27.0205	23.5511	26.2518
Q14320	FAM50A			1.11489	0.0767562	1.2002	2.29772	Protein FAM50A	Q14320;Q9Y247	Q14320	2	16	16	16	12291000000	26.7065	27.3441	28.6505	27.4011	32.4788	28.2487	27.819	27.1263	26.4744	27.2083	26.0676	26.8071	27.5278	29.0368	29.3962	29.6127	29.2733	28.888	28.1522	27.8132
Q9UHI8	ADAMTS1			0.663252	0.217144	1.19858	2.29513	A disintegrin and metalloproteinase with thrombospondin motifs 1	Q9UHI8	Q9UHI8	1	10	10	10	975670000	25.5193	20.6456	25.6473	23.8558	21.8573	24.0088	24.812	22.538	23.7579	25.8702	25.325	22.8325	23.4403	28.1664	21.7171	28.3175	26.1195	25.1628	23.0145	22.8746
Q14166	TTLL12			1.22122	0.0600863	1.19828	2.29465	Tubulin--tyrosine ligase-like protein 12	Q14166	Q14166	1	13	13	13	4508700000	26.7026	24.2514	28.695	26.3094	24.7295	26.2553	28.0808	28.0679	28.1322	27.2577	25.3867	26.6126	27.8474	28.3369	28.2645	28.3192	28.5473	27.0191	26.2748	29.1874
O15226	NKRF			0.838376	0.145085	1.19816	2.29446	NF-kappa-B-repressing factor	O15226;O15226-2	O15226;O15226-2	2	3	3	3	2396100000	21.5465	22.8702	25.3965	28.1184	28.2717	25.8026	25.162	26.7592	24.4011	25.7543	26.5758	28.0928	25.2649	26.2921	26.381	26.6689	26.3162	27.4084	26.9427	28.2326
P98196	ATP11A			0.739788	0.182059	1.19719	2.29293	Probable phospholipid-transporting ATPase IH	P98196	P98196	1	8	8	8	2723100000	21.8045	25.2844	26.1602	25.7864	28.7109	24.8399	26.1721	26.2083	26.1675	27.3467	26.4359	27.7964	21.847	24.2225	25.7718	27.8883	27.1365	28.244	27.7505	27.5145
P28827	PTPRM			1.21035	0.0616103	1.19578	2.29069	Receptor-type tyrosine-protein phosphatase mu	P28827;P28827-2;O14522-1	P28827;P28827-2	3	24	24	22	11387000000	31.098	27.0628	28.6374	27.4745	27.2258	27.3256	31.0384	27.9129	28.0471	28.1182	26.4963	26.3574	27.6142	30.4083	28.3146	29.6784	29.0074	28.98	29.5123	28.6895
Q8IWU6	SULF1			0.796445	0.159792	1.19404	2.28793	Extracellular sulfatase Sulf-1	Q8IWU6	Q8IWU6	1	11	11	11	1034400000	22.7855	21.8645	23.3647	21.0891	22.4863	24.1293	23.0913	24.8147	23.51	22.2324	25.3133	23.9091	25.5853	27.0334	25.7648	27.0317	24.3651	21.0765	21.9664	24.9072
P49747	COMP			0.483289	0.328633	1.19236	2.28527	Cartilage oligomeric matrix protein	P49747;P49747-2	P49747;P49747-2	2	54	49	40	62135000000	32.1115	29.9355	31.8994	31.4384	30.7578	30.325	27.6413	27.2148	26.6095	28.0274	27.2086	26.5092	27.4487	33.1784	27.9865	32.5756	33.5531	31.2576	27.4437	25.42
Q5TBA9	FRY			1.96633	0.0108061	1.19235	2.28525	Protein furry homolog	Q5TBA9	Q5TBA9	1	23	23	22	2412000000	26.3413	26.9762	26.4475	24.5595	24.6448	25.3007	27.7364	27.1998	26.5755	26.7125	24.9315	25.6197	26.5485	27.7228	27.3467	26.7404	27.3379	26.9096	26.7799	28.3674
Q5T7V8	GORAB			0.750478	0.177632	1.18855	2.27923	RAB6-interacting golgin	Q5T7V8;Q5T7V8-3;Q5T7V8-4;Q5T7V8-2	Q5T7V8;Q5T7V8-3;Q5T7V8-4	4	4	4	4	560870000	22.7478	21.9092	22.9773	22.0341	21.8492	20.8946	22.6364	20.6893	21.7073	23.9696	23.8334	22.0331	22.7653	28.9661	20.7814	22.0988	23.5019	24.4703	20.8624	23.8178
Q14192	FHL2			1.36578	0.0430743	1.18779	2.27803	Four and a half LIM domains protein 2	Q14192;Q14192-2	Q14192	2	54	54	54	1070000000000	34.3528	33.5235	35.0678	33.3262	32.8763	32.315	36.1068	35.6377	35.8876	36.2876	35.7415	35.7159	35.4259	34.6805	36.456	36.0962	35.6816	36.4117	36.5433	35.9723
Q8WWH5	TRUB1			1.13128	0.0739133	1.18565	2.27466	Probable tRNA pseudouridine synthase 1	Q8WWH5	Q8WWH5	1	8	8	8	894040000	21.7059	24.8622	26.7552	23.2879	25.6216	23.3406	24.9316	24.2859	25.6107	24.8596	22.6416	24.1489	24.8714	24.614	27.4436	24.4503	25.4956	26.9914	25.801	24.1546
Q13459	MYO9B			0.445852	0.358218	1.18159	2.26827	Unconventional myosin-IXb	Q13459;Q13459-2	Q13459;Q13459-2	2	17	17	17	4908600000	23.3875	21.6683	25.374	29.445	27.4611	27.8886	25.7067	25.9781	24.3434	24.8267	21.3807	26.7774	27.0264	24.7321	24.5888	30.8496	22.1842	25.6645	28.7208	29.904
Q9UNL2	SSR3			1.17982	0.0660972	1.17956	2.26508	Translocon-associated protein subunit gamma	Q9UNL2;Q9UNL2-2	Q9UNL2;Q9UNL2-2	2	7	7	7	295790000	20.8943	21.7032	24.4485	21.2335	20.9788	22.3249	24.5046	22.0632	22.8264	23.3923	22.573	22.3366	25.0903	24.0205	21.967	24.546	25.0381	22.7914	23.7575	24.643
Q9BXN1	ASPN			0.662429	0.217556	1.17779	2.2623	Asporin	Q9BXN1	Q9BXN1	1	33	33	33	29197000000	29.5277	30.0124	29.5716	33.2336	29.4349	30.7784	26.1382	26.441	27.4103	27.5229	28.8879	26.2963	27.3732	30.4735	27.2793	32.211	30.771	31.0063	29.1748	27.9746
Q02045	MYL5			0.91186	0.122501	1.16898	2.24853	Myosin light chain 5	Q02045;Q02045-2	Q02045;Q02045-2	2	4	4	4	55349000000	30.7416	31.9916	29.1198	30.4799	32.7472	33.177	29.5544	28.9751	31.5943	27.3561	28.6198	29.4706	29.38	29.4786	30.6282	32.3525	32.1383	32.4285	31.6612	31.2226
Q15025	TNIP1			0.841482	0.144052	1.16492	2.24221	TNFAIP3-interacting protein 1	Q15025;Q15025-7;Q15025-8;Q15025-5;Q15025-6;Q15025-4;Q15025-2;Q15025-3	Q15025;Q15025-7;Q15025-8;Q15025-5;Q15025-6;Q15025-4;Q15025-2;Q15025-3	8	6	6	6	498060000	22.066	23.0622	25.8002	22.6241	23.5225	21.0879	22.3494	22.8909	25.2298	23.3843	25.4133	23.8552	22.6877	22.492	21.9006	25.8993	26.466	24.0384	23.8347	27.2014
Q8WXH0	SYNE2			0.562028	0.27414	1.16478	2.242	Nesprin-2	Q8WXH0;Q8WXH0-2;Q8WXH0-7;Q8WXH0-13;Q8WXH0-4;Q8WXH0-10;Q8WXH0-12;Q8WXH0-5;Q8WXH0-6;Q8WXH0-11;Q8WXH0-9;Q8WXH0-8	Q8WXH0;Q8WXH0-2	12	72	69	60	74289000000	33.55	29.2996	29.1225	28.145	27.6844	29.1994	28.0054	33.4457	29.1309	32.0308	33.1491	28.5198	28.1787	33.1605	28.6692	33.0231	32.8633	29.1254	32.2915	28.7305
Q99543	DNAJC2			1.17812	0.0663558	1.16384	2.24053	DnaJ homolog subfamily C member 2	Q99543;Q99543-2	Q99543;Q99543-2	2	7	7	7	668450000	23.8815	22.4617	23.7719	21.7015	26.0484	22.8781	23.6944	23.182	25.2937	23.7908	23.734	23.507	25.7888	25.6087	23.31	24.1781	24.5653	25.3701	27.4049	24.4896
O75061	DNAJC6			0.521111	0.301224	1.16233	2.23818	Putative tyrosine-protein phosphatase auxilin	O75061-2;O75061	O75061-2;O75061	2	5	5	1	3803400000	25.4285	24.5347	22.9723	29.9846	29.7246	24.4938	24.2665	25.1071	23.5024	25.4126	27.1025	26.2095	23.0888	23.3284	28.0557	27.7359	29.3195	25.0579	24.1104	29.2051
O75648	TRMU			1.08532	0.0821644	1.16085	2.23589	Mitochondrial tRNA-specific 2-thiouridylase 1	O75648;O75648-2;O75648-3;O75648-4;O75648-5	O75648;O75648-2;O75648-3;O75648-4	5	7	7	7	5394300000	23.9909	27.8577	28.1725	25.2537	27.8133	26.4909	29.2995	26.7328	25.5883	26.0563	27.0879	29.5331	26.7913	28.2345	29.0025	27.0458	27.6465	28.6202	28.5828	27.815
Q9BXJ4	C1QTNF3			0.635456	0.231496	1.15979	2.23425	Complement C1q tumor necrosis factor-related protein 3	Q9BXJ4-3;Q9BXJ4;Q9BXJ4-2	Q9BXJ4-3;Q9BXJ4;Q9BXJ4-2	3	3	3	3	221800000	24.1596	22.5164	22.0161	20.3725	26.086	22.9365	24.3797	20.5453	19.8897	19.2132	21.6488	21.7256	20.4124	26.2444	24.5062	23.4953	23.8943	21.668	21.9991	20.2584
Q86T03	TMEM55B			0.555878	0.278049	1.15758	2.23083	Type 1 phosphatidylinositol 4,5-bisphosphate 4-phosphatase	Q86T03-2;Q86T03	Q86T03-2;Q86T03	2	4	3	3	695750000	22.9342	24.9307	22.6668	24.4483	24.4902	25.1107	24.8267	26.3068	25.1252	25.6017	19.6748	21.389	19.6774	25.3173	26.62	26.5745	25.9527	24.9272	20.2011	23.9162
Q9H0L4	CSTF2T			1.60654	0.0247434	1.15342	2.2244	Cleavage stimulation factor subunit 2 tau variant	Q9H0L4	Q9H0L4	1	13	5	5	1324800000	24.6092	24.3371	26.1739	27.5908	26.2415	25.7321	24.1433	24.9833	24.4564	26.0885	25.9511	23.3551	24.7293	27.175	26.3945	26.2894	26.2983	27.284	25.9252	25.5337
Q92995	USP13			1.58076	0.0262566	1.15248	2.22296	Ubiquitin carboxyl-terminal hydrolase 13	Q92995;Q92995-2	Q92995;Q92995-2	2	10	9	9	1483700000	24.8295	23.7733	26.1949	23.9935	25.3155	24.8234	25.9657	26.1826	24.8477	26.6722	24.916	25.1143	26.3927	26.3943	24.0112	25.9752	27.0981	27.1665	27.4549	27.1325
Q9GZM5	YIPF3			0.872145	0.134232	1.15224	2.22259	Protein YIPF3	Q9GZM5	Q9GZM5	1	3	3	3	366430000	23.9624	22.0524	24.146	20.7888	23.9068	22.9461	23.1096	24.026	24.1375	23.693	20.4102	20.399	25.3167	25.6723	25.5273	22.7933	25.0711	24.9151	21.8643	23.1656
Q9UPN3	MACF1			0.806028	0.156305	1.14446	2.21063	Microtubule-actin cross-linking factor 1, isoforms 1/2/3/5	Q9UPN3;Q9UPN3-4	Q9UPN3;Q9UPN3-4	2	240	239	1	283000000000	34.3459	30.2264	34.786	30.924	30.8016	33.5111	33.829	30.9928	32.3677	34.547	30.2396	33.435	32.6372	34.2209	35.1214	35.1771	34.8996	31.9571	32.6315	31.5808
Q12983	BNIP3			1.95206	0.0111671	1.13593	2.1976	BCL2/adenovirus E1B 19 kDa protein-interacting protein 3	Q12983	Q12983	1	7	7	7	1724600000	26.2744	26.8741	24.4459	24.64	26.874	26.0798	24.785	25.4845	26.2299	25.2182	25.757	25.0017	25.6607	25.2902	27.7419	26.0001	26.3096	26.844	27.7784	27.4702
Q629K1	TRIQK			1.00572	0.0986919	1.13197	2.19159	Triple QxxK/R motif-containing protein	Q629K1	Q629K1	1	3	3	3	620730000	24.6012	21.8662	25.5555	23.3436	23.2321	22.4224	25.6369	25.0184	25.1924	25.5567	25.5193	21.3205	22.6009	25.52	25.359	25.9437	25.9357	23.524	24.3223	25.247
P46934	NEDD4			1.15469	0.0700336	1.12909	2.1872	E3 ubiquitin-protein ligase NEDD4	P46934-4;P46934;P46934-2;P46934-3	P46934-4;P46934;P46934-2;P46934-3	4	11	8	8	865570000	26.4214	24.073	24.0324	26.5195	23.4781	23.3744	21.8186	24.5458	25.1532	23.2732	26.7285	24.3815	24.89	25.735	25.847	25.484	26.845	24.4721	26.063	25.0596
P29323	EPHB2			0.361435	0.435076	1.12814	2.18576	Ephrin type-B receptor 2	P29323;P29323-2;P29323-3;P54762;Q9UF33;Q9UF33-2;Q9UF33-3;P54762-5;Q06187-2	P29323;P29323-2;P29323-3	9	5	4	3	8036900000	21.1477	28.0565	22.2982	28.4947	25.5682	30.3609	23.7735	22.8522	26.0029	27.6552	25.2101	29.4052	30.8625	21.5172	29.1414	27.9764	27.3775	27.6328	29.4912	28.7462
P52298	NCBP2			0.591121	0.256377	1.12119	2.17526	Nuclear cap-binding protein subunit 2	P52298;P52298-3	P52298;P52298-3	2	3	3	3	1782500000	23.4544	22.1001	24.9708	21.5196	23.181	22.7996	26.5063	24.2763	26.3592	25.5868	22.1611	24.0213	21.9657	22.743	24.1798	30.4343	23.549	23.2207	24.7957	25.2576
Q02127	DHODH			2.05606	0.00878892	1.12077	2.17463	Dihydroorotate dehydrogenase (quinone), mitochondrial	Q02127	Q02127	1	23	23	23	10354000000	28.8552	28.4671	29.2426	28.2131	28.4768	27.1675	29.2067	27.9477	28.2316	29.2976	26.6464	28.6846	26.7227	29.2452	29.6128	29.247	29.4116	29.1846	30.4141	28.4314
Q9H3K2	GHITM			1.72174	0.0189783	1.11341	2.16357	Growth hormone-inducible transmembrane protein	Q9H3K2	Q9H3K2	1	8	8	8	2937300000	26.6974	27.0882	27.4891	26.72	25.2232	26.3192	26.8489	28.0049	27.5535	27.0664	25.3479	24.3437	25.217	27.6699	27.8623	27.3592	27.5188	27.1213	27.2759	28.1739
O43236	2017-09-04			0.950143	0.112165	1.11218	2.16172	Septin-4	O43236;O43236-2;O43236-3;O43236-4;O43236-5;O43236-6;Q8WYJ6-2	O43236;O43236-2;O43236-3;O43236-4;O43236-5	7	10	8	7	1300800000	26.3538	22.5507	26.3192	22.4838	25.0637	24.2404	26.7554	26.4249	25.5161	26.7302	24.0506	26.3698	22.4504	26.1706	26.7207	26.4645	26.1349	24.842	26.2949	26.324
Q13206	DDX10			0.550927	0.281237	1.10379	2.14918	Probable ATP-dependent RNA helicase DDX10	Q13206	Q13206	1	3	3	3	1228500000	21.7896	24.7964	22.5771	26.0969	23.4781	25.2718	20.826	24.5309	21.517	21.521	26.346	28.7169	24.7824	25.2028	25.2142	25.7269	21.5987	26.6835	25.8848	25.5503
P52434	POLR2H			0.390299	0.4071	1.10313	2.1482	DNA-directed RNA polymerases I, II, and III subunit RPABC3	P52434;P52434-2;P52434-4;P52434-3;P52434-5	P52434;P52434-2;P52434-4	5	7	7	7	1730100000	24.8295	27.9004	24.2036	17.6525	27.9569	20.4383	28.2083	24.1249	24.7854	22.5747	24.0762	25.5101	22.8279	24.3604	22.1588	24.1339	23.9327	27.9258	26.9679	27.9056
O95428	PAPLN			0.743914	0.180337	1.09991	2.14342	Papilin	O95428;O95428-6;O95428-5;O95428-2;O95428-4	O95428;O95428-6;O95428-5;O95428-2;O95428-4	5	7	7	7	359650000	23.3738	21.7812	24.2361	25.6892	20.8129	21.6771	22.3798	20.6372	22.4149	23.7136	25.8828	22.2102	23.6541	24.0029	22.5796	26.3758	25.9433	24.8645	22.578	22.0661
Q9NUT2	ABCB8			1.7665	0.01712	1.09818	2.14084	ATP-binding cassette sub-family B member 8, mitochondrial	Q9NUT2;Q9NUT2-5;Q9NUT2-4;Q9NUT2-2;Q9NUT2-3	Q9NUT2;Q9NUT2-5;Q9NUT2-4;Q9NUT2-2;Q9NUT2-3	5	22	22	20	4863400000	26.449	25.5372	27.4241	27.7714	27.7962	26.2258	28.2765	27.9904	26.2449	25.9056	28.3816	28.2274	26.5517	27.7336	28.6165	27.4159	28.3632	28.1046	29.2406	28.1724
P61018	RAB4B			0.876952	0.132754	1.09692	2.13898	Ras-related protein Rab-4B	P61018;P61018-2	P61018;P61018-2	2	6	6	6	674360000	25.0803	23.9764	24.5274	22.0013	24.9907	22.1763	24.3647	26.4325	25.914	25.062	22.4501	21.3659	22.632	26.4456	24.1036	26.0098	25.6827	24.6812	23.1189	25.084
Q6P2H3	CEP85			1.48639	0.0326296	1.09576	2.13725	Centrosomal protein of 85 kDa	Q6P2H3;Q6P2H3-4;Q6P2H3-2;Q6P2H3-3	Q6P2H3;Q6P2H3-4;Q6P2H3-2;Q6P2H3-3	4	6	6	6	226190000	22.5393	23.7137	23.1517	22.2924	23.745	22.8197	23.5741	23.3607	21.4758	23.5607	21.4168	22.9623	22.0788	23.1025	23.5247	23.6652	22.4282	25.0102	23.3569	26.3395
P11137	MAP2			1.35687	0.0439677	1.09409	2.13478	Microtubule-associated protein 2	P11137;P11137-3;P11137-2	P11137;P11137-3;P11137-2	3	26	26	9	3998000000	26.0028	25.2933	27.5581	27.742	26.3236	26.4474	26.3035	26.197	26.3637	27.118	25.6775	27.3525	27.1466	29.5332	27.2442	28.8893	29.1608	26.7047	26.7724	25.4065
Q96AD5	PNPLA2			0.754785	0.175879	1.09251	2.13245	Patatin-like phospholipase domain-containing protein 2	Q96AD5;Q96AD5-2	Q96AD5	2	5	5	5	353430000	21.9791	23.5379	24.2019	21.5342	23.5768	22.0881	21.598	25.6367	23.8965	21.9394	22.1753	24.4771	20.599	24.5302	23.2711	23.4002	24.5985	20.1633	25.2773	26.4592
Q13480	GAB1			0.807318	0.155841	1.09134	2.13072	GRB2-associated-binding protein 1	Q13480-2;Q13480	Q13480-2;Q13480	2	13	13	13	1327600000	25.2765	24.2441	26.0551	20.6147	23.4215	23.1843	26.0469	25.3801	26.251	26.4964	24.6268	26.3121	25.4659	27.8176	26.2171	25.6395	26.3357	24.9798	27.028	23.7469
O14730	RIOK3			1.37733	0.0419444	1.08888	2.1271	Serine/threonine-protein kinase RIO3	O14730;O14730-2	O14730;O14730-2	2	6	6	6	195790000	23.8383	21.841	24.1189	22.9333	23.8434	22.4592	23.9433	23.9385	21.771	22.6255	22.6556	20.9655	20.1813	23.9909	24.3296	22.9982	24.3829	23.4139	23.7933	23.6214
Q14956	GPNMB			0.904126	0.124702	1.08205	2.11705	Transmembrane glycoprotein NMB	Q14956;Q14956-2	Q14956;Q14956-2	2	7	7	7	8450600000	28.7351	28.6483	28.4445	24.4327	28.1905	28.5153	28.8816	28.5082	27.5929	27.1192	24.4747	28.1754	29.2031	30.2441	28.8772	29.3057	29.5124	26.7795	29.1607	28.0371
Q96AT1	KIAA1143			0.926562	0.118424	1.07894	2.11248	Uncharacterized protein KIAA1143	Q96AT1	Q96AT1	1	4	4	4	605570000	25.628	23.6791	22.7573	23.0348	24.4629	20.141	25.3025	23.2783	25.5817	24.2433	25.3236	25.2766	23.2192	25.5973	24.296	26.0302	24.1041	26.355	25.421	23.7103
Q9BZF1	OSBPL8			0.713115	0.193591	1.07854	2.1119	Oxysterol-binding protein-related protein 8	Q9BZF1;Q9BZF1-3;Q9BZF1-2	Q9BZF1;Q9BZF1-3;Q9BZF1-2	3	6	6	6	462850000	24.8239	23.2776	25.1685	20.8046	22.256	22.611	25.4486	25.0377	23.8776	24.8208	22.5585	21.3399	20.3582	27.1956	24.2614	25.1468	24.8914	23.5117	22.7902	22.5742
Q5T6F2	UBAP2			1.72221	0.0189578	1.07379	2.10496	Ubiquitin-associated protein 2	Q5T6F2;Q5T6F2-2	Q5T6F2	2	4	4	4	580930000	24.2423	21.4116	24.1863	25.1794	23.6646	23.1266	24.2897	24.9279	24.6735	25.1632	23.9432	24.8493	24.0652	25.477	24.8466	25.2346	24.6419	25.7421	25.9876	24.5143
Q9Y3S2	ZNF330			1.19344	0.0640562	1.07227	2.10274	Zinc finger protein 330	Q9Y3S2	Q9Y3S2	1	15	15	15	2452400000	27.2642	25.1643	27.6175	25.0945	27.0197	25.6134	27.0211	26.9569	26.8541	26.1217	23.4239	26.8345	24.2119	27.9439	25.5067	27.6545	27.7727	26.9224	27.4216	26.929
Q8IYE1	CCDC13			0.454867	0.350859	1.07144	2.10153	Coiled-coil domain-containing protein 13	Q8IYE1	Q8IYE1	1	4	4	4	1755500000	26.2904	27.5559	22.9019	28.4173	25.9628	27.5379	24.1174	21.8218	21.4034	22.0092	27.2943	21.1185	27.3559	24.6804	27.4006	23.6619	25.6014	27.6112	26.4387	26.4526
Q9BQA1	WDR77			0.715511	0.192526	1.06999	2.09941	Methylosome protein 50	Q9BQA1;Q9BQA1-2	Q9BQA1	2	7	7	7	1022300000	21.0913	21.4472	22.3456	25.2341	25.2374	24.2986	24.7329	27.1063	23.9885	26.3491	24.1657	26.2775	25.2764	25.2044	26.0956	24.6085	23.1319	25.9861	26.6063	26.8459
Q92620	DHX38			0.964338	0.108558	1.06485	2.09196	Pre-mRNA-splicing factor ATP-dependent RNA helicase PRP16	Q92620;Q92620-2	Q92620	2	6	6	5	497920000	21.796	22.2004	24.6156	24.1303	22.7583	22.2023	23.928	24.9444	24.0224	22.7178	22.3346	25.5428	25.8676	25.1012	23.8531	25.9555	25.5803	22.6634	23.6812	25.9595
Q9P013	CWC15			0.610556	0.245157	1.06191	2.0877	Spliceosome-associated protein CWC15 homolog	Q9P013	Q9P013	1	7	7	7	1968200000	20.4082	26.4195	26.8831	26.9431	22.5938	22.4171	26.6518	25.5043	26.7375	27.0853	26.8218	27.3236	25.353	27.6808	27.5985	25.456	26.3499	26.2612	26.855	25.5392
O60610	DIAPH1			1.95189	0.0111714	1.05655	2.07995	Protein diaphanous homolog 1	O60610;O60610-2;O60610-3	O60610;O60610-2;O60610-3	3	38	37	37	9097000000	29.1309	28.7377	29.0661	27.9119	29.1081	27.998	26.9844	27.3973	26.8772	27.3031	28.4	28.5251	28.5642	29.2148	29.2891	29.7095	29.5574	30.034	27.603	29.0671
Q9NX07	TRNAU1AP			0.536734	0.29058	1.05624	2.07951	tRNA selenocysteine 1-associated protein 1	Q9NX07;Q9NX07-2	Q9NX07;Q9NX07-2	2	5	5	5	1287200000	24.9509	21.3039	23.3549	22.5016	24.738	23.4985	25.2123	23.1715	22.9623	23.2029	23.3378	24.7758	24.1162	29.1649	20.6362	23.4559	29.073	22.7829	23.946	23.7108
Q8WUD4	CCDC12			0.759795	0.173862	1.05532	2.07818	Coiled-coil domain-containing protein 12	Q8WUD4	Q8WUD4	1	6	6	6	1090300000	24.7765	25.1073	21.1063	23.4608	24.9546	24.8426	26.317	26.17	25.1521	25.8903	24.5999	26.8743	21.9081	26.0753	26.2673	27.3995	26.4279	26.1636	24.9825	23.0031
Q9H0P0	NT5C3A			1.45014	0.0354698	1.05353	2.0756	Cytosolic 5-nucleotidase 3A	Q9H0P0-1	Q9H0P0-1	1	23	23	1	27216000000	29.3356	29.8844	28.3476	28.8048	29.4067	28.749	29.516	29.1826	28.792	31.2682	28.9366	29.7292	31.5188	29.697	30.1623	29.8644	29.4759	31.2729	30.9149	32.4721
P30613	PKLR			0.46096	0.345971	1.05275	2.07448	Pyruvate kinase PKLR	P30613;P30613-2	P30613;P30613-2	2	14	12	12	1305000000	25.5426	21.4141	23.3356	26.4407	27.7122	25.5405	20.9181	18.8955	24.0718	24.6977	27.1366	27.1928	25.9429	23.319	26.6702	24.9107	26.4928	25.4179	25.4717	26.7706
Q9UPZ6	THSD7A			0.499553	0.316553	1.04918	2.06935	Thrombospondin type-1 domain-containing protein 7A	Q9UPZ6	Q9UPZ6	1	10	10	10	782760000	26.7716	21.9548	26.3313	19.7675	20.6274	21.9453	25.4757	22.5964	24.5031	26.9893	22.3267	24.6846	23.5128	27.7629	22.7529	25.9261	25.5	23.2892	24.0365	23.6463
P53778	MAPK12			1.17072	0.0674961	1.04886	2.06889	Mitogen-activated protein kinase 12	P53778;P53778-2	P53778;P53778-2	2	3	3	3	146890000	21.2078	22.2119	23.9599	23.2725	22.8869	22.2	22.1798	20.9201	23.8118	23.1972	24.294	21.782	21.4046	25.5236	23.1613	24.243	23.8216	23.6758	21.3579	23.505
P13051	UNG			1.16272	0.0687515	1.04731	2.06667	Uracil-DNA glycosylase	P13051-2;P13051	P13051-2;P13051	2	12	12	12	6368500000	26.0904	26.6117	27.2559	25.936	26.4017	27.1656	31.2211	27.3273	27.172	27.7533	26.4281	26.9277	26.3446	28.1763	28.8703	27.4058	27.3622	28.0261	28.8481	28.523
A6NJ78	METTL15			1.622	0.0238783	1.04116	2.05788	Probable methyltransferase-like protein 15	A6NJ78;A6NJ78-2;A6NJ78-3;A6NJ78-4	A6NJ78	4	6	6	6	420520000	22.5439	24.143	23.5406	24.6323	22.8461	22.61	23.8701	23.9076	23.544	24.9717	23.2553	24.4486	23.7224	24.809	25.3555	23.3696	26.5378	23.427	25.3448	24.3098
Q6VN20	RANBP10			1.04699	0.0897444	1.04066	2.05717	Ran-binding protein 10	Q6VN20;Q6VN20-3;Q6VN20-2	Q6VN20;Q6VN20-3;Q6VN20-2	3	5	5	5	458620000	24.3769	22.0306	22.7232	24.0063	23.8575	23.4501	20.8002	22.4701	24.8636	22.7701	26.5464	24.7211	23.6175	24.1451	25.3839	24.3135	25.2693	24.2629	24.9647	23.8402
Q14558	PRPSAP1			1.10403	0.0786983	1.03787	2.05319	Phosphoribosyl pyrophosphate synthase-associated protein 1	Q14558;Q14558-2	Q14558;Q14558-2	2	11	10	10	1512300000	25.7465	25.5234	26.2063	25.7157	25.7688	25.2173	25.3846	27.3906	26.6949	23.3434	24.2151	25.0408	23.3841	27.6283	26.3215	27.3779	26.2673	26.1367	23.9704	27.0568
Q9H5Q4	TFB2M			0.640885	0.22862	1.03641	2.05111	Dimethyladenosine transferase 2, mitochondrial	Q9H5Q4	Q9H5Q4	1	9	9	9	807790000	23.821	22.8443	25.5096	21.4007	22.3533	23.9552	24.4229	26.4529	23.6901	25.6432	21.8858	27.1721	21.7313	24.9883	25.9009	21.5435	25.6137	24.795	25.64	26.1718
Q13508	ART3			0.59022	0.25691	1.02733	2.03824	Ecto-ADP-ribosyltransferase 3	Q13508;Q13508-2;Q13508-3	Q13508;Q13508-2;Q13508-3	3	13	13	13	6005200000	23.9066	24.6604	25.741	26.4693	22.4649	26.7806	28.618	28.0413	29.2211	28.1756	28.883	28.3382	28.6863	26.2783	28.7628	27.4236	27.8918	27.8668	29.8296	27.5925
P26678	PLN			0.404612	0.393902	1.02674	2.03741	Cardiac phospholamban	P26678	P26678	1	3	3	3	27849000000	29.2232	28.6398	29.8629	32.2172	27.919	26.4083	29.5699	29.6618	27.6946	23.408	32.2331	29.3873	27.1974	31.944	31.4066	31.4961	32.0379	29.6659	26.632	25.0783
Q99996	AKAP9			0.730752	0.185887	1.02441	2.03413	A-kinase anchor protein 9	Q99996;Q99996-5;Q99996-3;Q99996-2;Q99996-6;Q99996-4	Q99996;Q99996-5;Q99996-3;Q99996-2;Q99996-6	6	37	37	37	15246000000	28.8844	26.25	30.2442	27.7772	26.6587	31.1763	29.7628	27.9825	26.0973	29.2753	27.8152	29.2065	27.209	29.7383	30.419	31.3795	27.9458	30.8071	27.7197	27.4982
Q6PCB0	VWA1			1.24391	0.0570277	1.02391	2.03343	von Willebrand factor A domain-containing protein 1	Q6PCB0;Q6PCB0-2	Q6PCB0	2	9	9	9	5626200000	27.5442	27.9571	26.1757	25.9186	27.6358	26.0156	27.3374	27.6492	28.1544	27.2862	28.1614	27.5931	26.6131	29.1192	27.6809	29.3138	30.5486	28.0177	26.5498	26.5751
Q8NBV4	PPAPDC3			1.34763	0.0449127	1.0215	2.03003	Probable lipid phosphate phosphatase PPAPDC3	Q8NBV4	Q8NBV4	1	5	5	5	3520800000	25.4909	28.1226	26.9748	27.28	27.071	27.2958	26.3484	26.2808	23.7347	26.6053	27.2697	27.6331	27.9991	28.7013	27.6119	27.4727	27.8182	28.513	27.2046	27.2705
Q6UWP7	LCLAT1			0.797944	0.159242	1.01671	2.0233	Lysocardiolipin acyltransferase 1	Q6UWP7;Q6UWP7-3;Q6UWP7-2	Q6UWP7;Q6UWP7-3;Q6UWP7-2	3	8	8	8	1860000000	26.4318	25.5198	25.7388	25.4188	21.4338	25.4801	27.0315	26.9399	25.0144	27.03	23.1621	26.6526	26.339	26.9703	26.1547	27.1403	25.3914	25.0612	27.0268	28.245
Q8WXI9	GATAD2B			0.942693	0.114105	1.00571	2.00794	Transcriptional repressor p66-beta	Q8WXI9	Q8WXI9	1	15	15	13	1238600000	26.1621	23.8623	26.3032	21.2502	24.0259	25.175	24.7754	26.5403	25.9799	26.453	24.0342	25.6388	25.1466	27.5034	26.1462	25.6277	26.6212	25.5886	25.5197	25.2199
Q18PE1	DOK7			1.22574	0.0594642	1.00389	2.0054	Protein Dok-7	Q18PE1;Q18PE1-3;Q18PE1-2;Q18PE1-4	Q18PE1;Q18PE1-3;Q18PE1-2	4	9	9	9	1495100000	24.2015	25.0655	25.9806	24.7334	25.7166	24.3969	27.3557	26.1195	26.3914	25.6458	22.7418	26.4116	26.2168	27.102	26.3194	27.1023	27.071	26.5092	25.3957	25.746
Q86WU2	LDHD			2.15897	0.00693466	1.00383	2.00532	Probable D-lactate dehydrogenase, mitochondrial	Q86WU2;Q86WU2-2	Q86WU2;Q86WU2-2	2	45	45	45	195000000000	32.686	32.432	32.4915	31.072	32.4055	32.1219	33.1808	33.3871	32.9034	33.1773	31.1443	33.2503	32.9957	33.3629	34.4614	32.9847	33.0203	33.044	34.0724	33.9837
P13535	MYH8			0.88843	0.129292	1.00281	2.0039	Myosin-8	P13535	P13535	1	99	6	6	1707300000	25.561	25.4168	25.386	27.7212	27.3914	24.8079	26.1484	24.0881	22.3193	25.36	27.9502	25.0053	25.0153	27.6495	27.1436	26.0565	25.7036	27.5894	25.7161	26.0222
Q93062	RBPMS			0.936759	0.115675	1.00026	2.00036	RNA-binding protein with multiple splicing	Q93062-3;Q93062-4;Q93062-5;Q93062;Q93062-2	Q93062-3;Q93062-4;Q93062-5;Q93062;Q93062-2	5	15	15	11	40301000000	31.8687	28.5999	31.758	30.9261	28.4128	29.7081	31.7503	28.8849	30.5173	31.4406	28.9729	28.6976	29.9563	31.9305	31.5787	31.5818	31.0236	31.77	28.4517	31.4696
Q8N2U0	TMEM256			1.69906	0.0199958	0.99948	1.99928	Transmembrane protein 256	Q8N2U0	Q8N2U0	1	3	3	3	23016000000	29.8551	30.7004	30.0057	30.745	28.4859	29.6642	29.7111	28.351	27.5371	30.1743	30.3599	29.2902	29.5195	31.1836	29.9852	30.5338	30.9731	31.1128	29.8621	30.33
Q96C11	FGGY			0.827752	0.148679	0.996239	1.99479	FGGY carbohydrate kinase domain-containing protein	Q96C11;Q96C11-3;Q96C11-5;Q96C11-2;Q96C11-4	Q96C11;Q96C11-3;Q96C11-5	5	6	6	6	659730000	24.0294	21.8522	24.1171	25.757	25.3244	21.4593	24.8329	24.5992	26.2626	24.6311	22.8234	24.538	22.805	25.6704	25.3234	25.8823	22.8867	26.864	24.8705	24.0318
Q9NVH0	EXD2			1.32511	0.047303	0.996129	1.99464	Exonuclease 3-5 domain-containing protein 2	Q9NVH0;Q9NVH0-2	Q9NVH0;Q9NVH0-2	2	10	10	10	1000300000	25.6718	22.8413	25.5738	24.9133	22.9276	25.1126	25.5751	25.0478	25.6948	26.0287	23.9212	25.5162	24.5833	25.8679	25.687	26.3218	24.3253	25.2478	26.725	26.9405
Q96RF0	SNX18			1.216	0.0608134	0.992611	1.98978	Sorting nexin-18	Q96RF0-2;Q96RF0;Q96RF0-3	Q96RF0-2;Q96RF0;Q96RF0-3	3	9	9	9	2427300000	26.4921	26.0133	27.819	24.0225	25.9895	23.9148	27.0126	26.9074	26.6197	26.4267	26.2418	25.37	25.331	28.2965	26.9421	27.5363	27.7904	25.9616	26.6131	25.8945
Q5RKV6	EXOSC6			0.647262	0.225288	0.990541	1.98693	Exosome complex component MTR3	Q5RKV6	Q5RKV6	1	5	5	5	1199500000	23.3077	23.1192	22.1924	24.4992	25.0175	23.467	24.4957	24.3828	24.3497	22.9075	26.1218	25.7459	22.5317	25.0348	24.4181	29.5981	25.113	25.5138	23.297	22.0333
O15021	MAST4			1.20947	0.0617343	0.985691	1.98026	Microtubule-associated serine/threonine-protein kinase 4	O15021;O15021-2;O15021-3;O15021-1;O15021-4	O15021;O15021-2;O15021-3;O15021-1	5	20	20	18	1104600000	23.8081	25.5765	25.7459	24.7368	24.7585	24.9088	26.0541	26.0731	26.667	25.8491	23.2624	23.0953	24.1066	25.1946	27.0388	26.5064	26.5156	25.2672	26.3978	24.7868
Q86TV6	TTC7B			0.839026	0.144868	0.985505	1.98001	Tetratricopeptide repeat protein 7B	Q86TV6;Q86TV6-2	Q86TV6;Q86TV6-2	2	16	16	16	10896000000	28.1533	27.7812	28.5819	29.9609	26.5587	27.4462	29.1452	28.3697	26.9173	27.0312	31.2234	26.8358	26.7285	30.3913	30.6926	29.7792	27.4963	29.3581	27.7522	27.8237
Q7Z3C6	ATG9A			0.942857	0.114063	0.982424	1.97578	Autophagy-related protein 9A	Q7Z3C6;Q7Z3C6-2;Q7Z3C6-3	Q7Z3C6;Q7Z3C6-2	3	9	9	9	1484000000	22.8976	27.32	25.7704	25.6003	25.5453	26.0356	21.7963	25.4077	25.9173	26.076	26.1265	26.001	26.4142	25.7602	27.4994	26.0458	26.6564	25.7952	26.3157	26.9856
O94829	IPO13			1.32128	0.0477224	0.981729	1.97483	Importin-13	O94829	O94829	1	4	4	4	236320000	24.8326	23.5325	23.1231	23.7338	23.7306	23.4058	21.7585	22.913	23.0345	22.3665	21.7031	21.6995	21.9868	24.0807	23.5074	25.054	23.455	23.2265	25.4008	22.5124
Q13573	SNW1			0.437476	0.365194	0.976428	1.96759	SNW domain-containing protein 1	Q13573	Q13573	1	19	19	19	32439000000	27.8176	26.0692	27.9579	26.7588	27.1048	26.9847	27.5732	26.8071	27.6475	28.3864	33.9928	27.673	27.4521	27.8093	28.0168	33.1767	27.4128	32.1703	27.6693	25.624
Q8N3F8	MICALL1			0.898504	0.126327	0.972889	1.96277	MICAL-like protein 1	Q8N3F8	Q8N3F8	1	10	10	10	625590000	22.5891	23.2405	20.9256	24.678	23.751	24.3737	25.0095	23.9331	24.7383	24.4698	24.1087	26.3368	23.7875	25.4907	26.3163	22.6613	24.3445	26.4764	24.7077	24.7819
Q9NTX7	RNF146			1.49925	0.0316773	0.970728	1.95983	E3 ubiquitin-protein ligase RNF146	Q9NTX7-2;Q9NTX7	Q9NTX7-2;Q9NTX7	2	10	10	10	2644900000	26.7698	26.3712	26.7318	26.5263	26.8325	24.0142	26.84	26.9815	26.8126	26.8872	26.1193	26.9565	25.1633	28.2397	28.5063	27.144	27.7431	26.7285	27.3645	25.7647
P20742	PZP			0.396461	0.401364	0.969255	1.95783	Pregnancy zone protein	P20742;P20742-2	P20742;P20742-2	2	8	1	1	3419300000	26.5498	21.0206	28.8764	26.9341	24.8564	27.4483	26.9929	28.452	27.1162	25.0267	23.0541	22.413	27.8503	26.7741	28.3454	28.7119	28.3592	21.9417	26.4998	27.3937
P19793	RXRA			0.783507	0.164624	0.968752	1.95715	Retinoic acid receptor RXR-alpha	P19793;P19793-2;P48443;P28702;P28702-3	P19793;P19793-2;P48443;P28702;P28702-3	5	5	5	5	363270000	24.6077	22.2453	23.9653	22.526	20.5736	22.6443	25.2059	23.6447	24.9606	25.2691	22.4179	24.222	21.903	24.0848	25.0539	21.9375	26.259	23.5969	24.722	24.9193
Q5T5P2	KIAA1217			1.01372	0.0968891	0.964453	1.95132	Sickle tail protein homolog	Q5T5P2;Q5T5P2-2;Q5T5P2-9	Q5T5P2;Q5T5P2-2;Q5T5P2-9	3	38	38	1	9879000000	28.7698	26.69	27.7033	27.7484	27.8959	28.2239	31.3063	25.9987	28.1712	26.7533	27.0647	28.693	29.091	30.07	27.8606	29.6966	28.8355	28.9534	28.4601	28.9341
Q9H2P9	DPH5			0.535923	0.291123	0.963733	1.95035	Diphthine synthase	Q9H2P9;Q9H2P9-3;Q9H2P9-2;Q9H2P9-4;Q9H2P9-5;Q9H2P9-6	Q9H2P9;Q9H2P9-3;Q9H2P9-2;Q9H2P9-4;Q9H2P9-5;Q9H2P9-6	6	5	5	5	779500000	22.5815	24.0645	24.9229	22.3505	22.3446	24.0587	20.2369	25.7376	24.6075	25.1541	23.3463	26.9839	21.6819	22.3095	23.8618	22.2822	25.3988	26.5262	27.4363	24.8157
Q96BS2	TESC			0.798184	0.159153	0.963185	1.94961	Calcineurin B homologous protein 3	Q96BS2;Q96BS2-2;Q96BS2-3	Q96BS2;Q96BS2-2;Q96BS2-3	3	12	12	12	3805900000	26.4396	26.9837	27.1233	26.2624	23.1763	25.5547	27.5188	27.2219	27.8726	27.4236	27.0309	26.0228	27.2828	28.6882	27.2629	29.564	28.9497	24.5322	27.3479	26.6584
P52789	HK2			0.607211	0.247052	0.961851	1.94781	Hexokinase-2	P52789	P52789	1	27	22	22	3221600000	25.5206	28.9322	25.7867	26.3682	28.958	26.1383	23.6848	25.7614	24.9265	25.1267	25.8147	25.617	24.9256	24.7895	29.2519	23.8524	25.7352	28.1691	28.5318	28.1666
Q8IWT0	ZBTB8OS			1.20336	0.0626096	0.959097	1.94409	Protein archease	Q8IWT0;Q8IWT0-2	Q8IWT0;Q8IWT0-2	2	4	4	4	308540000	24.2472	24.0851	23.377	23.2741	24.041	21.1792	23.0755	23.6151	24.1761	23.2415	22.3463	23.2687	23.4627	25.0543	24.4895	24.4085	25.0746	21.3357	24.6443	25.0704
Q9BQ04	RBM4B			1.31009	0.048968	0.958962	1.94391	RNA-binding protein 4B	Q9BQ04	Q9BQ04	1	21	3	3	105880000	20.9159	21.249	21.1448	22.1491	22.8261	22.4245	22.6449	21.7533	22.3919	23.0553	22.926	21.5882	23.2136	24.4599	24.5827	22.3223	21.8326	23.7849	21.4299	23.5295
Q14376	GALE			0.606071	0.247702	0.958166	1.94284	UDP-glucose 4-epimerase	Q14376;Q14376-2	Q14376;Q14376-2	2	11	11	11	1306300000	26.0617	25.8068	25.2551	20.2545	23.0416	24.1997	26.2304	27.3209	25.6468	26.3023	25.3034	25.8247	22.8524	26.8376	25.7065	23.921	24.3916	26.712	26.9192	26.7346
Q9BTM9	URM1			0.608215	0.246482	0.955782	1.93963	Ubiquitin-related modifier 1	Q9BTM9-2;Q9BTM9-3;Q9BTM9	Q9BTM9-2;Q9BTM9-3;Q9BTM9	3	3	3	3	1053300000	22.6251	24.6035	25.2117	23.4568	24.38	25.4996	21.2681	27.4265	25.79	25.5093	23.3297	22.6165	25.8384	24.2957	26.6949	25.2987	25.6124	22.3443	25.7409	27.6949
Q9H0U9	TSPYL1			0.580263	0.262868	0.955183	1.93883	Testis-specific Y-encoded-like protein 1	Q9H0U9	Q9H0U9	1	4	4	4	643030000	23.5268	24.1012	21.7575	25.8245	25.7053	20.364	20.4955	24.948	24.9714	24.2328	25.2872	25.4334	25.0444	25.0578	25.1632	25.6041	26.2142	26.3683	23.7554	22.3574
Q9Y287	ITM2B			0.483718	0.328309	0.954359	1.93772	Integral membrane protein 2B	Q9Y287;Q9Y287-2	Q9Y287;Q9Y287-2	2	4	4	4	757910000	25.4214	24.0309	25.6773	24.0297	19.2917	23.546	25.75	26.6101	24.3937	24.8377	22.9526	22.2731	21.2438	25.6148	24.9993	27.0811	27.1498	24.2435	22.4286	22.1177
Q9H792	PEAK1			0.667578	0.214992	0.954344	1.9377	Pseudopodium-enriched atypical kinase 1	Q9H792	Q9H792	1	14	14	14	1098600000	24.2622	22.2136	26.3918	26.0871	24.3857	21.3766	25.5962	24.8374	25.3117	26.846	25.1464	24.0254	25.8259	27.044	25.8688	26.1996	26.3715	26.9406	22.3664	25.4389
Q99683	MAP3K5			0.892958	0.127951	0.953881	1.93708	Mitogen-activated protein kinase kinase kinase 5	Q99683;Q99683-2	Q99683;Q99683-2	2	7	7	7	282910000	21.2594	21.8672	25.1812	23.3264	23.5756	23.6306	22.6522	22.4878	20.8068	23.3624	22.7184	22.9108	22.5013	22.7938	23.4916	22.0735	22.8237	25.2609	26.4273	23.3417
Q9ULE0	WWC3			0.643503	0.227247	0.952208	1.93483	Protein WWC3	Q9ULE0;Q9ULE0-2	Q9ULE0;Q9ULE0-2	2	10	10	10	1217300000	26.35	23.4022	26.1399	24.1467	23.4567	25.9088	27.0831	26.3811	24.5205	24.5902	19.9494	26.2912	25.9221	25.3368	26.1311	25.7287	25.4155	24.9397	26.9208	26.7309
P51808	DYNLT3			0.749167	0.17817	0.948198	1.92946	Dynein light chain Tctex-type 3	P51808	P51808	1	4	4	4	1965500000	26.2274	25.0793	24.8536	22.7421	26.149	25.3468	26.4276	28.9005	26.7431	25.6414	25.1396	24.0598	22.8487	26.1274	25.1043	27.0405	27.9967	25.7579	26.0228	26.3658
Q5VU43	PDE4DIP			0.862373	0.137286	0.94598	1.9265	Myomegalin	Q5VU43-3;Q5VU43-8;Q5VU43-12;Q5VU43-9	Q5VU43-3;Q5VU43-8;Q5VU43-12;Q5VU43-9	4	16	16	2	2199000000	22.0042	28.0058	26.2533	27.8454	26.2365	26.6169	25.1977	25.2944	26.0815	25.872	25.8188	26.0216	26.1363	26.959	25.7384	27.1571	26.4994	25.8882	28.2314	27.8169
Q96HP4	OXNAD1			1.04508	0.0901403	0.944924	1.92509	Oxidoreductase NAD-binding domain-containing protein 1	Q96HP4	Q96HP4	1	10	10	10	1251000000	25.6898	22.501	26.2383	23.8601	26.5221	25.9693	26.0089	25.6447	23.4641	25.8469	24.2679	26.3171	24.9597	25.3267	24.9699	25.8435	26.293	26.5155	27.0497	26.8492
Q9Y666	SLC12A7			0.86363	0.136889	0.944289	1.92424	Solute carrier family 12 member 7	Q9Y666;Q9Y666-2	Q9Y666	2	13	13	13	688440000	23.1935	23.0469	23.9789	23.8438	24.795	24.2869	25.2434	23.8191	25.8224	24.9747	25.017	22.7555	25.0245	25.6177	21.1998	26.0406	26.3681	25.6157	25.7579	26.0573
P11498	PC			0.424796	0.376014	0.940754	1.91953	Pyruvate carboxylase, mitochondrial	P11498;P11498-2	P11498;P11498-2	2	38	38	37	32009000000	29.5066	32.6648	27.6934	28.3857	27.0004	27.2185	27.7035	29.1658	29.2141	26.3423	29.5525	28.9547	28.8186	31.5906	33.1078	33.1107	24.9931	27.8583	28.7759	27.5754
Q8N1G1	REXO1			0.520131	0.301904	0.938563	1.91662	RNA exonuclease 1 homolog	Q8N1G1	Q8N1G1	1	3	3	3	891800000	26.0507	24.6471	22.8148	22.7143	22.1135	22.7757	25.8529	23.209	22.856	22.2517	24.2168	22.5054	25.5332	23.4288	25.1967	25.2857	24.0523	20.084	28.5769	25.5446
Q9UL54	TAOK2			0.68218	0.207883	0.935696	1.91281	Serine/threonine-protein kinase TAO2	Q9UL54;Q9UL54-4;Q9UL54-3;REV__P05412;REV__P17535;REV__P17275	Q9UL54;Q9UL54-4;Q9UL54-3	6	10	8	1	297530000	23.1808	20.7532	22.2299	21.0959	22.1772	22.0942	23.4274	24.6883	24.488	23.5798	22.2999	24.566	20.4081	26.6707	21.1755	24.0253	23.7347	23.584	23.8788	22.3209
Q562R1	ACTBL2			0.419917	0.380262	0.935604	1.91269	Beta-actin-like protein 2	Q562R1	Q562R1	1	17	4	4	5920000000	22.5011	21.5954	22.859	22.0813	23.2093	22.397	23.9945	27.3153	21.8282	23.0529	22.9973	24.3085	22.5231	22.5923	23.1735	24.0106	21.899	31.2152	22.3908	23.1633
Q6JQN1	ACAD10			0.704446	0.197494	0.934758	1.91157	Acyl-CoA dehydrogenase family member 10	Q6JQN1;Q6JQN1-5;Q6JQN1-2;Q6JQN1-4;Q6JQN1-3	Q6JQN1;Q6JQN1-5;Q6JQN1-2	5	23	23	23	11162000000	27.2198	29.4253	25.6304	29.4169	29.5071	25.2673	29.2711	27.8609	28.7891	30.1613	27.2867	26.936	29.0389	29.1209	30.1939	29.1724	28.5616	26.4671	30.5107	29.4919
Q9Y5U8	MPC1			2.02383	0.00946616	0.930643	1.90612	Mitochondrial pyruvate carrier 1	Q9Y5U8	Q9Y5U8	1	11	11	11	57688000000	31.4962	31.9152	30.637	32.2824	30.9223	30.7921	31.0128	30.2729	30.935	30.4155	31.6694	29.1257	31.2393	31.9415	32.6054	31.6884	31.8241	31.7965	31.8323	31.6733
Q53HC0	CCDC92			0.546112	0.284373	0.926982	1.90129	Coiled-coil domain-containing protein 92	Q53HC0;Q53HC0-2	Q53HC0;Q53HC0-2	2	10	10	10	990740000	25.8801	22.125	25.5753	25.3068	23.114	22.5813	25.9245	24.8625	26.1011	26.9198	25.8224	20.4884	24.1523	26.203	25.9495	26.0625	26.39	26.9821	22.7428	23.8493
Q9BQ61	C19orf43			0.667172	0.215193	0.923896	1.89723	Uncharacterized protein C19orf43	Q9BQ61	Q9BQ61	1	6	6	6	2980300000	25.0974	21.131	28.0117	27.6743	25.9827	26.0956	26.8723	26.9175	27.8226	27.342	27.3831	25.1679	27.3576	27.8079	26.6366	28.0178	26.8906	27.5302	27.326	26.8727
Q9BTT6	LRRC1			0.843843	0.143271	0.923202	1.89632	Leucine-rich repeat-containing protein 1	Q9BTT6	Q9BTT6	1	3	3	3	151870000	22.4463	21.9077	23.8482	22.7417	22.2889	19.4942	22.4517	23.0801	19.8909	22.7934	23.5949	23.9355	23.1311	23.9665	22.3062	24.9738	24.0139	23.5317	21.6171	23.0711
Q9Y6X8	ZHX2			1.37174	0.0424876	0.920368	1.8926	Zinc fingers and homeoboxes protein 2	Q9Y6X8	Q9Y6X8	1	5	5	5	180280000	23.926	21.7631	23.3729	21.8825	21.2923	22.3463	23.2671	23.2764	22.2943	23.4844	23.8011	22.0294	22.5777	24.8623	23.1514	23.1081	25.062	23.5925	22.3317	23.3494
Q9C0B5	ZDHHC5			0.744207	0.180216	0.918963	1.89076	Palmitoyltransferase ZDHHC5	Q9C0B5;Q9C0B5-2	Q9C0B5;Q9C0B5-2	2	5	5	5	394760000	22.1168	24.2747	23.6317	22.5028	21.6454	22.0748	25.851	22.039	25.1233	25.2663	22.1685	22.435	24.3581	24.8553	23.9872	26.451	24.9388	22.5628	23.8354	23.2186
O75691	UTP20			0.426938	0.374164	0.917031	1.88823	Small subunit processome component 20 homolog	O75691	O75691	1	6	6	6	2330200000	23.1378	23.7918	29.5203	25.1962	21.4461	24.4671	25.671	24.5105	28.2539	27.1922	26.3309	22.472	21.7406	26.047	25.4816	25.913	26.671	24.6028	27.9358	24.0846
A5YM72	CARNS1			0.854527	0.139789	0.916976	1.88815	Carnosine synthase 1	A5YM72;A5YM72-4;A5YM72-5;A5YM72-3;A5YM72-2	A5YM72;A5YM72-4;A5YM72-5;A5YM72-3	5	10	9	9	1713500000	25.4335	23.1804	23.3007	23.901	25.9467	25.1525	26.2276	27.3689	25.6121	25.6108	25.2167	27.2744	25.1527	25.5739	26.8895	25.2469	25.456	25.2304	28.4036	26.9759
P63172	DYNLT1			0.70391	0.197738	0.915659	1.88643	Dynein light chain Tctex-type 1	P63172	P63172	1	5	5	5	3300700000	22.3306	25.2478	27.7548	26.7424	27.3056	26.4395	25.1277	29.1128	28.095	24.7999	26.9296	25.9911	26.6219	26.7658	27.8181	26.8243	28.0434	26.5286	26.7521	28.0997
O15084	ANKRD28			1.24101	0.0574098	0.915473	1.88619	Serine/threonine-protein phosphatase 6 regulatory ankyrin repeat subunit A	O15084;O15084-1;O15084-4	O15084;O15084-1;O15084-4	3	9	8	3	697800000	25.4466	23.7469	22.3534	25.4276	25.9745	24.4999	23.7859	24.5811	24.593	25.1082	24.1192	23.3975	24.5039	25.4135	24.1604	26.0587	23.9286	25.4868	26.3428	25.9993
Q96HR8	NAF1			1.2184	0.060479	0.914633	1.88509	H/ACA ribonucleoprotein complex non-core subunit NAF1	Q96HR8;Q96HR8-2	Q96HR8;Q96HR8-2	2	3	3	3	99134000	22.5354	22.8378	22.5272	22.4975	22.0807	23.0125	23.3619	23.6425	22.2763	23.3164	22.3493	22.097	20.4995	23.4083	23.3241	25.7044	22.7477	21.8353	24.4089	22.7613
Q14241	TCEB3			0.604075	0.248843	0.911981	1.88163	Transcription elongation factor B polypeptide 3	Q14241	Q14241	1	6	6	6	340980000	21.7211	23.2148	25.1916	23.8324	22.9755	21.5495	25.6349	20.9031	23.4461	25.6481	23.6373	20.6228	20.9767	24.6878	24.8305	24.534	25.2462	22.8321	21.6307	23.8131
Q14997	PSME4			0.196162	0.636559	0.908906	1.87762	Proteasome activator complex subunit 4	Q14997;Q14997-3;Q14997-2	Q14997;Q14997-3;Q14997-2	3	10	10	10	16439000000	31.6991	20.8511	31.4284	22.4078	30.9552	24.4172	22.9264	28.4928	28.5901	29.9364	23.3331	22.7438	23.4055	21.8963	25.1078	30.4942	30.8281	21.7033	29.6763	30.3724
P16949	STMN1			1.61124	0.0244772	0.90881	1.8775	Stathmin	P16949;P16949-2;Q9H169;Q9H169-3;Q9H169-4;Q9H169-2;Q9NZ72;REV__P36956-3;REV__P36956-2;REV__P36956;REV__P36956-4;Q9NZ72-2	P16949;P16949-2	12	29	29	23	38703000000	29.6574	30.7583	31.2751	29.6087	30.1779	29.5082	30.5647	28.4246	31.3833	31.36	29.8708	30.0717	30.5886	31.4815	32.165	30.1164	30.7923	31.1753	31.2817	31.099
P26232	CTNNA2			0.492305	0.32188	0.906418	1.87439	Catenin alpha-2	P26232;P26232-2;P26232-5;P26232-3	P26232;P26232-2;P26232-5;P26232-3	4	26	2	2	608390000	20.1302	23.4954	26.1861	22.5867	22.923	23.3789	25.695	22.6026	25.5655	25.8394	20.9544	22.4483	24.5812	23.4248	22.5211	27.4222	25.9746	25.007	24.7007	22.2721
Q0VAK6	LMOD3			2.09356	0.008062	0.905977	1.87381	Leiomodin-3	Q0VAK6;Q0VAK6-2	Q0VAK6;Q0VAK6-2	2	31	31	31	12418000000	28.2468	29.2799	28.9644	29.3839	29.6129	29.9969	27.6778	28.2833	27.4082	28.7639	28.1553	28.6198	29.2085	29.5221	29.3885	29.4142	29.7587	30.2598	29.6831	29.4856
Q8N9B5	JMY			0.784145	0.164382	0.902159	1.86886	Junction-mediating and -regulatory protein	Q8N9B5;Q8N9B5-2	Q8N9B5;Q8N9B5-2	2	12	12	12	1341100000	24.0506	25.6434	25.8258	25.6132	24.8729	24.641	25.5307	21.9873	27.5405	26.9049	25.6551	24.5812	23.9162	25.1165	27.3322	26.7511	26.252	27.3413	24.9004	24.5708
P84101	SERF2			0.8796	0.131947	0.901333	1.86779	Small EDRK-rich factor 2	P84101;P84101-4;P84101-3;P84101-2	P84101;P84101-4;P84101-3;P84101-2	4	6	6	6	7081600000	28.4028	23.1287	27.7745	27.3577	28.9847	27.3207	28.1048	28.0622	28.8289	27.375	28.2819	28.3367	27.6073	28.7368	29.0758	28.2987	28.6302	28.6325	28.7551	27.7928
Q9Y3C0	CCDC53			1.8829	0.0130949	0.896681	1.86178	WASH complex subunit CCDC53	Q9Y3C0	Q9Y3C0	1	9	9	9	1839400000	25.6583	24.5493	26.2998	25.3405	26.4264	25.9491	25.6286	27.0351	26.9217	25.4852	26.4825	26.1599	24.6227	26.9297	26.6598	27.4573	27.2809	26.7757	26.1035	26.294
Q6ZMP0	THSD4			1.4199	0.0380276	0.896555	1.86161	Thrombospondin type-1 domain-containing protein 4	Q6ZMP0;Q6ZMP0-2;Q6ZMP0-4;Q6ZMP0-3	Q6ZMP0;Q6ZMP0-2;Q6ZMP0-4	4	33	33	33	7778600000	28.0648	27.33	29.3728	27.7892	27.2414	26.9172	28.3364	26.9732	27.8437	28.7746	28.1526	27.8953	27.7599	29.3786	27.9154	29.6836	30.245	28.6484	28.5727	26.9983
Q8N5G0	SMIM20			1.63462	0.0231945	0.895848	1.8607	Small integral membrane protein 20	Q8N5G0-2;Q8N5G0	Q8N5G0-2;Q8N5G0	2	5	5	5	5723400000	26.9486	27.1812	27.374	28.0967	28.694	26.8427	27.3662	26.8203	26.957	27.6164	28.1678	28.0984	27.0168	27.6742	28.3576	27.9967	28.0825	29.9076	29.543	27.0372
P49754	VPS41			0.725788	0.188023	0.893974	1.85829	Vacuolar protein sorting-associated protein 41 homolog	P49754;P49754-3;P49754-2	P49754;P49754-3;P49754-2	3	16	16	16	2689000000	24.7998	24.6228	25.8527	26.0627	27.0844	26.4853	25.2939	27.1051	25.1983	25.167	24.8937	24.2004	25.519	25.2716	26.8034	24.5028	26.2823	24.9571	26.7554	30.6078
P61812	TGFB2			0.800616	0.158265	0.891632	1.85527	Transforming growth factor beta-2	P61812;P61812-2	P61812;P61812-2	2	5	5	4	248390000	23.6736	21.6497	24.7442	21.5818	22.2272	23.808	23.6026	22.4906	21.0289	22.6351	23.7178	23.9337	23.6881	25.9966	22.1933	24.2783	21.4842	23.6175	24.9593	24.5945
Q86TN4	TRPT1			0.808929	0.155264	0.890923	1.85436	tRNA 2-phosphotransferase 1	Q86TN4;Q86TN4-3;Q86TN4-4;Q86TN4-2	Q86TN4;Q86TN4-3;Q86TN4-4;Q86TN4-2	4	5	5	5	773180000	22.4078	24.0713	24.304	23.6926	24.8548	24.3448	26.0657	25.1532	24.745	25.822	24.4126	22.5618	24.4755	24.4836	26.037	25.7249	26.1409	21.9261	26.7707	25.7977
P56539	CAV3			0.524907	0.298602	0.889013	1.85191	Caveolin-3	P56539	P56539	1	4	2	2	1121500000	24.9745	26.5602	25.9422	25.4674	20.4599	24.2779	22.0242	25.2318	25.8431	25.4152	25.4918	22.4088	26.6112	23.449	25.8993	26.4275	26.7269	24.7093	27.6276	24.0725
Q56VL3	OCIAD2			0.512238	0.307441	0.886226	1.84833	OCIA domain-containing protein 2	Q56VL3;Q56VL3-2	Q56VL3	2	7	7	7	545030000	25.2107	26.0428	23.2477	24.2275	24.1846	23.8058	24.5311	22.319	25.8417	24.7844	21.7291	24.2079	18.5172	22.6956	25.3854	23.9081	25.8301	23.3077	25.182	26.0904
O14531	DPYSL4			0.595461	0.253828	0.88547	1.84737	Dihydropyrimidinase-related protein 4	O14531	O14531	1	19	18	18	4816000000	26.4183	26.2603	28.2873	27.6605	29.1861	24.3182	26.2785	26.5712	27.2603	26.9251	27.3176	28.6916	22.8862	25.8909	29.0703	26.0587	27.8394	27.4162	29.5207	27.8197
Q5T160	RARS2			0.548577	0.282764	0.885341	1.8472	Probable arginine--tRNA ligase, mitochondrial	Q5T160	Q5T160	1	7	7	7	580590000	22.8243	22.537	24.7636	22.3383	20.7642	21.8148	25.0936	26.7313	26.9989	24.2483	22.3913	22.103	22.1929	24.9189	25.4704	25.5699	23.1509	23.0771	24.6953	23.4388
Q96BH1	RNF25			0.534856	0.291839	0.884987	1.84675	E3 ubiquitin-protein ligase RNF25	Q96BH1	Q96BH1	1	4	4	4	679980000	21.4979	25.9762	23.0037	24.8624	21.5541	21.3007	22.1317	22.2933	25.2094	21.3032	25.3903	23.8978	21.9482	21.5722	25.2172	25.7741	25.0303	21.6149	23.728	24.9953
O95613	PCNT			0.396413	0.401409	0.884953	1.8467	Pericentrin	O95613;O95613-2	O95613;O95613-2	2	16	16	16	4714400000	25.0894	22.3928	27.8518	30.7265	24.6407	28.6925	26.4265	26.6604	27.4264	24.3915	22.6301	27.4599	27.8064	25.7209	28.6457	27.7515	28.9322	24.5305	26.2803	28.5926
Q86X02	CDR2L			0.647293	0.225272	0.879228	1.83939	Cerebellar degeneration-related protein 2-like	Q86X02	Q86X02	1	5	5	5	388740000	21.6956	21.841	23.668	24.8751	23.7865	25.1215	21.231	21.6792	24.274	21.8479	25.0307	23.494	24.3499	24.761	26.0198	24.7954	25.8198	22.8774	21.7918	23.1864
Q01433	AMPD2			0.546942	0.28383	0.877995	1.83782	AMP deaminase 2	Q01433;Q01433-2;Q01433-5;Q01433-3;Q01433-4	Q01433;Q01433-2;Q01433-5;Q01433-3;Q01433-4	5	13	13	13	1279700000	24.4903	23.4049	25.3652	22.8547	22.8564	24.1905	25.5345	27.7135	26.2273	24.9254	24.725	21.3723	23.4566	25.755	28.3829	23.6134	26.7622	23.9261	24.4334	24.0282
P23497	SP100			0.645499	0.226204	0.877343	1.83699	Nuclear autoantigen Sp-100	P23497;P23497-4;P23497-2;P23497-5;P23497-3;P23497-7;P23497-6;Q9H930-3	P23497;P23497-4;P23497-2;P23497-5;P23497-3;P23497-7;P23497-6	8	18	13	11	2459400000	27.0581	24.2956	26.6813	22.5683	22.8822	26.3437	26.1149	26.7685	27.6934	27.8164	26.7489	27.0607	25.5786	27.5674	25.2203	27.8243	27.0866	25.8947	27.4228	26.9155
P53609	PGGT1B			1.02448	0.0945193	0.87674	1.83622	Geranylgeranyl transferase type-1 subunit beta	P53609;P53609-2	P53609;P53609-2	2	8	8	8	1139700000	25.1505	24.0162	26.8169	25.2111	24.1189	24.0383	25.8272	25.421	26.5345	25.5282	24.556	24.7169	22.4736	25.3188	24.8893	26.8391	26.743	25.3331	26.4791	25.2167
A0PJW6	TMEM223			0.625903	0.236645	0.876243	1.83559	Transmembrane protein 223	A0PJW6	A0PJW6	1	5	5	5	1289800000	24.1613	26.6388	26.0986	24.5009	21.7925	25.3339	25.7589	26.753	26.9969	27.0618	24.5692	22.6692	22.8783	25.8804	27.1572	25.0674	26.3071	24.8454	26.7497	25.2413
P48454	PPP3CC			0.627004	0.236045	0.874472	1.83334	Serine/threonine-protein phosphatase 2B catalytic subunit gamma isoform	P48454;P48454-3;P48454-2	P48454;P48454-3;P48454-2	3	11	6	6	382110000	26.15	24.2043	23.4065	22.4286	24.0015	20.6513	23.2914	25.2406	24.6298	23.5601	21.7925	20.4494	22.6358	23.4889	22.548	25.1147	25.622	23.0286	24.9693	24.2032
P98175	RBM10			0.576692	0.265038	0.873084	1.83157	RNA-binding protein 10	P98175;P98175-2;P98175-3;P98175-4	P98175;P98175-2;P98175-3;P98175-4	4	9	9	8	958970000	25.442	24.1522	26.2942	22.0892	24.6706	22.1058	26.0198	26.6151	26.5085	26.758	21.7496	22.6328	23.0977	24.927	26.0115	25.8263	26.0981	24.7017	25.2908	24.56
Q9Y259	CHKB			0.652904	0.22238	0.871359	1.82938	Choline/ethanolamine kinase	Q9Y259;Q9Y259-2	Q9Y259;Q9Y259-2	2	6	6	6	580220000	25.0241	24.7714	25.0481	20.9397	23.2526	23.0406	24.4552	26.2445	24.9485	25.1232	21.8018	24.39	21.3247	25.5215	24.2647	24.1494	25.6762	23.0818	24.6971	25.8282
O43169	CYB5B			0.252074	0.559663	0.869085	1.8265	Cytochrome b5 type B	O43169	O43169	1	5	5	5	10753000000	27.9432	28.3879	29.7264	27.1374	21.2202	20.3265	30.0079	29.3771	30.1892	29.3947	26.18	24.6885	29.0169	29.7997	29.305	29.103	30.1495	23.7467	24.3101	30.0673
Q53T59	HS1BP3			0.857791	0.138742	0.867549	1.82456	HCLS1-binding protein 3	Q53T59	Q53T59	1	17	17	17	24471000000	28.871	29.237	29.6729	29.0475	29.2723	29.5693	28.7504	29.7318	29.1375	29.3963	28.5389	29.046	28.955	31.8494	32.691	31.8271	28.7885	28.8722	27.696	28.5471
O60427	FADS1			0.463257	0.344146	0.860844	1.8161	Fatty acid desaturase 1	O60427;O60427-2	O60427;O60427-2	2	3	3	3	272400000	26.1453	22.2207	25.452	23.6184	24.3215	21.576	21.3768	20.7995	20.6698	18.964	22.218	19.8001	21.3981	25.0446	24.022	21.1914	23.4227	22.9438	22.4058	22.3741
O43306	ADCY6			0.598769	0.251902	0.858787	1.81351	Adenylate cyclase type 6	O43306;O43306-2	O43306;O43306-2	2	10	5	5	150950000	20.4325	21.9593	23.3195	20.7312	20.5437	23.3294	23.1804	21.5605	23.9595	24.1085	22.9386	18.452	22.7938	25.2012	21.5141	24.0186	22.2145	22.0964	22.8192	22.8523
Q9UDW1	UQCR10			0.604084	0.248837	0.858238	1.81282	Cytochrome b-c1 complex subunit 9	Q9UDW1;Q9UDW1-2	Q9UDW1;Q9UDW1-2	2	5	5	5	14328000000	27.9545	26.4519	28.7373	29.0862	27.5093	29.619	27.9587	29.9364	28.7297	27.7479	31.1745	25.8585	29.4624	30.5309	25.9999	30.8566	30.7947	28.8189	29.1104	29.2489
Q9NRF9	POLE3			1.06987	0.0851391	0.857009	1.81128	DNA polymerase epsilon subunit 3	Q9NRF9	Q9NRF9	1	4	4	4	514330000	22.9952	23.6959	23.9671	22.6311	24.21	23.8613	25.3967	23.5352	24.9448	24.5776	24.4664	21.6378	24.6332	24.8586	26.2719	25.7889	23.804	23.7188	24.5014	24.2758
Q02487	DSC2			0.934833	0.11619	0.856254	1.81033	Desmocollin-2	Q02487-2	Q02487-2	1	16	16	0	14484000000	26.9469	29.2692	29.9952	26.4865	29.3979	28.1583	29.6245	29.8808	29.8423	29.9161	28.7226	29.4594	26.4234	29.9285	29.3316	29.3079	29.4808	30.131	29.7347	29.5301
Q9UPR0	PLCL2			0.659574	0.218991	0.854231	1.80779	Inactive phospholipase C-like protein 2	Q9UPR0;Q9UPR0-3	Q9UPR0;Q9UPR0-3	2	16	15	5	1080900000	24.856	23.8171	23.6292	24.0266	25.2872	22.8431	25.379	27.4413	26.3129	24.6453	26.138	26.105	21.607	23.56	26.0275	26.9734	25.9472	25.8113	25.8068	25.2855
P35052	GPC1			1.48628	0.0326377	0.847565	1.79946	Glypican-1	P35052;P35052-2	P35052	2	22	22	22	17434000000	29.9127	29.5715	30.6004	28.847	29.8065	28.0509	29.6132	27.8057	28.9377	29.5449	28.5769	29.1005	28.7696	31.0172	29.4558	30.7	30.8144	29.3651	29.3784	29.3531
Q8NB12	SMYD1			1.88922	0.0129058	0.847221	1.79903	Histone-lysine N-methyltransferase SMYD1	Q8NB12	Q8NB12	1	61	61	61	227000000000	32.2407	32.4865	32.8474	33.4114	33.3676	32.7201	32.2204	34.8378	33.6034	31.8271	32.8268	32.6005	32.9245	33.7715	33.6698	34.1685	33.9206	33.7796	33.1147	33.9213
Q8WXE1	ATRIP			0.326248	0.471794	0.846715	1.7984	ATR-interacting protein	Q8WXE1;Q8WXE1-2;Q8WXE1-5;Q8WXE1-3	Q8WXE1;Q8WXE1-2;Q8WXE1-5;Q8WXE1-3	4	3	3	3	1965800000	25.853	20.5965	25.4855	27.2666	27.3226	25.7659	21.8077	22.7886	20.95	27.1588	26.2567	27.1105	26.042	24.574	25.3158	28.1457	25.9447	26.6515	28.4991	21.4755
P20339	RAB5A			1.3689	0.0427664	0.844845	1.79607	Ras-related protein Rab-5A	P20339;P20339-2	P20339;P20339-2	2	15	11	10	4915000000	25.1211	26.3902	27.7113	28.0834	27.9659	27.4723	26.2589	28.0188	27.2068	26.2272	28.0265	28.131	28.0923	28.264	27.804	27.7874	28.1729	28.8924	27.955	28.0336
Q86SQ0	PHLDB2			0.526383	0.297589	0.843319	1.79417	Pleckstrin homology-like domain family B member 2	Q86SQ0;Q86SQ0-2;Q86SQ0-3	Q86SQ0;Q86SQ0-2;Q86SQ0-3	3	34	33	33	4653800000	26.7367	27.0186	28.5648	25.288	26.6948	24.8377	28.1223	24.7997	29.8138	27.5252	25.6531	24.1585	25.6941	28.4771	26.4443	29.1045	29.2197	27.1943	26.7096	24.4731
O60762	DPM1			0.502541	0.314383	0.841371	1.79175	Dolichol-phosphate mannosyltransferase subunit 1	O60762	O60762	1	3	3	3	314920000	21.8129	22.4372	24.8718	23.2816	20.7765	22.3349	22.4037	25.7597	25.84	23.0658	20.3893	21.8404	20.5527	25.2801	23.7877	25.1221	24.3202	23.1029	22.2913	21.0288
Q01415	GALK2			0.356533	0.440015	0.841012	1.79131	N-acetylgalactosamine kinase	Q01415;Q01415-2	Q01415;Q01415-2	2	6	6	6	934140000	21.3064	22.6082	24.6136	21.4648	21.1973	22.2216	23.2011	26.1145	22.8174	24.8816	24.0545	23.6047	23.9875	22.256	27.9373	23.0977	23.546	23.1054	19.5289	29.0705
Q96E11	MRRF			2.24724	0.00565925	0.838357	1.78801	Ribosome-recycling factor, mitochondrial	Q96E11;Q96E11-3;Q96E11-8;Q96E11-2;Q96E11-5;Q96E11-6;Q96E11-4;Q96E11-7	Q96E11;Q96E11-3;Q96E11-8;Q96E11-2	8	17	17	17	17620000000	29.2629	28.85	29.2934	30.5883	29.9106	29.3781	29.2176	29.0945	29.0201	29.7089	29.3482	29.2776	27.9168	30.6148	30.0247	30.2027	30.1311	30.8223	29.7257	29.4296
O94885	SASH1			0.606739	0.247321	0.837674	1.78717	SAM and SH3 domain-containing protein 1	O94885	O94885	1	17	17	17	1078900000	24.4098	25.4599	26.6246	23.2419	23.8718	26.6846	25.2157	25.7319	24.2304	23.8343	24.3318	24.4161	21.2381	25.398	25.9167	25.8942	24.125	27.9576	25.572	22.926
Q9NZB8	MOCS1			2.15212	0.007045	0.836579	1.78581	Molybdenum cofactor biosynthesis protein 1	Q9NZB8;Q9NZB8-7;Q9NZB8-2;Q9NZB8-8;Q9NZB8-3;Q9NZB8-4;Q9NZB8-6;Q9NZB8-5	Q9NZB8;Q9NZB8-7;Q9NZB8-2;Q9NZB8-8	8	13	13	13	5317700000	27.9848	27.1943	28.2342	26.8671	27.5115	26.7773	27.3574	28.0929	27.776	27.3159	26.8855	27.8985	27.2583	27.4729	29.7776	28.4836	28.4261	28.3293	27.8857	27.7945
Q16825	PTPN21			0.982925	0.10401	0.834716	1.78351	Tyrosine-protein phosphatase non-receptor type 21	Q16825	Q16825	1	4	4	4	201640000	22.2475	22.1878	24.6607	23.1121	23.0352	22.0116	23.457	22.977	22.4159	24.1438	20.3253	22.439	23.3895	22.1089	23.778	24.1853	24.702	23.1413	24.6186	22.9103
Q9BT30	ALKBH7			1.11715	0.0763565	0.831545	1.77959	Alpha-ketoglutarate-dependent dioxygenase alkB homolog 7, mitochondrial	Q9BT30	Q9BT30	1	7	7	7	4423000000	27.2041	27.0462	27.215	26.724	26.5665	27.1961	27.2334	27.3641	26.8749	28.2292	25.4794	28.2857	26.5753	29.0012	28.6497	25.238	27.9765	27.9051	28.8705	27.7149
Q86VU5	COMTD1			1.19867	0.0632886	0.82997	1.77765	Catechol O-methyltransferase domain-containing protein 1	Q86VU5	Q86VU5	1	11	11	11	24778000000	29.442	28.6166	29.5083	29.7085	27.9107	28.9459	30.7497	29.6409	29.5506	29.7517	29.914	30.8061	30.283	29.8219	30.218	31.0818	32.1647	30.7834	30.1672	28.788
O43157	PLXNB1			0.663348	0.217096	0.828466	1.7758	Plexin-B1	O43157;O43157-2	O43157;O43157-2	2	4	4	4	237830000	24.5029	22.4231	23.3618	22.798	20.9857	22.657	22.9878	20.221	24.3756	24.6507	23.2584	21.298	22.4324	23.4016	23.62	24.2949	24.5886	23.6098	25.0346	20.6086
O60361	NME2P1			1.51293	0.0306953	0.826438	1.7733	Putative nucleoside diphosphate kinase	O60361	O60361	1	14	1	1	33398000	21.1677	22.0931	22.5882	19.8932	21.3652	22.9428	21.6083	20.8138	21.84	22.213	22.7285	22.8124	21.2309	22.7435	22.6136	22.6932	22.4888	22.4574	23.1538	22.1794
Q9Y241	HIGD1A			1.7357	0.018378	0.826136	1.77293	HIG1 domain family member 1A, mitochondrial	Q9Y241;Q9Y241-2;A8MV81	Q9Y241;Q9Y241-2	3	8	8	8	41938000000	31.0697	31.0959	30.5238	31.6865	30.4	30.1513	30.8522	29.6356	29.4862	30.4379	31.7657	29.681	30.39	30.4415	31.2581	31.8091	32.2224	31.4682	31.0032	31.4443
Q15111	PLCL1			1.54646	0.0284143	0.825932	1.77268	Inactive phospholipase C-like protein 1	Q15111;Q15111-2	Q15111;Q15111-2	2	57	57	56	21096000000	28.5743	28.46	28.8842	28.4649	28.4083	28.7031	30.1878	30.8493	30.4891	29.8721	30.0465	29.9148	29.6936	30.2382	30.8435	29.9267	30.0253	29.8281	30.5144	30.3926
O75394	MRPL33			1.22522	0.0595365	0.824168	1.77051	39S ribosomal protein L33, mitochondrial	O75394	O75394	1	6	6	6	2538500000	24.1696	25.9364	25.5124	26.0415	25.5183	25.6665	27.7147	26.8423	26.8094	26.7164	26.3938	27.8927	27.0693	27.548	27.7633	26.7794	27.0481	26.9777	27.596	26.363
Q6UXH9	PAMR1			0.527581	0.296769	0.820907	1.76652	Inactive serine protease PAMR1	Q6UXH9;Q6UXH9-2;Q6UXH9-3	Q6UXH9;Q6UXH9-2;Q6UXH9-3	3	17	17	17	3164100000	25.9072	26.0414	27.7209	26.2483	25.7336	26.5679	26.7654	27.2555	26.2031	25.5804	24.7718	24.3199	24.9367	28.3066	25.7182	28.6867	29.526	27.4866	25.7905	22.2598
Q9Y3B3	TMED7			0.433193	0.368814	0.820615	1.76616	Transmembrane emp24 domain-containing protein 7	Q9Y3B3;Q86XR7-2;Q9Y3B3-2	Q9Y3B3;Q86XR7-2;Q9Y3B3-2	3	10	10	10	4138200000	25.2125	23.421	26.5398	28.0615	27.0057	23.7828	25.5925	30.4198	27.7129	25.3441	27.4363	23.3871	25.1163	28.2613	25.6171	28.3776	27.8211	27.9443	24.5522	25.7266
Q9BTE1	DCTN5			2.3501	0.00446578	0.820288	1.76576	Dynactin subunit 5	Q9BTE1;Q9BTE1-2;Q9BTE1-3	Q9BTE1;Q9BTE1-2	3	12	12	12	8669300000	27.9204	27.0542	28.3519	27.4287	28.0293	28.3739	28.821	28.745	28.0877	28.3804	28.7465	28.4742	28.0995	28.6506	29.8931	29.7149	29.068	28.7964	28.3439	28.6281
P29622	SERPINA4			0.328298	0.469572	0.820086	1.76551	Kallistatin	P29622	P29622	1	23	23	23	10857000000	27.8727	25.0848	28.1428	27.5568	28.3499	26.8008	28.8029	31.1049	28.7173	25.1362	26.9111	21.6747	28.2138	30.4987	24.1725	30.4424	27.9391	27.3303	30.3487	25.8228
Q9P265	DIP2B			1.16396	0.0685548	0.81844	1.7635	Disco-interacting protein 2 homolog B	Q9P265	Q9P265	1	14	13	11	1719500000	26.0855	24.0788	26.663	26.6741	25.5695	24.4226	25.8108	25.7091	25.1746	27.046	27.4995	25.5132	25.3058	27.3306	27.0665	26.6291	27.1697	26.8702	25.4665	25.8788
Q96NY7	CLIC6			0.334658	0.462745	0.818352	1.76339	Chloride intracellular channel protein 6	Q96NY7;Q96NY7-2	Q96NY7;Q96NY7-2	2	23	21	21	4004900000	23.1461	26.4252	28.1999	23.7624	23.7751	26.89	27.2196	25.8244	27.0236	29.121	24.8284	26.6028	22.7141	27.9418	24.6819	29.3299	30.222	27	25.2048	22.0194
P83111	LACTB			1.96303	0.0108886	0.818205	1.76321	Serine beta-lactamase-like protein LACTB, mitochondrial	P83111;P83111-2	P83111;P83111-2	2	42	42	42	50604000000	31.0581	31.309	30.9883	29.9574	30.4834	30.6421	31.309	31.7159	30.7307	30.7612	29.3152	31.1796	30.5258	31.2057	32.4892	31.0615	31.1733	31.075	32.061	32.0332
Q15532	SS18			1.47091	0.0338134	0.817621	1.7625	Protein SSXT	Q15532;Q15532-2	Q15532;Q15532-2	2	3	3	3	818740000	24.8903	24.0213	25.3136	25.3582	24.7095	24.2756	25.2583	24.3531	24.3036	25.9134	25.4283	23.2202	24.9173	26.875	25.4936	25.1007	26.44	25.6172	25.0829	24.4783
Q8N5I4	DHRSX			0.535211	0.291601	0.817206	1.76199	Dehydrogenase/reductase SDR family member on chromosome X	Q8N5I4	Q8N5I4	1	4	4	4	317230000	22.3992	24.1702	20.6266	21.9606	24.1068	23.9786	23.2335	25.8665	23.0086	19.9053	23.7771	24.9869	21.3469	23.8932	24.0242	22.7802	24.9364	24.5871	21.4535	25.2433
Q8NFH5	NUP35			0.965876	0.108174	0.816039	1.76057	Nucleoporin NUP53	Q8NFH5;Q8NFH5-2;Q8NFH5-3	Q8NFH5;Q8NFH5-2;Q8NFH5-3	3	7	7	7	1194300000	25.8121	22.723	24.3718	25.5707	26.3605	25.869	26.0919	25.6855	25.3182	25.5479	24.1574	26.7463	23.4786	26.3257	25.1653	27.101	25.9548	25.4441	26.1695	26.0236
Q9HAU5	UPF2			0.80332	0.157282	0.813909	1.75797	Regulator of nonsense transcripts 2	Q9HAU5;Q9HAU5-2	Q9HAU5	2	6	6	6	606380000	25.0757	25.7273	24.9424	22.7913	24.4519	22.7648	25.1561	25.5376	25.4849	22.9181	24.3228	22.4306	23.661	25.3249	25.9825	24.187	23.7468	26.5663	23.8327	25.815
Q9BUK6	MSTO1			0.392071	0.405442	0.808927	1.75191	Protein misato homolog 1	Q9BUK6;Q9BUK6-3;Q9BUK6-2;Q9BUK6-7;Q9BUK6-4;Q9BUK6-6;Q9BUK6-5	Q9BUK6;Q9BUK6-3;Q9BUK6-2;Q9BUK6-7	7	4	4	4	609900000	21.9102	22.5458	20.4166	25.4474	24.7917	26.0267	21.8895	23.811	22.5204	22.5249	22.3594	20.8346	27.3625	21.4885	27.0633	22.61	23.4575	23.2892	25.4796	25.1272
Q9BXJ8	TMEM120A			1.50351	0.0313681	0.807643	1.75035	Transmembrane protein 120A	Q9BXJ8;Q9BXJ8-2	Q9BXJ8;Q9BXJ8-2	2	9	9	9	27165000000	29.8493	29.2422	30.8988	29.8722	29.8942	30.5504	30.0486	27.5178	29.2443	30.8132	29.7819	30.5155	30.0284	30.0618	30.7803	30.6558	30.7063	30.9564	31.0053	30.5489
P57772	EEFSEC			1.4204	0.037984	0.807626	1.75033	Selenocysteine-specific elongation factor	P57772;P57772-2	P57772;P57772-2	2	24	24	24	8942000000	28.9274	26.6136	28.6008	27.1347	27.1369	27.5418	28.6609	28.9785	28.2431	29.5672	28.5094	28.7637	27.6804	29.4189	28.4751	29.2933	29.3253	28.1731	29.0098	29.2277
Q9BSY4	CHCHD5			1.01242	0.0971804	0.80758	1.75027	Coiled-coil-helix-coiled-coil-helix domain-containing protein 5	Q9BSY4;Q9BSY4-2	Q9BSY4;Q9BSY4-2	2	7	7	7	1640300000	25.3611	24.4566	26.3993	26.3534	24.7218	25.0353	26.2684	25.9105	25.4558	27.72	26.2259	23.4395	26.1379	26.0943	27.8237	25.7144	25.669	26.9135	26.6237	26.3837
Q9NQ50	MRPL40			1.47719	0.0333282	0.80689	1.74944	39S ribosomal protein L40, mitochondrial	Q9NQ50	Q9NQ50	1	13	13	13	10135000000	28.9579	28.2958	27.4265	27.3738	28.5195	27.4221	29.0565	28.7485	28.7313	28.831	26.9887	30.0066	28.377	29.1017	29.6771	29.5917	29.0823	28.8939	29.5173	28.334
Q8TEC5	SH3RF2			1.5792	0.0263512	0.804659	1.74673	Putative E3 ubiquitin-protein ligase SH3RF2	Q8TEC5;Q8TEC5-3;Q8TEC5-2	Q8TEC5;Q8TEC5-3;Q8TEC5-2	3	10	10	10	18286000000	29.2098	28.5628	29.1711	28.4874	28.5589	28.8661	29.8955	30.5525	30.1051	29.0883	28.1416	29.7164	29.4703	29.1323	31.1573	29.7179	29.3393	30.0618	30.6321	30.1136
O60256	PRPSAP2			1.21505	0.0609471	0.803811	1.74571	Phosphoribosyl pyrophosphate synthase-associated protein 2	O60256;O60256-4;O60256-3;O60256-2	O60256;O60256-4;O60256-3;O60256-2	4	17	17	16	8071800000	27.3926	26.837	28.1891	26.7163	28.0326	27.2692	28.5728	29.1526	29.0741	28.1438	27.5479	28.365	28.0716	29.6801	27.7727	29.955	29.8136	28.1675	28.204	27.6917
Q96MW1	CCDC43			0.631399	0.233669	0.798528	1.73933	Coiled-coil domain-containing protein 43	Q96MW1;Q96MW1-2	Q96MW1;Q96MW1-2	2	10	10	10	4781800000	26.7975	27.9454	28.1461	25.7389	23.705	25.9473	28.9226	27.4353	28.2875	29.1076	26.3183	26.6562	25.9522	28.8618	28.8753	27.8548	28.7188	27.3253	26.4931	26.439
Q13951	CBFB			1.06908	0.0852936	0.798524	1.73932	Core-binding factor subunit beta	Q13951-2	Q13951-2	1	12	12	3	5331500000	26.82	28.0896	28.7918	26.865	27.7305	27.313	25.386	27.17	27.061	27.9551	28.2787	27.777	26.4178	28.4909	27.4181	29.4746	28.2686	28.0598	26.3956	28.9891
Q86YB7	ECHDC2			1.0708	0.0849562	0.798417	1.73919	Enoyl-CoA hydratase domain-containing protein 2, mitochondrial	Q86YB7;Q86YB7-2	Q86YB7;Q86YB7-2	2	13	13	13	12587000000	27.5584	27.4663	28.335	27.7682	29.5467	28.0881	28.6033	28.1272	28.2913	28.6866	28.9625	30.4471	28.3443	29.154	27.4375	28.7634	29.1452	29.949	31.1586	29.3333
Q9P2T1	GMPR2			0.501965	0.3148	0.798396	1.73917	GMP reductase 2	Q9P2T1;Q9P2T1-3;Q9P2T1-2	Q9P2T1;Q9P2T1-3;Q9P2T1-2	3	14	14	11	6739100000	24.1407	22.3579	28.894	28.2735	28.8779	27.2888	28.3086	28.4231	29.0831	28.1507	27.8134	27.9506	28.4804	28.0579	28.1312	28.4817	28.8899	28.6743	28.4172	27.7289
Q8TEW0	PARD3			1.09861	0.079687	0.796901	1.73737	Partitioning defective 3 homolog	Q8TEW0;Q8TEW0-7;Q8TEW0-6;Q8TEW0-4;Q8TEW0-11;Q8TEW0-2;Q8TEW0-5;Q8TEW0-10;Q8TEW0-9;Q8TEW0-8;Q8TEW0-3	Q8TEW0;Q8TEW0-7;Q8TEW0-6;Q8TEW0-4;Q8TEW0-11;Q8TEW0-2;Q8TEW0-5;Q8TEW0-10;Q8TEW0-9;Q8TEW0-8;Q8TEW0-3	11	13	13	13	1139700000	22.8238	25.755	25.1125	24.046	26.8492	25.8206	24.3265	25.4685	24.7781	25.5079	24.9417	25.883	25.9704	26.4759	26.6389	25.3271	25.1922	25.9824	26.6858	25.5056
Q5TGZ0	MINOS1			2.40087	0.00397311	0.795631	1.73584	MICOS complex subunit MIC10	Q5TGZ0;Q5TGZ0-2	Q5TGZ0	2	9	9	9	69695000000	31.6791	30.5083	31.9045	31.2237	31.0171	31.8385	31.0682	31.8081	30.8855	31.9722	30.4291	30.8979	31.6097	31.7526	32.5119	31.8717	32.2447	32.2046	31.3516	32.7009
P49247	RPIA			1.25768	0.0552483	0.794747	1.73477	Ribose-5-phosphate isomerase	P49247	P49247	1	13	13	13	10084000000	29.0409	27.0593	28.6238	28.345	29.8693	27.7502	28.2429	27.9923	28.1461	28.0884	28.1281	29.1814	27.6087	27.8946	28.2997	29.3359	28.187	29.4891	30.325	30.2268
Q9Y2B5	VPS9D1			0.380118	0.416756	0.793573	1.73336	VPS9 domain-containing protein 1	Q9Y2B5;Q9Y2B5-2	Q9Y2B5;Q9Y2B5-2	2	4	4	4	633820000	22.5149	22.5653	25.9121	21.595	23.5741	22.4827	26.6539	25.2861	24.7557	20.6571	22.3933	23.2295	21.0052	25.4033	28.4233	24.5599	21.8	23.0364	21.8139	23.4702
Q14CS0	UBXN2B			1.21408	0.0610834	0.793392	1.73314	UBX domain-containing protein 2B	Q14CS0	Q14CS0	1	7	7	7	1233900000	25.9098	23.7604	26.5042	25.9988	24.4424	24.5972	24.9973	26.5221	25.7652	25.5426	26.1485	24.2769	25.1554	25.2282	26.9401	26.278	27.2027	26.1443	25.2721	25.9766
Q14919	DRAP1			0.66508	0.216232	0.793272	1.733	Dr1-associated corepressor	Q14919;Q14919-2	Q14919;Q14919-2	2	5	5	5	489120000	19.6728	25.1808	24.4641	24.5565	23.3609	23.3833	23.5976	24.6794	22.4642	23.7265	24.6552	25.8123	24.0513	25.946	25.0952	24.0515	24.8623	24.644	23.8717	23.7925
Q9BWH6	RPAP1			0.468225	0.340232	0.792382	1.73193	RNA polymerase II-associated protein 1	Q9BWH6;Q9BWH6-2	Q9BWH6;Q9BWH6-2	2	4	4	4	608730000	25.0571	26.1214	25.856	21.2184	20.7145	22.2545	25.3509	23.6777	25.0232	25.8045	24.7304	24.1605	20.9127	26.2973	25.2768	23.5184	25.054	23.6558	25.34	23.8022
Q99570	PIK3R4			0.83106	0.14755	0.790158	1.72926	Phosphoinositide 3-kinase regulatory subunit 4	Q99570	Q99570	1	8	8	8	2284600000	27.4799	28.0025	26.6278	27.1459	27.7104	25.216	26.9727	25.6918	25.8744	25.5818	26.3953	25.2022	23.1745	26.9611	27.2773	27.3669	27.387	27.1277	27.1621	25.905
Q03164	KMT2A			1.12074	0.0757288	0.789406	1.72836	Histone-lysine N-methyltransferase 2A	Q03164;Q03164-2;Q03164-3	Q03164;Q03164-2;Q03164-3	3	7	7	7	73739000000	31.8573	31.554	32.3016	32.386	29.6763	31.0037	31.3747	30.3303	32.3007	31.0678	31.6982	29.6687	31.011	31.3714	32.4456	32.4334	32.9419	30.7308	32.8378	31.5043
P59046	NLRP12			0.480386	0.330837	0.785838	1.72409	NACHT, LRR and PYD domains-containing protein 12	P59046;P59046-4;P59046-3;P59046-6;P59046-2;P59046-7	P59046;P59046-4;P59046-3;P59046-6;P59046-2;P59046-7	6	3	3	3	14007000000	28.4358	30.2362	29.6954	27.8531	30.5804	28.5799	26.2233	25.5957	27.0174	27.6538	26.7989	28.9261	30.2546	27.8211	26.5119	29.3821	30.6435	31.5625	29.8944	27.7588
P17900	GM2A			0.617669	0.241174	0.784719	1.72276	Ganglioside GM2 activator	P17900	P17900	1	5	5	5	6565600000	26.6918	23.7695	28.2142	27.608	28.0992	26.0331	27.7468	26.4005	29.0365	28.6275	26.8741	28.1086	28.4861	26.581	28.0077	29.366	27.2562	28.5247	30.2173	27.0686
Q9NXH9	TRMT1			0.658911	0.219325	0.784295	1.72225	tRNA (guanine(26)-N(2))-dimethyltransferase	Q9NXH9;Q9NXH9-2	Q9NXH9;Q9NXH9-2	2	3	3	3	253470000	22.6575	21.6681	24.8028	23.3315	21.369	22.8552	24.1469	23.4633	22.5483	23.0322	24.4463	24.3521	20.1337	23.7508	26.0986	23.9433	22.5409	23.5819	24.1658	22.3047
Q5EBL8	PDZD11			0.922084	0.119651	0.784034	1.72194	PDZ domain-containing protein 11	Q5EBL8;Q5EBL8-2	Q5EBL8;Q5EBL8-2	2	8	8	8	4372100000	25.5407	25.4073	26.7598	26.7675	28.202	27.1018	26.2442	26.3844	26.9598	28.3375	28.9519	28.3069	26.5216	28.4115	26.7611	27.6414	28.925	27.902	28.3555	26.7531
Q9Y613	FHOD1			0.781385	0.16543	0.783506	1.72131	FH1/FH2 domain-containing protein 1	Q9Y613	Q9Y613	1	8	8	8	326790000	23.1888	24.4507	23.7555	24.0683	22.1531	23.8522	22.1748	20.512	23.9476	22.8177	24.5576	24.3564	22.5595	25.3926	23.1696	25.2784	24.9881	23.3304	23.1029	23.0501
Q9NU23	LYRM2			1.22269	0.0598839	0.781702	1.71916	LYR motif-containing protein 2	Q9NU23	Q9NU23	1	8	8	8	2121200000	26.9294	24.7833	26.3219	27.4026	26.6859	25.4046	26.1514	25.8449	24.4862	26.1424	26.8924	27.034	26.0566	26.206	26.4832	26.2543	27.5628	28.0822	27.4482	26.5851
Q9UL15	BAG5			0.952019	0.111681	0.781121	1.71847	BAG family molecular chaperone regulator 5	Q9UL15;Q9UL15-2	Q9UL15;Q9UL15-2	2	19	19	19	4361600000	26.3765	26.3677	26.9884	26.0347	26.6458	26.5882	27.2276	27.1972	27.3665	26.9131	26.6117	26.4414	26.7315	27.2567	26.1807	27.0353	27.8826	26.488	26.7341	31.0005
Q9H1P3	OSBPL2			0.58984	0.257134	0.780989	1.71831	Oxysterol-binding protein-related protein 2	Q9H1P3;Q9H1P3-2	Q9H1P3;Q9H1P3-2	2	5	5	5	1385600000	24.5766	26.729	25.9854	22.5694	26.509	25.6546	25.7288	25.5939	25.0431	25.9333	27.0464	23.5376	24.0472	26.3673	27.6107	26.2881	27.3991	22.7605	25.4923	26.678
Q9BRX2	PELO			1.53293	0.029314	0.778513	1.71536	Protein pelota homolog	Q9BRX2	Q9BRX2	1	19	19	19	3410900000	26.1533	26.7808	27.3548	27.6155	27.2889	26.71	27.1578	27.5125	27.0776	24.6638	26.802	27.4207	27.0302	27.7171	27.8169	27.2198	28.2916	28.2894	26.9321	27.4116
Q9Y3D5	MRPS18C			1.30117	0.0499838	0.778011	1.71477	28S ribosomal protein S18c, mitochondrial	Q9Y3D5	Q9Y3D5	1	5	5	5	8644900000	28.5279	29.1843	27.306	27.05	27.5135	26.2806	28.5715	28.2724	28.7614	29.0013	27.6711	29.3763	28.7061	29.2947	29.2082	29.2147	28.3104	28.5445	29.1431	28.927
Q13362	PPP2R5C			0.731946	0.185376	0.777783	1.71449	Serine/threonine-protein phosphatase 2A 56 kDa regulatory subunit gamma isoform	Q13362-4;Q13362;Q13362-5;Q13362-3;Q13362-2	Q13362-4;Q13362;Q13362-5;Q13362-3	5	13	10	10	559300000	21.591	21.7883	24.2489	23.459	23.3829	24.3158	23.254	25.1882	24.6475	24.16	26.3137	24.9168	24.3297	26.2547	23.6154	24.6932	25.2581	24.8506	25.1786	23.3763
Q9UQM7	CAMK2A			0.399575	0.398497	0.777718	1.71442	Calcium/calmodulin-dependent protein kinase type II subunit alpha	Q9UQM7;Q9UQM7-2	Q9UQM7;Q9UQM7-2	2	18	4	4	1291700000	24.1572	26.1612	26.0185	20.654	24.5996	25.3753	22.8428	25.1314	26.0197	26.6471	23.3176	24.5763	23.4855	22.0729	24.7761	28.5326	28.4074	24.4274	24.766	24.2235
Q9BQS8	FYCO1			1.31898	0.0479753	0.777695	1.71439	FYVE and coiled-coil domain-containing protein 1	Q9BQS8;Q9BQS8-4;Q9BQS8-3;Q9BQS8-2	Q9BQS8;Q9BQS8-4	4	105	105	105	79649000000	31.3584	30.7669	31.6201	31.2928	31.684	30.9208	30.7998	31.7985	31.3816	31.6873	30.6955	31.6327	31.4629	30.3026	33.6063	33.0573	33.258	31.5192	31.7985	31.1104
Q9BWS9	CHID1			1.08067	0.0830474	0.777345	1.71397	Chitinase domain-containing protein 1	Q9BWS9-3;Q9BWS9;Q9BWS9-2	Q9BWS9-3;Q9BWS9;Q9BWS9-2	3	13	13	13	11640000000	27.6367	27.5274	29.3064	27.1607	26.7823	28.7646	29.4061	28.3111	29.0569	29.541	28.9981	29.1919	28.771	29.0461	28.3274	30.4673	30.4033	28.6051	29.4059	28.6617
Q9UBW7	ZMYM2			0.402454	0.395864	0.774601	1.71072	Zinc finger MYM-type protein 2	Q9UBW7	Q9UBW7	1	3	3	3	2404800000	26.4703	27.9329	28.3504	26.2446	25.5309	21.6971	24.8726	26.0873	21.6269	26.6868	28.2532	25.6334	26.8744	27.9038	26.3377	27.2282	27.7922	25.9296	27.1	24.1942
Q5JTH9	RRP12			0.628562	0.2352	0.773654	1.70959	RRP12-like protein	Q5JTH9;Q5JTH9-2;Q5JTH9-3	Q5JTH9;Q5JTH9-2;Q5JTH9-3	3	7	7	7	1016000000	25.98	26.0641	25.4299	24.8637	24.7276	25.9954	23.3678	23.9308	24.5118	26.0633	22.9363	26.386	23.33	26.1745	25.8727	26.6329	27.589	23.8277	23.1574	26.4002
Q9H8M1	COQ10B			0.77208	0.169013	0.773533	1.70945	Coenzyme Q-binding protein COQ10 homolog B, mitochondrial	Q9H8M1;Q9H8M1-2	Q9H8M1;Q9H8M1-2	2	8	7	7	3669000000	27.6857	25.2042	27.734	25.2763	25.9078	27.3221	27.6622	27.9589	27.5334	28.2306	24.1108	26.6747	25.9457	27.2512	28.0741	26.3848	27.9606	26.4607	28.0851	28.177
Q8IYB8	SUPV3L1			0.590554	0.256712	0.772886	1.70868	ATP-dependent RNA helicase SUPV3L1, mitochondrial	Q8IYB8	Q8IYB8	1	25	25	25	18931000000	27.829	27.944	28.6468	28.5194	28.0267	28.5041	28.2596	29.2786	28.8689	28.6979	27.2993	29.0295	28.7238	27.9872	28.174	26.7632	28.3485	28.18	32.2007	32.7868
Q8IXM2	BAP18			0.49103	0.322827	0.772007	1.70764	Chromatin complexes subunit BAP18	Q8IXM2;Q8IXM2-3;Q8IXM2-2	Q8IXM2;Q8IXM2-3;Q8IXM2-2	3	7	7	7	756540000	20.58	23.7714	24.0729	21.6922	24.7131	23.9186	25.5642	25.7127	26.2841	26.576	22.5134	24.9406	23.292	26.0072	23.2226	24.6162	23.778	24.3675	25.7919	26.499
P19237	TNNI1			0.450994	0.354002	0.770675	1.70607	Troponin I, slow skeletal muscle	P19237	P19237	1	39	39	38	102000000000	32.0009	28.1822	29.7391	32.92	28.7583	30.1105	32.4492	30.6711	31.8064	33.296	34.1446	30.2783	31.1435	34.0975	31.5738	32.2949	32.9816	29.1687	32.7911	30.8333
Q15813	TBCE			0.959988	0.109651	0.769713	1.70493	Tubulin-specific chaperone E	Q15813-2;Q15813;Q8WVB6-2;Q8WVB6-3;Q8WVB6	Q15813-2;Q15813	5	19	19	19	23135000000	30.1869	29.9842	29.6347	29.165	30.8475	31.7277	29.2558	28.3808	29.1215	28.5845	29.4955	29.3425	27.7771	29.9036	30.6867	29.96	30.1168	31.9269	30.0243	29.2716
Q9HBI1	PARVB			1.26535	0.0542818	0.769028	1.70412	Beta-parvin	Q9HBI1;Q9HBI1-3;Q9HBI1-2	Q9HBI1;Q9HBI1-3;Q9HBI1-2	3	15	13	13	4693700000	27.6684	28.1558	27.5844	28.1327	27.7011	27.4749	27.4544	27.4379	27.5112	26.4086	26.6543	26.8977	26.0528	29.0606	27.8832	28.7434	29.1749	26.8456	28.3526	26.549
P32189	GK			1.19275	0.0641581	0.767997	1.7029	Glycerol kinase	P32189;P32189-1;P32189-4;P32189-2;Q14409	P32189;P32189-1;P32189-4;P32189-2;Q14409	5	17	17	16	9631500000	27.7366	27.9962	29.7021	28.8599	28.4679	28.3149	28.0313	29.435	29.0777	26.2924	27.8515	27.4587	29.1934	29.3387	29.6707	28.61	29.2799	28.9961	28.1243	29.735
Q9NWV4	C1orf123			1.99551	0.0101038	0.767079	1.70182	UPF0587 protein C1orf123	Q9NWV4	Q9NWV4	1	18	18	18	62370000000	32.0206	31.3335	31.7737	31.1877	31.6234	31.4666	30.979	30.5778	30.8923	30.5053	31.2565	30.8704	30.0329	32.3491	31.3055	31.9429	32.5749	32.026	32.1321	30.8573
O14972	DSCR3			0.395555	0.402203	0.766042	1.7006	Down syndrome critical region protein 3	O14972;O14972-2	O14972;O14972-2	2	4	4	4	489790000	24.1322	23.4589	25.5201	21.8372	22.9973	23.1893	21.7183	25.4801	25.6973	22.1526	20.4996	22.1314	22.8671	26.4791	24.9895	26.3168	25.2054	21.8309	20.3561	22.6283
O75030	MITF			0.197424	0.63471	0.764653	1.69896	Microphthalmia-associated transcription factor	O75030;O75030-2;O75030-5;O75030-12;O75030-4;O75030-3;O75030-8;O75030-7;O75030-6;O75030-9;O75030-11;O75030-10	O75030;O75030-2;O75030-5;O75030-12;O75030-4;O75030-3;O75030-8;O75030-7;O75030-6;O75030-9;O75030-11;O75030-10	12	11	11	6	33138000000	32.6947	23.9634	25.7818	25.9096	23.1998	24.5762	32.6862	24.5348	31.5897	26.2998	25.5977	25.6156	26.1323	31.7287	33.5492	24.5951	26.566	26.0457	25.7977	24.7678
Q7Z4G1	COMMD6			0.941618	0.114388	0.764305	1.69855	COMM domain-containing protein 6	Q7Z4G1;Q7Z4G1-2	Q7Z4G1;Q7Z4G1-2	2	6	6	6	2481900000	27.0321	27.2085	26.8704	26.798	26.0362	25.3256	26.1497	25.3944	26.1626	27.3765	27.7341	26.5284	23.8634	27.1522	27.8352	27.1678	27.7276	27.9853	25.9398	25.9545
P04070	PROC			0.625586	0.236817	0.763656	1.69779	Vitamin K-dependent protein C	P04070;P04070-2	P04070;P04070-2	2	3	3	3	821860000	25.2316	21.7258	23.7157	25.4944	25.1635	25.3165	25.2171	23.9827	25.1399	23.3564	24.8614	22.9001	24.7564	27.6935	25.4198	26.8883	23.4843	24.3416	23.535	24.6007
Q9NX62	IMPAD1			1.36903	0.0427533	0.760942	1.6946	Inositol monophosphatase 3	Q9NX62	Q9NX62	1	14	14	14	6655100000	28.7712	27.4521	29.3865	27.4555	28.3387	26.5175	27.0741	27.8382	28.0023	28.2394	27.5815	26.3973	28.5592	28.7168	28.4216	28.6951	28.9007	27.7226	28.7408	28.8438
O43325	LYRM1			1.10902	0.0777996	0.759832	1.69329	LYR motif-containing protein 1	O43325	O43325	1	13	13	13	7632200000	28.6611	27.8943	28.5534	25.8821	28.2003	27.2574	28.4146	28.1354	27.5218	28.8375	27.1366	28.7036	28.3283	28.8297	29.7263	28.8006	29.5507	26.8506	28.5814	28.7245
Q13144	EIF2B5			0.924311	0.119039	0.759773	1.69322	Translation initiation factor eIF-2B subunit epsilon	Q13144	Q13144	1	12	12	12	1640400000	24.3557	25.6569	26.6644	25.6161	25.9778	25.5892	25.7189	27.0143	26.3898	26.4763	23.053	26.4631	24.6811	26.6912	26.5752	27.5573	26.7765	26.1909	26.0731	25.1154
O75462	CRLF1			0.785722	0.163786	0.758724	1.69199	Cytokine receptor-like factor 1	O75462	O75462	1	3	3	3	194400000	22.5519	22.5541	23.4816	19.8559	21.5448	22.4337	20.6445	21.1511	23.2406	21.9138	22.244	21.3246	24.1609	23.7811	22.4047	23.4055	23.5939	23.4485	21.3717	21.8988
Q8NI37	PPTC7			1.96738	0.0107801	0.758676	1.69194	Protein phosphatase PTC7 homolog	Q8NI37	Q8NI37	1	10	10	10	4447000000	27.3793	26.6954	27.2891	27.1239	28.0018	25.9764	27.0235	27.7611	27.5762	27.914	26.9244	28.0256	26.9997	27.9403	28.8075	28.6299	27.6857	27.477	28.2283	27.5292
P21980	TGM2			0.758019	0.174575	0.758353	1.69156	Protein-glutamine gamma-glutamyltransferase 2	P21980;P21980-2;P21980-3;P49221;O43548;O43548-2	P21980;P21980-2	6	67	67	67	593000000000	32.8907	31.9518	32.6043	34.0594	32.8603	32.8556	35.2107	35.5756	35.6602	35.1599	35.3684	34.3356	35.5726	35.4795	34.6016	34.9094	34.1281	34.9378	34.853	35.5325
O43504	LAMTOR5			1.99144	0.010199	0.758083	1.69124	Ragulator complex protein LAMTOR5	O43504	O43504	1	6	6	6	24491000000	29.7171	30.7353	30.3681	29.382	29.9486	30.2617	28.9961	29.9225	29.1347	29.8788	28.9	29.7811	30.0934	29.3657	30.9176	31.2054	30.694	30.7992	30.3789	30.3948
Q9HB21	PLEKHA1			0.547766	0.283292	0.75679	1.68973	Pleckstrin homology domain-containing family A member 1	Q9HB21;Q9HB21-2	Q9HB21;Q9HB21-2	2	7	7	7	591740000	24.4692	25.4692	22.4095	22.9557	24.5951	24.4708	24.3855	24.0158	24.227	24.2643	20.3057	25.5692	24.7447	24.5045	25.9149	24.8144	25.1161	24.7615	26.5445	21.5779
Q9BX46	RBM24			2.40095	0.00397234	0.755584	1.68832	RNA-binding protein 24	Q9BX46	Q9BX46	1	9	9	1	12586000000	28.5007	28.34	28.7726	29.0112	28.3531	28.3831	28.9405	28.4692	28.5521	29.705	28.8626	29.8486	28.8268	30.2318	29.2478	29.0922	30.1994	29.6006	29.5766	29.0297
Q9BVM4	GGACT			0.543185	0.286296	0.754762	1.68735	Gamma-glutamylaminecyclotransferase	Q9BVM4	Q9BVM4	1	6	6	6	6517800000	29.3454	27.4622	29.2674	28.8563	28.2803	27.6517	27.6823	26.779	27.1543	26.8448	28.2325	28.4521	22.6731	28.4254	27.1791	28.1923	29.8048	28.2669	27.8504	28.7005
P17028	ZNF24			0.672473	0.212582	0.753631	1.68603	Zinc finger protein 24	P17028	P17028	1	3	2	2	146540000	22.8814	20.4993	22.2761	21.9434	23.2325	22.5473	20.1943	22.81	22.6858	25.0972	22.8659	24.304	22.5831	25.0465	22.0163	24.234	23.7623	22.9214	22.0978	23.4619
Q99436	PSMB7			1.01127	0.0974383	0.753026	1.68532	Proteasome subunit beta type-7	Q99436;Q99436-2	Q99436	2	10	10	10	142000000000	34.252	31.12	32.7488	33.7748	31.9682	31.2557	31.6018	32.0779	31.8332	32.1407	32.2776	31.5555	30.9259	32.249	32.7423	32.4169	32.6195	34.0446	32.1368	33.8872
Q13136	PPFIA1			1.27224	0.0534267	0.752887	1.68516	Liprin-alpha-1	Q13136;Q13136-2;O75334-8	Q13136;Q13136-2	3	28	28	17	2229700000	26.4805	25.4636	26.6364	24.5789	25.6865	25.5203	26.8832	26.4631	26.3205	27.0588	26.7007	27.597	24.6465	27.4687	26.4206	26.8509	26.9809	26.9079	27.2281	26.5094
P00966	ASS1			2.37637	0.00420372	0.751774	1.68386	Argininosuccinate synthase	P00966	P00966	1	34	34	34	44222000000	31.3891	30.3946	31.1048	29.5184	30.6338	30.7309	30.5387	31.4158	30.9261	29.7346	30.3353	30.3157	31.03	31.0469	31.1962	31.5527	31.4351	31.154	31.5184	31.7034
P02786	TFRC			1.55395	0.0279287	0.751453	1.68349	Transferrin receptor protein 1	P02786	P02786	1	24	24	24	8679700000	27.9671	27.8518	28.5085	27.7386	27.5041	28.5117	28.1111	29.1433	28.7675	28.844	27.5729	27.2866	29.0296	29.3854	29.474	28.5578	29.796	28.6902	27.558	29.3262
Q9BTU6	PI4K2A			0.775833	0.167559	0.750836	1.68277	Phosphatidylinositol 4-kinase type 2-alpha	Q9BTU6	Q9BTU6	1	11	11	11	1308800000	21.9423	25.2162	25.6833	24.7561	26.4769	24.7482	25.1637	25.2662	26.517	26.6687	25.7718	25.7995	25.4427	27.2226	25.4577	26.9952	26.5084	26.1326	24.5807	25.7564
Q9H330	TMEM245			1.73526	0.0183969	0.749494	1.6812	Transmembrane protein 245	Q9H330-2;Q9H330;Q9H330-4;Q9H330-3	Q9H330-2;Q9H330;Q9H330-4	4	9	9	9	8530100000	28.3699	27.7514	27.0676	28.876	29.1755	27.1033	28.2539	27.6402	28.8588	27.874	29.4004	28.7069	28.1193	28.7671	28.9237	29.2357	28.8368	28.9244	29.1071	29.1732
[truncated: 4,554 more rows]

## Sheet: LEGEND
Column header	Legend
Canonical protein ID	Canonical UniProt Protein ID of the group, explaining most identified peptides
Gene name	Gene name corresponding to significant protein
[truncated: 15 more rows]
