# Supplementary material for: Quantitative Proteomics of Human Heart Samples Collected In Vivo Reveal the Remodeled Protein Landscape of Dilated Left Atrium Without Atrial Fibrillation
Source: Mol Cell Proteomics. 2020 Apr 14;19(7):1132–44. doi: 10.1074/mcp.RA119.001878 (PMC7338087; doi:10.1074/mcp.RA119.001878)
Supplement: Supplementary Table S4 [file 157217_1_supp_489911_q6xgkc.xlsx]

## Sheet: Sup Table S4 Sign. RA vs LA
Supplementary Table S4: Significantly different proteins between human right and left atrium as determined by volcano plot analysis.
Tissue significance	Gene name	Protein name	Canonical protein ID	p-value	Ratio Right Atrium / Left Atrium
Right Atrium	HKR1	Krueppel-related zinc finger protein 1	P10072	0.000214145	1330.34
Right Atrium	BMP10	Bone morphogenetic protein 10	O95393	1.73613e-08	831.236
Right Atrium	NPR3	Atrial natriuretic peptide receptor 3	P17342	0.000166686	26.5835
Right Atrium	SYN1	Synapsin-1	P17600	2.97184e-05	17.8056
Right Atrium	SST	Somatostatin	P61278	0.000431948	16.9249
Right Atrium	EMILIN3	EMILIN-3	Q9NT22	0.00115369	16.8735
Right Atrium	NGFR	Tumor necrosis factor receptor superfamily member 16	P08138	8.77408e-06	15.9462
Right Atrium	NEFL	Neurofilament light polypeptide	P07196	0.000783765	15.6484
Right Atrium	TH	Tyrosine 3-monooxygenase	P07101	0.00015355	13.8833
Right Atrium	CASZ1	Zinc finger protein castor homolog 1	Q86V15	0.000563219	12.554
Right Atrium	ART3	Ecto-ADP-ribosyltransferase 3	Q13508	0.000172771	11.814
Right Atrium	CALB2	Calretinin	P22676	0.000801016	9.91517
Right Atrium	SLIT3	Slit homolog 3 protein	O75094	0.00331728	9.40723
Right Atrium	CDH19	Cadherin-19	Q9H159	0.00130313	9.29354
Right Atrium	CPLX2	Complexin-2	Q6PUV4	0.000648614	8.28112
Right Atrium	SYN2	Synapsin-2	Q92777	0.000401972	8.24493
Right Atrium	SCG2	Secretogranin-2	P13521	0.000278219	8.06538
Right Atrium	EFNB1	Ephrin-B1	P98172	0.000326143	7.44715
Right Atrium	CADM4	Cell adhesion molecule 4	Q8NFZ8	0.00278319	7.37322
Right Atrium	RBP7	Retinoid-binding protein 7	Q96R05	0.00322959	7.25211
Right Atrium	PIP5K1C	Phosphatidylinositol 4-phosphate 5-kinase type-1 gamma	O60331	8.17144e-05	6.95061
Right Atrium	CORO2B	Coronin-2B	Q9UQ03	7.04677e-05	6.36085
Right Atrium	CACNA2D2	Voltage-dependent calcium channel subunit alpha-2/delta-2	Q9NY47	0.00013933	6.30285
Right Atrium	SBK3	Uncharacterized serine/threonine-protein kinase SBK3	P0C264	0.000684159	5.94005
Right Atrium	GGT1	Gamma-glutamyltranspeptidase 1	P19440	0.000232339	5.84729
Right Atrium	CYGB	Cytoglobin	Q8WWM9	0.000217987	5.65455
Right Atrium	S100B	Protein S100-B	P04271	0.000895795	5.29245
Right Atrium	TGM2	Protein-glutamine gamma-glutamyltransferase 2	P21980	1.09537e-05	5.27308
Right Atrium	CHL1	Neural cell adhesion molecule L1-like protein	O00533	0.000272461	5.27079
Right Atrium	ALCAM	CD166 antigen	Q13740	0.000251997	4.90707
Right Atrium	FHL2	Four and a half LIM domains protein 2	Q14192	0.000131649	4.76365
Right Atrium	IGSF1	Immunoglobulin superfamily member 1	Q8N6C5	0.00263772	4.74051
Right Atrium	GPRIN3	G protein-regulated inducer of neurite outgrowth 3	Q6ZVF9	0.00170997	4.70301
Right Atrium	L1CAM	Neural cell adhesion molecule L1	P32004	0.000447725	4.67197
Right Atrium	CTSL	Cathepsin L1	P07711	0.00102896	4.26301
Right Atrium	RETN	Resistin	Q9HD89	3.11884e-05	4.20973
Right Atrium	NSDHL	Sterol-4-alpha-carboxylate 3-dehydrogenase, decarboxylating	Q15738	0.00150914	4.11465
Right Atrium	NEGR1	Neuronal growth regulator 1	Q7Z3B1	0.00242137	4.08144
Right Atrium	DNAJC4	DnaJ homolog subfamily C member 4	Q9NNZ3	0.00193192	3.9871
Right Atrium	FBXO2	F-box only protein 2	Q9UK22	0.00157977	3.79035
Right Atrium	ENG	Endoglin	P17813	3.97538e-05	3.75223
Right Atrium	TFB1M	Dimethyladenosine transferase 1, mitochondrial	Q8WVM0	0.00177481	3.66544
Right Atrium	AKAP7	A-kinase anchor protein 7 isoform gamma	Q9P0M2	0.000819586	3.4875
Right Atrium	RAD21	Double-strand-break repair protein rad21 homolog	O60216	0.00108862	3.20705
Right Atrium	GGT5	Gamma-glutamyltransferase 5	P36269	0.000114047	3.20174
Right Atrium	SUSD2	Sushi domain-containing protein 2	Q9UGT4	0.000370655	3.15602
Right Atrium	PPDPF	Pancreatic progenitor cell differentiation and proliferation factor	Q9H3Y8	0.000610399	3.13847
Right Atrium	IGFBP5	Insulin-like growth factor-binding protein 5	P24593	0.00167212	3.12588
Right Atrium	MAN2B2	Epididymis-specific alpha-mannosidase	Q9Y2E5	0.00144042	3.03956
Right Atrium	PRKAR2B	cAMP-dependent protein kinase type II-beta regulatory subunit	P31323	3.91728e-05	3.01723
Right Atrium	MRPL33	39S ribosomal protein L33, mitochondrial	O75394	0.000657644	3.00743
Right Atrium	PLCL1	Inactive phospholipase C-like protein 1	Q15111	2.53812e-06	2.9649
Right Atrium	PTER	Phosphotriesterase-related protein	Q96BW5	0.000869206	2.93698
Right Atrium	HYI	Putative hydroxypyruvate isomerase	Q5T013	0.000703398	2.7217
Right Atrium	FKBP5	Peptidyl-prolyl cis-trans isomerase FKBP5	Q13451	0.000588536	2.70116
Right Atrium	ALDH1A1	Retinal dehydrogenase 1	P00352	7.30845e-05	2.65749
Right Atrium	ADH1B	Alcohol dehydrogenase 1B	P00325	0.000409628	2.59231
Right Atrium	TMOD2	Tropomodulin-2	Q9NZR1	0.00109424	2.58383
Right Atrium	VAT1L	Synaptic vesicle membrane protein VAT-1 homolog-like	Q9HCJ6	0.000344327	2.57346
Right Atrium	LGALS3	Galectin-3	P17931	7.58246e-05	2.29342
Right Atrium	HSPB3	Heat shock protein beta-3	Q12988	0.000564318	2.24264
Right Atrium	CARHSP1	Calcium-regulated heat stable protein 1	Q9Y2V2	0.000165194	2.1407
Right Atrium	NASP	Nuclear autoantigenic sperm protein	P49321	0.000145599	2.0387
Right Atrium	GNAO1	Guanine nucleotide-binding protein G(o) subunit alpha	P09471	0.000331077	1.99985
Right Atrium	ATP1A1	Sodium/potassium-transporting ATPase subunit alpha-1	P05023	1.24661e-06	1.84819
Right Atrium	EPB41L2	Band 4.1-like protein 2	O43491	0.000199486	1.84209
Right Atrium	CCT3	T-complex protein 1 subunit gamma	P49368	3.0319e-05	1.62703
Left Atrium	TGFBI	Transforming growth factor-beta-induced protein ig-h3	Q15582	0.00037495	0.487492
Left Atrium	FHL1	Four and a half LIM domains protein 1	Q13642	0.000168541	0.463906
Left Atrium	COL6A1	Collagen alpha-1(VI) chain	P12109	0.000112597	0.447238
Left Atrium	FBN1	Fibrillin-1	P35555	6.55927e-05	0.413688
Left Atrium	CALD1	Caldesmon	Q05682	0.000717783	0.405618
Left Atrium	MFAP5	Microfibrillar-associated protein 5	Q13361	0.0001852	0.387139
Left Atrium	COL6A2	Collagen alpha-2(VI) chain	P12110	0.00041436	0.383762
Left Atrium	COL6A3	Collagen alpha-3(VI) chain	P12111	0.000116875	0.381487
Left Atrium	MYL2	Myosin regulatory light chain 2, ventricular/cardiac muscle isoform	P10916	0.000631913	0.379984
Left Atrium	CXCL12	Stromal cell-derived factor 1	P48061	0.000324875	0.371161
Left Atrium	IPO13	Importin-13	O94829	0.000645284	0.349272
Left Atrium	SERPINF1	Pigment epithelium-derived factor	P36955	9.40097e-06	0.330071
Left Atrium	SPARC	SPARC	P09486	0.000160416	0.320242
Left Atrium	SLC30A9	Zinc transporter 9	Q6PML9	0.000556586	0.313571
Left Atrium	FMOD	Fibromodulin	Q06828	0.00158602	0.261706
Left Atrium	SOD3	Extracellular superoxide dismutase [Cu-Zn]	P08294	0.000186713	0.241117
Left Atrium	PCOLCE	Procollagen C-endopeptidase enhancer 1	Q15113	0.000787142	0.227106
Left Atrium	ACTA2	Actin, aortic smooth muscle	P62736	0.000406783	0.222771
Left Atrium	VCAN	Versican core protein	P13611	0.000221764	0.222461
Left Atrium	ABI3BP	Target of Nesh-SH3	Q7Z7G0	0.00015243	0.220745
Left Atrium	TNXB	Tenascin-X	P22105	2.78949e-06	0.209983
Left Atrium	COL1A1	Collagen alpha-1(I) chain	P02452	0.00235792	0.208444
Left Atrium	COL3A1	Collagen alpha-1(III) chain	P02461	0.00213957	0.196425
Left Atrium	PDLIM7	PDZ and LIM domain protein 7	Q9NR12	0.000371333	0.175304
Left Atrium	COL12A1	Collagen alpha-1(XII) chain	Q99715	1.45161e-05	0.171183
Left Atrium	SSC5D	Soluble scavenger receptor cysteine-rich domain-containing protein SSC5D	A1L4H1	7.52371e-05	0.165137
Left Atrium	MRVI1	Protein MRVI1	Q9Y6F6	0.000628672	0.164881
Left Atrium	SFRP1	Secreted frizzled-related protein 1	Q8N474	0.00122038	0.142798
Left Atrium	INPP4B	Type II inositol 3,4-bisphosphate 4-phosphatase	O15327	1.00461e-05	0.137553
Left Atrium	ADAMTSL4	ADAMTS-like protein 4	Q6UY14	0.000464896	0.13252
Left Atrium	TNC	Tenascin	P24821	0.00199988	0.115496
Left Atrium	FADS1	Fatty acid desaturase 1	O60427	0.00244918	0.113252
Left Atrium	LTBP2	Latent-transforming growth factor beta-binding protein 2	Q14767	5.57002e-05	0.105584
Left Atrium	ASPN	Asporin	Q9BXN1	0.000515452	0.103404
Left Atrium	NNMT	Nicotinamide N-methyltransferase	P40261	0.000584098	0.0956241
Left Atrium	PTX3	Pentraxin-related protein PTX3	P26022	0.00023825	0.0859113
Left Atrium	COMP	Cartilage oligomeric matrix protein	P49747	1.03134e-06	0.0697887
Left Atrium	CILP	Cartilage intermediate layer protein 1	O75339	0.000795915	0.0634168
Left Atrium	HMCN2	Hemicentin-2	Q8NDA2	0.00134761	0.0485113
Left Atrium	CRABP2	Cellular retinoic acid-binding protein 2	P29373	0.000182866	0.0466524
Left Atrium	UBE2J2	Ubiquitin-conjugating enzyme E2 J2	Q8N2K1	0.000154273	0.041212
Left Atrium	THBS4	Thrombospondin-4	P35443	2.20186e-08	0.0174637

## Sheet: Volcano Plot, all data
Canonical protein ID	Gene name	Significant	Tissue significance	negLOG(P-value)	p-value	Difference	Ratio Right Atrium / Left Atrium	Protein name	Protein IDs	Majority protein IDs	Number of proteins	Peptides	Razor + unique peptides	Unique peptides	Intensity	log2(Normalized intensity H1-LA)	log2(Normalized intensity H2-LA)	log2(Normalized intensity H4-LA)	log2(Normalized intensity H5-LA)	log2(Normalized intensity H6-LA)	log2(Normalized intensity H7-LA)	log2(Normalized intensity H1-RA)	log2(Normalized intensity H2-RA)	log2(Normalized intensity H3-RA)	log2(Normalized intensity H4-RA)	log2(Normalized intensity H5-RA)	log2(Normalized intensity H6-RA)	log2(Normalized intensity H7-RA)	log2(Normalized intensity H1-LV)	log2(Normalized intensity H2-LV)	log2(Normalized intensity H3-LV)	log2(Normalized intensity H4-LV)	log2(Normalized intensity H5-LV)	log2(Normalized intensity H6-LV)	log2(Normalized intensity H7-LV)
P10072	HKR1	+	Right Atrium	3.66929	0.000214145	10.3776	1330.34	Krueppel-related zinc finger protein 1	P10072;P10072-2;Q8N883	P10072;P10072-2	3	7	7	7	97290000000	22.6398	20.3135	21.6269	22.8405	18.4743	23.4838	34.1149	33.5175	33.6936	32.9735	22.1378	34.0781	33.0695	21.9473	25.4368	23.0359	32.9776	25.7526	24.7473	24.8464
O95393	BMP10	+	Right Atrium	7.76042	1.73613e-08	9.69911	831.236	Bone morphogenetic protein 10	O95393;Q9UK05	O95393	2	38	38	38	47268000000	20.9312	22.569	23.896	23.272	20.5212	24.7231	32.4022	32.5556	32.268	33.5417	31.4743	32.029	32.1877	22.1495	24.3793	24.6534	23.2116	25.637	24.5305	23.4813
P17342	NPR3	+	Right Atrium	3.7781	0.000166686	4.73246	26.5835	Atrial natriuretic peptide receptor 3	P17342;P17342-2;P17342-3	P17342;P17342-2	3	5	5	5	1716100000	24.0619	21.8042	21.8915	20.0751	19.6411	22.803	26.8967	25.0675	27.7883	28.2526	26.5524	24.2805	26.2787	26.5854	25.8257	25.8532	27.7887	26.2098	25.9413	26.7599
P17600	SYN1	+	Right Atrium	4.52697	2.97184e-05	4.15426	17.8056	Synapsin-1	P17600;P17600-2	P17600;P17600-2	2	16	16	14	1242200000	23.6309	23.4302	21.8884	23.9508	20.2438	23.6188	26.7817	27.1723	27.7184	26.2825	27.8929	26.7218	26.0672	25.7235	23.397	21.2008	21.2031	19.5002	22.0687	23.3325
P61278	SST	+	Right Atrium	3.36457	0.000431948	4.08107	16.9249	Somatostatin	P61278	P61278	1	3	3	3	4798900000	23.1836	25.655	22.8773	26.8988	25.7549	22.6447	29.7793	27.4033	27.5778	27.9538	29.904	29.6315	27.8346	25.9141	25.6539	26.1366	24.4925	27.8261	26.389	23.6762
Q9NT22	EMILIN3	+	Right Atrium	2.93791	0.00115369	4.07669	16.8735	EMILIN-3	Q9NT22;Q9NT22-2	Q9NT22	2	31	31	31	4498100000	26.0264	19.8595	24.7463	24.0584	26.1558	24.7742	28.2921	28.2503	29.2848	26.8039	28.2957	29.4501	28.0505	25.6366	28.2542	25.5302	25.251	25.5009	28.0606	27.6545
P08138	NGFR	+	Right Atrium	5.0568	8.77408e-06	3.99514	15.9462	Tumor necrosis factor receptor superfamily member 16	P08138;P08138-2	P08138;P08138-2	2	8	8	8	1985800000	25.7608	22.4928	23.2364	23.4327	23.6305	22.7194	27.4635	26.6349	28.4861	28.3673	27.2828	27.3366	27.2128	21.9741	20.6301	22.5764	26.9437	21.9055	24.1084	22.5499
P07196	NEFL	+	Right Atrium	3.10581	0.000783765	3.96794	15.6484	Neurofilament light polypeptide	P07196	P07196	1	23	20	20	1831800000	25.7373	22.6852	21.103	26.4421	22.9353	22.1693	27.8529	26.6383	26.7707	26.8715	28.8124	27.0526	28.3613	21.4334	23.2632	21.6933	22.8058	21.4674	23.0502	20.9297
P07101	TH	+	Right Atrium	3.81375	0.00015355	3.79528	13.8833	Tyrosine 3-monooxygenase	P07101-3;P07101;P07101-4;P07101-2;P07101-6;P07101-5	P07101-3;P07101;P07101-4;P07101-2;P07101-6;P07101-5	6	17	17	17	1990700000	26.2006	24.3408	23.3217	22.3217	21.8549	24.0037	27.4498	28.5324	27.5731	27.1349	27.4412	28.1706	25.9822	21.1304	24.3205	21.0507	24.2667	23.2351	25.2847	22.7303
Q86V15	CASZ1	+	Right Atrium	3.24932	0.000563219	3.65007	12.554	Zinc finger protein castor homolog 1	Q86V15;Q86V15-2	Q86V15;Q86V15-2	2	4	4	4	2323400000	26.0651	24.0431	27.0815	22.8341	23.2222	22.1004	27.8548	28.1931	27.3017	27.804	28.8076	27.322	27.838	22.7019	20.6945	22.5631	22.7291	22.6817	21.2124	21.9051
Q13508	ART3	+	Right Atrium	3.76253	0.000172771	3.56243	11.814	Ecto-ADP-ribosyltransferase 3	Q13508;Q13508-2;Q13508-3	Q13508;Q13508-2;Q13508-3	3	13	13	13	6005200000	23.9066	24.6604	25.741	26.4693	22.4649	26.7806	28.618	28.0413	29.2211	28.1756	28.883	28.3382	28.6863	26.2783	28.7628	27.4236	27.8918	27.8668	29.8296	27.5925
P22676	CALB2	+	Right Atrium	3.09636	0.000801016	3.30964	9.91517	Calretinin	P22676;P05937;P05937-2	P22676	3	10	10	10	1040000000	24.0888	21.2113	22.0186	24.4306	22.3277	24.4506	26.1864	25.8783	28.0587	27.5945	24.3502	26.4548	26.2599	22.1142	22.3209	21.6237	22.1063	19.966	22.9294	23.3557
O75094	SLIT3	+	Right Atrium	2.47922	0.00331728	3.23377	9.40723	Slit homolog 3 protein	O75094;O75094-2;O75094-3;O75094-4	O75094;O75094-2;O75094-3;O75094-4	4	16	16	16	1355100000	23.7622	21.3811	22.8181	22.8092	21.6405	26.1105	27.4125	24.8097	27.2581	27.6937	27.0828	24.0977	25.8906	28.03	25.0456	22.4958	25.0693	25.8622	21.1778	22.1997
Q9H159	CDH19	+	Right Atrium	2.88501	0.00130313	3.21623	9.29354	Cadherin-19	Q9H159;Q9H159-2	Q9H159;Q9H159-2	2	14	14	14	2449300000	26.459	25.6415	23.9358	21.8587	23.1856	25.5152	29.0726	27.8639	28.6673	26.857	27.0256	26.9199	27.1356	25.245	25.2545	20.6347	21.5956	23.3204	25.9068	25.6732
Q6PUV4	CPLX2	+	Right Atrium	3.18801	0.000648614	3.04983	8.28112	Complexin-2	Q6PUV4	Q6PUV4	1	3	3	2	1005400000	24.6842	21.8697	20.9804	20.5819	23.0086	21.7528	25.4261	25.7684	26.1928	25.1326	24.7816	23.7263	25.3448	23.0268	21.4435	22.7589	21.9776	28.2753	23.3981	20.6666
Q92777	SYN2	+	Right Atrium	3.3958	0.000401972	3.04351	8.24493	Synapsin-2	Q92777;Q92777-2;O14994	Q92777;Q92777-2	3	11	9	9	1709300000	25.9229	25.3392	23.0833	24.558	21.8151	24.2846	27.5044	27.5364	27.1177	27.1574	27.3574	27.7422	26.0596	20.4142	22.5434	18.9478	21.0751	23.8133	26.6386	26.6088
P13521	SCG2	+	Right Atrium	3.55561	0.000278219	3.01174	8.06538	Secretogranin-2	P13521	P13521	1	10	10	10	1256400000	24.789	24.0593	23.14	21.8163	23.545	25.8458	27.4222	26.2342	27.8301	26.5089	26.9557	26.9093	26.2832	22.2024	22.0935	20.2204	22.1927	24.5079	24.0371	25.3543
P98172	EFNB1	+	Right Atrium	3.48659	0.000326143	2.89669	7.44715	Ephrin-B1	P98172	P98172	1	7	7	6	640710000	23.459	21.9331	23.9393	22.1341	22.9483	22.364	26.0239	26.0417	27.2131	26.1943	25.2905	25.6787	23.4087	23.5785	21.9249	23.4516	24.3575	21.6325	23.3532	23.3012
Q8NFZ8	CADM4	+	Right Atrium	2.55546	0.00278319	2.88229	7.37322	Cell adhesion molecule 4	Q8NFZ8	Q8NFZ8	1	4	4	4	491280000	21.9801	22.7373	21.3386	24.771	21.0283	21.9755	24.5372	26.0069	25.6827	23.0846	27.3455	25.2625	24.3925	21.9855	23.8531	22.8799	21.2948	21.5945	22.0437	22.2895
Q96R05	RBP7	+	Right Atrium	2.49085	0.00322959	2.8584	7.25211	Retinoid-binding protein 7	Q96R05	Q96R05	1	8	8	8	1661500000	25.5458	24.2832	23.4486	23.9701	24.2074	20.5959	25.8405	27.1349	27.3651	26.3253	26.5257	27.8843	24.6591	26.2462	23.7309	23.9647	25.8733	26.6649	27.4604	26.1565
O60331	PIP5K1C	+	Right Atrium	4.0877	8.17144e-05	2.79714	6.95061	Phosphatidylinositol 4-phosphate 5-kinase type-1 gamma	O60331;O60331-4;O60331-2;O60331-3	O60331;O60331-4;O60331-2;O60331-3	4	5	5	5	719640000	23.5973	21.5612	24.7299	22.9177	22.6195	23.5261	25.5976	26.3827	26.6468	25.6	25.0464	26.2319	26.1851	24.0228	23.1681	21.7254	23.3169	24.1283	24.2448	23.1146
Q9UQ03	CORO2B	+	Right Atrium	4.15201	7.04677e-05	2.66922	6.36085	Coronin-2B	Q9UQ03;Q9UQ03-2	Q9UQ03;Q9UQ03-2	2	4	4	4	983380000	24.9826	22.9966	22.7899	23.6926	23.9452	25.0038	26.6463	26.4486	27.4379	26.6215	25.611	26.1283	27.1036	20.7178	19.9371	21.5415	20.8659	23.4176	22.6652	20.7445
Q9NY47	CACNA2D2	+	Right Atrium	3.85595	0.00013933	2.65601	6.30285	Voltage-dependent calcium channel subunit alpha-2/delta-2	Q9NY47-2	Q9NY47-2	1	37	36	0	24260000000	29.9518	27.536	28.9817	28.9863	27.4572	28.486	31.877	30.1472	32.0722	30.6672	31.8019	30.76	31.2321	25.1679	24.7713	24.8194	25.6629	26.9507	23.5566	23.5748
P0C264	SBK3	+	Right Atrium	3.16484	0.000684159	2.57047	5.94005	Uncharacterized serine/threonine-protein kinase SBK3	P0C264	P0C264	1	9	9	9	4016700000	24.7111	25.7775	24.9771	26.7085	26.6101	25.6802	26.7377	27.4478	28.5916	30.0584	27.655	29.0239	28.6878	22.7108	21.7602	22.5184	23.6061	21.85	25.8409	21.2061
P19440	GGT1	+	Right Atrium	3.63388	0.000232339	2.54777	5.84729	Gamma-glutamyltranspeptidase 1	P19440;P19440-2	P19440;P19440-2	2	8	8	2	2097500000	25.851	25.1238	24.364	24.0781	22.9602	25.1733	27.5831	27.4315	26.8882	25.8146	26.9966	27.2724	27.9903	23.5239	26.8733	24.6343	23.0895	27.0801	27.1668	26.5417
Q8WWM9	CYGB	+	Right Atrium	3.66157	0.000217987	2.49941	5.65455	Cytoglobin	Q8WWM9	Q8WWM9	1	20	20	20	14325000000	27.505	27.3532	27.0778	26.7221	28.1696	29.6728	29.2664	30.706	30.4468	29.7941	30.8619	30.6633	30.0081	26.5757	28.7041	26.013	27.4484	28.2843	27.9877	28.9671
P04271	S100B	+	Right Atrium	3.04779	0.000895795	2.40394	5.29245	Protein S100-B	P04271	P04271	1	5	5	5	7983400000	28.166	26.8968	26.6584	26.6712	25.6329	27.3371	29.1886	30.9048	30.1455	29.8266	28.7572	28.0781	28.1828	25.1558	26.6071	22.8442	22.0937	25.5565	25.9741	26.4256
P21980	TGM2	+	Right Atrium	4.96044	1.09537e-05	2.39864	5.27308	Protein-glutamine gamma-glutamyltransferase 2	P21980;P21980-2;P21980-3;P49221;O43548;O43548-2	P21980;P21980-2	6	67	67	67	593000000000	32.8907	31.9518	32.6043	34.0594	32.8603	32.8556	35.2107	35.5756	35.6602	35.1599	35.3684	34.3356	35.5726	35.4795	34.6016	34.9094	34.1281	34.9378	34.853	35.5325
O00533	CHL1	+	Right Atrium	3.5647	0.000272461	2.39802	5.27079	Neural cell adhesion molecule L1-like protein	O00533;O00533-2	O00533;O00533-2	2	27	27	27	9304500000	29.1873	26.432	26.9382	28.1708	26.1814	27.5235	30.0396	29.0061	30.0156	30.1154	29.845	30.0652	29.5378	22.9418	25.2828	24.4274	23.4047	25.9446	25.5574	25.5861
Q13740	ALCAM	+	Right Atrium	3.5986	0.000251997	2.29486	4.90707	CD166 antigen	Q13740;Q13740-2;Q13740-4;Q13740-3	Q13740;Q13740-2	4	18	18	18	7670000000	27.7898	27.5339	27.9952	26.1311	25.7202	26.8173	29.9951	28.1836	29.9503	29.1457	29.5782	29.1037	29.0928	27.2479	28.0118	24.836	28.8885	24.0773	26.3224	25.7611
Q14192	FHL2	+	Right Atrium	3.88058	0.000131649	2.25207	4.76365	Four and a half LIM domains protein 2	Q14192;Q14192-2	Q14192	2	54	54	54	1070000000000	34.3528	33.5235	35.0678	33.3262	32.8763	32.315	36.1068	35.6377	35.8876	36.2876	35.7415	35.7159	35.4259	34.6805	36.456	36.0962	35.6816	36.4117	36.5433	35.9723
Q8N6C5	IGSF1	+	Right Atrium	2.57877	0.00263772	2.24504	4.74051	Immunoglobulin superfamily member 1	Q8N6C5;Q8N6C5-2;Q8N6C5-4	Q8N6C5;Q8N6C5-2;Q8N6C5-4	3	14	14	14	1668600000	25.7312	24.4394	22.9684	25.7653	22.8342	24.4564	27.8061	27.3927	26.6709	25.4485	26.5155	26.5023	25.9399	28.4968	27.2538	25.5268	26.0424	24.0736	22.4103	22.3338
Q6ZVF9	GPRIN3	+	Right Atrium	2.76701	0.00170997	2.23358	4.70301	G protein-regulated inducer of neurite outgrowth 3	Q6ZVF9	Q6ZVF9	1	15	15	15	1370100000	24.4472	25.1431	24.8212	25.5804	23.9158	22.1076	27.1055	26.1546	25.9585	27.5291	27.2019	26.2525	25.7841	24.7722	24.8797	25.6881	25.998	25.2052	26.7538	25.3215
P32004	L1CAM	+	Right Atrium	3.34899	0.000447725	2.22403	4.67197	Neural cell adhesion molecule L1	P32004;P32004-2;P32004-3	P32004;P32004-2;P32004-3	3	27	27	27	5871100000	28.2783	26.3287	25.6451	28.1509	26.0664	26.6321	29.2333	28.8641	29.3805	28.7663	29.5927	29.3273	28.3557	25.6311	26.0729	22.5601	23.9616	22.8433	25.8392	26.1288
P07711	CTSL	+	Right Atrium	2.9876	0.00102896	2.09187	4.26301	Cathepsin L1	P07711;Q5NE16;P43235	P07711	3	8	8	7	5394100000	25.3567	27.9106	27.1385	26.5083	25.2845	25.5929	27.7724	28.2258	28.5949	29.0786	27.4481	28.6642	28.9491	27.9573	29.0973	28.3633	27.1914	27.1367	26.5308	26.7294
Q9HD89	RETN	+	Right Atrium	4.50601	3.11884e-05	2.07373	4.20973	Resistin	Q9HD89;Q9HD89-2	Q9HD89	2	5	5	5	9142400000	26.8483	27.4691	26.082	27.4507	27.7182	28.022	28.9439	29.1012	29.6563	28.7865	29.4558	29.7593	29.6686	28.6102	27.767	28.4562	28.6455	27.8776	28.4478	29.1699
Q15738	NSDHL	+	Right Atrium	2.82127	0.00150914	2.04077	4.11465	Sterol-4-alpha-carboxylate 3-dehydrogenase, decarboxylating	Q15738	Q15738	1	16	16	16	4599400000	27.0107	27.207	27.0266	26.6576	24.7363	25.7919	28.4687	29.9036	28.4644	27.648	27.8427	28.9779	27.8152	25.0678	26.857	24.1245	26.43	26.2521	26.4339	25.4132
Q7Z3B1	NEGR1	+	Right Atrium	2.61594	0.00242137	2.02908	4.08144	Neuronal growth regulator 1	Q7Z3B1;Q7Z3B1-2	Q7Z3B1;Q7Z3B1-2	2	15	15	15	8331600000	28.9724	26.7058	28.2195	27.3037	25.4989	27.6876	29.8315	29.8058	29.777	28.9522	30.0714	28.3851	29.1665	24.711	25.4386	23.9874	25.3295	24.2594	26.5364	26.3201
Q9NNZ3	DNAJC4	+	Right Atrium	2.71401	0.00193192	1.99534	3.9871	DnaJ homolog subfamily C member 4	Q9NNZ3	Q9NNZ3	1	4	4	4	194310000	21.6179	21.8221	22.8451	21.2306	21.9178	21.5768	25.5688	23.5742	24.5794	23.0762	22.3729	24.4527	23.1886	22.5379	25.1312	24.0422	23.6689	22.2618	22.0282	22.598
Q9UK22	FBXO2	+	Right Atrium	2.80141	0.00157977	1.92233	3.79035	F-box only protein 2	Q9UK22	Q9UK22	1	4	4	4	459190000	23.4287	23.7092	22.2737	24.1863	23.8581	22.8098	25.897	26.7428	25.7401	23.9752	25.272	24.8204	24.6522	22.113	23.243	21.9629	22.5017	20.9858	24.144	22.1503
P17813	ENG	+	Right Atrium	4.40062	3.97538e-05	1.90775	3.75223	Endoglin	P17813;P17813-2	P17813;P17813-2	2	18	18	18	20121000000	28.7758	28.1993	29.0934	29.5812	28.0433	28.0178	30.7512	30.5489	30.2139	30.3338	31.1374	30.7503	29.948	29.3972	29.1209	30.4902	28.929	28.5593	29.1008	29.0376
Q8WVM0	TFB1M	+	Right Atrium	2.75085	0.00177481	1.87398	3.66544	Dimethyladenosine transferase 1, mitochondrial	Q8WVM0	Q8WVM0	1	7	7	7	696530000	22.8189	22.3138	24.7045	24.1205	24.4792	24.9325	25.5051	26.1857	25.638	26.2876	24.8393	25.6533	26.2731	23.8926	21.9615	20.3051	20.4594	24.2469	24.4616	25.3266
Q9P0M2	AKAP7	+	Right Atrium	3.08641	0.000819586	1.80219	3.4875	A-kinase anchor protein 7 isoform gamma	Q9P0M2;O43687;O43687-2	Q9P0M2	3	9	9	9	2394900000	25.9885	26.4047	25.4487	25.8194	25.2514	24.8847	27.723	28.54	28.169	26.2158	27.5603	27.2208	26.6168	24.9022	26.2907	26.5172	21.3546	26.2662	25.3846	26.5229
O60216	RAD21	+	Right Atrium	2.96312	0.00108862	1.68125	3.20705	Double-strand-break repair protein rad21 homolog	O60216;Q9H4I0	O60216	2	13	13	13	1395600000	25.7796	23.9338	25.2403	25.396	24.0452	25.4067	26.7247	25.3753	26.8897	26.6699	27.1149	27.1823	26.5805	26.0326	23.9678	23.0753	25.5944	24.7596	26.235	24.5065
P36269	GGT5	+	Right Atrium	3.94292	0.000114047	1.67885	3.20174	Gamma-glutamyltransferase 5	P36269-2;P36269;P36269-3	P36269-2;P36269;P36269-3	3	16	16	16	9695800000	27.0708	27.9934	28.5098	27.2162	27.1586	27.8689	29.2588	30.2158	29.2987	29.1092	28.7572	29.5143	29.0518	28.4034	27.351	28.8348	29.1928	28.2163	28.147	28.9193
Q9UGT4	SUSD2	+	Right Atrium	3.43103	0.000370655	1.65811	3.15602	Sushi domain-containing protein 2	Q9UGT4	Q9UGT4	1	14	14	14	5409800000	27.898	27.2889	27.3089	25.7466	26.8722	27.2788	28.565	28.6243	29.3732	28.5815	29.282	28.1102	28.5296	27.0485	26.0549	25.0479	26.7938	26.9977	26.9412	24.934
Q9H3Y8	PPDPF	+	Right Atrium	3.21439	0.000610399	1.65006	3.13847	Pancreatic progenitor cell differentiation and proliferation factor	Q9H3Y8;Q9H3Y8-2	Q9H3Y8;Q9H3Y8-2	2	4	4	4	1104500000	25.4052	23.6452	24.887	24.6112	23.8768	25.1651	26.0226	25.9252	25.7381	26.6751	25.7074	27.1844	26.4865	23.6268	26.1431	23.3901	25.8246	25.5765	25.1067	24.5534
P24593	IGFBP5	+	Right Atrium	2.77673	0.00167212	1.64426	3.12588	Insulin-like growth factor-binding protein 5	P24593	P24593	1	18	18	18	18721000000	28.0513	27.9827	29.1805	29.3885	28.7749	28.789	31.018	30.5904	29.4165	30.8087	31.1709	29.0384	30.3283	29.3152	26.3847	30.1706	29.9169	28.0971	26.1859	27.1729
Q9Y2E5	MAN2B2	+	Right Atrium	2.84151	0.00144042	1.60386	3.03956	Epididymis-specific alpha-mannosidase	Q9Y2E5;Q9Y2E5-2	Q9Y2E5;Q9Y2E5-2	2	4	4	4	140930000	21.3957	22.0835	22.6961	21.9243	21.0807	22.6534	24.0257	22.752	23.8542	22.5819	24.2883	23.2748	24.2563	22.5985	21.9739	22.2179	21.2912	23.031	23.7507	23.1373
P31323	PRKAR2B	+	Right Atrium	4.40702	3.91728e-05	1.59322	3.01723	cAMP-dependent protein kinase type II-beta regulatory subunit	P31323	P31323	1	35	29	29	40883000000	29.7697	29.5551	30.8499	30.266	29.3256	30.1483	31.1508	31.7958	31.6193	31.6011	31.7767	31.9319	31.1774	31.1622	29.5037	29.8067	30.3264	30.3145	29.9328	30.1634
O75394	MRPL33	+	Right Atrium	3.18201	0.000657644	1.58853	3.00743	39S ribosomal protein L33, mitochondrial	O75394	O75394	1	6	6	6	2538500000	24.1696	25.9364	25.5124	26.0415	25.5183	25.6665	27.7147	26.8423	26.8094	26.7164	26.3938	27.8927	27.0693	27.548	27.7633	26.7794	27.0481	26.9777	27.596	26.363
Q15111	PLCL1	+	Right Atrium	5.59549	2.53812e-06	1.56798	2.9649	Inactive phospholipase C-like protein 1	Q15111;Q15111-2	Q15111;Q15111-2	2	57	57	56	21096000000	28.5743	28.46	28.8842	28.4649	28.4083	28.7031	30.1878	30.8493	30.4891	29.8721	30.0465	29.9148	29.6936	30.2382	30.8435	29.9267	30.0253	29.8281	30.5144	30.3926
Q96BW5	PTER	+	Right Atrium	3.06088	0.000869206	1.55433	2.93698	Phosphotriesterase-related protein	Q96BW5;Q96BW5-2	Q96BW5;Q96BW5-2	2	25	25	25	25688000000	29.9864	29.0378	28.8536	29.0398	28.7734	30.3694	31.3109	31.3285	31.486	30.3861	29.9825	31.1955	30.5946	27.7739	29.8018	27.7466	27.966	27.9155	30.2542	30.0043
Q5T013	HYI	+	Right Atrium	3.1528	0.000703398	1.44451	2.7217	Putative hydroxypyruvate isomerase	Q5T013;Q5T013-4;Q5T013-3;Q5T013-2	Q5T013;Q5T013-4;Q5T013-3;Q5T013-2	4	7	7	7	4603100000	27.4946	25.4837	27.0925	26.5767	26.3985	27.2505	28.887	27.9294	28.2045	28.1681	27.8942	27.8449	28.1958	28.555	25.2871	28.1596	28.3299	26.2541	27.2326	26.9418
Q13451	FKBP5	+	Right Atrium	3.23023	0.000588536	1.43358	2.70116	Peptidyl-prolyl cis-trans isomerase FKBP5	Q13451;Q13451-2	Q13451	2	32	32	32	13186000000	27.8259	27.5526	28.5606	28.3208	28.5138	29.3217	29.9168	30.4057	29.7058	30.1352	29.0699	29.3075	29.9387	28.2627	28.9685	28.7336	28.3738	28.6144	28.901	29.5648
P00352	ALDH1A1	+	Right Atrium	4.13617	7.30845e-05	1.41006	2.65749	Retinal dehydrogenase 1	P00352	P00352	1	52	48	48	114000000000	32.1194	31.2268	31.4095	31.3225	32.0733	32.2147	32.9158	33.3263	33.8521	32.93	33.0236	33.2154	32.7011	30.1038	30.6044	29.8704	29.7228	30.6859	31.4997	31.949
P00325	ADH1B	+	Right Atrium	3.38761	0.000409628	1.37424	2.59231	Alcohol dehydrogenase 1B	P00325;P00325-2;P08319;P08319-2	P00325;P00325-2	4	49	49	19	573000000000	34.7963	33.6975	33.8404	34.1343	33.9271	34.5722	35.7637	35.4584	36.0089	34.6876	36.2283	35.0183	35.5836	33.5986	32.1537	32.487	32.4453	33.153	32.8914	32.5464
Q9NZR1	TMOD2	+	Right Atrium	2.96089	0.00109424	1.36951	2.58383	Tropomodulin-2	Q9NZR1;Q9NZR1-2	Q9NZR1;Q9NZR1-2	2	22	20	20	7557200000	28.9847	27.5311	27.2133	28.3419	27.2559	28.0438	29.6401	28.7752	28.9507	29.0292	29.7928	28.991	29.6732	27.8474	23.8639	25.7301	25.0654	26.6395	27.0056	22.4801
Q9HCJ6	VAT1L	+	Right Atrium	3.46303	0.000344327	1.36371	2.57346	Synaptic vesicle membrane protein VAT-1 homolog-like	Q9HCJ6	Q9HCJ6	1	16	16	16	3598000000	26.5041	26.2485	26.8437	25.9067	26.2268	26.3037	27.2423	28.3949	28.2015	27.7789	26.6687	27.7451	27.8871	28.5191	24.9177	28.5687	27.9835	25.5284	25.5918	23.5927
P17931	LGALS3	+	Right Atrium	4.12019	7.58246e-05	1.1975	2.29342	Galectin-3	P17931	P17931	1	20	20	20	173000000000	32.7302	32.0861	32.2048	32.0522	32.1849	32.6994	33.4682	33.3654	33.9819	33.1184	34.1076	33.4866	33.1383	32.0565	32.0915	32.2466	32.3986	31.8418	33.4743	32.9736
Q12988	HSPB3	+	Right Atrium	3.24848	0.000564318	1.1652	2.24264	Heat shock protein beta-3	Q12988	Q12988	1	15	15	15	42718000000	30.0427	29.8541	30.7073	30.5454	29.4968	29.8849	31.5201	31.4815	31.4275	31.5296	30.9302	31.4625	30.4248	31.4535	29.7208	31.9107	31.9511	31.037	30.0504	29.9602
Q9Y2V2	CARHSP1	+	Right Atrium	3.78201	0.000165194	1.09808	2.1407	Calcium-regulated heat stable protein 1	Q9Y2V2	Q9Y2V2	1	11	11	11	17846000000	28.9162	29.4779	29.6441	29.0347	29.373	28.7748	30.0113	30.6444	29.7413	30.2328	30.7616	30.5089	30.2103	28.6222	29.4242	28.8408	28.282	29.692	28.4452	28.1107
P49321	NASP	+	Right Atrium	3.83684	0.000145599	1.02765	2.0387	Nuclear autoantigenic sperm protein	P49321;P49321-3;P49321-4;P49321-2	P49321;P49321-3;P49321-4;P49321-2	4	28	28	28	11051000000	28.3368	28.8112	29.1372	28.2369	28.4429	28.5368	30.0197	29.6747	29.6375	29.7718	29.6437	29.5583	28.9733	28.9052	27.4568	28.2545	28.6123	27.3398	27.9076	26.2369
P09471	GNAO1	+	Right Atrium	3.48007	0.000331077	0.999895	1.99985	Guanine nucleotide-binding protein G(o) subunit alpha	P09471-2;P09471	P09471-2;P09471	2	24	18	18	83716000000	31.1703	31.4292	31.5862	31.9562	31.4424	32.2215	32.6636	32.0578	33.096	32.6329	32.8298	32.4865	32.6728	31.0599	29.6573	29.6045	30.0464	30.7918	31.1434	29.9106
P05023	ATP1A1	+	Right Atrium	5.90427	1.24661e-06	0.886114	1.84819	Sodium/potassium-transporting ATPase subunit alpha-1	P05023;P05023-4;P05023-3;P05023-2;P20648	P05023;P05023-4;P05023-3;P05023-2	5	76	50	50	108000000000	31.8023	31.8814	32.0466	31.4695	31.6538	31.6454	32.7498	32.6125	32.8168	32.7162	32.566	32.55	32.4405	32.2871	32.3615	31.9461	32.5476	31.3001	32.5055	31.8622
O43491	EPB41L2	+	Right Atrium	3.70009	0.000199486	0.881346	1.84209	Band 4.1-like protein 2	O43491;O43491-3;O43491-2	O43491;O43491-3;O43491-2	3	111	111	24	215000000000	33.3876	32.5632	33.2301	32.6384	33.0234	33.1412	33.8149	33.4851	33.8765	34.1261	34.204	33.9807	33.6634	32.3328	32.2308	32.1601	32.4539	32.2796	32.9843	32.5541
P49368	CCT3	+	Right Atrium	4.51829	3.0319e-05	0.702241	1.62703	T-complex protein 1 subunit gamma	P49368;P49368-2	P49368;P49368-2	2	56	56	56	249000000000	33.0293	33.1217	33.4532	32.7259	32.9393	33.2908	33.7529	33.8535	33.821	33.9524	33.7835	33.6771	33.7287	33.6044	33.7235	33.6097	33.4841	32.785	33.2897	33.3877
Q15582	TGFBI	+	Left Atrium	3.42603	0.00037495	-1.03655	0.487492	Transforming growth factor-beta-induced protein ig-h3	Q15582	Q15582	1	56	56	56	111000000000	32.7992	32.9643	33.1015	32.0783	33.1898	33.3521	31.9246	31.9426	32.0435	32.0661	31.5467	31.426	32.194	31.8002	31.1655	32.1436	32.3385	31.7761	31.1	31.5529
Q13642	FHL1	+	Left Atrium	3.7733	0.000168541	-1.1081	0.463906	Four and a half LIM domains protein 1	Q13642-5;Q13642-4	Q13642-5;Q13642-4	2	77	77	8	2620000000000	36.6812	36.9501	37.1145	37.262	37.1228	36.8421	35.7005	35.5417	35.7522	35.9871	36.7144	35.382	36.1335	37.5759	37.2395	37.4307	37.3812	37.5366	36.8034	37.1401
P12109	COL6A1	+	Left Atrium	3.94847	0.000112597	-1.16088	0.447238	Collagen alpha-1(VI) chain	P12109	P12109	1	88	88	88	1260000000000	36.2816	35.7227	36.7236	36.2702	36.2173	35.8433	34.9828	34.4279	34.8352	34.9421	35.5982	35.1472	35.1756	36.5465	34.5883	36.6292	36.5867	36.2618	34.8773	34.5526
P35555	FBN1	+	Left Atrium	4.18314	6.55927e-05	-1.27338	0.413688	Fibrillin-1	P35555	P35555	1	190	190	183	2550000000000	37.3883	37.611	38.2705	37.649	37.4341	37.6639	36.3344	36.0681	35.8985	36.3184	37.1542	36.3763	36.6226	36.4736	36.4745	36.037	34.9949	34.8309	36.0145	35.6052
Q05682	CALD1	+	Left Atrium	3.14401	0.000717783	-1.30181	0.405618	Caldesmon	Q05682;Q05682-2;Q0VF49-2	Q05682;Q05682-2	3	124	124	27	586000000000	35.3783	34.6663	36.1091	34.4827	35.3868	34.8615	33.6104	33.5955	34.2303	33.8141	34.5084	33.8641	33.2966	34.8828	33.4891	33.9451	33.4589	35.2541	33.6143	32.708
Q13361	MFAP5	+	Left Atrium	3.73236	0.0001852	-1.36908	0.387139	Microfibrillar-associated protein 5	Q13361-2;Q13361	Q13361-2;Q13361	2	12	12	12	225000000000	33.6266	34.1324	34.6118	34.2265	34.0103	34.3331	32.9797	32.1763	32.0813	33.1874	33.3593	32.5151	33.2148	32.83	33.5656	31.9164	32.0236	31.0115	32.3325	31.8314
P12110	COL6A2	+	Left Atrium	3.38262	0.00041436	-1.38171	0.383762	Collagen alpha-2(VI) chain	P12110;P12110-3	P12110;P12110-3	2	83	83	19	897000000000	35.9306	35.0695	36.4813	35.7146	35.5872	35.1008	34.1365	33.4362	34.1132	34.3392	34.922	34.2548	34.6572	36.2366	33.9047	36.5435	36.3809	35.8474	33.9773	33.5349
P12111	COL6A3	+	Left Atrium	3.93228	0.000116875	-1.3903	0.381487	Collagen alpha-3(VI) chain	P12111;P12111-2;P12111-5;P12111-3	P12111;P12111-2	4	274	274	11	2360000000000	37.5523	36.7247	37.8516	36.99	37.0165	36.5076	35.7108	35.0687	35.5772	36.1279	35.9274	35.5973	36.0083	37.4174	35.1395	37.5908	37.6683	36.8197	35.4051	35.0314
P10916	MYL2	+	Left Atrium	3.19934	0.000631913	-1.39599	0.379984	Myosin regulatory light chain 2, ventricular/cardiac muscle isoform	P10916	P10916	1	43	43	40	3390000000000	37.328	37.2882	37.0327	36.9118	37.1658	37.0719	36.0374	36.2041	35.9519	34.2752	36.0923	36.2239	35.3746	38.0483	37.8428	38.1028	37.9021	38.1619	37.9522	38.0049
P48061	CXCL12	+	Left Atrium	3.48828	0.000324875	-1.42988	0.371161	Stromal cell-derived factor 1	P48061;P48061-4;P48061-2;P48061-5;P48061-6;P48061-3	P48061;P48061-4;P48061-2;P48061-5;P48061-6;P48061-3	6	3	3	3	1093900000	26.6004	25.8778	25.3544	25.6828	25.711	26.2178	24.2132	23.6852	23.9397	24.5945	24.9796	25.1284	24.8019	27.0263	24.7404	25.7127	25.698	26.9579	24.6611	21.3471
O94829	IPO13	+	Left Atrium	3.19025	0.000645284	-1.51758	0.349272	Importin-13	O94829	O94829	1	4	4	4	236320000	24.8326	23.5325	23.1231	23.7338	23.7306	23.4058	21.7585	22.913	23.0345	22.3665	21.7031	21.6995	21.9868	24.0807	23.5074	25.054	23.455	23.2265	25.4008	22.5124
P36955	SERPINF1	+	Left Atrium	5.02683	9.40097e-06	-1.59915	0.330071	Pigment epithelium-derived factor	P36955	P36955	1	45	45	35	231000000000	34.0403	33.6602	34.5053	34.0002	34.197	34.008	32.8274	32.151	31.9677	32.1175	32.7899	32.3151	33.1167	33.0585	31.5925	32.8656	33.3999	32.952	30.9865	31.8342
P09486	SPARC	+	Left Atrium	3.79475	0.000160416	-1.64277	0.320242	SPARC	P09486	P09486	1	16	16	16	12276000000	29.5315	30.0046	30.7156	28.9202	29.6379	29.7371	27.7452	28.8126	27.7732	28.4127	27.5461	28.0133	28.5023	28.4237	28.7714	26.6415	27.7699	27.6951	28.1933	27.413
Q6PML9	SLC30A9	+	Left Atrium	3.25447	0.000556586	-1.67313	0.313571	Zinc transporter 9	Q6PML9	Q6PML9	1	31	30	30	25268000000	31.4809	30.6709	31.7097	30.2063	30.5743	30.547	28.5591	29.232	28.3562	29.5431	29.1765	29.1235	30.3519	30.4296	29.5909	27.5695	31.5717	28.5673	29.9033	29.7523
Q06828	FMOD	+	Left Atrium	2.79969	0.00158602	-1.93398	0.261706	Fibromodulin	Q06828;O60938	Q06828	2	22	22	22	94087000000	31.5046	31.5776	33.5414	30.9094	31.9044	31.1868	29.5563	28.997	30.1553	30.7066	30.4635	28.7626	30.2158	32.6028	29.1123	34.0365	34.401	31.5261	28.0759	27.6409
P08294	SOD3	+	Left Atrium	3.72883	0.000186713	-2.0522	0.241117	Extracellular superoxide dismutase [Cu-Zn]	P08294	P08294	1	16	16	16	306000000000	34.8866	34.2945	34.7791	35.0308	34.6934	34.3173	32.9417	31.4557	31.5511	32.937	33.5784	32.3298	33.5095	34.1805	30.2756	32.6903	33.8422	33.4298	31.17	31.3122
Q15113	PCOLCE	+	Left Atrium	3.10395	0.000787142	-2.13856	0.227106	Procollagen C-endopeptidase enhancer 1	Q15113	Q15113	1	31	31	31	43405000000	31.1567	31.6484	32.7176	30.5776	31.2018	30.5571	28.9083	28.7323	28.4446	30.4824	30.1997	28.2038	29.2282	30.1696	28.1434	29.9566	30.2546	29.415	28.0139	24.6313
P62736	ACTA2	+	Left Atrium	3.39064	0.000406783	-2.16637	0.222771	Actin, aortic smooth muscle	P62736	P62736	1	67	5	2	144000000000	32.8376	33.0696	33.9927	33.5399	34.4317	33.8752	29.9938	30.5569	31.9013	31.6562	32.693	31.5176	31.8878	31.3957	30.225	30.0528	28.316	33.9661	31.1936	30.4281
P13611	VCAN	+	Left Atrium	3.65411	0.000221764	-2.16837	0.222461	Versican core protein	P13611;P13611-3	P13611;P13611-3	2	83	83	0	380000000000	34.4913	35.0607	36.2377	34.0985	34.7674	34.1228	31.9721	32.8419	32.0538	33.8702	32.6617	32.184	32.8126	34.1165	33.1484	34.0983	34.0635	32.6517	32.1942	31.7373
Q7Z7G0	ABI3BP	+	Left Atrium	3.81693	0.00015243	-2.17955	0.220745	Target of Nesh-SH3	Q7Z7G0;Q7Z7G0-4;Q7Z7G0-3;Q7Z7G0-2	Q7Z7G0;Q7Z7G0-4;Q7Z7G0-3;Q7Z7G0-2	4	42	42	42	121000000000	33.0548	33.1953	34.3535	33.0008	32.6632	32.9397	30.9622	30.6015	31.071	31.7539	31.5661	29.5501	31.647	32.6755	31.2609	32.3601	32.9727	31.3973	31.2643	29.4034
P22105	TNXB	+	Left Atrium	5.55448	2.78949e-06	-2.25166	0.209983	Tenascin-X	P22105;P22105-3;P22105-4;P22105-2;Q16473;REV__Q96CG3	P22105;P22105-3;P22105-4	6	175	175	175	115000000000	33.2169	33.2189	33.6506	33.2255	32.8633	33.115	30.4435	30.4972	30.4065	31.4859	31.0178	30.9489	31.9438	32.5685	31.4533	32.5913	32.0345	31.9635	31.3653	30.6011
P02452	COL1A1	+	Left Atrium	2.62747	0.00235792	-2.26227	0.208444	Collagen alpha-1(I) chain	P02452;CON__Q862S4	P02452	2	30	30	30	17769000000	29.4681	29.8561	31.9716	30.0899	30.3561	30.5363	26.7099	29.2438	29.0213	29.1722	28.529	26.5703	27.5755	28.2317	26.4743	29.735	28.4792	28.6793	27.5858	26.4215
P02461	COL3A1	+	Left Atrium	2.66967	0.00213957	-2.34795	0.196425	Collagen alpha-1(III) chain	P02461;P02461-2;CON__P04258	P02461;P02461-2	3	15	15	15	3032000000	25.9298	28.0502	28.6669	28.2947	28.4395	28.1447	23.4345	26.1989	25.6791	26.8585	26.2946	25.2037	25.3418	26.2241	25.4286	24.2668	24.4514	25.0316	26.0883	24.8846
Q9NR12	PDLIM7	+	Left Atrium	3.43024	0.000371333	-2.51207	0.175304	PDZ and LIM domain protein 7	Q9NR12;Q9NR12-6;Q9NR12-5;Q9NR12-4;Q9NR12-3	Q9NR12	5	46	45	4	64917000000	31.8276	31.9742	32.6984	31.3937	31.9744	31.8099	29.098	28.8215	30.8317	28.6261	31.3233	28.8309	28.5084	29.9613	27.3107	28.6492	28.0569	31.6421	28.4257	27.6209
Q99715	COL12A1	+	Left Atrium	4.83815	1.45161e-05	-2.54639	0.171183	Collagen alpha-1(XII) chain	Q99715;Q99715-4;Q99715-2	Q99715;Q99715-4;Q99715-2	3	77	77	77	22690000000	30.6872	31.1565	30.5466	29.5017	30.2939	30.6195	26.7586	28.7927	28.0038	28.5041	27.3899	27.9903	28.0088	30.0256	27.9398	31.9269	32.1335	29.5524	27.5152	27.993
A1L4H1	SSC5D	+	Left Atrium	4.12357	7.52371e-05	-2.59826	0.165137	Soluble scavenger receptor cysteine-rich domain-containing protein SSC5D	A1L4H1;A1L4H1-2	A1L4H1;A1L4H1-2	2	31	31	31	18265000000	30.0909	28.836	30.9339	30.3811	29.7729	29.0487	27.1114	27.8544	27.2055	27.6904	28.1791	26.5772	26.1015	31.2035	26.4566	30.3775	31.9668	29.1999	26.3551	26.8864
Q9Y6F6	MRVI1	+	Left Atrium	3.20158	0.000628672	-2.60051	0.164881	Protein MRVI1	Q9Y6F6;Q9Y6F6-3;Q9Y6F6-5;Q9Y6F6-2;Q9Y6F6-4;Q9Y6F6-9;Q9Y6F6-7;Q9Y6F6-8	Q9Y6F6;Q9Y6F6-3;Q9Y6F6-5;Q9Y6F6-2;Q9Y6F6-4;Q9Y6F6-9;Q9Y6F6-7;Q9Y6F6-8	8	35	35	7	5181700000	28.4726	27.2905	29.6123	27.3328	28.8126	28.4753	26.3783	24.6899	26.872	24.1072	26.6763	25.2244	26.1771	26.7497	24.5989	23.4498	24.9505	28.4888	25.1246	24.7888
Q8N474	SFRP1	+	Left Atrium	2.9135	0.00122038	-2.80795	0.142798	Secreted frizzled-related protein 1	Q8N474	Q8N474	1	19	19	19	28418000000	32.3473	31.4618	32.01	31.0045	32.0103	30.1153	29.761	28.1014	30.1355	30.2027	28.2914	27.7936	26.4995	28.0076	22.5816	30.0248	28.2549	25.6349	22.6512	20.4373
O15327	INPP4B	+	Left Atrium	4.998	1.00461e-05	-2.86194	0.137553	Type II inositol 3,4-bisphosphate 4-phosphatase	O15327;O15327-2	O15327	2	38	38	38	11120000000	28.3383	27.2307	29.0185	28.5822	28.256	28.8834	25.3617	25.592	25.6586	26.945	24.7572	25.3134	25.0325	30.7118	29.1535	30.4792	30.3321	30.5796	29.7992	30.4656
Q6UY14	ADAMTSL4	+	Left Atrium	3.33264	0.000464896	-2.91571	0.13252	ADAMTS-like protein 4	Q6UY14;Q6UY14-3;Q6UY14-2	Q6UY14;Q6UY14-3;Q6UY14-2	3	25	25	25	4869600000	29.3815	29.245	28.942	28.7119	29.3925	27.8396	27.5628	26.2822	23.2834	26.7819	26.0978	26.368	25.6452	27.7997	26.4979	26.77	25.4881	24.0409	25.6777	24.531
P24821	TNC	+	Left Atrium	2.699	0.00199988	-3.11409	0.115496	Tenascin	P24821;P24821-4;P24821-5;P24821-2;P24821-3;P24821-6	P24821;P24821-4;P24821-5;P24821-2;P24821-3;P24821-6	6	30	30	30	5279000000	26.7318	26.2588	29.0409	24.6877	27.369	26.5084	23.0112	25.3149	21.8402	25.2457	23.97	23.917	22.2652	29.7319	25.4099	30.3235	29.7319	28.6277	26.516	25.5025
O60427	FADS1	+	Left Atrium	2.61098	0.00244918	-3.14239	0.113252	Fatty acid desaturase 1	O60427;O60427-2	O60427;O60427-2	2	3	3	3	272400000	26.1453	22.2207	25.452	23.6184	24.3215	21.576	21.3768	20.7995	20.6698	18.964	22.218	19.8001	21.3981	25.0446	24.022	21.1914	23.4227	22.9438	22.4058	22.3741
Q14767	LTBP2	+	Left Atrium	4.25414	5.57002e-05	-3.24354	0.105584	Latent-transforming growth factor beta-binding protein 2	Q14767	Q14767	1	78	78	77	279000000000	33.955	33.5587	34.945	33.5109	33.9767	33.1226	30.2526	30.3093	30.353	31.7373	30.6995	28.7349	32.1222	34.9386	32.5007	34.8856	35.131	33.924	31.3628	31.2298
Q9BXN1	ASPN	+	Left Atrium	3.28781	0.000515452	-3.27364	0.103404	Asporin	Q9BXN1	Q9BXN1	1	33	33	33	29197000000	29.5277	30.0124	29.5716	33.2336	29.4349	30.7784	26.1382	26.441	27.4103	27.5229	28.8879	26.2963	27.3732	30.4735	27.2793	32.211	30.771	31.0063	29.1748	27.9746
P40261	NNMT	+	Left Atrium	3.23351	0.000584098	-3.38648	0.0956241	Nicotinamide N-methyltransferase	P40261	P40261	1	11	11	11	1940200000	25.1405	27.7723	28.8055	24.8513	28.1315	26.2031	23.2058	24.4935	23.2113	22.1629	24.5793	23.0948	23.2688	26.2565	23.3691	25.0711	27.0217	27.177	20.2794	24.7091
P26022	PTX3	+	Left Atrium	3.62297	0.00023825	-3.54101	0.0859113	Pentraxin-related protein PTX3	P26022	P26022	1	7	7	7	2776600000	28.1911	28.4795	28.3131	28.947	28.584	27.5156	24.9688	26.3167	23.9092	27.2192	23.372	22.9365	24.8589	23.822	24.8698	21.5384	25.3751	21.6508	22.9011	22.5018
P49747	COMP	+	Left Atrium	5.9866	1.03134e-06	-3.84086	0.0697887	Cartilage oligomeric matrix protein	P49747;P49747-2	P49747;P49747-2	2	54	49	40	62135000000	32.1115	29.9355	31.8994	31.4384	30.7578	30.325	27.6413	27.2148	26.6095	28.0274	27.2086	26.5092	27.4487	33.1784	27.9865	32.5756	33.5531	31.2576	27.4437	25.42
O75339	CILP	+	Left Atrium	3.09913	0.000795915	-3.97899	0.0634168	Cartilage intermediate layer protein 1	O75339	O75339	1	33	33	33	19560000000	29.5683	28.5463	29.0737	29.566	29.1329	28.7398	26.9013	26.1093	24.5625	23.9729	25.3522	27.6025	21.3778	31.4223	28.0151	32.1526	32.8224	30.4904	27.4964	28.2509
Q8NDA2	HMCN2	+	Left Atrium	2.87044	0.00134761	-4.36554	0.0485113	Hemicentin-2	Q8NDA2;Q8NDA2-2;Q8NDA2-3	Q8NDA2;Q8NDA2-2;Q8NDA2-3	3	33	33	33	1720100000	28.9199	28.0529	28.4734	23.0505	26.5439	27.5885	25.276	22.5508	21.8934	23.0945	22.5276	23.5888	20.2441	24.8418	21.9736	24.6656	21.9861	21.9577	22.0643	22.1604
P29373	CRABP2	+	Left Atrium	3.73787	0.000182866	-4.4219	0.0466524	Cellular retinoic acid-binding protein 2	P29373;P29762	P29373	2	12	12	12	2085700000	24.7129	27.2927	28.6626	26.8544	28.7988	26.9353	22.4136	23.3591	21.8135	22.6376	24.1615	20.5186	24.6091	23.1359	21.8661	25.4342	24.5744	21.713	25.1995	24.3543
Q8N2K1	UBE2J2	+	Left Atrium	3.81171	0.000154273	-4.60079	0.041212	Ubiquitin-conjugating enzyme E2 J2	Q8N2K1-3;Q8N2K1;Q8N2K1-2	Q8N2K1-3;Q8N2K1;Q8N2K1-2	3	3	3	3	3204700000	27.8127	27.3153	27.0945	27.8468	28.3354	26.4003	20.4418	23.6947	21.4998	23.2501	22.9729	21.8906	26.3172	27.668	23.7589	25.5143	24.1344	28.2909	26.6456	22.6578
P35443	THBS4	+	Left Atrium	7.65721	2.20186e-08	-5.8395	0.0174637	Thrombospondin-4	P35443	P35443	1	55	55	48	132000000000	32.0415	32.0205	33.0025	32.2863	33.4565	31.9182	26.0788	26.4167	26.1689	27.328	27.218	27.7125	25.3802	34.1104	30.9067	34.2518	35.0883	33.7538	31.0839	31.4716
Q9UM00	TMCO1			2.29182	0.00510718	3.78361	13.7715	Transmembrane and coiled-coil domain-containing protein 1	Q9UM00;Q9UM00-2	Q9UM00;Q9UM00-2	2	3	3	3	1178600000	20.69	19.5429	26.3547	23.7659	21.1809	22.3957	25.9415	26.5469	25.9278	23.2189	26.6687	26.7237	27.7095	26.1873	23.0664	26.1855	23.8062	23.2315	25.6209	26.6644
Q9NTJ3	SMC4			0.74569	0.179602	3.3963	10.529	Structural maintenance of chromosomes protein 4	Q9NTJ3;Q9NTJ3-2	Q9NTJ3;Q9NTJ3-2	2	6	6	6	36834000000	20.7096	22.3509	22.1768	23.4077	22.4495	22.499	22.1303	23.3977	21.862	34.4754	23.883	20.6345	33.2502	23.6462	23.7679	22.1029	22.3121	21.3248	25.1622	24.5028
P26992	CNTFR			2.09079	0.00811348	3.36983	10.3376	Ciliary neurotrophic factor receptor subunit alpha	P26992	P26992	1	4	4	4	881340000	21.2907	21.3638	23.5268	24.4947	19.5383	25.1881	26.6585	27.0872	28.0006	23.3349	24.4522	25.9996	26.0255	21.0819	22.7397	20.8714	21.2777	22.3147	22.1894	22.4862
Q9Y5Q5	CORIN			2.25965	0.00549989	3.21582	9.29094	Atrial natriuretic peptide-converting enzyme	Q9Y5Q5;Q9Y5Q5-2	Q9Y5Q5;Q9Y5Q5-2	2	14	14	14	3216300000	26.4884	22.4113	26.3564	27.9777	24.0968	22.1765	28.1537	27.7309	28.9407	28.8195	27.9655	28.3279	26.9975	22.7638	26.4495	22.2235	22.241	23.2131	26.1459	21.9719
Q9P121	NTM			1.96333	0.010881	3.21179	9.26502	Neurotrimin	Q9P121;Q9P121-3;Q9P121-2;Q9P121-4;Q14982;Q14982-2;Q14982-4	Q9P121;Q9P121-3;Q9P121-2;Q9P121-4	7	11	11	11	6738500000	24.5516	23.4502	28.9312	26.7915	23.0927	24.9446	29.9666	26.3916	28.979	28.1861	30.949	27.4727	27.5931	22.5995	21.6907	28.4505	28.4428	22.0909	22.7573	26.2079
Q86U10	ASPG			1.68476	0.0206651	3.14006	8.81559	60 kDa lysophospholipase	Q86U10;Q86U10-3	Q86U10;Q86U10-3	2	8	8	8	3966700000	26.2319	26.4371	25.2258	22.3463	21.3118	28.3051	27.847	29.455	28.1821	29.005	25.458	27.2194	29.6482	23.6067	23.0771	19.6981	22.9923	22.555	21.4622	23.4635
P49917	LIG4			1.29156	0.0511026	3.08188	8.46715	DNA ligase 4	P49917	P49917	1	4	4	4	3059600000	24.8745	24.2686	24.2541	22.2899	20.3431	22.3175	30.917	24.3664	24.388	22.5216	29.18	24.3584	27.2475	25.6788	23.0401	22.1067	21.8903	21.1932	26.4273	23.9181
Q9BPU6	DPYSL5			1.75626	0.0175284	2.91554	7.54509	Dihydropyrimidinase-related protein 5	Q9BPU6	Q9BPU6	1	9	9	9	1940400000	22.8436	24.1628	26.4437	26.2812	21.3077	21.5722	26.9277	26.8221	27.6018	26.1611	25.2323	29.2429	24.8006	21.3728	26.3467	25.8718	26.2558	22.6809	21.9751	22.8494
O15394	NCAM2			2.2353	0.00581701	2.86657	7.29331	Neural cell adhesion molecule 2	O15394;O15394-2	O15394;O15394-2	2	13	13	13	1351500000	24.7751	24.036	22.4348	25.1991	21.7283	24.7288	27.5896	26.2043	27.4226	27.1482	28.4253	23.4826	26.5126	19.6253	24.1299	20.4164	20.8839	24.2317	20.7684	25.5088
Q13449	LSAMP			2.13717	0.00729173	2.86297	7.2751	Limbic system-associated membrane protein	Q13449	Q13449	1	5	5	5	829680000	26.157	22.412	21.84	22.3393	21.2736	24.5542	26.6436	24.917	26.1452	25.6553	27.8473	23.9597	26.5448	22.7199	22.7136	23.9104	21.2517	22.429	22.8034	22.2985
Q15427	SF3B4			2.37787	0.00418915	2.74021	6.68166	Splicing factor 3B subunit 4	Q15427	Q15427	1	4	4	4	1277200000	20.7444	23.1871	24.7815	22.8274	23.279	25.0986	26.0991	26.8889	26.5361	26.7689	23.4494	26.2023	26.4745	26.1088	25.1263	21.57	25.6331	24.0599	27.4978	26.5248
Q8N3F0	MTURN			1.54161	0.0287333	2.73582	6.66137	Maturin	Q8N3F0;Q8N3F0-2;Q8N3F0-4;Q8N3F0-3	Q8N3F0;Q8N3F0-2;Q8N3F0-4	4	3	3	3	1236900000	26.6595	21.555	26.2234	21.0807	21.1459	26.1859	27.0582	27.6222	26.3026	25.8788	26.5407	25.6224	26.7844	23.9289	24.6783	23.3346	25.2547	22.3279	20.4352	24.3884
Q9UMR3	TBX20			1.97157	0.0106766	2.72912	6.63051	T-box transcription factor TBX20	Q9UMR3	Q9UMR3	1	11	11	11	1316200000	25.8348	20.0621	26.1248	23.0793	23.0625	24.675	26.4405	27.1787	26.7205	26.8839	25.53	25.7352	27.26	25.6463	24.1775	23.437	25.1861	25.4427	24.0189	26.2097
Q14746	COG2			1.81602	0.0152749	2.71459	6.56405	Conserved oligomeric Golgi complex subunit 2	Q14746;Q14746-2	Q14746;Q14746-2	2	10	10	10	3615500000	25.3694	22.4947	27.5464	27.5246	22.3307	24.1793	28.5922	26.5526	27.0236	27.1167	28.6697	26.9947	28.4052	27.1435	28.6444	28.7646	26.8137	23.0882	27.7595	24.0153
Q96JE9	MAP6			1.62147	0.0239074	2.70477	6.51955	Microtubule-associated protein 6	Q96JE9;Q96JE9-2;Q96JE9-3	Q96JE9;Q96JE9-2	3	10	10	10	1695900000	25.4633	18.9868	26.1832	25.7762	25.0273	24.7016	27.3267	26.4998	26.6064	28.0609	27.3589	26.5438	27.0318	26.3909	25.8494	23.8864	25.6809	25.5649	21.4467	24.982
Q8WVV4	POF1B			2.06525	0.00860508	2.69896	6.49332	Protein POF1B	Q8WVV4-1;Q8WVV4;Q8WVV4-3	Q8WVV4-1;Q8WVV4	3	22	22	22	1554900000	24.2328	24.692	25.0538	25.6502	21.2409	23.1792	26.6996	23.6505	27.1818	27.7052	27.4731	27.924	26.3155	23.3756	22.7076	24.3185	26.0801	20.9223	24.2896	21.9887
Q9UL12	SARDH			2.38747	0.00409757	2.67505	6.38663	Sarcosine dehydrogenase, mitochondrial	Q9UL12;Q9UL12-2	Q9UL12;Q9UL12-2	2	8	8	8	590030000	24.0801	24.5405	24.8145	21.8663	21.4967	20.9694	26.2289	26.3794	24.7197	26.6665	24.1496	25.5971	25.713	22.2798	21.8481	19.6052	21.7318	22.0363	21.4625	21.7693
Q04864	REL			1.67833	0.0209735	2.66429	6.33916	Proto-oncogene c-Rel	Q04864-2;Q04864	Q04864-2;Q04864	2	4	4	4	526710000	20.4613	21.7811	22.1027	23.7818	21.4953	23.2429	26.337	22.85	26.2378	26.2495	25.7455	25.43	20.8094	25.4876	24.5971	23.1982	22.6054	23.4522	23.9578	24.3937
Q8WUI4	HDAC7			0.857439	0.138855	2.65023	6.27769	Histone deacetylase 7	Q8WUI4;Q8WUI4-3;Q8WUI4-4;Q8WUI4-7;Q8WUI4-6;Q8WUI4-5;Q8WUI4-8;Q8WUI4-10;Q8WUI4-9;Q8WUI4-2	Q8WUI4;Q8WUI4-3;Q8WUI4-4;Q8WUI4-7;Q8WUI4-6;Q8WUI4-5;Q8WUI4-8	10	9	9	9	8015600000	24.7288	22.1949	26.1341	25.8711	23.947	24.3588	30.7208	30.6667	28.6391	30.5614	22.4608	22.5941	24.6826	26.9043	29.8281	20.5036	26.915	26.6737	22.8413	28.1697
P49006	MARCKSL1			2.36881	0.0042775	2.64908	6.27267	MARCKS-related protein	P49006	P49006	1	4	4	4	2941100000	22.8067	23.0269	25.2932	26.6051	27.5337	24.2476	28.1389	26.9845	28.0163	27.105	27.6311	27.5743	27.5254	27.3116	26.9049	25.8179	26.8921	27.4228	27.4413	26.5211
O43169	CYB5B			0.800656	0.15825	2.61751	6.13691	Cytochrome b5 type B	O43169	O43169	1	5	5	5	10753000000	27.9432	28.3879	29.7264	27.1374	21.2202	20.3265	30.0079	29.3771	30.1892	29.3947	26.18	24.6885	29.0169	29.7997	29.305	29.103	30.1495	23.7467	24.3101	30.0673
Q16352	INA			1.35225	0.044438	2.61707	6.13504	Alpha-internexin	Q16352	Q16352	1	13	9	9	5895100000	27.8778	21.1305	25.2945	29.0224	26.3839	26.6593	29.202	27.5787	27.0139	28.1095	30.9325	29.1333	28.7795	21.3986	25.4337	26.2933	22.8899	23.8065	27.3101	20.7812
Q9H814	PHAX			1.57357	0.0266949	2.61076	6.10824	Phosphorylated adapter RNA export protein	Q9H814	Q9H814	1	3	3	3	421470000	20.6444	22.959	25.3334	19.1938	22.3665	23.1071	25.4133	25.883	25.2247	21.414	25.2689	25.7178	25.2251	23.7648	24.3416	22.9088	21.9395	20.8778	20.9113	22.9109
O75970	MPDZ			1.63521	0.0231628	2.59648	6.04807	Multiple PDZ domain protein	O75970;O75970-5;O75970-3;O75970-2	O75970;O75970-5;O75970-3;O75970-2	4	12	12	11	3085100000	27.1577	20.8055	24.9922	25.3086	25.9563	24.1271	26.0285	27.2039	27.3768	27.0968	27.338	26.1065	30.0968	26.1559	28.1754	25.9697	25.4575	27.1053	24.1805	24.3394
Q9H8Y5	ANKZF1			1.60027	0.0251033	2.58931	6.01813	Ankyrin repeat and zinc finger domain-containing protein 1	Q9H8Y5	Q9H8Y5	1	6	6	6	1082900000	22.6334	21.8691	21.1788	24.2311	22.1965	23.7546	24.1151	24.6162	25.1177	27.6353	28.8043	23.4306	22.9135	24.5843	24.8195	24.7783	25.1732	23.846	22.9032	26.8554
Q3SXM5	HSDL1			1.44141	0.0361897	2.5647	5.91632	Inactive hydroxysteroid dehydrogenase-like protein 1	Q3SXM5;Q3SXM5-2	Q3SXM5;Q3SXM5-2	2	12	12	12	2638600000	23.446	21.4556	23.7428	25.1157	25.277	21.6006	25.7236	29.0346	26.5517	26.5368	26.3642	26.0024	21.8173	26.2646	25.9435	26.7757	26.7197	29.8852	26.8166	25.2314
P49454	CENPF			0.94035	0.114723	2.55173	5.86336	Centromere protein F	P49454	P49454	1	16	16	16	59642000000	31.8401	22.5608	31.9785	29.4725	27.8525	29.6073	31.843	33.2333	32.143	32.0584	29.869	32.6891	28.2234	27.3323	32.7323	31.345	25.5581	31.0316	26.0678	29.6821
P18085	ARF4			1.73069	0.0185912	2.52593	5.75945	ADP-ribosylation factor 4	P18085	P18085	1	7	4	4	1264900000	21.7449	22.4368	25.9938	22.3511	24.1144	22.7576	25.209	28.4974	27.2025	24.6398	23.3347	25.2053	26.2245	26.1445	22.513	25.5763	25.4457	25.5434	23.0882	25.9887
Q8IZF2	GPR116			1.38248	0.0414495	2.5216	5.74217	Probable G-protein coupled receptor 116	Q8IZF2;Q8IZF2-2;Q8IZF2-3	Q8IZF2;Q8IZF2-2;Q8IZF2-3	3	3	3	3	1309000000	26.0981	21.4516	24.9755	21.2118	22.7438	22.9065	27.9152	27.7595	25.461	25.4046	26.9063	24.5002	22.3228	19.9071	22.345	28.3447	25.7915	21.9754	22.8917	22.5307
Q7Z4G4	TRMT11			1.38628	0.0410885	2.52066	5.73844	tRNA (guanine(10)-N2)-methyltransferase homolog	Q7Z4G4;Q7Z4G4-2;Q7Z4G4-3	Q7Z4G4;Q7Z4G4-2;Q7Z4G4-3	3	5	5	5	671730000	20.6739	22.9908	21.5335	20.4381	21.7585	23.3225	22.4803	28.1855	27.0673	24.6844	22.6178	22.8355	22.2775	20.7821	25.4972	22.0181	22.3737	22.0334	22.7005	21.6658
Q96HA1	POM121			1.24852	0.0564263	2.47193	5.54785	Nuclear envelope pore membrane protein POM 121	Q96HA1;Q96HA1-2;Q96HA1-3;Q6PJE2;Q6PJE2-5	Q96HA1;Q96HA1-2;Q96HA1-3	5	4	4	1	1187000000	21.9193	21.9026	26.3845	23.47	23.6189	21.2225	28.1931	22.064	25.6497	26.3511	25.703	23.1904	27.7563	26.8015	24.766	26.3401	25.8604	22.6965	22.1645	23.9393
Q96MU7	YTHDC1			1.95751	0.0110278	2.46737	5.53036	YTH domain-containing protein 1	Q96MU7;Q96MU7-2	Q96MU7;Q96MU7-2	2	5	5	5	887020000	23.4524	22.1533	25.7188	25.2357	21.9771	20.9373	27.2951	24.7077	25.44	26.4915	25.5944	25.6317	24.8317	26.5463	25.9403	24.6325	25.7174	20.254	23.7326	23.0112
P82987	ADAMTSL3			2.05968	0.00871596	2.44073	5.42917	ADAMTS-like protein 3	P82987;P82987-2	P82987;P82987-2	2	8	8	8	234600000	23.0951	22.4071	19.7804	20.5836	19.8526	21.7497	24.8457	20.7958	24.2986	24.2881	23.333	24.5732	23.6639	22.5695	21.6053	21.6714	23.0726	20.0815	24.3057	22.8237
Q68BL7	OLFML2A			1.78853	0.0162733	2.44044	5.42809	Olfactomedin-like protein 2A	Q68BL7;Q68BL7-2;Q68BL7-3	Q68BL7;Q68BL7-2	3	3	3	3	1066800000	24.2846	21.37	25.8198	22.1834	22.4251	22.9816	28.5517	25.14	25.4325	26.4664	25.0809	24.1204	24.5331	24.8668	25.8636	25.1344	24.5587	25.826	24.9504	23.9561
P60880	SNAP25			1.78753	0.0163106	2.4029	5.28865	Synaptosomal-associated protein 25	P60880;P60880-2	P60880;P60880-2	2	3	3	3	1224400000	24.7851	23.3096	23.1019	25.886	26.3255	20.7531	27.0516	24.9938	26.5252	26.5531	27.6191	25.8914	26.3743	23.8553	22.2428	24.4399	20.9643	27.2331	25.759	25.2969
P33527	ABCC1			1.63943	0.0229387	2.40283	5.28838	Multidrug resistance-associated protein 1	P33527;P33527-9;P33527-4;P33527-2;P33527-6;P33527-3;P33527-7;P33527-5;P33527-8	P33527;P33527-9;P33527-4;P33527-2;P33527-6;P33527-3;P33527-7;P33527-5;P33527-8	9	10	10	10	599510000	25.2359	23.2941	24.6898	22.8538	18.9597	23.2715	25.6069	26.3776	26.6733	23.953	25.5595	24.879	25.1259	21.5483	24.0369	21.8186	20.2989	22.5109	23.435	25.2798
O60934	NBN			1.1326	0.0736887	2.39668	5.26589	Nibrin	O60934	O60934	1	9	9	9	4729800000	23.5876	27.7709	24.1493	27.3261	22.5825	23.0499	29.2764	26.827	28.8043	29.746	24.4718	25.4228	25.439	26.4381	29.4169	22.5408	30.1072	23.7309	23.6009	23.1197
O94788	ALDH1A2			2.40872	0.00390195	2.38197	5.21246	Retinal dehydrogenase 2	O94788;O94788-2;O94788-3;O94788-4	O94788;O94788-2;O94788-3;O94788-4	4	33	28	27	17943000000	28.5205	25.6137	29.7229	26.9661	28.9378	29.3145	30.937	30.3828	31.7087	30.449	30.0254	29.5858	30.8397	27.6869	27.4136	25.9161	25.2925	25.9908	28.4538	27.9461
P21579	SYT1			1.99221	0.010181	2.34978	5.09748	Synaptotagmin-1	P21579;O00445;O00445-2	P21579	3	8	8	6	313990000	21.6595	22.1073	23.1394	23.1528	19.856	21.362	23.3992	25.2488	26.5933	24.3742	23.6245	24.3883	21.9766	22.1123	25.9357	20.1351	23.016	19.9457	22.9416	21.7943
O60264	SMARCA5			1.15916	0.0693163	2.33655	5.05092	SWI/SNF-related matrix-associated actin-dependent regulator of chromatin subfamily A member 5	O60264	O60264	1	8	8	5	209000000000	28.2157	28.4347	29.4395	33.9389	34.5834	28.5333	33.5366	31.2611	32.3532	33.2765	33.6686	32.3261	33.6037	33.164	34.6632	33.2133	33.7502	33.2101	33.5977	33.9696
Q9Y624	F11R			1.66287	0.0217333	2.3053	4.94269	Junctional adhesion molecule A	Q9Y624;Q9Y624-2	Q9Y624;Q9Y624-2	2	6	6	6	442190000	23.0312	20.1802	21.9935	22.0506	24.8836	23.3075	25.5394	25.9401	26.4657	22.0587	23.6178	25.0316	25.5048	22.7684	20.8834	21.4887	22.0025	22.2372	23.7728	23.4994
P48740	MASP1			1.30402	0.0496569	2.30199	4.93138	Mannan-binding lectin serine protease 1	P48740-3	P48740-3	1	8	7	2	4216600000	22.9239	21.7234	17.6525	22.3294	22.97	23.4373	24.6943	23.8396	23.6557	27.2666	23.2959	24.2893	21.9484	29.9195	22.7333	31.5756	27.3588	23.6376	23.6892	22.2886
Q96Q83	ALKBH3			0.515336	0.305256	2.27134	4.8277	Alpha-ketoglutarate-dependent dioxygenase alkB homolog 3	Q96Q83;Q96Q83-2	Q96Q83;Q96Q83-2	2	3	3	3	45088000000	32.0677	24.4253	28.4859	20.8918	27.848	28.4822	29.3476	32.2794	22.7866	32.2365	28.4878	33.3342	26.6617	28.2866	29.2556	32.0026	27.9925	32.683	28.7741	28.414
Q13907	IDI1			1.2549	0.0556028	2.25628	4.77759	Isopentenyl-diphosphate Delta-isomerase 1	Q13907;Q13907-2;Q9BXS1	Q13907;Q13907-2	3	7	7	7	790950000	25.8138	21.2827	23.8829	21.7666	21.2787	23.552	25.9192	28.033	26.2927	25.3997	23.1462	22.185	25.3242	23.6748	22.2903	24.4775	24.4001	22.5833	21.3275	23.2424
Q9HCH3	CPNE5			2.2983	0.00503156	2.24828	4.75116	Copine-5	Q9HCH3;Q8IYJ1-2;Q9HCH3-2	Q9HCH3;Q8IYJ1-2	3	10	10	5	872830000	24.1494	24.0147	25.2633	24.1686	21.9164	21.9458	25.9709	26.2169	26.4061	27.3538	24.4913	24.9476	25.3859	21.692	25.7548	24.3473	25.8021	21.8817	23.0754	25.4598
Q6UXG3	CD300LG			2.18439	0.00654056	2.24265	4.73266	CMRF35-like molecule 9	Q6UXG3;Q6UXG3-2;Q6UXG3-3;Q6UXG3-5;Q6UXG3-4	Q6UXG3;Q6UXG3-2;Q6UXG3-3;Q6UXG3-5;Q6UXG3-4	5	4	4	4	893650000	25.7782	22.7578	22.9644	22.9211	24.9481	22.8336	26.3342	25.6781	26.8291	25.0951	26.0541	27.47	24.1417	20.6954	21.6396	19.7806	21.8774	23.8592	26.1333	25.074
O43426	SYNJ1			1.11915	0.0760066	2.24167	4.72945	Synaptojanin-1	O43426-4;O43426-2;O43426;O43426-5	O43426-4;O43426-2;O43426	4	19	19	19	3520800000	28.6589	25.0269	26.9244	25.5057	21.4178	21.535	27.6084	27.9712	27.819	27.3044	25.7773	27.1168	26.0082	29.108	28.3682	28.1795	28.327	27.0205	23.5511	26.2518
O75487	GPC4			1.99778	0.0100513	2.23857	4.71929	Glypican-4	O75487;O75487-2	O75487;O75487-2	2	14	13	13	1986500000	25.8889	24.3308	26.7064	23.8147	22.5052	25.8126	25.2143	27.9636	26.8463	27.899	28.0647	26.5883	26.9955	25.4967	25.5472	26.099	27.1683	25.8283	22.6277	21.7344
Q5T5C0	STXBP5			0.754529	0.175983	2.22909	4.68838	Syntaxin-binding protein 5	Q5T5C0;Q5T5C0-2;Q5T5C0-3	Q5T5C0;Q5T5C0-2;Q5T5C0-3	3	3	3	3	3486300000	25.2059	22.5233	22.9313	26.1353	23.1314	22.2657	30.7097	27.7252	23.0401	22.1337	22.2798	28.9634	26.6434	20.1297	22.1587	22.5308	23.8761	28.4265	26.9581	21.8124
P45381	ASPA			1.29199	0.0510513	2.22815	4.68532	Aspartoacylase	P45381	P45381	1	8	8	8	1672500000	27.2012	21.9752	21.449	26.4347	24.1882	25.9568	27.1023	27.8993	25.2593	26.8209	28.3786	26.2856	25.5904	25.369	25.1952	21.4577	22.5802	24.2149	22.7155	27.2539
Q8TEH3	DENND1A			1.71838	0.019126	2.2223	4.66636	DENN domain-containing protein 1A	Q8TEH3;Q8TEH3-6;Q8TEH3-7;Q8TEH3-2;Q8TEH3-4;Q8TEH3-3;Q8TEH3-5	Q8TEH3;Q8TEH3-6;Q8TEH3-7	7	5	5	5	402660000	22.0247	21.6398	23.0956	20.7335	22.2794	23.082	25.6225	25.0495	23.6684	22.5917	27.4995	23.4843	22.6378	20.6004	23.8892	22.5199	25.2373	22.1243	22.1838	23.8252
Q9P013	CWC15			1.15849	0.0694233	2.21928	4.65662	Spliceosome-associated protein CWC15 homolog	Q9P013	Q9P013	1	7	7	7	1968200000	20.4082	26.4195	26.8831	26.9431	22.5938	22.4171	26.6518	25.5043	26.7375	27.0853	26.8218	27.3236	25.353	27.6808	27.5985	25.456	26.3499	26.2612	26.855	25.5392
Q96JM3	CHAMP1			1.04547	0.0900606	2.19424	4.57647	Chromosome alignment-maintaining phosphoprotein 1	Q96JM3	Q96JM3	1	9	9	9	3627600000	26.102	24.1395	24.6397	22.4984	22.6004	22.7809	26.0597	31.1028	25.8572	26.776	23.2047	24.5398	24.3739	26.6562	23.9338	26.2187	26.0532	24.6204	24.3661	24.5044
P10620	MGST1			1.21787	0.0605527	2.18871	4.55897	Microsomal glutathione S-transferase 1	P10620;P10620-2	P10620;P10620-2	2	5	5	5	644850000	23.164	21.6131	22.7426	25.1846	23.7059	20.3303	25.5592	27.6649	26.1423	23.9166	26.4854	21.9898	23.0933	23.9871	25.2732	23.2296	20.6625	22.5387	22.4753	22.5504
Q5VYX0	RNLS			1.44203	0.0361383	2.17631	4.51996	Renalase	Q5VYX0;Q5VYX0-2	Q5VYX0;Q5VYX0-2	2	5	5	5	709440000	22.6708	22.508	24.9364	19.5669	22.8568	24.6767	25.4341	26.7232	25.6664	25.6868	22.602	23.957	25.2495	22.3975	21.3221	22.2128	23.2374	22.3799	27.1139	26.2005
Q9ULH7	MKL2			2.45426	0.00351346	2.14361	4.41867	MKL/myocardin-like protein 2	Q9ULH7;Q9ULH7-4;Q9ULH7-5;Q9ULH7-2;Q9ULH7-3	Q9ULH7;Q9ULH7-4;Q9ULH7-5;Q9ULH7-2;Q9ULH7-3	5	8	8	6	482410000	20.6287	23.3733	22.6004	23.8392	22.0419	24.1074	24.5877	24.5868	23.4729	25.1378	25.684	25.4164	25.4758	24.6515	25.463	25.219	24.0222	24.4377	21.7712	21.539
Q9BQA1	WDR77			1.52002	0.030198	2.13809	4.40179	Methylosome protein 50	Q9BQA1;Q9BQA1-2	Q9BQA1	2	7	7	7	1022300000	21.0913	21.4472	22.3456	25.2341	25.2374	24.2986	24.7329	27.1063	23.9885	26.3491	24.1657	26.2775	25.2764	25.2044	26.0956	24.6085	23.1319	25.9861	26.6063	26.8459
P41219	PRPH			2.45	0.00354812	2.13689	4.39813	Peripherin	P41219	P41219	1	71	63	3	34855000000	30.3236	29.4959	27.3873	31.3287	28.7691	29.5547	31.7907	30.6648	31.3353	31.3494	32.9416	31.4646	31.7477	27.1323	27.533	24.8491	22.3787	27.2551	27.2386	27.6654
Q8IUR7	ARMC8			2.49539	0.00319601	2.1291	4.37446	Armadillo repeat-containing protein 8	Q8IUR7;Q8IUR7-7;Q8IUR7-2;Q8IUR7-8;Q8IUR7-3;Q8IUR7-6	Q8IUR7;Q8IUR7-7;Q8IUR7-2;Q8IUR7-8;Q8IUR7-3	6	7	7	7	369350000	21.8835	21.1303	23.3036	23.9486	22.0467	22.0563	25.3704	26.3104	24.4277	24.5378	23.744	23.5637	23.7136	24.9976	23.0504	23.8368	23.7807	23.0011	20.6023	23.5575
P11274	BCR			1.27437	0.0531649	2.1261	4.36537	Breakpoint cluster region protein	P11274;P11274-2	P11274;P11274-2	2	16	12	12	755630000	23.9518	20.0712	25.7537	24.3107	23.8789	20.8857	26.7907	24.9709	25.7039	26.0936	24.958	25.6962	22.6634	25.0246	24.4029	25.1962	25.7059	25.8695	23.4276	22.8791
P58340	MLF1			1.17485	0.0668568	2.12417	4.35954	Myeloid leukemia factor 1	P58340;P58340-5;P58340-4;P58340-3;P58340-2	P58340;P58340-5;P58340-4;P58340-3;P58340-2	5	8	8	8	1122400000	21.2901	20.5525	25.4935	22.9816	21.7217	22.797	25.8952	24.3046	24.68	25.171	24.1496	27.198	20.7799	23.7369	24.5704	22.6761	25.8909	29.3093	19.6818	21.1349
P80404	ABAT			1.80926	0.0155146	2.12283	4.35547	4-aminobutyrate aminotransferase, mitochondrial	P80404	P80404	1	48	48	48	71592000000	30.8067	28.3829	32.0582	29.2291	30.2166	28.4078	33.1995	32.5131	30.9331	33.6811	30.2577	31.7524	31.4744	31.0579	31.2527	29.7629	30.6279	30.3627	32.5909	31.6208
Q13322	GRB10			1.97526	0.0105863	2.12046	4.34832	Growth factor receptor-bound protein 10	Q13322;Q13322-2;Q13322-4;Q13322-3	Q13322;Q13322-2;Q13322-4;Q13322-3	4	8	8	8	237730000	21.1878	21.3166	23.0529	22.5868	21.812	22.5465	25.6658	25.6645	25.3784	22.8746	22.6103	24.9214	22.3148	23.2712	22.6202	21.8507	20.438	24.2248	23.3857	21.3371
O75165	DNAJC13			1.0719	0.0847414	2.10151	4.29157	DnaJ homolog subfamily C member 13	O75165	O75165	1	33	33	33	13523000000	25.8677	26.5411	27.6865	24.7021	26.9453	26.6752	27.116	31.9785	32.2906	26.0549	27.7968	27.1579	27.1369	26.0652	26.7246	25.3289	26.6862	26.5387	25.7831	26.827
O14910	LIN7A			2.08386	0.00824409	2.09906	4.28429	Protein lin-7 homolog A	O14910	O14910	1	9	5	4	779310000	23.465	23.6577	24.3447	24.3794	21.8176	22.3498	26.7764	24.445	26.0901	25.4388	25.2352	26.7716	23.2862	25.5885	22.108	25.7108	24.9219	23.21	26.1312	23.6592
O15347	HMGB3			1.65218	0.0222751	2.06607	4.18744	High mobility group protein B3	O15347	O15347	1	9	7	7	299910000	21.5066	22.5505	23.5177	21.4535	21.7718	22.1082	23.9567	23.5164	21.5873	26.6485	26.0764	24.6792	23.0577	22.156	21.1171	22.4768	23.8879	20.7955	23.4247	22.971
O95163	IKBKAP			1.16163	0.0689245	2.06447	4.18279	Elongator complex protein 1	O95163	O95163	1	15	15	15	795840000	24.2492	22.215	24.1509	21.4645	24.7765	21.1368	26.1187	27.4618	27.0293	24.1218	23.451	25.4285	21.8319	23.7101	22.9047	24.9083	24.313	22.8082	25.7237	24.2664
Q8TF74	WIPF2			1.7443	0.0180177	2.06303	4.17862	WAS/WASL-interacting protein family member 2	Q8TF74;Q8TF74-2	Q8TF74;Q8TF74-2	2	5	5	5	386010000	20.5894	22.5291	21.5953	23.0925	21.515	24.9395	23.6402	23.483	23.6795	24.9864	23.4148	25.9663	25.9087	24.4548	20.5343	22.2378	23.0519	22.0539	24.2727	25.1775
Q08289	CACNB2			1.47999	0.033114	2.05336	4.15071	Voltage-dependent L-type calcium channel subunit beta-2	Q08289;Q08289-2;Q08289-6;Q08289-10;Q08289-3;Q08289-9;Q08289-5;Q08289-7;Q08289-4;Q08289-8;O00305;Q02641;Q02641-2;O00305-4;Q02641-3;O00305-2;O00305-3	Q08289;Q08289-2;Q08289-6;Q08289-10;Q08289-3;Q08289-9;Q08289-5;Q08289-7;Q08289-4;Q08289-8	17	9	9	9	1801600000	23.7645	21.0985	25.1933	25.7837	25.1172	26.3941	25.9929	24.565	26.9733	27.9885	26.896	27.2473	26.6204	25.4692	26.2798	26.4889	26.0855	26.2051	26.8742	26.2141
P40616	ARL1			1.35213	0.0444501	2.05135	4.14494	ADP-ribosylation factor-like protein 1	P40616;P40616-2	P40616;P40616-2	2	3	3	3	376020000	20.4957	22.2855	20.317	23.2187	21.1213	23.2193	22.7858	27.3348	25.0973	23.0788	23.8885	22.6533	21.9548	23.8184	20.0758	21.6306	21.8798	25.4004	21.1104	21.5789
Q9P227	ARHGAP23			1.46447	0.0343186	2.05031	4.14195	Rho GTPase-activating protein 23	Q9P227;Q9P227-2	Q9P227;Q9P227-2	2	7	7	6	3137100000	24.3017	21.2107	23.0996	21.8233	24.1621	20.1601	25.7417	24.0541	26.0074	25.9408	23.3003	23.9955	22.5293	21.6415	23.5423	22.8305	31.5851	21.0934	21.1577	23.8794
Q15386	UBE3C			1.31613	0.0482912	2.04568	4.12867	Ubiquitin-protein ligase E3C	Q15386;Q15386-2;Q15386-3	Q15386	3	13	13	13	1162500000	24.945	25.5422	24.7938	22.6258	20.6119	22.905	24.1207	28.1179	27.0583	25.4964	25.0676	25.1253	24.3279	26.2192	26.0956	24.1511	25.7078	24.265	24.8563	21.9981
Q4V9L6	TMEM119			2.49367	0.00320867	2.03569	4.10019	Transmembrane protein 119	Q4V9L6	Q4V9L6	1	8	8	8	2922200000	25.2877	26.6356	26.2009	24.1719	24.1264	26.9579	26.9412	28.5689	27.2739	27.9975	28.3267	27.2744	26.811	25.8136	26.8552	26.1552	26.9368	26.6619	27.2831	24.7706
P25189	MPZ			1.21599	0.0608153	2.02287	4.0639	Myelin protein P0	P25189-2;P25189	P25189-2;P25189	2	7	7	7	2912000000	26.6484	25.7613	23.9889	28.0342	22.2758	27.8779	28.1853	26.8676	27.999	27.5835	29.4271	25.9577	28.4909	21.2143	23.3058	23.0312	20.2144	25.728	23.6582	24.3021
Q8IZ81	ELMOD2			1.12865	0.0743621	2.01993	4.05564	ELMO domain-containing protein 2	Q8IZ81	Q8IZ81	1	5	5	5	1155300000	19.3845	23.2429	25.9788	24.9795	25.7291	25.7012	25.0683	27.7049	26.2408	26.5575	25.157	26.4821	26.1144	22.7337	22.4771	24.7992	22.6519	25.4304	25.2367	25.2932
Q8ND71	GIMAP8			2.32849	0.0046936	2.01197	4.03332	GTPase IMAP family member 8	Q8ND71	Q8ND71	1	24	24	24	2696300000	25.6133	24.8003	24.4624	25.0761	27.4984	24.8341	25.7975	27.9523	27.5389	26.8124	27.5655	28.857	27.2255	25.2984	26.9875	25.0746	24.563	25.6992	27.3786	26.3675
P35318	ADM			1.99996	0.0100009	2.00508	4.01411	ADM	P35318	P35318	1	3	3	3	270570000	20.6279	21.9123	23.1811	23.6215	22.6972	22.9617	25.09	22.8326	24.6365	25.3327	26.2402	24.3543	23.0513	22.3263	19.9191	20.5007	21.9387	18.5598	21.0561	22.0526
Q13480	GAB1			1.61577	0.0242234	1.99769	3.9936	GRB2-associated-binding protein 1	Q13480-2;Q13480	Q13480-2;Q13480	2	13	13	13	1327600000	25.2765	24.2441	26.0551	20.6147	23.4215	23.1843	26.0469	25.3801	26.251	26.4964	24.6268	26.3121	25.4659	27.8176	26.2171	25.6395	26.3357	24.9798	27.028	23.7469
Q9UPT8	ZC3H4			1.55367	0.0279468	1.99433	3.98431	Zinc finger CCCH domain-containing protein 4	Q9UPT8	Q9UPT8	1	9	9	9	1011100000	23.3099	21.0561	26.5677	23.3291	23.763	25.2989	26.6422	26.2196	25.721	27.156	25.3069	25.3858	24.7409	25.8646	25.5887	24.6553	25.0441	25.1255	24.6628	23.0468
Q01432	AMPD3			0.8746	0.133475	1.98062	3.94664	AMP deaminase 3	Q01432;Q01432-5;Q01432-4;Q01432-6;Q01432-3;Q01432-2;P23109;P23109-2	Q01432;Q01432-5;Q01432-4;Q01432-6;Q01432-3	8	12	12	12	468660000	25.3429	22.4502	20.6644	25.1088	23.9914	18.4674	26.0149	25.3308	26.5911	21.9493	24.2816	25.3366	23.0559	25.423	22.5703	21.8106	21.666	21.2663	23.5833	20.9189
Q9P2P6	STARD9			0.955107	0.11089	1.97848	3.94077	StAR-related lipid transfer protein 9	Q9P2P6;Q9P2P6-2;Q9P2P6-3	Q9P2P6	3	7	7	7	4729600000	26.3638	20.4705	29.021	26.5942	26.6437	26.4118	29.5833	28.2551	28.0305	27.9064	26.9588	27.9392	26.5986	26.4005	28.5777	27.7973	27.5553	27.2507	27.0107	27.5605
Q9ULQ0	STRIP2			1.03979	0.0912461	1.97815	3.93987	Striatin-interacting protein 2	Q9ULQ0;Q9ULQ0-2	Q9ULQ0;Q9ULQ0-2	2	8	8	7	3611400000	24.3449	25.4137	24.2054	21.3768	26.0911	26.0762	25.6002	25.9016	31.0419	26.5677	24.9656	26.2136	25.6492	24.817	24.7284	23.46	25.9189	24.9894	26.8672	25.4516
Q53GT1	KLHL22			1.63988	0.0229149	1.97508	3.93149	Kelch-like protein 22	Q53GT1;Q53GT1-3	Q53GT1;Q53GT1-3	2	4	4	4	360250000	23.6414	22.9888	22.1051	20.1402	23.2378	22.7263	24.8797	26.1769	25.5207	24.4261	21.9851	24.8917	23.2584	22.1428	21.9614	21.4619	22.5897	24.2011	23.4372	24.5874
Q9BTD8	RBM42			2.46838	0.00340114	1.96953	3.91642	RNA-binding protein 42	Q9BTD8;Q9BTD8-4;Q9BTD8-2;Q9BTD8-3	Q9BTD8;Q9BTD8-4;Q9BTD8-2;Q9BTD8-3	4	6	6	6	397550000	21.4955	22.9949	21.4776	23.737	22.4554	24.7577	25.4925	24.495	24.8775	24.9686	23.7946	24.9114	24.9851	24.4068	24.4093	24.5192	22.5903	23.6864	23.0258	23.664
Q9NXW9	ALKBH4			1.69248	0.0203011	1.96263	3.89771	Alpha-ketoglutarate-dependent dioxygenase alkB homolog 4	Q9NXW9;Q9NXW9-2	Q9NXW9;Q9NXW9-2	2	4	4	4	1007000000	25.837	22.1645	25.0713	22.5664	23.2024	25.7978	27.0416	25.619	26.3086	26.3586	24.2551	26.3386	26.5631	21.4216	25.3095	22.4488	23.3904	21.1859	25.5289	26.4418
Q9BRA0	NAA38			1.62964	0.023462	1.95611	3.88015	N-alpha-acetyltransferase 38, NatC auxiliary subunit	Q9BRA0;Q9BRA0-2	Q9BRA0;Q9BRA0-2	2	3	3	3	395990000	20.0652	22.0034	21.6312	24.2163	24.4936	24.0083	24.8345	23.9598	25.4923	25.7896	24.5492	24.74	23.4817	22.4569	24.7043	23.8435	24.5466	23.624	22.6535	19.7944
A1KZ92	PXDNL			0.997763	0.100516	1.95341	3.87288	Peroxidasin-like protein	A1KZ92;A1KZ92-2;A1KZ92-3	A1KZ92;A1KZ92-2	3	20	20	20	1026800000	22.2415	23.6666	26.0304	24.3611	21.5708	23.2863	23.3828	27.1317	27.3297	25.3111	27.3923	26.193	21.616	24.1238	21.1582	25.9463	25.4411	22.6242	23.4717	25.6123
P19021	PAM			1.96508	0.0108374	1.95262	3.87076	Peptidyl-glycine alpha-amidating monooxygenase	P19021;P19021-6;P19021-3;P19021-4;P19021-2	P19021;P19021-6;P19021-3;P19021-4;P19021-2	5	73	73	2	103000000000	32.3537	31.0534	32.3156	32.4028	28.4935	30.7521	33.0708	33.9204	33.588	33.8645	33.054	31.9247	32.8454	28.8149	27.7385	27.9441	28.9374	27.99	27.2016	26.3474
Q6GYQ0	RALGAPA1			0.97946	0.104843	1.95116	3.86686	Ral GTPase-activating protein subunit alpha-1	Q6GYQ0-6;Q6GYQ0;Q6GYQ0-2;Q6GYQ0-4;Q6GYQ0-7;Q6GYQ0-5;Q6GYQ0-3	Q6GYQ0-6;Q6GYQ0;Q6GYQ0-2;Q6GYQ0-4;Q6GYQ0-7;Q6GYQ0-5;Q6GYQ0-3	7	4	4	4	1051300000	22.9072	21.7701	24.23	22.5424	22.3137	23.9311	27.1231	25.888	27.8604	26.6131	22.0838	22.7915	21.9419	26.2527	22.0024	26.7285	26.1269	25.2655	24.878	25.3413
Q13938	CAPS			0.908001	0.123594	1.95043	3.8649	Calcyphosin	Q13938;Q13938-3	Q13938;Q13938-3	2	16	16	16	3667900000	28.3713	28.3578	25.5824	28.0791	22.3131	22.7487	28.493	28.3539	26.9342	27.8517	29.4851	25.7192	28.1772	26.1826	27.7086	23.3245	25.3093	24.676	24.9324	24.329
Q9UEE9	CFDP1			1.38435	0.0412719	1.94999	3.86372	Craniofacial development protein 1	Q9UEE9;Q9UEE9-2	Q9UEE9;Q9UEE9-2	2	8	8	8	587370000	23.7349	21.5307	24.3428	22.8504	25.2081	20.0904	23.1785	26.4213	24.1867	25.153	25.3221	25.8848	24.2202	24.6571	23.2301	24.9065	25.4713	24.021	25.0483	22.8661
Q68DQ2	CRYBG3			2.09201	0.00809071	1.94958	3.86263	Very large A-kinase anchor protein	Q68DQ2	Q68DQ2	1	11	11	11	352130000	23.8101	23.8983	23.6643	22.1719	21.4065	21.8024	25.1088	25.47	26.199	25.3191	23.2789	24.04	23.7771	19.8359	22.3258	21.051	24.6656	22.9964	22.3329	20.6273
P17936	IGFBP3			1.43116	0.0370543	1.94406	3.84787	Insulin-like growth factor-binding protein 3	P17936;P17936-2	P17936;P17936-2	2	8	8	8	2011700000	23.3982	27.6405	24.6764	25.2133	26.3495	22.3442	28.1582	26.4798	25.8938	27.9646	26.1064	27.408	26.1567	26.6947	25.5869	24.8887	23.855	25.1192	23.8828	27.0822
Q8IYS1	PM20D2			1.38315	0.0413856	1.94198	3.84231	Peptidase M20 domain-containing protein 2	Q8IYS1	Q8IYS1	1	10	10	10	1392000000	26.9906	23.2242	25.707	24.4563	21.1466	24.3254	26.0402	26.8005	26.9503	27.507	25.1095	26.1263	25.2185	24.4911	21.6987	26.1931	23.9365	25.6668	27.1699	26.081
Q9UNX3	RPL26L1			1.9614	0.0109294	1.94033	3.83794	60S ribosomal protein L26-like 1	Q9UNX3	Q9UNX3	1	26	3	3	3828300000	23.223	23.8796	26.0332	25.3311	25.7857	26.389	26.8158	27.8868	25.9669	27.1767	26.3478	28.8497	26.2871	27.8447	28.7178	28.371	29.6663	27.7917	26.3636	25.7842
Q9H0V9	LMAN2L			1.89607	0.0127038	1.93679	3.82854	VIP36-like protein	Q9H0V9;Q9H0V9-2;Q9H0V9-3	Q9H0V9;Q9H0V9-2;Q9H0V9-3	3	4	4	4	235470000	21.1389	22.4028	21.9478	22.3843	20.0175	23.8911	24.3472	25.9118	23.5367	23.9321	22.5373	23.435	23.6035	19.7321	23.7759	21.5229	23.2997	22.4095	23.5216	25.3954
O60240	PLIN1			0.580724	0.262589	1.933	3.81847	Perilipin-1	O60240	O60240	1	33	33	33	30288000000	30.8946	26.737	23.3695	31.8695	26.0114	29.4758	27.142	33.0248	31.2117	26.5492	33.0371	28.4183	30.5653	28.4067	24.4284	23.583	21.9632	25.8092	27.4204	26.8196
Q8N912	NRAC			1.26815	0.0539326	1.9213	3.78764	Nutritionally-regulated adipose and cardiac enriched protein homolog	Q8N912	Q8N912	1	5	5	5	1062300000	23.9338	23.0206	26.2163	23.9046	22.2143	23.0081	25.4052	25.5439	26.0496	26.2018	27.5301	26.737	21.9954	25.5293	25.5403	27.271	25.9671	24.0839	24.0657	23.4089
Q15170	TCEAL1			2.5259	0.00297921	1.91655	3.77518	Transcription elongation factor A protein-like 1	Q15170-2;Q15170	Q15170-2;Q15170	2	3	3	3	183640000	20.9896	21.3035	22.4646	23.0749	24.173	21.4258	24.1637	24.6932	24.1649	23.2896	24.3417	23.7666	24.6661	23.277	21.4178	25.3052	21.8495	22.3497	21.4702	22.6926
Q9Y6N1	COX11			0.9193	0.12042	1.91464	3.77021	Cytochrome c oxidase assembly protein COX11, mitochondrial	Q9Y6N1;Q9Y6N1-2	Q9Y6N1;Q9Y6N1-2	2	4	4	4	172330000	19.8291	22.917	21.3947	20.3244	20.0663	21.618	18.9164	25.8422	25.2927	23.7688	24.1442	20.4581	22.1546	20.1381	20.2553	21.5463	20.302	21.0524	22.3846	22.074
O00148	DDX39A			1.06073	0.0869492	1.91233	3.76416	ATP-dependent RNA helicase DDX39A	O00148;O00148-2;O00148-3	O00148;O00148-2;O00148-3	3	25	5	5	764260000	20.9517	23.7365	25.1645	24.9372	23.7203	20.7822	23.7593	26.1562	22.3565	24.5761	27.7582	25.8673	25.4207	24.5482	24.3905	22.1125	21.0663	26.0737	25.3826	24.9938
Q9BWP8	COLEC11			1.77203	0.0169031	1.911	3.7607	Collectin-11	Q9BWP8;Q9BWP8-7;Q9BWP8-4;Q9BWP8-3;Q9BWP8-10;Q9BWP8-9;Q9BWP8-8;Q9BWP8-6;Q9BWP8-5;Q9BWP8-2	Q9BWP8;Q9BWP8-7;Q9BWP8-4;Q9BWP8-3;Q9BWP8-10;Q9BWP8-9;Q9BWP8-8;Q9BWP8-6;Q9BWP8-5;Q9BWP8-2	10	3	3	3	159710000	22.1784	20.7807	21.6303	21.2024	21.5063	22.7527	24.3902	24.9772	23.6742	25.7304	22.0331	21.8231	22.4748	21.9404	23.5342	22.9952	21.2637	20.7261	21.3709	22.3845
O95670	ATP6V1G2			1.50476	0.0312782	1.91094	3.76055	V-type proton ATPase subunit G 2	O95670;O95670-3;O95670-2	O95670;O95670-3;O95670-2	3	8	6	6	1268500000	25.0458	23.1347	26.1302	25.0104	25.7803	22.1356	26.3235	27.1742	27.0657	27.0602	27.2293	26.5178	23.7823	25.1702	24.1851	23.8345	24.9288	24.1045	23.6763	24.5669
Q8NHG7	SVIP			1.10202	0.0790639	1.90807	3.75307	Small VCP/p97-interacting protein	Q8NHG7	Q8NHG7	1	7	7	7	4833800000	25.2953	25.3753	25.2041	28.5227	21.8215	26.876	26.5438	26.6431	26.4987	26.7061	27.5899	27.9603	30.0254	28.0063	25.1351	27.97	26.8413	30.3935	26.409	24.2723
Q8N8Z8	ZNF441			1.44745	0.03569	1.90773	3.75219	Zinc finger protein 441	Q8N8Z8;Q8N8Z8-2;Q3KP31;Q8NHY6;Q86YE8;Q86YE8-2;Q86YE8-4;Q86YE8-3	Q8N8Z8;Q8N8Z8-2	8	5	5	2	495910000	20.297	20.6714	23.5706	22.6451	24.8279	24.3218	24.6878	23.5648	25.9377	23.6951	25.1982	25.2713	24.0554	23.7877	26.3608	24.3835	24.6382	24.3378	23.9839	23.0168
Q5SRE7	PHYHD1			2.29433	0.00507773	1.90641	3.74875	Phytanoyl-CoA dioxygenase domain-containing protein 1	Q5SRE7;Q5SRE7-2;Q5SRE7-3	Q5SRE7;Q5SRE7-2;Q5SRE7-3	3	15	15	15	2352600000	25.8768	26.6459	24.0437	24.0091	25.6368	26.4994	28.103	28.0954	28.2669	27.0795	26.1879	26.864	26.9118	25.1083	24.688	26.4926	25.5425	23.6781	25.7148	25.5377
P11362	FGFR1			0.876214	0.13298	1.89932	3.73036	Fibroblast growth factor receptor 1	P11362;P11362-13;P11362-12;P11362-11;P11362-10;P11362-9;P11362-6;P11362-8;P11362-5;P11362-4;P11362-14;P11362-3;P11362-20;P11362-7;P11362-2;P11362-19;P11362-21;P11362-18;P11362-16;P22607;P22607-3;P22607-4;P22607-2	P11362;P11362-13;P11362-12;P11362-11;P11362-10;P11362-9;P11362-6;P11362-8;P11362-5;P11362-4;P11362-14;P11362-3;P11362-20;P11362-7;P11362-2;P11362-19;P11362-21	23	5	5	5	813160000	19.2669	21.6365	24.309	22.8829	22.3443	23.3668	29.4238	23.2988	23.4683	22.4219	23.6917	22.9833	24.1148	20.2049	22.9834	21.92	22.2706	22.9302	22.8206	23.1769
Q15493	RGN			1.92574	0.0118649	1.89655	3.72323	Regucalcin	Q15493;Q15493-2	Q15493;Q15493-2	2	20	20	20	5581300000	28.2603	26.4962	26.7237	24.693	26.0682	27.3676	29.4971	29.4715	28.809	27.9519	26.3999	28.611	28.7461	28.0801	28.3409	25.2239	24.9902	24.9033	27.6996	26.7489
Q7Z7F7	MRPL55			1.87413	0.0133621	1.89556	3.72065	39S ribosomal protein L55, mitochondrial	Q7Z7F7;Q7Z7F7-2	Q7Z7F7;Q7Z7F7-2	2	7	7	7	4856100000	27.4923	27.6178	26.5087	26.906	23.8188	25.0627	29.1633	28.4707	28.1931	28.5773	26.8035	27.5315	28.17	27.7354	28.6513	28.6396	28.0297	26.9695	27.3878	26.2221
P31751	AKT2			1.23965	0.057591	1.89532	3.72005	RAC-beta serine/threonine-protein kinase	P31751;P31751-2	P31751;P31751-2	2	9	7	7	375800000	23.7708	21.0217	24.0013	22.1312	23.3128	20.0707	22.6003	25.9482	26.3808	23.48	25.4199	23.7106	22.4207	20.3032	22.4498	24.2653	25.4357	22.4889	22.0898	22.3354
Q96CD0	FBXL8			1.4247	0.03761	1.89041	3.7074	F-box/LRR-repeat protein 8	Q96CD0	Q96CD0	1	5	5	5	693710000	24.9192	25.1687	24.5041	20.8332	24.1285	21.6389	25.1425	25.7362	25.0488	26.0919	23.6841	25.3545	26.8996	24.5584	22.832	24.6573	24.0504	22.3909	25.1099	24.9555
Q86UA6	RPAIN			1.29087	0.0511837	1.88795	3.70109	RPA-interacting protein	Q86UA6;Q86UA6-8;Q86UA6-3;Q86UA6-4;Q86UA6-9;Q86UA6-2;Q86UA6-6;Q86UA6-5;Q86UA6-7	Q86UA6;Q86UA6-8;Q86UA6-3;Q86UA6-4;Q86UA6-9;Q86UA6-2	9	3	3	3	381700000	20.4276	22.7523	20.8323	25.6668	22.242	24.6998	25.8152	23.5984	24.1177	25.3377	25.5694	23.8304	24.3377	24.1311	20.2615	22.6587	24.0745	23.0643	23.9048	21.7065
Q8WVM7	STAG1			1.72606	0.0187906	1.88631	3.69688	Cohesin subunit SA-1	Q8WVM7;Q8WVM7-2	Q8WVM7;Q8WVM7-2	2	5	5	4	311720000	22.2771	22.103	22.9513	24.0775	20.4895	22.0161	21.5864	24.5022	24.6123	24.3649	25.5175	23.8161	25.0383	23.2862	23.866	25.9833	23.9142	20.8535	21.8995	22.2728
Q5TCZ1	SH3PXD2A			0.957505	0.11028	1.88434	3.69184	SH3 and PX domain-containing protein 2A	Q5TCZ1;Q5TCZ1-3;Q5TCZ1-2	Q5TCZ1;Q5TCZ1-3;Q5TCZ1-2	3	7	5	5	439050000	19.04	22.127	24.1678	23.8189	22.2405	23.6347	25.3235	22.6188	25.8661	25.4313	27.0295	22.5795	21.8754	21.2293	24.7118	23.5535	24.8207	21.6065	20.4772	22.0051
Q9Y2Q0	ATP8A1			1.27955	0.0525348	1.88083	3.68288	Phospholipid-transporting ATPase IA	Q9Y2Q0;Q9Y2Q0-3;Q9Y2Q0-2;Q9NTI2-3;Q9NTI2	Q9Y2Q0;Q9Y2Q0-3;Q9Y2Q0-2	5	12	12	12	541740000	22.3807	21.2474	22.6718	26.1719	21.9645	24.9712	25.0827	26.0025	26.7415	23.4056	24.1951	24.4263	25.9544	23.1112	22.516	21.7583	22.7189	23.8023	23.3224	24.7652
Q8WUA2	PPIL4			1.91891	0.0120528	1.87966	3.67988	Peptidyl-prolyl cis-trans isomerase-like 4	Q8WUA2	Q8WUA2	1	5	5	5	471880000	23.2231	21.0825	24.1662	22.389	22.5974	24.8007	23.6451	24.675	25.7196	26.3057	25.249	24.792	24.0734	23.908	23.7685	23.7366	23.3401	23.146	22.9381	23.6139
Q6P6C2	ALKBH5			1.6811	0.0208403	1.87279	3.66239	RNA demethylase ALKBH5	Q6P6C2;Q6P6C2-1;Q6P6C2-3	Q6P6C2;Q6P6C2-1;Q6P6C2-3	3	9	9	9	415770000	23.3826	20.9019	24.4759	21.7708	23.3004	21.9078	24.1579	25.5306	25.399	26.1904	23.3408	23.4372	23.4164	23.7894	22.875	25.1063	24.2773	25.6469	18.4651	22.5245
Q9GZU8	FAM192A			1.31088	0.0488785	1.87062	3.6569	Protein FAM192A	Q9GZU8	Q9GZU8	1	5	5	5	943930000	20.663	24.3893	26.4491	22.8137	24.0512	24.0275	26.1097	24.7328	25.7018	27.6118	24.3246	24.9811	25.7586	25.657	26.0078	26.2396	23.8173	22.0343	23.9214	22.6425
Q2UY09	COL28A1			0.824196	0.149901	1.86466	3.64181	Collagen alpha-1(XXVIII) chain	Q2UY09;Q2UY09-3;Q2UY09-2	Q2UY09	3	23	23	23	8129900000	29.3572	27.4199	22.0727	28.5988	25.6385	28.9499	30.0293	28.7684	30.787	26.0677	29.2968	28.345	28.8017	24.5554	24.2689	22.7724	22.9634	22.4877	28.8598	28.2866
Q01415	GALK2			1.75956	0.0173956	1.85915	3.62793	N-acetylgalactosamine kinase	Q01415;Q01415-2	Q01415;Q01415-2	2	6	6	6	934140000	21.3064	22.6082	24.6136	21.4648	21.1973	22.2216	23.2011	26.1145	22.8174	24.8816	24.0545	23.6047	23.9875	22.256	27.9373	23.0977	23.546	23.1054	19.5289	29.0705
Q8WXA9	SREK1			0.648424	0.224686	1.85903	3.62765	Splicing regulatory glutamine/lysine-rich protein 1	Q8WXA9-2;Q8WXA9	Q8WXA9-2;Q8WXA9	2	5	5	5	3175600000	28.2897	24.1138	28.0949	21.4428	24.8017	22.9487	28.564	29.3011	29.2529	27.7479	23.9907	24.8612	23.9357	22.7489	26.6217	21.7383	22.3827	20.6817	22.8383	20.3192
Q8IXM2	BAP18			1.24732	0.0565817	1.85857	3.62649	Chromatin complexes subunit BAP18	Q8IXM2;Q8IXM2-3;Q8IXM2-2	Q8IXM2;Q8IXM2-3;Q8IXM2-2	3	7	7	7	756540000	20.58	23.7714	24.0729	21.6922	24.7131	23.9186	25.5642	25.7127	26.2841	26.576	22.5134	24.9406	23.292	26.0072	23.2226	24.6162	23.778	24.3675	25.7919	26.499
P42785	PRCP			1.53122	0.0294296	1.85833	3.62589	Lysosomal Pro-X carboxypeptidase	P42785;P42785-2	P42785;P42785-2	2	8	8	8	1775200000	25.1704	23.6266	26.0777	25.7126	25.864	22.5874	26.7618	28.3051	27.7311	26.4358	26.5928	26.7858	24.2743	25.526	24.4268	25.1046	23.5123	26.151	26.2446	26.1807
P16591	FER			1.63469	0.0231904	1.85681	3.62205	Tyrosine-protein kinase Fer	P16591-2;P16591;P16591-3	P16591-2;P16591;P16591-3	3	7	7	7	252910000	20.5273	23.4996	25.242	21.0945	21.1574	21.6565	23.6376	24.0223	24.4232	24.5411	23.8284	24.5435	23.3753	22.8732	22.2975	21.9054	23.4509	22.8013	23.5113	24.7104
Q9UJY4	GGA2			1.54552	0.0284762	1.85474	3.61686	ADP-ribosylation factor-binding protein GGA2	Q9UJY4	Q9UJY4	1	7	7	7	555000000	21.1233	25.1416	25.2056	22.7386	22.9058	21.678	25.1205	23.8934	24.8318	26.6037	24.6534	25.4417	24.3637	24.2659	24.8911	24.7564	25.8137	21.5863	23.3913	22.1748
P23497	SP100			1.35717	0.0439369	1.85438	3.61598	Nuclear autoantigen Sp-100	P23497;P23497-4;P23497-2;P23497-5;P23497-3;P23497-7;P23497-6;Q9H930-3	P23497;P23497-4;P23497-2;P23497-5;P23497-3;P23497-7;P23497-6	8	18	13	11	2459400000	27.0581	24.2956	26.6813	22.5683	22.8822	26.3437	26.1149	26.7685	27.6934	27.8164	26.7489	27.0607	25.5786	27.5674	25.2203	27.8243	27.0866	25.8947	27.4228	26.9155
Q6P4E1	CASC4			0.424945	0.375885	1.85379	3.61449	Protein CASC4	Q6P4E1;Q6P4E1-2;Q6P4E1-5;Q6P4E1-4	Q6P4E1;Q6P4E1-2;Q6P4E1-5;Q6P4E1-4	4	9	9	5	15923000000	25.6107	23.5971	26.1075	25.8877	21.3456	23.7068	31.9855	24.4604	32.1398	28.3953	23.1256	21.1502	22.3513	24.7127	23.2242	23.1229	26.5394	21.6804	28.1538	32.0826
Q00613	HSF1			2.5277	0.00296686	1.85236	3.6109	Heat shock factor protein 1	Q00613;Q00613-2;Q03933;Q03933-2	Q00613;Q00613-2	4	6	6	6	312280000	21.7365	23.0902	24.2663	23.9983	21.6543	22.3167	24.343	24.8479	24.5559	24.7703	24.787	23.8012	25.7671	21.5757	23.1594	23.5858	21.1289	24.1886	24.3703	22.2622
Q96T76	MMS19			1.23656	0.0580011	1.85169	3.60923	MMS19 nucleotide excision repair protein homolog	Q96T76;Q96T76-9;Q96T76-8;Q96T76-5;Q96T76-7	Q96T76;Q96T76-9;Q96T76-8;Q96T76-5	5	10	10	10	456740000	21.6948	22.1569	24.7011	19.9062	23.0048	24.1468	23.4527	26.6643	25.3903	25.0323	22.2825	24.2473	24.1049	22.8802	21.5534	22.8573	22.4595	24.4664	25.436	23.6079
P83881	RPL36A			1.18403	0.0654587	1.84954	3.60386	60S ribosomal protein L36a	P83881	P83881	1	17	3	3	1765100000	22.0813	25.8986	23.1042	25.6582	22.8851	25.3733	27.336	26.33	23.4975	27.5637	25.4118	27.4545	24.5207	26.7999	27.4889	27.2973	27.0386	23.9958	26.178	26.6336
O14656	TOR1A			1.92972	0.0117566	1.84479	3.59202	Torsin-1A	O14656;O14656-2	O14656	2	6	6	6	458870000	22.3928	23.4675	24.494	20.9538	23.5564	24.0191	23.5528	24.5051	26.3188	25.7513	24.424	25.3149	25.0774	22.671	20.2145	23.0309	23.4384	22.065	23.1316	23.0547
Q8WVI7	PPP1R1C			1.94069	0.0114633	1.84336	3.58844	Protein phosphatase 1 regulatory subunit 1C	Q8WVI7;Q8WVI7-2	Q8WVI7;Q8WVI7-2	2	4	4	4	371080000	20.973	22.5859	22.3502	20.4657	21.761	21.3283	22.4679	25.6094	24.53	22.175	22.5509	22.7654	23.8464	25.5097	26.2515	24.6916	25.2679	22.2129	25.0988	25.3934
Q8TEA7	TBCK			0.693845	0.202374	1.83806	3.57528	TBC domain-containing protein kinase-like protein	Q8TEA7;Q8TEA7-3;Q8TEA7-2	Q8TEA7;Q8TEA7-3;Q8TEA7-2	3	6	6	6	4563400000	28.1416	24.3022	21.6896	22.412	22.8483	21.8299	28.9712	26.0145	23.798	27.0396	22.7949	22.419	26.5901	30.2947	30.512	25.5429	29.5491	21.0828	24.1801	23.8319
P08754	GNAI3			1.00131	0.0996996	1.8367	3.57193	Guanine nucleotide-binding protein G(k) subunit alpha	P08754	P08754	1	20	6	6	1084300000	20.9884	21.0811	26.6201	24.5083	26.29	25.2237	24.7135	26.5543	26.7059	25.0175	27.3528	26.039	25.3042	24.1399	23.5525	25.38	24.7093	25.3569	23.0979	21.9413
Q6IA86	ELP2			1.76002	0.0173774	1.83364	3.56436	Elongator complex protein 2	Q6IA86;Q6IA86-4;Q6IA86-7;Q6IA86-2;Q6IA86-3;Q6IA86-5;Q6IA86-6	Q6IA86;Q6IA86-4;Q6IA86-7;Q6IA86-2;Q6IA86-3;Q6IA86-5;Q6IA86-6	7	5	5	5	314670000	21.342	20.8613	21.6452	23.6252	23.2979	24.5728	22.6916	25.1055	23.9925	25.0634	24.312	24.7071	24.8652	22.8854	21.596	21.7073	21.9053	22.7045	25.3257	23.6735
Q8NI08	NCOA7			1.36304	0.0433467	1.83223	3.56086	Nuclear receptor coactivator 7	Q8NI08;Q8NI08-2;Q8NI08-7;Q8NI08-6;Q8NI08-5;Q8NI08-4;Q8NI08-3	Q8NI08;Q8NI08-2;Q8NI08-7	7	7	7	7	277650000	24.42	23.4397	22.4411	21.5359	20.6642	21.3905	24.8605	25.9129	25.0035	24.7515	22.3133	24.2572	21.9333	22.3888	21.0398	22.6784	20.4531	21.9168	21.8227	21.8415
O60828	PQBP1			1.22767	0.0592007	1.83142	3.55887	Polyglutamine-binding protein 1	O60828;O60828-3;O60828-2;O60828-6;O60828-10;O60828-9;O60828-8;O60828-7;O60828-5;O60828-4	O60828;O60828-3;O60828-2;O60828-6	10	3	3	3	635660000	23.7489	22.9721	24.7399	21.3164	22.8957	23.0242	22.062	23.7073	27.107	25.8128	23.5099	26.1527	26.2818	20.7069	24.0938	25.3175	24.9762	21.3553	24.8263	22.6864
Q96II8	LRCH3			1.83321	0.0146822	1.82554	3.54438	Leucine-rich repeat and calponin homology domain-containing protein 3	Q96II8-2;Q96II8;Q96II8-3;Q96II8-4	Q96II8-2;Q96II8;Q96II8-3;Q96II8-4	4	10	10	9	305400000	21.8594	23.4485	22.7389	22.4624	20.7965	23.1767	26.5129	24.9234	24.2444	24.0778	24.2018	22.8944	22.8201	22.8446	23.4857	22.888	22.9632	24.2977	21.7933	21.6195
Q9NWZ5	UCKL1			1.73223	0.0185254	1.82093	3.53308	Uridine-cytidine kinase-like 1	Q9NWZ5;Q9NWZ5-3;Q9NWZ5-4;Q9NWZ5-2	Q9NWZ5;Q9NWZ5-3;Q9NWZ5-4;Q9NWZ5-2	4	8	8	8	309600000	22.1609	23.7948	22.0852	21.7504	22.032	23.0215	24.6995	26.2968	25.3817	22.2144	22.6588	24.2287	24.5853	20.8893	22.1981	22.8979	21.3443	23.0457	22.1697	22.4882
P17026	ZNF22			1.0964	0.0800932	1.82026	3.53144	Zinc finger protein 22	P17026	P17026	1	5	5	4	863410000	23.8251	21.4664	26.3065	26.0947	21.3334	23.352	26.1135	23.2662	25.5639	27.0365	26.108	25.7836	24.9779	25.786	25.1699	25.1486	24.1019	23.3147	23.0288	25.6258
Q8IY17	PNPLA6			1.25459	0.0556429	1.81921	3.52889	Neuropathy target esterase	Q8IY17;Q8IY17-2;Q8IY17-3;Q8IY17-4;Q8IY17-5	Q8IY17;Q8IY17-2;Q8IY17-3;Q8IY17-4;Q8IY17-5	5	17	17	17	705630000	24.01	20.0762	23.7621	23.1498	24.1813	26.0538	24.6361	26.1016	26.7103	23.7772	25.019	26.2927	24.9696	21.617	24.279	24.226	20.5544	23.0518	25.1504	24.4977
P17096	HMGA1			1.19868	0.0632884	1.81566	3.52022	High mobility group protein HMG-I/HMG-Y	P17096;P17096-3	P17096;P17096-3	2	4	4	1	2507300000	21.9028	23.1003	27.8619	25.5264	25.6537	23.5109	26.9606	26.2522	27.2148	26.7041	25.6136	27.106	25.0071	27.2759	26.9895	29.2487	27.4937	28.1633	22.9255	21.963
Q9Y4E6	WDR7			1.23544	0.058152	1.81206	3.51143	WD repeat-containing protein 7	Q9Y4E6;Q9Y4E6-2	Q9Y4E6;Q9Y4E6-2	2	7	7	7	289800000	22.9337	19.972	25.328	21.36	21.5177	22.3895	24.5031	25.7797	24.7104	22.9899	21.8928	24.5175	24.0421	22.0226	22.4868	21.9852	22.0146	22.568	23.5805	22.4488
Q8NHV1	GIMAP7			1.20614	0.0622098	1.80837	3.50246	GTPase IMAP family member 7	Q8NHV1	Q8NHV1	1	8	8	8	383680000	24.4035	24.126	23.8114	21.1082	20.7429	21.2302	25.9915	25.8896	24.5908	23.6537	23.6209	21.928	24.9765	23.0228	24.0393	23.2313	23.1141	22.699	25.4445	21.2355
O15514	POLR2D			1.31894	0.0479798	1.80623	3.49726	DNA-directed RNA polymerase II subunit RPB4	O15514	O15514	1	5	5	5	303670000	21.2588	22.7106	23.8034	23.8054	21.3394	20.4642	22.9532	22.8203	24.9891	23.613	26.5134	24.9603	22.4063	24.4671	22.5386	21.5637	24.646	22.8677	22.9179	22.0947
Q765P7	MTSS1L			1.28468	0.0519179	1.79715	3.47532	MTSS1-like protein	Q765P7;Q765P7-2	Q765P7;Q765P7-2	2	9	9	6	376540000	25.2446	20.7008	23.326	20.9342	22.0519	22.3488	24.9335	25.8258	24.8665	24.3083	22.4235	24.7783	22.4848	22.4857	24.9751	23.4423	25.0607	18.9775	24.6105	20.7607
Q13085	ACACA			1.78348	0.0164633	1.79659	3.47398	Acetyl-CoA carboxylase 1	Q13085;Q13085-4;Q13085-3;Q13085-2	Q13085;Q13085-4;Q13085-3;Q13085-2	4	30	21	21	10241000000	26.0155	29.3153	27.4935	28.0028	26.8185	25.7495	28.5191	29.8255	29.9747	29.8028	27.9987	29.4298	27.6531	22.631	28.7075	27.7325	28.169	28.5754	29.9934	30.2068
Q9NRY6	PLSCR3			1.67935	0.0209244	1.79539	3.47109	Phospholipid scramblase 3	Q9NRY6	Q9NRY6	1	4	4	4	180340000	21.3501	21.9776	21.4375	22.3312	23.4503	20.5133	23.4389	23.0615	23.3243	21.2113	24.5085	25.2399	24.6865	21.4406	20.9667	23.4034	22.093	22.837	21.928	22.519
Q8WWC4	C2orf47			0.761392	0.173224	1.77489	3.42211	Uncharacterized protein C2orf47, mitochondrial	Q8WWC4	Q8WWC4	1	12	12	12	1602300000	20.9917	24.5717	25.7593	25.0617	23.0921	20.9246	23.9473	27.9686	26.6697	24.8531	25.6687	26.1994	20.9187	26.8178	27.0441	28.1302	27.1319	27.2434	24.7345	24.1632
Q15262	PTPRK			1.66401	0.0216764	1.76591	3.40088	Receptor-type tyrosine-protein phosphatase kappa	Q15262;Q15262-2;Q15262-3;Q15262-4	Q15262;Q15262-2;Q15262-3;Q15262-4	4	7	6	6	466060000	23.4631	24.4948	22.4387	24.5141	21.9473	22.97	24.9232	25.4161	25.9128	26.2101	26.3686	23.2321	23.431	22.7182	23.3812	22.9459	24.4	22.5427	21.844	22.8389
Q96NC0	ZMAT2			1.94519	0.0113452	1.76276	3.39347	Zinc finger matrin-type protein 2	Q96NC0	Q96NC0	1	4	4	4	233070000	21.1672	23.174	23.2399	20.856	22.6736	21.301	23.1882	25.0725	24.7525	24.6345	23.0084	23.7553	22.4083	22.9478	24.7192	24.4149	22.071	23.5333	21.227	21.1797
Q9BS92	NIPSNAP3B			0.758743	0.174284	1.7615	3.3905	Protein NipSnap homolog 3B	Q9BS92	Q9BS92	1	18	18	14	39814000000	29.9182	30.7982	30.1626	23.9029	29.5632	29.2551	31.3395	32.2707	32.664	30.9455	27.0497	30.4714	30.1232	29.4596	31.0554	31.0993	31.0933	25.6962	30.8004	31.5741
Q12923	PTPN13			0.983425	0.10389	1.76098	3.38928	Tyrosine-protein phosphatase non-receptor type 13	Q12923;Q12923-3;Q12923-4;Q12923-2	Q12923;Q12923-3;Q12923-4;Q12923-2	4	3	3	3	517640000	21.8123	22.5511	24.3952	21.3189	23.4072	21.5696	26.4946	21.1756	26.9456	24.2214	23.1508	25.4951	22.4071	25.0169	25.7497	25.4476	25.281	20.5828	21.0037	22.1521
Q92625	ANKS1A			1.18861	0.0647723	1.75563	3.37675	Ankyrin repeat and SAM domain-containing protein 1A	Q92625;Q92625-2	Q92625	2	20	20	20	14838000000	27.4548	25.2734	27.506	27.3298	26.9102	27.9013	28.2187	32.9629	28.4617	28.0299	28.34	28.6657	27.0487	27.9298	27.0511	28.0331	27.2598	28.8257	28.3203	28.5537
Q15848	ADIPOQ			2.20242	0.00627452	1.75053	3.36483	Adiponectin	Q15848	Q15848	1	6	6	6	4729400000	26.5695	24.3288	26.856	27.4226	26.2463	26.8408	27.8867	29.32	28.4458	27.4901	28.8174	26.9781	27.9571	28.0317	27.9104	27.398	27.4834	27.919	27.268	28.0485
Q5T160	RARS2			0.964189	0.108595	1.7443	3.35033	Probable arginine--tRNA ligase, mitochondrial	Q5T160	Q5T160	1	7	7	7	580590000	22.8243	22.537	24.7636	22.3383	20.7642	21.8148	25.0936	26.7313	26.9989	24.2483	22.3913	22.103	22.1929	24.9189	25.4704	25.5699	23.1509	23.0771	24.6953	23.4388
Q9C0B0	UNK			2.52002	0.0030198	1.74207	3.34514	RING finger protein unkempt homolog	Q9C0B0	Q9C0B0	1	8	8	8	768450000	23.297	23.5597	25.5613	22.6553	24.1101	23.8634	25.9364	25.2983	26.5704	25.8977	24.419	25.6512	25.3094	25.2485	24.475	25.0082	24.5284	24.1164	26.083	23.2097
P78539	SRPX			1.56208	0.0274106	1.74096	3.34259	Sushi repeat-containing protein SRPX	P78539;P78539-4;P78539-5;P78539-2;P78539-3	P78539;P78539-4;P78539-5;P78539-2;P78539-3	5	5	5	5	505900000	22.4357	23.8774	24.921	23.2298	22.3609	20.9425	24.3709	25.4399	25.2806	26.3625	22.9804	24.0442	24.437	21.8401	21.3833	24.4833	21.5301	23.009	21.9753	21.8036
P28907	CD38			1.50351	0.0313682	1.73928	3.33868	ADP-ribosyl cyclase/cyclic ADP-ribose hydrolase 1	P28907;P28907-2	P28907;P28907-2	2	4	4	4	323810000	21.1034	21.898	22.9021	23.8317	21.9413	23.3097	22.1193	24.5006	23.7495	26.2576	25.6491	24.4003	22.9824	22.5368	19.7334	21.7294	21.7433	25.167	23.0604	25.718
Q8NAF0	ZNF579			1.96281	0.0108939	1.72737	3.31124	Zinc finger protein 579	Q8NAF0	Q8NAF0	1	3	3	3	189520000	22.9297	21.341	21.2501	21.6178	21.7517	19.6064	23.3304	23.9365	22.4058	23.6192	22.8397	24.3463	21.5265	24.5029	24.2498	25.5225	25.4141	22.3655	23.0628	23.5704
Q15311	RALBP1			2.00104	0.00997608	1.72728	3.31104	RalA-binding protein 1	Q15311	Q15311	1	9	9	9	965520000	24.6932	23.2495	24.6969	24.4693	24.6913	22.4399	26.2428	27.3474	26.4568	25.9386	24.7108	25.1959	24.4788	24.6161	23.474	25.0226	26.6411	24.8266	25.2178	25.145
O94830	DDHD2			1.22561	0.0594827	1.72417	3.30391	Phospholipase DDHD2	O94830;O94830-2	O94830	2	4	4	4	346020000	23.0558	21.4606	25.2315	22.2801	21.0627	21.7141	23.481	25.5319	25.5715	25.9179	22.4854	23.4917	22.862	22.8519	23.6028	20.7454	22.6443	21.807	24.0307	23.6725
P49327	FASN			1.13153	0.0738696	1.71973	3.29374	Fatty acid synthase	P49327	P49327	1	113	113	113	87033000000	32.4455	28.7485	29.8033	32.3286	29.1067	31.7347	32.9057	34.1336	33.4821	31.1833	33.6269	30.348	31.2205	29.5487	30.0406	29.3732	30.1509	27.5786	31.9426	30.2389
Q9Y3Q4	HCN4			1.38497	0.0412122	1.71902	3.29212	Potassium/sodium hyperpolarization-activated cyclic nucleotide-gated channel 4	Q9Y3Q4	Q9Y3Q4	1	7	7	6	400300000	23.3503	22.5533	23.0122	22.7568	22.0145	22.2229	25.7721	22.9537	27.004	24.6329	23.5405	21.8183	24.8734	24.2246	24.16	25.2817	24.8989	20.5525	21.8724	21.538
O60739	EIF1B			1.05992	0.0871121	1.70457	3.25932	Eukaryotic translation initiation factor 1b	O60739	O60739	1	14	3	3	1440300000	22.4696	21.4214	21.8618	20.9163	23.2457	21.7277	26.0269	21.6387	23.7366	24.4861	22.054	26.3294	21.2432	26.0815	22.1673	29.5438	28.8148	24.5279	21.9545	21.2644
Q9HD40	SEPSECS			1.60517	0.0248214	1.70119	3.25168	O-phosphoseryl-tRNA(Sec) selenium transferase	Q9HD40;Q9HD40-3;Q9HD40-2	Q9HD40;Q9HD40-3	3	6	6	6	378680000	24.4265	21.045	22.7065	21.6957	22.6529	20.7913	24.4116	25.2017	24.6237	24.2765	22.5324	22.5715	23.8285	26.3201	23.9356	24.0377	24.5237	24.0273	24.1416	24.2702
Q6PJT7	ZC3H14			1.72779	0.0187159	1.69764	3.24371	Zinc finger CCCH domain-containing protein 14	Q6PJT7;Q6PJT7-10;Q6PJT7-5;Q6PJT7-4;Q6PJT7-3;Q6PJT7-9;Q6PJT7-2;Q6PJT7-11;Q6PJT7-8	Q6PJT7;Q6PJT7-10;Q6PJT7-5;Q6PJT7-4;Q6PJT7-3;Q6PJT7-9;Q6PJT7-2;Q6PJT7-11	9	12	12	11	3583700000	26.0522	24.8713	25.9395	23.6744	26.6717	26.1936	26.4216	28.2094	26.3514	28.7261	25.7215	27.9174	27.5058	25.2917	27.3851	28.7508	28.1816	25.8071	26.2417	28.9409
P55210	CASP7			1.00096	0.0997796	1.68939	3.22521	Caspase-7	P55210;P55210-4;P55210-3	P55210;P55210-4;P55210-3	3	6	6	3	1169600000	24.8108	22.3571	27.7184	22.7373	22.2866	24.3835	24.5698	25.2182	26.3257	28.2902	25.7185	25.1638	24.8823	23.5841	23.5697	23.4757	23.0837	22.7304	25.3588	25.3604
Q8IYB3	SRRM1			1.25137	0.0560564	1.6882	3.22254	Serine/arginine repetitive matrix protein 1	Q8IYB3;Q8IYB3-2	Q8IYB3;Q8IYB3-2	2	8	8	8	1426200000	24.8363	23.4151	27.017	26.5505	22.5474	22.681	26.757	26.671	25.791	27.3228	25.4334	26.0241	25.3731	26.7321	26.7593	26.7862	26.241	22.9564	23.6524	21.7328
P19237	TNNI1			1.05165	0.0887874	1.68475	3.21485	Troponin I, slow skeletal muscle	P19237	P19237	1	39	39	38	102000000000	32.0009	28.1822	29.7391	32.92	28.7583	30.1105	32.4492	30.6711	31.8064	33.296	34.1446	30.2783	31.1435	34.0975	31.5738	32.2949	32.9816	29.1687	32.7911	30.8333
Q01118	SCN7A			1.99594	0.010094	1.67913	3.20235	Sodium channel protein type 7 subunit alpha	Q01118	Q01118	1	17	17	17	2690000000	26.3651	26.8167	24.4574	24.5826	24.5088	25.4433	27.6511	26.5416	28.5284	26.5774	26.1962	26.0803	27.7151	28.0841	27.8057	27.2547	25.1902	26.0327	27.4305	27.284
Q5JVF3	PCID2			1.27475	0.0531193	1.67903	3.20213	PCI domain-containing protein 2	Q5JVF3;Q5JVF3-3;Q5JVF3-2;Q5JVF3-4	Q5JVF3;Q5JVF3-3;Q5JVF3-2;Q5JVF3-4	4	4	4	4	313040000	22.0702	23.7177	21.0352	24.8693	23.2882	20.5886	23.9798	23.7767	24.3005	25.5106	24.9979	25.1923	22.1597	22.3754	21.6195	23.7116	21.9057	25.077	24.6774	21.3388
Q9HBR0	SLC38A10			0.942355	0.114194	1.67893	3.20191	Putative sodium-coupled neutral amino acid transporter 10	Q9HBR0;Q9HBR0-3	Q9HBR0	2	8	8	8	773330000	23.7394	23.0179	24.349	25.0671	21.4523	21.2518	22.0158	24.736	24.3555	25.54	27.1226	27.0145	22.9918	23.6045	23.3327	23.3463	25.3588	23.7556	26.2832	26.5604
P11387	TOP1			1.20293	0.062672	1.67766	3.19908	DNA topoisomerase 1	P11387;Q969P6;Q969P6-2	P11387	3	13	13	13	779610000	22.9824	21.0927	25.2207	23.558	25.3671	24.0684	25.8307	26.1397	26.2861	26.4714	23.0973	26.0591	23.8634	23.7057	25.2643	22.3462	23.4363	23.7977	25.7132	25.2134
Q9P2T1	GMPR2			0.863847	0.136821	1.67694	3.19748	GMP reductase 2	Q9P2T1;Q9P2T1-3;Q9P2T1-2	Q9P2T1;Q9P2T1-3;Q9P2T1-2	3	14	14	11	6739100000	24.1407	22.3579	28.894	28.2735	28.8779	27.2888	28.3086	28.4231	29.0831	28.1507	27.8134	27.9506	28.4804	28.0579	28.1312	28.4817	28.8899	28.6743	28.4172	27.7289
Q9BSJ2	TUBGCP2			1.87049	0.0134744	1.67681	3.1972	Gamma-tubulin complex component 2	Q9BSJ2;Q9BSJ2-4;Q9BSJ2-3	Q9BSJ2;Q9BSJ2-4;Q9BSJ2-3	3	15	15	15	1512200000	25.9539	24.429	25.998	23.7852	23.606	25.4485	27.415	27.3238	27.1638	26.6591	24.775	26.8573	25.6347	25.8772	25.6855	25.5861	25.8925	24.4906	26.3243	23.9812
P36382	GJA5			1.03707	0.0918179	1.67125	3.1849	Gap junction alpha-5 protein	P36382	P36382	1	3	3	3	671460000	26.6197	24.1191	25.3671	24.8214	20.8062	22.0333	26.3357	24.8666	26.5002	26.4779	25.4362	23.9113	25.8987	22.556	22.9349	21.6542	21.2022	23.3725	22.106	24.0587
Q9UFE4	CCDC39			0.81739	0.152268	1.67043	3.18309	Coiled-coil domain-containing protein 39	Q9UFE4;Q9UFE4-2	Q9UFE4	2	3	3	3	1296500000	26.8285	21.9882	26.2789	22.7437	21.3691	23.271	27.7332	24.4963	26.5435	25.8586	24.5809	22.7119	25.9946	26.4234	27.9287	27.4316	26.2489	22.4252	23.8577	20.738
P00326	ADH1C			1.26729	0.0540395	1.66157	3.1636	Alcohol dehydrogenase 1C	P00326	P00326	1	28	6	3	17099000000	29.2495	28.3444	26.7817	26.992	28.9274	30.6033	30.1765	30.7622	31.0527	27.6724	29.49	30.0066	31.8519	27.1812	23.8385	25.6938	22.2544	27.2737	27.914	27.6985
Q99575	POP1			0.948212	0.112665	1.66042	3.16109	Ribonucleases P/MRP protein subunit POP1	Q99575	Q99575	1	5	5	5	76424000000	27.6823	33.2021	27.5597	31.3917	28.5857	32.4284	32.1344	31.9846	31.7884	31.8054	31.3251	30.9818	32.5948	32.0841	32.8443	31.7596	31.9777	29.2348	32.1558	32.0011
Q9NP58	ABCB6			1.17048	0.0675342	1.65994	3.16004	ATP-binding cassette sub-family B member 6, mitochondrial	Q9NP58;Q9NP58-4	Q9NP58;Q9NP58-4	2	7	4	4	617650000	22.1879	22.4728	21.8308	24.1486	22.5168	26.2752	23.9001	25.9998	24.9003	22.7484	24.8065	25.4932	26.442	21.9018	24.5549	23.8678	21.0412	23.4332	27.0159	21.0723
Q8N0W3	FUK			1.27373	0.0532441	1.65493	3.14907	L-fucose kinase	Q8N0W3;Q8N0W3-2	Q8N0W3;Q8N0W3-2	2	10	10	10	1151100000	26.6427	24.6655	24.6653	24.2444	23.8388	22.2985	26.6496	27.4739	27.4582	25.896	24.2334	26.3238	24.2972	24.7541	25.1223	22.0123	24.2871	21.943	24.7977	25.9581
Q9BQI9	NRIP2			1.36515	0.0431367	1.65211	3.14292	Nuclear receptor-interacting protein 2	Q9BQI9;Q9BQI9-2	Q9BQI9;Q9BQI9-2	2	9	9	9	1357400000	25.875	25.4189	24.8566	23.7852	22.6744	23.1623	27.2121	25.9862	25.0507	26.4228	27.0327	26.4784	23.4496	27.5952	25.9514	26.8073	25.6778	21.984	24.887	22.4922
P13984	GTF2F2			1.08186	0.0828201	1.64595	3.12955	General transcription factor IIF subunit 2	P13984	P13984	1	12	12	12	1153900000	25.7992	21.4537	26.5175	22.6185	24.6123	21.9697	25.309	26.3473	25.9631	24.3171	24.4411	26.3104	25.6329	27.3056	26.1778	27.1056	25.4329	25.7441	25.788	24.1997
Q9UBJ2	ABCD2			1.60364	0.0249095	1.64438	3.12614	ATP-binding cassette sub-family D member 2	Q9UBJ2	Q9UBJ2	1	13	13	13	1344000000	25.8449	24.1756	24.3587	22.7709	25.4335	26.6465	27.2639	27.2633	27.5148	25.4297	25.9275	25.5074	26.706	22.425	22.7821	22.0609	22.7503	24.8544	24.2284	24.2052
Q969Q5	RAB24			0.875363	0.133241	1.64281	3.12273	Ras-related protein Rab-24	Q969Q5	Q969Q5	1	10	10	10	917710000	21.8463	22.6608	21.4	23.2346	24.8495	23.5743	23.7247	27.995	26.7996	23.0916	23.7125	21.704	24.9652	25.264	23.3851	25.9957	27.1186	25.0156	24.1575	24.7591
Q5W111	SPRYD7			2.25209	0.00559648	1.63691	3.11	SPRY domain-containing protein 7	Q5W111;Q5W111-2	Q5W111;Q5W111-2	2	9	9	9	2240600000	27.4099	25.2074	26.0762	25.3548	24.9793	25.4178	27.5749	28.0092	28.0267	28.1082	25.8292	27.2181	26.8784	24.6342	24.0606	23.4928	25.2664	24.3127	25.8724	25.4708
Q8WWA0	ITLN1			0.427482	0.373696	1.62803	3.09092	Intelectin-1	Q8WWA0	Q8WWA0	1	20	20	16	12375000000	24.7338	25.3772	25.823	26.3161	23.8169	27.0451	25.4503	24.7153	24.9385	32.3395	29.3522	21.2815	31.9497	21.9883	21.0947	21.7019	21.9868	22.7006	23.6547	22.0933
Q13523	PRPF4B			0.58311	0.26115	1.62655	3.08774	Serine/threonine-protein kinase PRP4 homolog	Q13523	Q13523	1	12	12	12	3378400000	23.143	22.7892	25.3175	23.2449	29.8135	22.842	24.497	26.2241	27.6825	26.1205	24.6495	23.7487	30.1387	25.9692	27.7946	26.9407	25.5924	24.141	24.706	20.8343
Q9UKA9	PTBP2			1.10598	0.078346	1.62568	3.08587	Polypyrimidine tract-binding protein 2	Q9UKA9;Q9UKA9-2;Q9UKA9-4;Q9UKA9-3;Q9UKA9-5;Q9UKA9-6	Q9UKA9;Q9UKA9-2;Q9UKA9-4;Q9UKA9-3;Q9UKA9-5;Q9UKA9-6	6	11	10	10	527820000	23.6227	24.6937	25.5942	22.049	21.4189	22.4703	26.0815	25.4815	26.2121	25.221	23.7074	25.4864	22.3468	21.3632	24.3814	23.0857	23.0663	22.5583	22.2236	22.4776
Q9BVL4	SELO			0.991135	0.102062	1.61442	3.06189	Selenoprotein O	Q9BVL4	Q9BVL4	1	11	11	11	3265500000	27.6434	27.1178	26.8944	21.309	25.18	26.7001	27.7942	27.7183	28.1615	27.2268	26.7714	27.2562	27.0248	27.3614	27.7103	27.6335	27.29	26.5194	26.6619	27.6634
Q17RN3	FAM98C			1.11077	0.0774866	1.61385	3.06068	Protein FAM98C	Q17RN3;Q17RN3-2	Q17RN3;Q17RN3-2	2	9	9	9	1521100000	25.7847	23.1558	26.8294	22.8772	26.339	22.5118	26.2017	27.2313	26.8574	26.3235	24.45	26.8728	25.441	25.8627	25.4062	27.1312	26.1701	25.8522	26.092	25.3796
O94911	ABCA8			2.04602	0.00899465	1.6136	3.06014	ATP-binding cassette sub-family A member 8	O94911-3;O94911;Q8WWZ4;Q8WWZ4-2;O94911-2	O94911-3;O94911	5	53	53	43	23277000000	30.3348	29.2232	28.9435	28.7376	28.7659	28.7718	30.9857	31.7447	32.1967	29.9266	31.346	29.6334	29.3685	28.2187	28.4693	27.6577	26.007	28.761	28.1491	28.5309
Q86TH1	ADAMTSL2			2.21986	0.00602752	1.61151	3.05571	ADAMTS-like protein 2	Q86TH1	Q86TH1	1	17	17	17	3201600000	25.1531	27.0643	27.0536	24.773	27.5232	26.922	28.3985	27.7468	27.989	28.0768	28.7684	27.9859	27.2192	23.9235	23.9292	23.7391	24.516	25.6143	25.4844	23.2725
Q04771	ACVR1			1.06484	0.0861315	1.61079	3.05418	Activin receptor type-1	Q04771;P36897;O00238;P36896;P36897-3;Q8NER5-4;P36896-5;P36896-2;P36896-3;P36897-2;O00238-2;P36896-4	Q04771	12	4	4	3	274260000	23.5588	19.0375	21.7294	23.7599	23.6489	22.9313	23.3977	24.3414	25.062	24.065	21.6023	24.9496	24.9677	21.5849	22.8383	23.9474	24.2987	21.7953	22.6235	22.5697
O14896	IRF6			1.71105	0.0194515	1.59835	3.02796	Interferon regulatory factor 6	O14896;O14896-2	O14896;O14896-2	2	6	6	6	805090000	25.365	23.9501	24.564	22.2338	24.1681	24.3987	26.5287	26.07	26.6319	26.419	23.6377	25.2349	25.4591	25.3667	22.6181	25.2613	25.9419	24.3975	22.7192	24.159
Q13308	PTK7			2.01418	0.00967883	1.59627	3.02361	Inactive tyrosine-protein kinase 7	Q13308;Q13308-5;Q13308-4;Q13308-6;Q13308-3;Q13308-2	Q13308;Q13308-5;Q13308-4;Q13308-6;Q13308-3;Q13308-2	6	3	3	3	128160000	20.4952	23.2994	22.6007	21.2279	22.2378	21.7768	22.953	22.7619	23.2193	23.3699	25.2987	23.3435	23.8051	21.669	22.7639	22.4401	22.4555	22.8357	22.2416	21.479
Q2TAY7	SMU1			1.94677	0.011304	1.59603	3.0231	WD40 repeat-containing protein SMU1	Q2TAY7;Q2TAY7-2	Q2TAY7;Q2TAY7-2	2	8	8	8	1275700000	25.3765	24.681	26.0288	25.1729	24.2812	22.7876	25.7547	27.1093	27.2082	25.9925	26.9419	25.2229	25.9919	25.9529	24.1953	26.331	25.7973	24.4554	24.0462	24.814
Q9H9T3	ELP3			1.45154	0.0353559	1.59047	3.01148	Elongator complex protein 3	Q9H9T3;Q9H9T3-2;Q9H9T3-4;Q9H9T3-5	Q9H9T3;Q9H9T3-2;Q9H9T3-4;Q9H9T3-5	4	10	10	10	758920000	24.4655	23.3902	24.5233	21.6977	24.9229	23.7421	24.6546	26.7839	26.5771	25.6514	23.2072	25.6081	25.1829	22.4784	24.71	19.8384	22.1051	22.6758	26.4127	25.2728
Q9BX40	LSM14B			0.889464	0.128984	1.58979	3.01006	Protein LSM14 homolog B	Q9BX40;Q9BX40-2	Q9BX40;Q9BX40-2	2	8	8	4	1665700000	26.8365	25.6861	25.0729	26.0259	22.1525	21.2507	26.5081	25.9082	26.7925	27.6389	23.9644	25.7277	26.1175	26.8976	27.2219	26.8851	28.0348	21.5275	25.9578	23.5206
Q8NI22	MCFD2			1.09443	0.0804589	1.5876	3.0055	Multiple coagulation factor deficiency protein 2	Q8NI22;Q8NI22-2;Q8NI22-3	Q8NI22;Q8NI22-2;Q8NI22-3	3	3	3	3	352510000	22.6035	21.6546	22.5899	20.8833	22.8502	24.5105	23.8	25.5519	24.2835	26.6444	21.7195	24.1337	22.5877	22.8228	20.8412	22.6451	23.4992	24.2411	24.4953	22.9639
P29966	MARCKS			2.51469	0.00305712	1.58596	3.00208	Myristoylated alanine-rich C-kinase substrate	P29966	P29966	1	20	20	20	28910000000	29.4183	27.7831	30.109	29.1762	29.3641	30.6054	30.8388	31.5139	31.2819	30.6997	30.0349	31.488	31.1101	29.1365	29.3745	29.0412	29.3679	29.4905	29.6248	30.5605
A5YM72	CARNS1			1.69321	0.0202668	1.5804	2.99052	Carnosine synthase 1	A5YM72;A5YM72-4;A5YM72-5;A5YM72-3;A5YM72-2	A5YM72;A5YM72-4;A5YM72-5;A5YM72-3	5	10	9	9	1713500000	25.4335	23.1804	23.3007	23.901	25.9467	25.1525	26.2276	27.3689	25.6121	25.6108	25.2167	27.2744	25.1527	25.5739	26.8895	25.2469	25.456	25.2304	28.4036	26.9759
Q9UNT1	RABL2B			0.51937	0.302433	1.58005	2.9898	Rab-like protein 2B	Q9UNT1;Q9UBK7;Q9UBK7-2;Q9UNT1-2;Q9UNT1-3;Q9UBK7-3	Q9UNT1;Q9UBK7;Q9UBK7-2;Q9UNT1-2;Q9UNT1-3;Q9UBK7-3	6	4	4	4	3747700000	25.4827	22.0111	25.1537	21.9537	27.4925	28.6935	23.2427	23.2149	29.0066	28.9044	26.6451	28.0313	27.9337	25.0776	29.361	22.8141	22.9242	28.2807	21.6919	21.8172
P55899	FCGRT			0.532695	0.293295	1.57493	2.97921	IgG receptor FcRn large subunit p51	P55899	P55899	1	6	6	6	1342100000	26.8176	27.1878	27.2594	21.1053	20.7344	21.9516	27.0249	26.8173	27.5077	27.0188	22.474	24.3773	25.0367	23.7672	25.2921	23.9372	26.498	22.6588	22.6682	21.2764
Q9BTX1	NDC1			1.72414	0.018874	1.57375	2.97678	Nucleoporin NDC1	Q9BTX1;Q9BTX1-6;Q9BTX1-5;Q9BTX1-2;Q9BTX1-3;Q9BTX1-4	Q9BTX1;Q9BTX1-6;Q9BTX1-5;Q9BTX1-2;Q9BTX1-3	6	3	3	3	149060000	21.1574	20.9131	23.3979	20.6833	23.4838	22.9171	23.6867	23.9661	23.4838	23.6744	22.3158	24.7111	23.8229	23.1894	23.5646	21.813	23.3096	23.6119	20.2895	23.1264
Q9H9E3	COG4			0.826232	0.1492	1.5713	2.97173	Conserved oligomeric Golgi complex subunit 4	Q9H9E3;Q9H9E3-3;Q9H9E3-2	Q9H9E3;Q9H9E3-3;Q9H9E3-2	3	13	13	13	891410000	22.6177	21.3143	25.1029	22.0227	25.7091	24.6041	25.9389	27.0303	26.7534	25.8621	23.9353	24.589	21.8226	26.5945	22.925	24.8924	25.9021	25.321	24.4794	23.9835
P13196	ALAS1			1.28334	0.0520782	1.5666	2.96206	5-aminolevulinate synthase, nonspecific, mitochondrial	P13196	P13196	1	6	6	6	520280000	24.2898	21.0208	24.8677	22.0729	22.2552	24.2228	25.2484	25.2836	25.7961	25.5884	24.1443	23.1944	23.5617	25.2127	25.3466	24.2912	25.1714	24.9676	24.9112	20.5806
Q9Y2H5	PLEKHA6			1.60151	0.0250319	1.56475	2.95826	Pleckstrin homology domain-containing family A member 6	Q9Y2H5	Q9Y2H5	1	28	28	28	2534600000	26.6859	24.2786	27.1955	25.4585	26.0028	23.7703	27.8458	26.6299	27.266	28.4676	26.0584	26.6717	26.9707	27.7946	25.7876	26.7581	27.841	25.7994	25.8088	26.2065
Q9NRY4	ARHGAP35			0.937401	0.115505	1.56352	2.95575	Rho GTPase-activating protein 35	Q9NRY4	Q9NRY4	1	30	30	30	9439700000	26.9201	26.743	27.0554	25.9792	26.9918	26.4019	26.5955	31.5667	31.2206	26.9591	26.4616	27.7728	27.1416	26.6963	27.2673	28.7768	26.2808	27.0356	27.3013	26.4377
Q13362	PPP2R5C			1.63331	0.0232641	1.55615	2.94069	Serine/threonine-protein phosphatase 2A 56 kDa regulatory subunit gamma isoform	Q13362-4;Q13362;Q13362-5;Q13362-3;Q13362-2	Q13362-4;Q13362;Q13362-5;Q13362-3	5	13	10	10	559300000	21.591	21.7883	24.2489	23.459	23.3829	24.3158	23.254	25.1882	24.6475	24.16	26.3137	24.9168	24.3297	26.2547	23.6154	24.6932	25.2581	24.8506	25.1786	23.3763
P61601	NCALD			1.48122	0.0330202	1.55259	2.93344	Neurocalcin-delta	P61601	P61601	1	8	3	3	602050000	23.2651	22.988	25.082	21.8489	21.6075	21.6222	25.1307	24.2066	24.4103	23.9612	25.7127	22.8223	23.7737	23.6353	24.407	22.1982	22.7357	23.846	23.5375	27.2299
P34741	SDC2			0.635126	0.231672	1.55145	2.93111	Syndecan-2	P34741	P34741	1	3	3	3	945050000	25.7392	21.5445	26.2867	21.5232	22.4507	24.8724	26.6339	26.2649	26.3073	26.7466	24.102	20.6219	26.3365	26.5703	24.5938	24.5436	25.2201	21.765	23.3767	22.3871
P05062	ALDOB			2.48028	0.00330921	1.55088	2.92996	Fructose-bisphosphate aldolase B	P05062	P05062	1	5	4	4	98592000	22.3419	21.4388	21.4839	22.6837	20.6598	21.5779	23.558	24.4786	23.8148	22.5498	22.7953	23.2545	22.2889	21.5236	22.8475	23.6111	21.411	22.7672	22.2579	22.8159
Q9H1B7	IRF2BPL			0.686805	0.205681	1.55026	2.92871	Interferon regulatory factor 2-binding protein-like	Q9H1B7	Q9H1B7	1	17	12	12	1957500000	23.0512	21.9598	25.8786	29.6812	22.7918	26.4836	25.9806	25.8376	25.2712	26.9512	27.6438	26.681	27.307	22.8355	23.4761	27.003	25.136	20.974	23.6159	24.3831
Q9NZ09	UBAP1			1.6629	0.0217318	1.54534	2.91873	Ubiquitin-associated protein 1	Q9NZ09;Q9NZ09-2;Q9NZ09-4;Q9NZ09-3	Q9NZ09;Q9NZ09-2;Q9NZ09-4;Q9NZ09-3	4	8	8	8	342500000	24.341	23.8854	23.0511	21.4717	23.7887	21.5191	23.6051	24.6383	25.4276	25.5165	23.9129	25.1316	23.6519	22.7605	21.9964	22.3327	21.0483	24.5055	23.4538	22.4985
P51589	CYP2J2			1.01253	0.0971563	1.54497	2.91798	Cytochrome P450 2J2	P51589	P51589	1	4	4	4	791620000	25.6488	23.5515	25.2875	23.3485	20.5109	25.7935	26.2965	25.9957	26.8012	25.5514	24.5869	24.0824	25.6649	25.0905	23.0253	24.7039	24.0313	24.8632	24.1935	24.3924
Q53TN4	CYBRD1			1.97534	0.0105842	1.54421	2.91643	Cytochrome b reductase 1	Q53TN4;Q53TN4-3	Q53TN4;Q53TN4-3	2	6	6	6	22247000000	30.3453	29.2339	29.6415	29.4295	27.7086	27.5299	29.6459	29.9382	30.8622	30.6529	31.6148	30.831	30.1347	29.8153	28.1801	29.1538	28.8099	29.4396	28.669	27.948
Q13627	DYRK1A			2.71419	0.00193111	1.5419	2.91177	Dual specificity tyrosine-phosphorylation-regulated kinase 1A	Q13627-2;Q13627;Q13627-4;Q13627-3;Q13627-5;Q9Y463;Q9Y463-2;Q9Y463-3	Q13627-2;Q13627;Q13627-4;Q13627-3;Q13627-5	8	10	10	9	1583300000	24.0958	25.2147	25.1261	24.2518	26.0225	24.6911	26.6735	26.7089	27.0307	27.0509	26.6223	25.5784	25.4309	26.1239	24.8262	24.7173	25.2356	22.9277	28.0466	26.3526
Q9H553	ALG2			0.879011	0.132126	1.53871	2.90535	Alpha-1,3/1,6-mannosyltransferase ALG2	Q9H553;Q9H553-2	Q9H553;Q9H553-2	2	9	9	9	631890000	25.5389	21.9079	25.8054	22.0097	21.4875	23.6007	26.0554	27.065	25.5001	25.1124	22.7292	24.7056	23.3451	24.5623	22.8898	25.12	24.2635	25.6484	18.7101	21.3456
Q14376	GALE			0.816449	0.152599	1.53692	2.90174	UDP-glucose 4-epimerase	Q14376;Q14376-2	Q14376;Q14376-2	2	11	11	11	1306300000	26.0617	25.8068	25.2551	20.2545	23.0416	24.1997	26.2304	27.3209	25.6468	26.3023	25.3034	25.8247	22.8524	26.8376	25.7065	23.921	24.3916	26.712	26.9192	26.7346
O60518	RANBP6			1.53193	0.0293812	1.52358	2.87504	Ran-binding protein 6	O60518	O60518	1	13	11	11	294090000	22.1108	22.507	24.7803	21.1341	23.3523	22.2232	24.064	25.0377	23.8163	25.3544	22.5767	24.805	23.8032	24.4139	22.9853	21.8928	23.5522	22.8886	24.5913	23.4584
P35658	NUP214			1.41683	0.0382973	1.52125	2.8704	Nuclear pore complex protein Nup214	P35658;P35658-3;P35658-2;P35658-4;P35658-5	P35658;P35658-3;P35658-2;P35658-4;P35658-5	5	26	26	26	4359200000	27.6272	24.6201	28.2259	26.5922	25.5005	25.5077	28.9799	28.1808	28.6791	28.423	27.0533	26.4937	27.2583	27.8265	27.8305	27.8974	27.8978	26.9455	27.2816	25.6305
Q15363	TMED2			0.817665	0.152172	1.52086	2.86961	Transmembrane emp24 domain-containing protein 2	Q15363	Q15363	1	4	4	4	581060000	22.8712	22.2113	21.442	22.8886	22.5096	22.1016	21.9844	28.3393	25.7307	22.8824	22.5174	22.0526	23.5008	21.8906	21.2984	22.4366	24.8667	19.4864	22.2904	22.1691
P05114	HMGN1			0.934297	0.116333	1.51887	2.86566	Non-histone chromosomal protein HMG-14	P05114	P05114	1	12	12	12	8598000000	28.3926	24.7064	28.9561	28.6782	24.2958	28.9006	28.9023	27.3332	29.6544	28.7617	28.451	29.8214	28.9594	28.4597	27.4354	27.0892	27.2648	26.8095	29.6865	28.2205
Q9P2Q2	FRMD4A			0.930215	0.117432	1.51792	2.86377	FERM domain-containing protein 4A	Q9P2Q2	Q9P2Q2	1	6	6	6	1177300000	21.0201	22.1859	22.1649	24.2616	20.267	23.2733	22.8685	23.1134	23.3553	22.0667	27.3623	23.0689	24.1587	23.2	22.7396	22.9062	22.7418	22.9928	21.6871	23.6283
O75934	BCAS2			1.1968	0.0635626	1.51653	2.86102	Pre-mRNA-splicing factor SPF27	O75934	O75934	1	8	8	8	1730800000	25.5224	23.28	27.022	22.7359	25.4177	25.5729	28.2935	26.7948	25.1654	26.8806	26.1452	25.5475	26.2649	25.7289	26.4314	26.7564	27.545	25.4372	24.6677	25.5151
P16298	PPP3CB			1.04789	0.0895602	1.51179	2.85164	Serine/threonine-protein phosphatase 2B catalytic subunit beta isoform	P16298;P16298-4;P16298-3;P16298-2	P16298;P16298-4;P16298-3;P16298-2	4	17	11	10	1102300000	26.092	21.7832	26.8343	25.627	23.2944	23.0467	26.3642	27.0969	26.3401	26.0167	25.1968	25.7408	24.9508	24.7674	24.9552	25.5317	24.6692	25.413	25.0886	24.9921
O95631	NTN1			1.90421	0.0124678	1.51154	2.85114	Netrin-1	O95631	O95631	1	29	29	27	18763000000	28.9089	26.8933	30.0808	30.0187	29.2687	29.0068	30.8598	29.7599	30.3998	31.3432	31.2815	29.921	30.2221	28.7715	26.5585	28.9964	28.2107	26.0516	27.4708	26.6731
Q8NDI1	EHBP1			0.757578	0.174752	1.50934	2.84679	EH domain-binding protein 1	Q8NDI1;Q8NDI1-3;Q8NDI1-2	Q8NDI1;Q8NDI1-3;Q8NDI1-2	3	12	11	11	610420000	22.121	19.9863	24.4459	24.0761	23.078	24.9286	25.6211	24.5227	20.5477	25.1096	26.1345	24.5026	25.8692	24.9008	22.0391	24.3429	22.9368	24.8489	26.3353	25.0543
Q9H0W5	CCDC8			1.44657	0.0357627	1.50235	2.83305	Coiled-coil domain-containing protein 8	Q9H0W5	Q9H0W5	1	16	16	16	2246200000	25.6974	22.9242	27.4156	25.9152	25.6282	25.4028	26.8672	27.3053	27.5645	26.6604	27.9933	27.0034	25.603	26.3376	25.1368	26.6642	27.479	25.801	23.586	23.3855
Q9TNN7	HLA-C			0.935353	0.116051	1.50189	2.83213	HLA class I histocompatibility antigen, Cw-5 alpha chain	Q9TNN7	Q9TNN7	1	14	1	1	822430000	23.4274	22.4512	26.3828	23.8132	23.0405	23.7587	26.216	23.8336	26.2084	26.5044	25.9982	21.9555	26.4831	22.4098	24.3609	26.6956	27.026	22.1407	22.4721	21.5633
Q6P1Q9	METTL2B			1.13541	0.0732136	1.50171	2.83178	Methyltransferase-like protein 2B	Q6P1Q9;Q6P1Q9-2;Q96IZ6	Q6P1Q9;Q6P1Q9-2	3	4	4	4	277600000	21.3096	22.6926	23.9129	23.9151	20.8406	20.6454	22.2181	24.8756	25.4121	23.796	24.4348	22.7616	22.5492	24.8786	23.7207	24.7656	22.5366	21.3439	24.3315	20.3493
Q7Z3J3	RGPD4			0.949605	0.112304	1.5001	2.82861	RanBP2-like and GRIP domain-containing protein 4	Q7Z3J3	Q7Z3J3	1	22	1	0	218220000	20.7036	22.4759	25.5257	22.0889	19.9545	20.8858	24.5016	25.0206	23.0921	23.7794	23.2364	22.5597	21.8843	24.4432	23.9275	24.2235	20.4917	22.1818	19.3798	22.5339
Q96P47	AGAP3			1.11923	0.0759915	1.49878	2.82605	Arf-GAP with GTPase, ANK repeat and PH domain-containing protein 3	Q96P47;Q96P47-2;Q96P47-4;Q96P47-5;Q96P47-3;Q96P47-6	Q96P47;Q96P47-2;Q96P47-4;Q96P47-5;Q96P47-3;Q96P47-6	6	5	5	4	720000000	23.7059	22.7102	25.8717	24.1503	21.0279	25.9509	26.0487	25.2569	25.426	25.8006	24.8084	24.2492	26.2213	23.3799	24.7546	25.4309	25.7688	22.9998	24.2638	23.133
P35625	TIMP3			1.06094	0.086909	1.48723	2.80351	Metalloproteinase inhibitor 3	P35625	P35625	1	6	6	6	1604400000	23.2519	26.6342	26.2473	22.6885	25.871	26.5627	24.4636	27.4297	26.7549	27.2317	26.3788	27.1946	27.4219	25.1487	24.0015	25.0164	23.9902	22.4392	24.6557	22.8229
Q8N9N8	EIF1AD			2.14248	0.00720315	1.48564	2.80041	Probable RNA-binding protein EIF1AD	Q8N9N8	Q8N9N8	1	3	3	3	1112700000	24.2599	22.8118	25.0784	24.3862	25.1655	25.7305	26.2143	25.8464	26.3061	24.9177	26.6907	25.9104	26.5183	25.6491	25.0932	25.6525	20.4691	24.9397	26.7889	25.7478
P78324	SIRPA			2.65142	0.00223143	1.48284	2.79498	Tyrosine-protein phosphatase non-receptor type substrate 1	P78324;P78324-4;P78324-2;Q5TFQ8;Q9P1W8;O00241;Q9P1W8-4;Q9P1W8-3;O00241-2;Q9P1W8-2	P78324;P78324-4;P78324-2;Q5TFQ8	10	10	10	10	3111100000	26.4831	26.1488	26.3497	26.9382	24.4593	26.0709	27.3098	27.6205	27.9023	26.7661	28.2881	27.6299	27.3883	27.5782	26.3639	26.9796	27.4692	27.0574	27.0226	26.8025
Q7L2E3	DHX30			0.459761	0.346928	1.48099	2.79139	Putative ATP-dependent RNA helicase DHX30	Q7L2E3;Q7L2E3-2;Q7L2E3-3	Q7L2E3;Q7L2E3-2;Q7L2E3-3	3	31	31	31	42540000000	33.5783	29.1705	26.8083	28.1344	27.2206	24.9305	33.5408	28.1081	32.5125	29.4295	29.8485	28.7138	26.3632	23.6552	32.6153	27.7204	27.3899	26.8765	28.8772	27.955
B0YJ81	HACD1			0.822254	0.150573	1.48073	2.7909	Very-long-chain (3R)-3-hydroxyacyl-CoA dehydratase 1	B0YJ81;B0YJ81-2	B0YJ81;B0YJ81-2	2	4	4	4	737550000	25.5887	21.946	25.2085	22.874	20.1452	21.6764	24.9449	24.8984	25.4022	24.9204	24.7052	21.5439	24.2954	24.1978	26.7339	25.879	26.6	20.2523	26.3142	26.2486
Q8IXB1	DNAJC10			0.837633	0.145334	1.47513	2.78009	DnaJ homolog subfamily C member 10	Q8IXB1;Q8IXB1-2;Q8IXB1-3	Q8IXB1;Q8IXB1-2	3	14	14	14	1318400000	26.4986	25.2442	25.9109	20.5442	24.6427	25.2434	26.8447	26.4684	27.594	26.8107	23.897	26.1822	25.2937	25.8262	25.7993	25.5553	25.0364	25.2121	23.7487	24.635
P51784	USP11			1.19861	0.0632986	1.47422	2.77834	Ubiquitin carboxyl-terminal hydrolase 11	P51784	P51784	1	8	7	7	199860000	22.7573	22.4155	20.4208	22.775	21.711	21.6339	22.4054	25.033	23.8869	25.8886	22.4521	22.2262	22.0932	23.0393	21.9395	25.0131	22.451	22.7244	21.5405	21.1128
Q7Z407	CSMD3			1.52897	0.0295825	1.47367	2.77728	CUB and sushi domain-containing protein 3	Q7Z407;Q7Z407-4;Q7Z407-3;Q7Z407-2;Q7Z407-5	Q7Z407;Q7Z407-4;Q7Z407-3;Q7Z407-2	5	4	4	4	9959000000	28.4378	28.603	28.3804	27.8197	25.0124	27.9373	29.7144	28.137	29.0625	29.3998	28.369	30.2501	29.272	27.0469	29.178	28.4059	28.6197	27.9242	29.484	28.805
O75030	MITF			0.353506	0.443092	1.4728	2.77561	Microphthalmia-associated transcription factor	O75030;O75030-2;O75030-5;O75030-12;O75030-4;O75030-3;O75030-8;O75030-7;O75030-6;O75030-9;O75030-11;O75030-10	O75030;O75030-2;O75030-5;O75030-12;O75030-4;O75030-3;O75030-8;O75030-7;O75030-6;O75030-9;O75030-11;O75030-10	12	11	11	6	33138000000	32.6947	23.9634	25.7818	25.9096	23.1998	24.5762	32.6862	24.5348	31.5897	26.2998	25.5977	25.6156	26.1323	31.7287	33.5492	24.5951	26.566	26.0457	25.7977	24.7678
A4D0S4	LAMB4			0.421493	0.378885	1.47201	2.77408	Laminin subunit beta-4	A4D0S4;A4D0S4-3;A4D0S4-2	A4D0S4;A4D0S4-3	3	6	6	6	9794900000	22.9487	21.0247	29.5928	30.7341	29.1995	26.307	29.4942	24.9397	28.1429	28.385	29.1971	27.5811	29.0054	28.6806	27.1743	28.5836	30.4117	27.6515	28.3916	29.6623
P49796	RGS3			0.842851	0.143598	1.47036	2.7709	Regulator of G-protein signaling 3	P49796;P49796-6;P49796-4;P49796-9;P49796-1;P49796-5;P49796-7;P49796-2;P49796-8	P49796;P49796-6;P49796-4;P49796-9	9	11	11	11	941350000	23.6769	21.9144	27.4631	23.193	20.8625	22.33	25.2663	24.3598	24.0421	25.2441	23.1646	25.2553	25.6402	26.5007	25.5903	27.1587	26.1161	22.3717	24.8892	26.2449
Q96N03	VSTM2L			0.867047	0.135817	1.46941	2.76909	V-set and transmembrane domain-containing protein 2-like protein	Q96N03;Q96N03-2	Q96N03;Q96N03-2	2	5	5	5	773700000	24.2564	23.7392	25.3334	26.205	20.6751	25.0893	25.8639	26.4285	23.4386	25.9506	26.8651	24.2508	27.0032	21.4336	22.5458	19.4423	22.6893	22.3343	22.4637	22.5898
O15228	GNPAT			0.902092	0.125288	1.46592	2.76239	Dihydroxyacetone phosphate acyltransferase	O15228;O15228-2	O15228;O15228-2	2	8	8	8	633260000	26.2167	21.4286	23.3653	24.5217	21.4821	23.5868	23.5191	26.1885	25.5132	26.203	24.3684	22.8043	25.6996	24.8435	23.2844	24.23	25.5906	24.2126	24.8617	24.5354
P60484	PTEN			0.666476	0.215538	1.46556	2.7617	Phosphatidylinositol 3,4,5-trisphosphate 3-phosphatase and dual-specificity protein phosphatase PTEN	P60484;P60484-2;P60484-3	P60484;P60484-2	3	9	9	9	1298400000	27.4655	21.7471	24.6309	23.3899	24.4094	21.113	27.2403	26.3887	26.886	23.6352	25.2116	24.925	22.5206	28.2164	27.41	25.3784	21.5021	25.0218	22.2458	23.8715
O00622	CYR61			1.04599	0.0899513	1.46392	2.75857	Protein CYR61	O00622	O00622	1	13	13	13	1067500000	21.1505	20.3845	24.141	21.3286	21.268	22.6312	22.8241	22.7876	25.5116	24.9037	23.4177	21.4153	22.1084	28.4551	22.215	28.5405	27.777	25.0414	21.8841	23.5808
Q9NZ43	USE1			0.811681	0.154283	1.46348	2.75773	Vesicle transport protein USE1	Q9NZ43;Q9NZ43-2;Q9NZ43-3	Q9NZ43;Q9NZ43-2;Q9NZ43-3	3	10	10	10	2369300000	26.3232	27.5116	27.1896	21.8374	24.3495	24.7543	28.0833	26.7854	27.9798	27.7988	25.2211	24.9883	26.6809	26.8087	27.4117	26.3376	27.3287	25.545	26.4186	25.2521
P11908	PRPS2			1.15705	0.0696547	1.45931	2.74977	Ribose-phosphate pyrophosphokinase 2	P11908;P11908-2	P11908;P11908-2	2	13	1	1	358770000	23.031	20.3284	24.5308	23.7442	23.7845	23.4399	26.6247	23.7281	25.2508	23.0262	24.6185	24.1435	24.8253	21.6267	20.1586	22.1866	20.5388	24.4119	23.2298	22.3107
O00443	PIK3C2A			1.19566	0.0637296	1.45839	2.74801	Phosphatidylinositol 4-phosphate 3-kinase C2 domain-containing subunit alpha	O00443;O00443-2	O00443;O00443-2	2	3	3	3	520800000	25.3981	25.3198	22.032	24.0985	21.5839	24.238	25.9838	26.2588	25.1312	23.7755	25.6509	24.428	25.4293	23.7728	23.3451	23.0127	20.953	22.432	23.1289	23.8133
P82970	HMGN5			2.01728	0.00960999	1.45587	2.74322	High mobility group nucleosome-binding domain-containing protein 5	P82970	P82970	1	5	5	5	741490000	23.2279	23.5945	25.6926	23.4503	23.9198	25.4862	25.7162	25.2046	25.4819	26.4831	25.0585	26.399	25.4476	24.6069	24.3332	22.7388	22.0508	21.3385	24.3074	23.5795
Q86V48	LUZP1			2.37279	0.00423852	1.45066	2.73334	Leucine zipper protein 1	Q86V48;Q86V48-2;Q86V48-3	Q86V48;Q86V48-2;Q86V48-3	3	35	35	35	4067400000	26.573	25.3978	27.7441	25.8841	27.1887	25.7187	27.8077	27.9811	27.0009	28.0403	27.4349	28.5535	28.2604	28.1793	27.3782	27.5929	28.3119	27.1588	26.8928	26.4404
Q15651	HMGN3			0.770354	0.169686	1.44935	2.73086	High mobility group nucleosome-binding domain-containing protein 3	Q15651;Q15651-2	Q15651;Q15651-2	2	8	7	7	1446500000	24.7152	26.117	21.1169	27.9899	23.8746	25.0768	27.7202	24.8496	26.181	25.8426	24.8577	26.958	27.4419	25.4337	23.7663	24.7825	25.5566	26.2406	20.9802	25.1974
P51571	SSR4			1.14832	0.071069	1.4486	2.72943	Translocon-associated protein subunit delta	P51571	P51571	1	7	7	7	2509200000	25.3445	23.1766	26.4388	27.0331	25.8539	25.442	26.995	28.5842	27.9372	26.0255	28.2549	25.4713	25.7092	26.803	25.6077	26.3879	25.6651	26.5604	24.7025	26.0038
Q8IWU6	SULF1			1.32672	0.0471282	1.44525	2.72311	Extracellular sulfatase Sulf-1	Q8IWU6	Q8IWU6	1	11	11	11	1034400000	22.7855	21.8645	23.3647	21.0891	22.4863	24.1293	23.0913	24.8147	23.51	22.2324	25.3133	23.9091	25.5853	27.0334	25.7648	27.0317	24.3651	21.0765	21.9664	24.9072
Q12769	NUP160			1.53898	0.0289083	1.44346	2.71972	Nuclear pore complex protein Nup160	Q12769	Q12769	1	3	3	3	94198000	22.3273	22.8972	21.9883	21.5731	20.6602	20.4053	22.2337	24.9617	24.0525	22.6608	22.8839	21.7939	23.0111	22.9167	21.266	24.4283	22.1206	22.2766	20.9821	20.7179
O15254	ACOX3			0.973504	0.106291	1.44332	2.71946	Peroxisomal acyl-coenzyme A oxidase 3	O15254;O15254-2	O15254;O15254-2	2	20	20	20	2107300000	21.9849	25.9483	25.2704	26.7878	26.4954	26.6545	25.6258	28.8144	25.8676	26.671	27.7402	27.3571	26.692	24.6896	23.8047	24.6986	26.2794	26.0488	24.4997	25.9712
P06737	PYGL			1.85004	0.0141242	1.44152	2.71607	Glycogen phosphorylase, liver form	P06737;P06737-2	P06737;P06737-2	2	48	28	28	5409200000	27.9605	25.5153	28.7575	26.0646	26.9226	27.7328	28.1478	29.1189	29.1955	28.7509	28.6331	28.2661	28.0906	26.7097	25.4911	27.1714	26.4565	25.0481	25.7496	26.4226
Q9HAC7	SUGCT			2.5014	0.00315213	1.43786	2.70919	Succinate--hydroxymethylglutarate CoA-transferase	Q9HAC7;Q9HAC7-4;Q9HAC7-2;Q9HAC7-3	Q9HAC7;Q9HAC7-4;Q9HAC7-2;Q9HAC7-3	4	8	8	8	1979800000	26.6394	25.9911	24.86	25.9591	25.4401	26.0643	27.8582	26.0798	27.8093	27.8283	26.7022	27.8591	26.7078	21.0328	24.6838	24.9543	22.1878	20.9319	25.9368	24.4463
P46952	HAAO			1.72855	0.0186832	1.43779	2.70905	3-hydroxyanthranilate 3,4-dioxygenase	P46952;P46952-2	P46952;P46952-2	2	8	8	8	1273300000	25.3727	25.5472	23.1069	22.9686	25.3415	26.232	26.1584	26.4385	26.2229	25.8342	26.1499	26.2078	26.383	24.7481	24.3928	20.2198	26.7605	25.5486	25.1603	24.5329
Q9NZJ7	MTCH1			1.47103	0.0338038	1.4315	2.69728	Mitochondrial carrier homolog 1	Q9NZJ7;Q9NZJ7-2;Q9NZJ7-3	Q9NZJ7;Q9NZJ7-2	3	17	17	17	49791000000	31.1192	29.867	31.2546	31.2662	27.5077	30.3504	31.2761	31.4764	32.1544	30.9234	32.584	31.3762	31.8229	31.0442	30.355	31.4567	30.8984	30.9846	30.06	30.4631
Q02539	HIST1H1A			1.44243	0.036105	1.43056	2.69552	Histone H1.1	Q02539	Q02539	1	22	9	9	3096400000	26.5384	24.5042	27.7484	27.8132	25.9593	25.4117	27.5307	26.9926	27.2972	28.2658	29.357	27.8463	27.0288	26.6781	25.157	23.9685	25.5094	26.3961	26.2226	22.1255
Q2NKQ1	SGSM1			2.25387	0.00557354	1.4294	2.69335	Small G protein signaling modulator 1	Q2NKQ1;Q2NKQ1-4;Q2NKQ1-3	Q2NKQ1;Q2NKQ1-4;Q2NKQ1-3	3	14	14	13	2456400000	26.5976	24.1504	26.0518	25.6645	26.1205	25.9749	27.0963	28.174	26.9892	27.1452	27.1989	27.6841	26.0377	22.3436	27.5218	21.2669	28.3459	24.4589	26.1598	27.106
Q9UL54	TAOK2			1.14765	0.0711788	1.42919	2.69296	Serine/threonine-protein kinase TAO2	Q9UL54;Q9UL54-4;Q9UL54-3;REV__P05412;REV__P17535;REV__P17275	Q9UL54;Q9UL54-4;Q9UL54-3	6	10	8	1	297530000	23.1808	20.7532	22.2299	21.0959	22.1772	22.0942	23.4274	24.6883	24.488	23.5798	22.2999	24.566	20.4081	26.6707	21.1755	24.0253	23.7347	23.584	23.8788	22.3209
Q9UFG5	C19orf25			0.869431	0.135073	1.42643	2.68781	UPF0449 protein C19orf25	Q9UFG5;Q9UFG5-2	Q9UFG5;Q9UFG5-2	2	5	5	5	1339300000	26.9585	25.7235	24.9631	25.4013	21.5811	22.952	26.8043	26.2907	27.2498	26.3704	23.5649	25.9938	25.8872	26.0489	24.7733	26.9575	26.3434	25.4354	26.2209	23.9206
Q96F86	EDC3			2.25039	0.00561839	1.42623	2.68743	Enhancer of mRNA-decapping protein 3	Q96F86	Q96F86	1	9	9	9	369380000	23.6693	21.5978	23.8016	22.6353	24.0787	24.0842	24.7235	25.1956	24.0678	25.0036	24.5509	25.2683	24.3518	23.1567	21.3342	23.997	23.227	23.8638	23.6803	23.5582
Q9Y6P5	SESN1			0.853406	0.14015	1.42401	2.68331	Sestrin-1	Q9Y6P5-2;Q9Y6P5;Q9Y6P5-3;P58005;P58005-4	Q9Y6P5-2;Q9Y6P5;Q9Y6P5-3	5	11	11	11	778110000	24.617	23.7229	22.3325	23.4486	24.3153	22.1517	26.4365	27.655	24.2563	22.3993	22.5567	26.0138	24.6698	24.4813	26.2534	22.863	22.0001	24.3156	25.1871	25.6417
P01040	CSTA			1.20839	0.0618882	1.41966	2.67523	Cystatin-A	P01040	P01040	1	3	3	3	268950000	23.2572	23.6602	23.4638	23.2365	22.132	21.031	24.437	26.2058	24.7643	25.1691	23.2131	21.9844	23.7415	20.8312	21.7898	21.8914	22.0189	20.8778	22.0673	23.7273
P09913	IFIT2			0.904498	0.124595	1.41944	2.67483	Interferon-induced protein with tetratricopeptide repeats 2	P09913	P09913	1	7	7	7	1049000000	24.8842	23.1947	25.6504	21.8209	25.1498	22.9716	24.4706	24.6472	24.7607	25.4949	28.7277	24.0864	25.3656	24.0301	23.1839	21.7726	23.0224	27.6869	25.538	23.6515
O95760	IL33			0.886893	0.12975	1.41813	2.67238	Interleukin-33	O95760;O95760-4;O95760-3;O95760-2	O95760;O95760-4;O95760-3;O95760-2	4	4	4	4	266150000	23.7573	21.285	24.9903	21.7557	21.3662	22.6233	25.1965	25.4108	25.4775	24.9268	22.4517	21.4621	23.4089	20.4018	21.6888	23.6084	21.7546	21.9803	20.8265	23.4977
O60684	KPNA6			0.668848	0.214364	1.41492	2.66644	Importin subunit alpha-7	O60684	O60684	1	21	21	12	29097000000	26.6984	27.4962	28.262	27.3976	26.9675	27.6483	27.6256	29.1404	28.7328	34.3877	27.3743	27.2309	27.2944	27.8714	27.3255	28.3299	28.3709	27.8723	27.0179	28.2742
P78563	ADARB1			0.484459	0.327749	1.41481	2.66625	Double-stranded RNA-specific editase 1	P78563;P78563-5;P78563-2;P78563-4;P78563-6;P78563-3	P78563;P78563-5;P78563-2;P78563-4;P78563-6;P78563-3	6	3	3	3	817340000	22.4878	21.5661	22.8256	27.3086	22.3496	21.6751	25.2533	22.1606	28.4056	20.7215	25.74	22.4816	26.3893	22.469	23.7644	22.7041	20.9541	22.295	21.3944	23.675
Q9HB90	RRAGC			1.41251	0.0386799	1.41481	2.66624	Ras-related GTP-binding protein C	Q9HB90	Q9HB90	1	10	10	4	1898900000	22.6547	24.1544	25.6158	26.214	24.8619	24.3678	25.8877	27.8982	25.6433	25.2635	26.6717	25.4214	25.6312	26.3089	27.1231	28.5531	28.0453	25.2158	25.5656	26.4801
Q9UPU5	USP24			0.956661	0.110494	1.40956	2.65657	Ubiquitin carboxyl-terminal hydrolase 24	Q9UPU5	Q9UPU5	1	18	18	18	1328100000	23.9963	23.1883	24.5942	26.0371	24.6146	23.9435	24.787	28.6761	26.104	26.3444	25.4069	26.4463	22.8719	24.929	24.377	25.8755	25.0574	24.8386	25.5071	24.176
Q6R327	RICTOR			0.279567	0.525331	1.4091	2.65572	Rapamycin-insensitive companion of mTOR	Q6R327;Q6R327-3;Q6R327-4	Q6R327;Q6R327-3	3	9	9	9	11774000000	24.0746	23.1168	26.2894	25.6177	25.0555	25.7728	19.2368	31.2896	31.755	23.798	24.7775	22.3228	31.5985	23.2752	25.9318	24.0902	26.184	21.423	22.4335	26.5288
P52298	NCBP2			0.850909	0.140958	1.40672	2.65134	Nuclear cap-binding protein subunit 2	P52298;P52298-3	P52298;P52298-3	2	3	3	3	1782500000	23.4544	22.1001	24.9708	21.5196	23.181	22.7996	26.5063	24.2763	26.3592	25.5868	22.1611	24.0213	21.9657	22.743	24.1798	30.4343	23.549	23.2207	24.7957	25.2576
Q9BRZ2	TRIM56			0.698496	0.200218	1.40303	2.64457	E3 ubiquitin-protein ligase TRIM56	Q9BRZ2;Q9BRZ2-2;Q9BRZ2-3	Q9BRZ2;Q9BRZ2-2	3	11	11	10	1742600000	23.8564	23.5063	26.6966	19.7071	22.3286	20.7911	24.9884	24.1658	25.1867	25.3791	22.3757	24.0763	23.3495	25.0714	22.401	22.6612	25.949	20.6486	29.4459	28.5717
P50851	LRBA			1.46805	0.034037	1.4019	2.64249	Lipopolysaccharide-responsive and beige-like anchor protein	P50851-2;P50851	P50851-2;P50851	2	34	34	33	21239000000	28.0202	28.7447	30.5514	28.0359	28.245	27.8118	30.8866	30.235	31.5729	28.9314	30.1775	29.3084	28.6787	29.3765	31.3313	28.2942	30.5137	27.9683	29.6062	30.6532
Q8WXE0	CASKIN2			1.42747	0.0373708	1.40125	2.64131	Caskin-2	Q8WXE0;Q8WXE0-2	Q8WXE0;Q8WXE0-2	2	12	12	10	856550000	24.1817	25.5548	25.0332	22.2896	24.6378	23.5723	24.9591	24.0419	25.9391	26.394	25.9585	26.9108	25.0863	24.3022	24.7354	26.2477	24.6579	24.8881	25.1683	24.6069
Q9UPZ6	THSD7A			0.517335	0.303854	1.39872	2.63667	Thrombospondin type-1 domain-containing protein 7A	Q9UPZ6	Q9UPZ6	1	10	10	10	782760000	26.7716	21.9548	26.3313	19.7675	20.6274	21.9453	25.4757	22.5964	24.5031	26.9893	22.3267	24.6846	23.5128	27.7629	22.7529	25.9261	25.5	23.2892	24.0365	23.6463
Q14C86	GAPVD1			1.87232	0.0134177	1.39734	2.63416	GTPase-activating protein and VPS9 domain-containing protein 1	Q14C86;Q14C86-6;Q14C86-5;Q14C86-2;Q14C86-4;Q14C86-3	Q14C86;Q14C86-6;Q14C86-5;Q14C86-2;Q14C86-4;Q14C86-3	6	17	17	17	2001900000	25.1056	26.7903	26.4413	23.5491	25.5351	25.8145	26.3669	27.5144	27.4873	27.1843	26.5855	26.9988	26.4194	27.0083	26.6407	25.9292	25.3542	25.6313	25.4481	26.2816
P48651	PTDSS1			1.19089	0.0644338	1.39724	2.63398	Phosphatidylserine synthase 1	P48651;P48651-2	P48651;P48651-2	2	3	3	3	1770400000	26.0297	22.7585	24.1477	26.4106	27.261	26.3096	27.0264	25.9294	26.7277	27.8204	27.2355	27.0488	26.3958	21.0229	25.1	21.4355	23.4144	24.9917	26.838	26.1958
P30047	GCHFR			0.809677	0.154997	1.39605	2.63181	GTP cyclohydrolase 1 feedback regulatory protein	P30047;P30047-2	P30047;P30047-2	2	4	4	4	341980000	21.6098	22.404	22.3409	25.2062	21.6505	23.2292	22.8552	23.3485	26.0149	24.9961	26.2049	21.0221	24.5113	21.1377	21.7765	23.1651	21.0689	22.531	23.9032	21.4794
Q8NE62	CHDH			2.29276	0.00509613	1.3938	2.62771	Choline dehydrogenase, mitochondrial	Q8NE62	Q8NE62	1	30	30	30	11155000000	29.1004	28.5735	27.8403	27.85	27.2276	29.2256	29.689	29.9576	29.5192	28.9505	29.6616	30.9549	29.1442	25.7146	27.6822	26.8974	26.7119	27.1572	28.3541	26.5583
P62316	SNRPD2			2.40252	0.00395805	1.39129	2.62314	Small nuclear ribonucleoprotein Sm D2	P62316;P62316-2	P62316;P62316-2	2	18	18	18	34752000000	29.4942	29.4101	30.7242	29.826	28.8441	29.5477	30.0778	31.424	30.4209	31.2702	32.2054	30.4691	31.3591	30.8324	30.2904	31.0161	30.1691	30.9449	29.4728	29.1717
Q5T2T1	MPP7			1.93166	0.0117041	1.38959	2.62005	MAGUK p55 subfamily member 7	Q5T2T1;Q5T2T1-2	Q5T2T1;Q5T2T1-2	2	18	18	18	2226900000	24.3353	24.4222	26.2771	25.5536	26.6661	24.6131	27.1372	25.8568	26.6049	27.5804	25.9344	27.1502	26.6419	27.4972	26.311	27.276	27.5305	26.1977	26.4107	25.9467
Q13573	SNW1			0.675848	0.210937	1.38911	2.61917	SNW domain-containing protein 1	Q13573	Q13573	1	19	19	19	32439000000	27.8176	26.0692	27.9579	26.7588	27.1048	26.9847	27.5732	26.8071	27.6475	28.3864	33.9928	27.673	27.4521	27.8093	28.0168	33.1767	27.4128	32.1703	27.6693	25.624
O43290	SART1			0.564886	0.272342	1.3889	2.61878	U4/U6.U5 tri-snRNP-associated protein 1	O43290	O43290	1	17	17	17	9719200000	30.2697	26.1707	29.9169	24.4136	24.3598	26.5713	30.6659	29.653	26.6796	29.5702	28.0021	27.8939	25.9099	29.7482	29.451	28.9539	28.8456	19.7157	27.8364	22.8248
Q9H4Z3	PCIF1			1.44224	0.036121	1.3871	2.61553	Phosphorylated CTD-interacting factor 1	Q9H4Z3	Q9H4Z3	1	4	4	4	172170000	20.8288	22.2349	21.4433	23.3675	21.3275	24.1714	23.4088	23.3443	24.5884	24.1422	22.2751	23.3504	24.2029	23.7903	22.9015	23.0102	22.282	21.4442	22.3115	24.4388
Q12974	PTP4A2			1.34874	0.0447978	1.38544	2.61252	Protein tyrosine phosphatase type IVA 2	Q12974;Q12974-4;Q12974-2;Q12974-3;Q93096	Q12974;Q12974-4;Q12974-2;Q12974-3	5	6	6	6	2992000000	26.9452	27.8392	27.1921	23.906	24.8745	26.178	26.779	27.6769	27.1	28.3953	27.6907	28.0878	27.0593	26.6815	26.1844	26.7038	27.2351	25.7561	25.4314	26.5064
Q8IU85	CAMK1D			0.97323	0.106358	1.38278	2.6077	Calcium/calmodulin-dependent protein kinase type 1D	Q8IU85;Q8IU85-2	Q8IU85;Q8IU85-2	2	19	19	17	2511500000	27.459	27.222	27.0732	24.8031	23.0714	26.7014	27.1314	28.5719	28.6992	27.7016	25.5647	27.0472	27.3486	22.7369	23.9004	21.852	23.0143	20.1111	22.8642	22.0721
O43318	MAP3K7			1.17475	0.0668735	1.38215	2.60656	Mitogen-activated protein kinase kinase kinase 7	O43318;O43318-2;O43318-4;O43318-3	O43318;O43318-2;O43318-4;O43318-3	4	8	8	8	594780000	23.5733	22.9369	24.721	23.362	21.551	22.5597	25.1122	24.9815	26.393	24.7738	24.2129	22.01	24.0128	25.8035	24.7564	25.9452	26.475	24.4793	21.9787	21.298
P52306	RAP1GDS1			0.907062	0.123862	1.3809	2.6043	Rap1 GTPase-GDP dissociation stimulator 1	P52306-4;P52306-5;P52306-6;P52306-3	P52306-4;P52306-5;P52306-6;P52306-3	4	16	16	1	1435000000	26.4509	23.5182	26.315	24.9963	26.304	21.4078	26.4686	27.6755	25.1194	26.5868	26.1002	25.7699	25.7702	25.9747	23.4838	26.3645	26.4796	26.2901	24.9484	23.5877
O60941	DTNB			1.11577	0.0765997	1.37999	2.60267	Dystrobrevin beta	O60941;O60941-7;O60941-6;O60941-3;O60941-4;O60941-2;O60941-5	O60941;O60941-7;O60941-6;O60941-3;O60941-4;O60941-2;O60941-5	7	30	12	12	2483300000	27.272	26.0623	26.8961	24.4368	23.2107	26.0028	28.3156	26.2227	28.0892	27.3296	25.6346	27.155	26.4407	27.237	24.6264	26.7548	25.2995	24.997	27.9303	25.7137
Q9ULR0	ISY1			0.841218	0.144139	1.37806	2.59918	Pre-mRNA-splicing factor ISY1 homolog	Q9ULR0-1;Q9ULR0;Q9ULR0-2	Q9ULR0-1;Q9ULR0;Q9ULR0-2	3	6	6	6	478420000	22.6368	20.7412	21.6794	24.7802	24.2233	24.4975	23.3289	25.3244	23.1337	22.4691	26.0151	26.2461	24.7804	24.6202	22.0426	23.3436	24.2751	23.6436	25.3716	22.4783
O00559	EBAG9			1.64256	0.0227742	1.37779	2.59869	Receptor-binding cancer antigen expressed on SiSo cells	O00559;O00559-2	O00559;O00559-2	2	4	4	4	648990000	25.1282	22.6436	23.683	23.2539	23.8848	24.076	26.5265	24.5735	24.4407	26.2508	23.7048	25.4878	25.108	24.0767	22.23	23.9029	24.6625	26.054	25.2438	24.2261
Q9BVC4	MLST8			1.0127	0.0971185	1.37754	2.59826	Target of rapamycin complex subunit LST8	Q9BVC4;Q9BVC4-5;Q9BVC4-4;Q9BVC4-3	Q9BVC4;Q9BVC4-5;Q9BVC4-4;Q9BVC4-3	4	8	8	8	772460000	21.9778	24.1894	24.5357	21.9298	23.9284	24.9486	24.4584	26.8594	26.2004	22.6697	25.6758	24.0934	24.7804	23.2316	23.6715	25.6853	23.6436	23.7869	27.1216	24.7257
Q6P3W7	SCYL2			0.990102	0.102305	1.37716	2.59756	SCY1-like protein 2	Q6P3W7	Q6P3W7	1	11	11	11	613580000	23.7688	21.0367	24.5375	21.1927	24.3324	25.6156	24.6911	25.4996	24.6491	25.1066	23.6138	25.8433	24.1342	21.7331	22.5057	24.9643	24.3468	21.2739	26.0274	25.903
P54098	POLG			0.504086	0.313266	1.37565	2.59485	DNA polymerase subunit gamma-1	P54098	P54098	1	11	11	11	8722700000	26.2881	21.0011	29.168	28.4617	29.1262	28.7168	29.6655	28.1594	27.5844	27.7132	27.1777	28.5186	30.6996	27.6174	28.3781	27.9729	28.8808	28.0505	29.042	24.8719
Q9Y2U8	LEMD3			0.622384	0.23857	1.37509	2.59384	Inner nuclear membrane protein Man1	Q9Y2U8	Q9Y2U8	1	13	13	13	2427900000	23.8188	25.7791	25.4154	21.5557	28.2438	24.3131	26.8235	23.1184	25.3036	26.1544	26.1816	28.7576	27.2666	25.2222	25.8148	26.4687	25.995	28.6456	24.7582	25.2903
Q96DC8	ECHDC3			2.2107	0.00615595	1.37494	2.59358	Enoyl-CoA hydratase domain-containing protein 3, mitochondrial	Q96DC8;Q96DC8-2	Q96DC8	2	23	23	23	75862000000	31.6046	30.3765	31.6102	29.5056	31.0063	31.2919	32.4734	32.2264	33.0481	32.3938	31.0628	32.7842	31.9304	31.0194	31.0963	31.1806	31.4752	29.5045	31.2487	32.1869
P22087	FBL			1.16258	0.0687732	1.37208	2.58843	rRNA 2-O-methyltransferase fibrillarin	P22087	P22087	1	9	9	8	3578600000	27.9187	27.6083	28.0005	23.649	25.7582	25.5263	28.4604	27.0604	27.4296	28.2326	27.731	27.6012	27.9605	26.6634	27.1976	27.0117	27.1562	25.3616	27.1174	26.3855
O15116	LSM1			1.03038	0.0932437	1.37108	2.58664	U6 snRNA-associated Sm-like protein LSm1	O15116	O15116	1	8	8	8	1666500000	24.498	26.5675	26.1693	23.1447	22.1745	25.3177	26.3516	25.1618	26.8154	27.3697	24.8642	25.4774	26.0744	27.4214	26.122	27.2084	27.4114	25.8149	26.1765	26.3489
Q9Y496	KIF3A			0.205281	0.623331	1.36814	2.58138	Kinesin-like protein KIF3A	Q9Y496;O95239;Q9P2E2;Q9P2E2-3	Q9Y496	4	6	5	4	209000000000	23.9685	26.8702	22.962	34.1838	32.7288	33.6765	33.5461	22.7043	32.2966	32.822	33.6809	24.6143	33.3676	34.5128	34.2165	34.1112	34.3416	34.1651	33.0041	33.597
Q8N3F8	MICALL1			1.2858	0.0517841	1.36658	2.57859	MICAL-like protein 1	Q8N3F8	Q8N3F8	1	10	10	10	625590000	22.5891	23.2405	20.9256	24.678	23.751	24.3737	25.0095	23.9331	24.7383	24.4698	24.1087	26.3368	23.7875	25.4907	26.3163	22.6613	24.3445	26.4764	24.7077	24.7819
P57087	JAM2			0.776963	0.167123	1.36509	2.57592	Junctional adhesion molecule B	P57087;P57087-2;P57087-3	P57087;P57087-2;P57087-3	3	10	10	10	5947500000	26.967	25.4015	27.4281	25.5203	25.3364	26.1539	26.6655	25.4338	27.1919	26.9226	32.0183	27.4972	26.7679	25.6759	26.4722	25.2871	26.5621	25.9142	25.7562	26.3169
Q14966	ZNF638			1.14675	0.071327	1.36424	2.5744	Zinc finger protein 638	Q14966;Q14966-3;Q14966-2;Q14966-4;Q14966-5	Q14966;Q14966-3;Q14966-2;Q14966-4	5	16	16	16	775340000	23.2428	24.2024	25.5468	24.5256	21.5154	25.6394	24.0965	25.3629	26.1026	26.2197	24.5543	26.3731	25.6252	23.8025	24.6325	25.3612	25.2793	21.4936	24.9974	22.8254
A6NIH7	UNC119B			1.11241	0.0771959	1.36046	2.56766	Protein unc-119 homolog B	A6NIH7;Q13432;Q13432-2	A6NIH7	3	5	5	5	454880000	21.6412	24.1835	23.7789	21.9953	23.7822	24.1308	25.5321	24.0674	25.476	25.2814	24.3301	25.6974	21.9026	22.4179	24.5807	23.5086	23.9544	25.0805	20.4165	22.548
Q9NRG4	SMYD2			0.540287	0.288212	1.35961	2.56616	N-lysine methyltransferase SMYD2	Q9NRG4;Q9NRG4-2	Q9NRG4;Q9NRG4-2	2	21	21	21	9028000000	21.3702	20.6501	28.5792	26.4511	25.4158	25.5031	26.5955	27.2997	26.111	25.398	26.97	25.1719	24.6022	30.3069	29.9206	30.1551	30.9456	30.2503	29.0407	29.9684
Q9Y6X4	FAM169A			1.7952	0.0160251	1.35772	2.5628	Soluble lamin-associated protein of 75 kDa	Q9Y6X4	Q9Y6X4	1	8	8	8	676870000	24.6557	23.4297	23.9952	25.3134	22.4087	23.4587	24.491	26.4234	24.8848	24.8012	24.7353	25.7542	25.5525	26.143	22.5752	25.3652	25.3698	22.4618	25.2031	24.8257
Q9UKX7	NUP50			0.931474	0.117092	1.3576	2.56259	Nuclear pore complex protein Nup50	Q9UKX7;Q9UKX7-2	Q9UKX7;Q9UKX7-2	2	7	7	7	531740000	23.8753	22.7339	24.265	22.8464	24.3889	21.6992	26.3971	23.935	26.0868	25.5835	25.1898	23.8939	21.5273	25.0393	24.8078	25.1782	23.8366	20.626	23.6401	25.1067
Q9P0T7	TMEM9			1.25548	0.055529	1.357	2.56151	Transmembrane protein 9	Q9P0T7	Q9P0T7	1	4	2	2	171640000	21.47	21.3888	24.0073	24.3161	22.173	21.8116	24.8707	22.2417	24.2428	24.7376	23.2767	23.2269	24.5972	22.4896	20.9681	22.5649	21.7996	23.029	20.9273	22.2695
Q9Y6Y0	IVNS1ABP			1.25667	0.055377	1.35605	2.55983	Influenza virus NS1A-binding protein	Q9Y6Y0	Q9Y6Y0	1	8	8	8	348340000	23.2804	22.0063	22.3916	20.2539	23.0583	22.2957	23.9718	25.1365	23.2167	21.2524	24.0131	23.9492	23.4532	26.2017	23.198	26.3892	24.9673	23.6509	24.6073	25.1829
Q13509	TUBB3			1.71094	0.0194563	1.35595	2.55965	Tubulin beta-3 chain	Q13509;Q13509-2	Q13509;Q13509-2	2	32	13	13	7659400000	27.609	28.4267	28.8826	26.3943	26.9783	28.1024	30.0183	29.9191	29.4466	29.4941	27.8683	28.0895	28.7812	26.2349	27.1105	25.0278	25.961	24.2451	25.7528	27.385
Q9NZ52	GGA3			1.9627	0.0108968	1.35513	2.5582	ADP-ribosylation factor-binding protein GGA3	Q9NZ52;Q9NZ52-4;Q9NZ52-2;Q9NZ52-3	Q9NZ52;Q9NZ52-4;Q9NZ52-2;Q9NZ52-3	4	12	12	12	1968100000	25.9899	24.3804	26.2108	24.3735	27.047	26.2835	26.5505	27.4606	27.169	26.9921	27.0174	26.6341	27.6614	26.6191	26.0029	26.1001	26.0138	25.8733	23.3843	24.9445
P0DMN0	SULT1A4			1.51086	0.0308415	1.35485	2.5577	Sulfotransferase 1A4	P0DMN0;P0DMM9;P0DMM9-3;P0DMM9-2	P0DMN0;P0DMM9;P0DMM9-3;P0DMM9-2	4	17	8	8	2851800000	27.009	26.264	24.6327	24.8393	26.5943	26.5352	27.1905	28.9644	28.0657	27.2057	26.0324	27.4247	26.4541	20.5444	26.4514	23.9165	22.1812	24.7054	25.5737	28.9428
Q8IU81	IRF2BP1			0.956382	0.110565	1.3488	2.547	Interferon regulatory factor 2-binding protein 1	Q8IU81	Q8IU81	1	8	7	7	670230000	24.5162	22.4757	27.1322	22.6939	23.2893	22.7636	25.5216	26.1943	25.6856	25.8513	25.2067	23.6596	24.0054	24.055	22.5901	23.8785	25.7148	20.8486	23.1721	21.6231
B7ZBB8	PPP1R3G			1.19993	0.0631053	1.34753	2.54476	Protein phosphatase 1 regulatory subunit 3G	B7ZBB8	B7ZBB8	1	12	12	12	3526300000	27.3517	25.8448	26.7107	26.98	25.2212	25.2804	28.8274	27.8409	27.386	28.3133	28.5881	27.2895	24.8077	28.0509	27.0715	27.5145	27.922	26.141	26.3051	26.4543
Q8NFH4	NUP37			1.40962	0.0389384	1.34703	2.54387	Nucleoporin Nup37	Q8NFH4	Q8NFH4	1	3	3	3	296320000	22.1491	22.7823	23.951	22.9685	22.5893	21.3533	23.8022	26.3487	23.6625	24.5045	23.3638	23.1248	23.0485	21.0214	22.1348	23.6862	22.7051	21.5883	22.7043	25.3573
Q96EK7	FAM120B			0.823501	0.150141	1.34398	2.53851	Constitutive coactivator of peroxisome proliferator-activated receptor gamma	Q96EK7;Q96EK7-2;Q96EK7-3	Q96EK7;Q96EK7-2	3	12	12	12	992420000	22.992	21.6162	25.2849	22.6388	27.6314	24.6566	24.7456	26.8052	25.9554	25.2553	25.5804	24.7951	25.2275	24.469	25.8009	25.6291	24.7542	25.1609	23.8638	25.3704
Q9UI10	EIF2B4			0.951113	0.111915	1.34306	2.53689	Translation initiation factor eIF-2B subunit delta	Q9UI10	Q9UI10	1	11	11	2	1120200000	24.4619	24.2572	25.6544	22.0657	24.5565	24.8778	28.3601	25.9737	26.0214	26.2313	23.5783	24.3681	25.0542	26.348	25.2438	24.9423	24.817	24.1587	25.8933	24.3605
P39748	FEN1			1.04151	0.0908855	1.34263	2.53614	Flap endonuclease 1	P39748;P39748-2	P39748;P39748-2	2	6	6	6	519310000	23.8405	24.8462	23.7475	24.1956	20.6522	22.2621	23.9056	25.1428	24.3992	25.5788	23.3553	23.6088	26.2093	23.8924	26.5233	25.5616	24.8031	20.452	22.659	22.318
Q99593	TBX5			1.43639	0.0366111	1.33734	2.52686	T-box transcription factor TBX5	Q99593;Q99593-2;Q99593-3;P57082;P57082-2	Q99593;Q99593-2;Q99593-3	5	3	3	3	91321000	21.5191	22.9901	21.1092	23.0301	21.5392	20.639	23.4038	21.6157	23.3364	24.5237	23.0584	24.0165	22.038	22.3284	23.5435	22.4263	21.0766	21.0991	21.8753	24.5699
Q9P0M6	H2AFY2			2.05439	0.00882294	1.33671	2.52575	Core histone macro-H2A.2	Q9P0M6	Q9P0M6	1	8	6	6	923470000	25.5157	24.2201	25.6488	24.4464	23.749	23.6813	25.5201	24.6526	25.7144	26.4448	25.9261	26.4747	26.429	24.3078	23.0831	24.5865	24.1916	24.644	26.3801	25.0088
Q99983	OMD			0.65727	0.220156	1.33629	2.52502	Osteomodulin	Q99983	Q99983	1	11	11	11	1153600000	20.614	21.9903	26.3507	23.8898	25.6918	25.895	25.9599	23.5179	26.0251	26.3071	24.0726	24.856	27.119	23.2089	21.4146	26.8476	25.3417	21.7976	22.0398	24.2584
Q14194	CRMP1			0.657403	0.220088	1.33499	2.52274	Dihydropyrimidinase-related protein 1	Q14194;Q14194-2	Q14194;Q14194-2	2	17	10	10	1066800000	25.3797	23.5542	23.8791	21.8475	22.4516	27.5196	26.6352	24.9651	24.6279	23.4725	24.2188	28.2915	25.8711	24.9828	23.8474	21.205	20.7895	20.8258	24.6989	23.1351
Q9BQ70	TCF25			1.2672	0.0540507	1.33366	2.52042	Transcription factor 25	Q9BQ70	Q9BQ70	1	7	7	7	841630000	25.8263	23.4843	25.8216	24.7098	22.1049	23.9819	26.6014	25.823	26.0044	26.0097	24.2648	25.4836	25.3988	22.8545	25.6479	25.4741	26.1885	22.587	22.8352	23.8356
O95848	NUDT14			0.741719	0.181251	1.33362	2.52034	Uridine diphosphate glucose pyrophosphatase	O95848	O95848	1	12	12	12	4482300000	26.387	26.5747	27.9067	22.8926	28.6229	26.4762	29.1322	28.7254	29.1113	27.6921	25.4942	28.0478	26.4691	24.8536	27.8418	25.0498	28.3774	25.5796	26.594	26.6815
Q12933	TRAF2			0.670566	0.213518	1.33161	2.51683	TNF receptor-associated factor 2	Q12933;Q12933-3;Q12933-2;Q12933-4	Q12933;Q12933-3;Q12933-2;Q12933-4	4	7	7	7	487100000	20.7796	25.2653	25.9602	22.2698	22.6611	20.7096	23.1646	25.5341	25.1328	25.3094	25.2805	21.9953	23.4909	23.4634	25.0816	25.6447	22.4022	24.5867	24.9524	23.0207
O95685	PPP1R3D			1.04969	0.0891884	1.33048	2.51486	Protein phosphatase 1 regulatory subunit 3D	O95685	O95685	1	9	9	9	1664600000	26.783	25.8918	26.4096	22.1144	24.6216	24.9112	26.8298	27.2436	26.5785	26.6629	24.7667	26.7253	26.3601	26.2633	25.4144	26.4441	25.225	26.0278	26.6632	26.2469
O15484	CAPN5			1.03182	0.0929354	1.32827	2.51102	Calpain-5	O15484	O15484	1	8	8	8	523760000	22.4968	24.0031	24.5759	22.7574	23.951	24.3617	24.6046	26.8405	26.5154	25.0843	25.0231	22.0031	25.0639	21.5694	20.4795	20.5589	21.4132	21.2378	23.9205	21.1718
P18583	SON			1.24901	0.0563627	1.32636	2.50769	Protein SON	P18583-5;P18583-2;P18583;P18583-3;P18583-6;P18583-10;P18583-4;P18583-7;P18583-9;P18583-8	P18583-5;P18583-2;P18583;P18583-3;P18583-6;P18583-10;P18583-4;P18583-7;P18583-9;P18583-8	10	16	16	16	1006800000	25.185	25.3334	26.4747	22.9853	22.6185	23.7133	25.9875	25.4469	26.063	26.2959	25.9613	25.7922	24.433	26.4847	26.2333	25.5082	26.0009	22.9436	23.9338	24.2151
Q9UNL2	SSR3			1.09249	0.0808185	1.32469	2.50479	Translocon-associated protein subunit gamma	Q9UNL2;Q9UNL2-2	Q9UNL2;Q9UNL2-2	2	7	7	7	295790000	20.8943	21.7032	24.4485	21.2335	20.9788	22.3249	24.5046	22.0632	22.8264	23.3923	22.573	22.3366	25.0903	24.0205	21.967	24.546	25.0381	22.7914	23.7575	24.643
Q14314	FGL2			2.02411	0.00945996	1.322	2.50012	Fibroleukin	Q14314	Q14314	1	23	23	23	9054300000	28.6147	26.8635	27.9372	28.8691	27.0579	28.7507	29.0622	28.3837	29.1794	29.3148	30.4197	29.1871	29.8155	28.5419	27.3032	26.1305	27.478	25.9231	27.0362	26.7617
Q96B23	C18orf25			0.744602	0.180052	1.32156	2.49936	Uncharacterized protein C18orf25	Q96B23-2;Q96B23	Q96B23-2;Q96B23	2	6	6	6	708440000	22.8376	22.3126	25.1663	23.18	25.4839	21.2853	25.0881	25.9651	25.3581	25.0651	22.1027	26.6247	22.6905	22.9884	26.1675	25.3875	24.064	25.4737	25.6267	23.7796
Q5MNZ6	WDR45B			0.910223	0.122964	1.32056	2.49763	WD repeat domain phosphoinositide-interacting protein 3	Q5MNZ6	Q5MNZ6	1	4	4	4	399190000	22.0708	22.0246	21.8467	23.5031	25.3989	21.6977	22.9442	24.7916	23.8849	22.2692	25.1162	26.2808	23.2558	23.1106	23.2579	24.3011	22.802	23.9756	21.6817	26.3368
Q96AT1	KIAA1143			0.877081	0.132715	1.31975	2.49623	Uncharacterized protein KIAA1143	Q96AT1	Q96AT1	1	4	4	4	605570000	25.628	23.6791	22.7573	23.0348	24.4629	20.141	25.3025	23.2783	25.5817	24.2433	25.3236	25.2766	23.2192	25.5973	24.296	26.0302	24.1041	26.355	25.421	23.7103
Q86TU7	SETD3			0.853323	0.140177	1.31873	2.49446	Histone-lysine N-methyltransferase setd3	Q86TU7;Q86TU7-3;Q86TU7-2	Q86TU7	3	14	14	14	20659000000	28.2668	27.8426	28.0643	27.8742	26.9238	28.518	31.646	27.3301	31.2038	31.0387	27.9861	27.3964	28.0346	28.1125	27.9189	32.9896	28.0837	27.4676	27.6184	28.4082
Q10588	BST1			2.2949	0.00507107	1.31567	2.48917	ADP-ribosyl cyclase/cyclic ADP-ribose hydrolase 2	Q10588;Q10588-2	Q10588;Q10588-2	2	17	17	17	12208000000	29.2971	27.4924	28.7659	28.7101	27.4247	29.1508	29.8253	30.1104	29.9927	29.8691	30.0392	28.6015	30.0861	27.1006	27.2253	28.2033	27.4565	28.4752	26.2705	27.4196
Q9NVV4	MTPAP			2.48267	0.00329105	1.31547	2.48883	Poly(A) RNA polymerase, mitochondrial	Q9NVV4;Q9NVV4-2	Q9NVV4;Q9NVV4-2	2	13	13	13	3560500000	25.2936	26.2024	26.3362	26.6725	25.4942	26.9785	26.7281	28.2653	27.6349	28.0263	26.6336	27.6344	27.4261	27.3259	27.2538	27.1841	27.6447	25.4855	28.6816	27.7496
Q9BQ61	C19orf43			0.671701	0.212961	1.31497	2.48797	Uncharacterized protein C19orf43	Q9BQ61	Q9BQ61	1	6	6	6	2980300000	25.0974	21.131	28.0117	27.6743	25.9827	26.0956	26.8723	26.9175	27.8226	27.342	27.3831	25.1679	27.3576	27.8079	26.6366	28.0178	26.8906	27.5302	27.326	26.8727
Q8WUD1	RAB2B			0.880407	0.131702	1.31384	2.48602	Ras-related protein Rab-2B	Q8WUD1;Q8WUD1-2	Q8WUD1;Q8WUD1-2	2	14	5	5	934990000	23.9984	24.5578	23.7768	21.0319	26.7241	26.1646	24.9009	26.1783	25.9104	25.6147	24.8042	26.6904	25.7271	21.2963	24.2671	19.8791	22.3019	25.6847	25.1034	26.2982
Q9UI08	EVL			0.648977	0.2244	1.31162	2.4822	Ena/VASP-like protein	Q9UI08;Q9UI08-2;Q9UI08-3	Q9UI08;Q9UI08-2;Q9UI08-3	3	16	15	15	2421900000	26.3884	20.6189	27.7933	25.8769	27.3101	26.8861	28.285	27.3107	27.1937	26.6416	26.3361	27.1241	26.9761	25.2433	24.7987	24.2153	25.1879	26.6	26.6204	24.184
P29992	GNA11			1.68557	0.0206265	1.31029	2.47992	Guanine nucleotide-binding protein subunit alpha-11	P29992;O95837	P29992	2	31	31	22	12516000000	28.1435	26.9669	29.5568	28.4833	27.6495	28.6375	28.7321	31.1006	29.6886	29.2766	30.0158	29.5095	28.5259	28.5891	27.7357	28.662	28.8419	28.1033	28.0637	27.3523
Q9Y3A3	MOB4			1.39933	0.0398718	1.30993	2.47929	MOB-like protein phocein	Q9Y3A3;Q9Y3A3-3;Q9Y3A3-2	Q9Y3A3;Q9Y3A3-3;Q9Y3A3-2	3	14	14	14	3167600000	26.7581	25.8594	26.7798	24.1521	26.4275	25.591	26.4131	28.5786	28.4484	26.7024	25.8499	27.5825	27.0906	25.7366	27.2097	27.5423	25.5204	26.1133	28.246	27.6101
Q96RL7	VPS13A			2.47385	0.00335853	1.30971	2.47892	Vacuolar protein sorting-associated protein 13A	Q96RL7-3;Q96RL7;Q96RL7-2;Q96RL7-4	Q96RL7-3;Q96RL7;Q96RL7-2;Q96RL7-4	4	60	60	60	11426000000	28.5514	27.6353	28.5763	28.9966	27.6443	28.474	29.5003	30.6711	30.5106	29.1734	29.0279	28.9974	29.478	27.7981	26.976	28.1765	28.1948	28.558	27.9091	28.8837
P07204	THBD			0.989533	0.102439	1.30769	2.47546	Thrombomodulin	P07204	P07204	1	6	6	6	902220000	24.0049	25.5939	25.6799	20.8751	22.6266	24.5795	26.0771	24.3721	25.5787	25.1131	24.7644	25.4362	25.0656	26.9734	27.3448	24.9182	24.8947	26.3443	22.4984	22.948
P21127	CDK11B			0.666029	0.21576	1.30693	2.47415	Cyclin-dependent kinase 11B	P21127;Q9UQ88;P21127-9;P21127-10;P21127-6;Q9UQ88-4;P21127-8;Q9UQ88-3;Q9UQ88-2;P21127-3;P21127-2;P21127-12;Q9UQ88-5;Q9UQ88-10;P21127-4;P21127-5;Q9UQ88-9;Q9UQ88-8	P21127;Q9UQ88;P21127-9;P21127-10;P21127-6;Q9UQ88-4;P21127-8;Q9UQ88-3;Q9UQ88-2;P21127-3;P21127-2;P21127-12;Q9UQ88-5;Q9UQ88-10;P21127-4;P21127-5;Q9UQ88-9	18	6	6	6	562060000	24.512	20.7598	25.5287	21.5733	22.9665	22.4731	25.1708	25.9767	25.3227	25.624	21.0824	23.9922	22.762	26.248	25.3986	26.0497	24.197	21.0567	20.7278	22.2741
P50336	PPOX			1.05577	0.0879478	1.30637	2.47319	Protoporphyrinogen oxidase	P50336	P50336	1	15	15	15	4180800000	25.9199	24.7322	25.9952	25.7552	26.9161	27.8182	28.0465	26.2664	28.233	28.5788	24.8739	28.5472	27.9249	25.8005	26.912	27.5758	23.4202	25.701	29.3552	27.9194
Q9Y5X2	SNX8			0.904703	0.124537	1.30629	2.47305	Sorting nexin-8	Q9Y5X2	Q9Y5X2	1	6	6	6	391380000	21.393	21.861	25.0463	23.8819	23.1393	23.7774	22.2862	26.3282	26.0856	24.6293	24.3543	23.1368	24.6058	24.4462	22.3224	22.5349	23.3003	23.9043	21.5975	21.7931
Q9H8H3	METTL7A			0.855755	0.139394	1.30416	2.4694	Methyltransferase-like protein 7A	Q9H8H3	Q9H8H3	1	5	5	5	3015100000	27.6228	27.9411	26.3454	25.7484	25.0776	22.8842	27.8364	27.6192	28.5331	27.1221	27.8736	25.5029	26.1978	27.4787	25.6142	26.1657	26.0343	25.3441	27.4864	24.9785
O60733	PLA2G6			1.80248	0.0157587	1.30405	2.4692	85/88 kDa calcium-independent phospholipase A2	O60733;O60733-2;O60733-4;O60733-3	O60733;O60733-2;O60733-4;O60733-3	4	4	3	3	218130000	22.4405	22.8302	23.5209	23.8369	22.8677	21.2882	23.7468	24.2649	24.437	25.5549	23.2213	23.8075	23.6778	20.3577	23.5313	21.1619	23.8433	20.0444	21.5884	22.292
Q99943	AGPAT1			0.864519	0.13661	1.30307	2.46754	1-acyl-sn-glycerol-3-phosphate acyltransferase alpha	Q99943	Q99943	1	5	5	5	1376200000	25.8487	26.7558	25.4409	26.4329	22.7179	21.9359	25.9259	25.7224	26.4838	27.2637	26.7579	25.3751	25.5802	26.7481	25.18	26.6458	25.988	23.9382	25.0776	23.4229
Q9BX97	PLVAP			1.77743	0.0166943	1.30269	2.46689	Plasmalemma vesicle-associated protein	Q9BX97	Q9BX97	1	36	36	36	27668000000	30.189	28.559	30.1475	30.7074	28.2315	29.0678	31.5111	29.8753	31.2632	30.6173	30.97	29.9761	31.2918	31.3656	27.9441	29.912	29.5798	30.5047	29.8199	28.6761
P42226	STAT6			0.636887	0.230735	1.30092	2.46387	Signal transducer and activator of transcription 6	P42226;P42226-2;P42226-3	P42226;P42226-2;P42226-3	3	18	18	18	2340100000	27.3944	24.886	27.7802	21.0708	26.5005	26.1694	27.7629	28.1415	27.6257	27.4213	25.7897	25.2173	26.5828	26.7836	25.3373	25.9079	24.1659	23.7388	26.3316	25.2919
O00567	NOP56			1.50253	0.0314394	1.29968	2.46175	Nucleolar protein 56	O00567	O00567	1	9	9	9	1209800000	24.3654	25.5865	27.0142	24.3895	25.17	23.3344	26.5697	25.4772	27.1895	26.6527	26.0696	25.9868	25.989	24.5232	23.8981	24.4429	25.8547	19.8959	26.0163	24.4931
Q9UPR0	PLCL2			0.827768	0.148673	1.29897	2.46053	Inactive phospholipase C-like protein 2	Q9UPR0;Q9UPR0-3	Q9UPR0;Q9UPR0-3	2	16	15	5	1080900000	24.856	23.8171	23.6292	24.0266	25.2872	22.8431	25.379	27.4413	26.3129	24.6453	26.138	26.105	21.607	23.56	26.0275	26.9734	25.9472	25.8113	25.8068	25.2855
A5YKK6	CNOT1			1.04469	0.090222	1.29846	2.45965	CCR4-NOT transcription complex subunit 1	A5YKK6;A5YKK6-3;A5YKK6-2;A5YKK6-4	A5YKK6;A5YKK6-3;A5YKK6-2;A5YKK6-4	4	16	16	16	780050000	25.4536	24.386	25.6562	22.9308	22.2486	24.1845	25.7774	26.9675	26.4553	25.7527	25.2858	24.1057	23.748	25.0368	23.6629	24.5788	24.9574	24.2234	24.1416	21.1902
Q8NDA8	MROH1			0.40708	0.39167	1.29787	2.45865	Maestro heat-like repeat-containing protein family member 1	Q8NDA8;Q8NDA8-3	Q8NDA8	2	5	5	2	3553400000	25.7154	24.8767	27.0245	21.5041	20.2606	20.9506	25.7992	26.0763	25.85	27.6998	24.5111	21.8736	20.9955	25.7209	25.6823	31.3471	26.0781	22.8168	25.9647	24.668
Q9UHK6	AMACR			0.528024	0.296466	1.29765	2.45828	Alpha-methylacyl-CoA racemase	Q9UHK6-5;Q9UHK6-2;Q9UHK6-4;Q9UHK6	Q9UHK6-5;Q9UHK6-2;Q9UHK6-4;Q9UHK6	4	3	3	3	900050000	22.5749	22.7561	24.9692	22.2508	23.0426	20.5188	29.563	23.0685	23.6274	23.3479	21.4506	23.3905	23.4333	20.6399	22.781	23.6712	20.8885	22.395	21.6419	21.7583
Q13541	EIF4EBP1			1.41793	0.0382007	1.29761	2.45821	Eukaryotic translation initiation factor 4E-binding protein 1	Q13541	Q13541	1	6	6	6	1139700000	23.7804	23.0803	24.7967	27.0706	25.542	25.5822	26.7699	26.1612	25.8251	26.535	26.2034	25.959	26.4573	25.154	24.0296	22.4876	25.1061	25.5831	25.01	23.6109
P49913	CAMP			0.668371	0.214599	1.29622	2.45584	Cathelicidin antimicrobial peptide	P49913	P49913	1	8	8	8	1201800000	25.354	23.6452	24.0416	27.8818	25.9607	21.0114	25.6884	26.0821	25.0651	26.1042	28.1572	24.7967	25.7235	21.4652	24.4976	25.138	23.19	27.2721	23.5692	25.1882
Q9NYN1	RASL12			0.33202	0.465564	1.29066	2.44641	Ras-like protein family member 12	Q9NYN1-2	Q9NYN1-2	1	5	1	1	1913100000	26.9418	22.621	22.3534	27.3657	26.8108	19.9249	28.0956	25.9813	21.7602	24.7045	21.6794	28.7858	28.3817	21.0826	21.8108	21.4272	22.8085	23.8336	25.6464	24.9487
Q14CX7	NAA25			0.410205	0.388861	1.28806	2.44199	N-alpha-acetyltransferase 25, NatB auxiliary subunit	Q14CX7;Q14CX7-2	Q14CX7;Q14CX7-2	2	10	10	10	10898000000	19.9499	22.0868	27.3191	25.3846	22.2734	25.6037	25.3203	25.1254	24.2226	23.8983	29.7563	25.3055	21.7754	30.6085	32.0118	25.8451	32.0138	27.1019	24.2594	26.3615
P28906	CD34			2.28495	0.00518861	1.28741	2.4409	Hematopoietic progenitor cell antigen CD34	P28906	P28906	1	15	15	6	39038000000	30.9798	29.7566	30.9676	30.1759	29.1645	29.441	31.7138	31.6494	31.096	30.6804	32.3022	31.3134	30.823	29.8423	30.4332	30.0833	29.6774	29.9428	29.9478	30.1575
P04626	ERBB2			0.968058	0.107632	1.28736	2.44081	Receptor tyrosine-protein kinase erbB-2	P04626;P04626-5;P04626-4;P04626-3;P04626-2;P04626-6	P04626;P04626-5;P04626-4;P04626-3;P04626-2;P04626-6	6	7	7	6	609210000	22.3727	26.2572	22.8713	25.3018	24.8932	22.4628	23.6673	26.036	25.6298	26.2298	24.5352	26.0181	25.0809	24.2203	19.9332	23.2352	21.8221	22.7498	22.5105	24.1228
Q5H9R7	PPP6R3			1.94959	0.0112309	1.2869	2.44004	Serine/threonine-protein phosphatase 6 regulatory subunit 3	Q5H9R7;Q5H9R7-4;Q5H9R7-6;Q5H9R7-2;Q5H9R7-3;Q5H9R7-5	Q5H9R7;Q5H9R7-4;Q5H9R7-6;Q5H9R7-2;Q5H9R7-3;Q5H9R7-5	6	15	15	15	2670400000	24.4936	25.2092	26.8641	25.9011	25.5594	27.0555	26.9589	27.8525	27.3216	27.4883	26.2958	27.2406	26.7806	27.1893	27.1696	26.1016	27.3035	26.7466	27.2128	27.5351
Q9UGJ0	PRKAG2			1.80737	0.0155824	1.28646	2.43929	5-AMP-activated protein kinase subunit gamma-2	Q9UGJ0-3;Q9UGJ0;Q9UGJ0-2;Q9UGI9;Q9UGI9-2	Q9UGJ0-3;Q9UGJ0;Q9UGJ0-2	5	29	29	27	13776000000	28.148	27.9089	28.2979	29.6631	28.1435	29.0594	29.3907	31.6449	29.7976	30.0364	29.1851	29.8563	28.8519	28.0496	28.6471	27.151	27.6349	28.1703	28.639	27.2076
Q9BV40	VAMP8			1.12717	0.0746152	1.28559	2.43782	Vesicle-associated membrane protein 8	Q9BV40	Q9BV40	1	4	4	4	266550000	21.2461	22.1866	24.6995	22.8049	22.615	22.1452	24.2294	22.9511	24.0378	24.7653	25.5426	21.8974	23.8888	23.5174	21.9954	22.5763	22.3769	20.2906	22.3185	21.4449
Q8TBC5	ZSCAN18			1.49362	0.0320911	1.28259	2.43276	Zinc finger and SCAN domain-containing protein 18	Q8TBC5;Q8TBC5-3;Q8TBC5-2;Q8TBC5-4	Q8TBC5;Q8TBC5-3;Q8TBC5-2;Q8TBC5-4	4	6	6	6	1219700000	25.409	22.8284	25.6126	25.2707	24.461	24.3409	26.273	25.3059	24.9102	27.3967	25.3303	26.4921	25.8462	25.8284	26.331	25.8615	25.9596	25.9101	26.4878	21.5763
Q562R1	ACTBL2			0.904798	0.124509	1.2766	2.42267	Beta-actin-like protein 2	Q562R1	Q562R1	1	17	4	4	5920000000	22.5011	21.5954	22.859	22.0813	23.2093	22.397	23.9945	27.3153	21.8282	23.0529	22.9973	24.3085	22.5231	22.5923	23.1735	24.0106	21.899	31.2152	22.3908	23.1633
P54764	EPHA4			1.56481	0.0272389	1.27568	2.42113	Ephrin type-A receptor 4	P54764;P54764-2	P54764;P54764-2	2	16	16	14	1402500000	24.2166	24.6352	27.1104	25.938	25.0091	24.7881	26.6626	27.0267	26.8844	27.0269	27.2565	25.291	25.762	26.1955	22.5674	24.4722	26.0504	23.3474	23.6243	25.384
Q9NVA1	UQCC1			0.904432	0.124614	1.27484	2.41971	Ubiquinol-cytochrome-c reductase complex assembly factor 1	Q9NVA1;Q9NVA1-2;Q9NVA1-4;Q9NVA1-5;Q9NVA1-3	Q9NVA1;Q9NVA1-2;Q9NVA1-4;Q9NVA1-5	5	4	4	4	323020000	23.0338	22.7045	22.925	23.6999	23.0645	20.8326	24.1246	26.1282	25.4479	24.528	21.3082	22.6301	23.7271	21.6808	22.8021	22.39	22.1025	24.1838	24.7688	25.3445
Q01780	EXOSC10			0.434315	0.367862	1.27367	2.41777	Exosome component 10	Q01780;Q01780-2	Q01780;Q01780-2	2	8	8	8	3623300000	23.7179	21.9379	23.4135	24.066	21.4803	24.4414	22.6468	22.2817	23.6187	23.981	31.3754	23.7469	23.4982	23.229	21.9684	22.6228	21.6986	25.0559	24.411	25.1664
Q13332	PTPRS			1.66908	0.0214249	1.27297	2.41659	Receptor-type tyrosine-protein phosphatase S	Q13332-2;Q13332;Q13332-6;Q13332-4;Q13332-3;Q13332-7;Q13332-5	Q13332-2;Q13332;Q13332-6;Q13332-4;Q13332-3;Q13332-7;Q13332-5	7	24	24	21	2808000000	27.1367	25.8649	27.2268	25.591	24.9884	27.4288	27.5594	26.8928	27.3307	28.5008	28.2768	26.791	28.1688	25.7914	24.7424	26.061	25.0674	24.6269	25.2489	23.0137
Q96BS2	TESC			1.24971	0.0562714	1.27285	2.41639	Calcineurin B homologous protein 3	Q96BS2;Q96BS2-2;Q96BS2-3	Q96BS2;Q96BS2-2;Q96BS2-3	3	12	12	12	3805900000	26.4396	26.9837	27.1233	26.2624	23.1763	25.5547	27.5188	27.2219	27.8726	27.4236	27.0309	26.0228	27.2828	28.6882	27.2629	29.564	28.9497	24.5322	27.3479	26.6584
P23458	JAK1			1.69575	0.020149	1.27278	2.41626	Tyrosine-protein kinase JAK1	P23458	P23458	1	13	13	13	715620000	23.2653	24.6549	25.2676	22.7542	24.2577	25.7865	25.9364	25.5363	26.1699	25.867	25.4702	25.3518	24.8951	21.4855	23.7176	25.0341	23.9508	21.8809	24.9848	22.4393
P59768	GNG2			2.66061	0.00218468	1.26835	2.40885	Guanine nucleotide-binding protein G(I)/G(S)/G(O) subunit gamma-2	P59768	P59768	1	8	8	8	9054100000	28.2228	28.2114	28.3547	27.1016	27.5153	28.6488	29.7826	28.8036	29.6783	29.5599	29.6872	29.1729	28.2575	27.8919	27.1184	26.9748	26.6326	27.8525	28.5475	26.1308
Q15118	PDK1			2.21377	0.00611263	1.26819	2.40859	[Pyruvate dehydrogenase (acetyl-transferring)] kinase isozyme 1, mitochondrial	Q15118;Q15118-2	Q15118;Q15118-2	2	28	28	24	30396000000	30.1327	29.8463	30.4845	28.6439	29.259	29.0454	31.2347	31.2941	31.2157	31.2994	29.5299	30.7582	30.5258	29.1935	30.262	29.0007	30.1385	29.1529	30.7873	31.3738
Q15388	TOMM20			1.30304	0.0497687	1.26479	2.40292	Mitochondrial import receptor subunit TOM20 homolog	Q15388	Q15388	1	10	10	10	7837100000	27.8228	28.1332	28.8102	27.5273	25.0386	27.9713	29.4447	28.1325	29.5131	28.8045	29.3282	28.9315	27.553	27.4149	28.9768	28.374	28.0982	27.8805	28.6755	28.1464
Q96DD0	LRRC39			1.22372	0.0597416	1.26249	2.3991	Leucine-rich repeat-containing protein 39	Q96DD0;Q96DD0-2	Q96DD0;Q96DD0-2	2	6	6	6	401710000	24.4637	22.2837	23.4972	23.7406	21.081	22.9666	24.1903	25.5721	25.2668	24.5064	22.6767	23.6702	23.9932	23.4847	24.7319	24.5704	25.3258	23.2219	24.4277	25.0579
O60551	NMT2			0.703108	0.198104	1.26175	2.39786	Glycylpeptide N-tetradecanoyltransferase 2	O60551	O60551	1	8	5	5	470400000	22.3949	23.4702	24.3134	22.6321	24.292	22.0355	27.4648	25.3584	25.1635	24.8362	20.7849	24.2311	23.3212	22.9227	24.7139	22.6533	23.5813	22.3602	23.0316	21.5417
Q13153	PAK1			0.923762	0.11919	1.26126	2.39706	Serine/threonine-protein kinase PAK 1	Q13153;Q13153-2	Q13153;Q13153-2	2	18	13	12	1069000000	24.4602	25.2716	23.9283	25.737	25.4082	21.6733	26.7669	25.0153	25.8349	23.3622	26.532	26.5901	25.6192	27.0125	20.5836	25.3305	26.5972	27.1602	21.674	23.1801
Q9Y2K2	SIK3			0.744708	0.180008	1.26088	2.39641	Serine/threonine-protein kinase SIK3	Q9Y2K2;Q9Y2K2-3;Q9Y2K2-4;Q9Y2K2-2	Q9Y2K2;Q9Y2K2-3;Q9Y2K2-4	4	5	5	5	309430000	23.6978	23.1066	23.8075	23.3352	21.5693	21.6923	24.4619	26.0292	25.9611	24.8731	20.3215	23.7157	23.5405	23.1871	22.8149	22.6056	23.1955	21.326	22.2239	22.6958
Q16611	BAK1			1.25571	0.0554994	1.26087	2.3964	Bcl-2 homologous antagonist/killer	Q16611;Q16611-2	Q16611;Q16611-2	2	3	3	3	190040000	22.6148	22.3313	23.2947	23.0058	21.1431	21.1264	23.6168	23.5291	24.8053	21.6004	23.4244	24.9302	22.6886	20.3776	23.5742	21.0651	21.3087	20.6868	25.0054	24.1396
P29474	NOS3			0.912551	0.122306	1.26049	2.39577	Nitric oxide synthase, endothelial	P29474;P29474-3;P29474-2	P29474	3	9	9	9	186480000	22.7931	21.1064	21.213	22.9404	23.4824	22.1948	21.7841	25.9377	24.1571	23.825	23.7963	24.1897	21.1522	25.1295	23.5186	21.9393	21.7103	22.0298	21.4429	21.0533
Q9BW83	IFT27			1.21172	0.0614161	1.25942	2.39399	Intraflagellar transport protein 27 homolog	Q9BW83;Q9BW83-2	Q9BW83;Q9BW83-2	2	9	9	9	1789000000	24.9204	26.3385	26.1002	22.7216	26.3938	25.9897	27.4327	27.1906	27.0596	25.6917	26.1898	27.1426	25.9838	24.5995	25.7806	25.3484	24.1988	25.964	27.402	26.4768
O95470	SGPL1			0.588552	0.257898	1.25938	2.39393	Sphingosine-1-phosphate lyase 1	O95470	O95470	1	6	6	6	641320000	22.8177	22.3218	23.5363	22.418	25.4899	23.5236	26.7016	26.9309	27.4771	23.2621	22.3763	22.0122	23.5139	22.9108	21.2442	22.1158	23.2566	22.0876	21.25	21.856
O00519	FAAH			0.952073	0.111668	1.25767	2.39109	Fatty-acid amide hydrolase 1	O00519	O00519	1	5	5	5	419020000	24.51	24.3725	24.3686	24.3259	23.4589	20.9775	25.5037	25.3338	25.4545	25.7679	24.4481	25.7083	22.2698	22.6012	22.3214	21.6449	22.6579	22.636	24.4599	21.6509
O95490	LPHN2			1.00742	0.098306	1.25685	2.38974	Latrophilin-2	O95490;O95490-2;O95490-3;O95490-4;O95490-5;O95490-7;O95490-6	O95490;O95490-2;O95490-3;O95490-4;O95490-5;O95490-7;O95490-6	7	5	5	5	275450000	24.1645	21.1007	23.3475	23.7106	22.1643	22.0709	24.9506	23.8718	24.732	24.9067	21.3782	24.9186	23.3582	23.7178	20.0391	22.7224	22.7478	23.0332	23.7447	22.9163
Q9NUY8	TBC1D23			1.27365	0.0532535	1.25644	2.38906	TBC1 domain family member 23	Q9NUY8;Q9NUY8-2	Q9NUY8;Q9NUY8-2	2	4	4	4	390100000	23.6651	21.1047	24.2424	23.351	22.5703	23.5625	23.5285	23.9677	25.8762	25.334	23.4843	23.4556	24.7275	24.4194	21.4604	24.2538	23.9203	23.3228	22.6809	25.2663
Q9UK99	FBXO3			0.686673	0.205744	1.25577	2.38795	F-box only protein 3	Q9UK99;Q9UK99-3;Q9UK99-2	Q9UK99;Q9UK99-3;Q9UK99-2	3	4	4	4	436750000	25.1456	23.36	22.7735	22.0302	21.7492	21.7572	24.4743	26.3091	25.6842	22.0139	23.167	25.4549	21.3054	23.1158	22.281	25.4714	24.2955	24.2168	24.1362	24.5833
Q92621	NUP205			1.24738	0.056575	1.25418	2.38532	Nuclear pore complex protein Nup205	Q92621	Q92621	1	7	7	7	803740000	22.6727	23.2683	25.5691	23.8542	25.371	24.727	26.8623	26.25	25.0793	24.9946	24.2512	26.2578	24.79	24.8207	23.8939	24.6245	24.2446	24.4033	25.0943	25.8804
Q08499	PDE4D			2.01278	0.00971009	1.25398	2.38498	cAMP-specific 3,5-cyclic phosphodiesterase 4D	Q08499-6;Q08499-7;Q08499-12	Q08499-6	3	11	11	1	947660000	25.384	23.921	25.4895	24.6645	24.5048	25.0156	26.2638	27.102	26.3542	26.761	25.6297	24.6221	25.8544	24.1758	23.835	20.3614	22.799	23.727	24.5985	24.8233
P07099	EPHX1			2.44593	0.00358153	1.25338	2.384	Epoxide hydrolase 1	P07099	P07099	1	27	27	27	18022000000	29.2461	28.691	28.6021	28.7537	28.2876	29.7343	29.476	31.4583	30.3746	29.9431	29.5192	30.3279	29.8751	29.1615	28.8161	28.7281	28.2419	28.95	29.8271	29.7042
Q12888	TP53BP1			1.97779	0.0105246	1.25332	2.3839	Tumor suppressor p53-binding protein 1	Q12888;Q12888-2;Q12888-3	Q12888;Q12888-2;Q12888-3	3	40	40	40	3103500000	27.3443	26.621	27.1277	26.9641	24.7987	26.1557	28.1959	27.2843	28.3346	28.3076	27.1837	27.385	27.5956	27.2579	26.5453	25.2555	25.8531	25.4213	26.8533	25.1011
Q6DHV7	ADAL			1.13129	0.0739106	1.252	2.38171	Adenosine deaminase-like protein	Q6DHV7-2;Q6DHV7;Q6DHV7-3	Q6DHV7-2;Q6DHV7;Q6DHV7-3	3	16	16	16	2813000000	26.8778	25.2423	26.229	24.72	25.3596	27.1383	28.2416	27.8073	28.1413	27.5754	24.576	27.1741	26.7429	26.737	27.2596	25.1362	26.7589	26.5525	27.1185	27.4181
Q9H792	PEAK1			0.787585	0.163085	1.25034	2.37897	Pseudopodium-enriched atypical kinase 1	Q9H792	Q9H792	1	14	14	14	1098600000	24.2622	22.2136	26.3918	26.0871	24.3857	21.3766	25.5962	24.8374	25.3117	26.846	25.1464	24.0254	25.8259	27.044	25.8688	26.1996	26.3715	26.9406	22.3664	25.4389
Q9NS18	GLRX2			0.87719	0.132681	1.24615	2.37208	Glutaredoxin-2, mitochondrial	Q9NS18;Q9NS18-2	Q9NS18;Q9NS18-2	2	6	6	6	905740000	25.9466	23.983	25.7723	22.0685	21.5893	23.143	26.2246	25.2906	25.5103	24.3671	24.2733	25.3911	23.9191	26.9151	25.4438	26.6904	25.8753	25.5715	25.7203	25.6181
O96019	ACTL6A			1.46479	0.0342934	1.24471	2.36972	Actin-like protein 6A	O96019;O96019-2;O94805	O96019;O96019-2	3	12	12	12	2491700000	25.6088	26.5097	26.9191	24.4242	25.3262	26.9905	25.8792	27.8485	28.1911	27.9823	26.5491	26.9309	27.0735	22.5816	25.3488	21.0281	23.0614	25.8475	27.9859	26.7192
Q8WUF8	FAM172A			1.04529	0.0900969	1.2443	2.36903	Protein FAM172A	Q8WUF8;Q8WUF8-2;Q8WUF8-3;Q8WUF8-4	Q8WUF8;Q8WUF8-2;Q8WUF8-3;Q8WUF8-4	4	7	7	7	248920000	22.315	22.9929	24.0239	22.4273	22.3653	22.4371	24.2633	24.9538	25.4462	24.545	23.2329	24.6471	20.9436	22.1528	23.0613	23.2323	22.6676	24.1701	22.9723	22.3933
P50479	PDLIM4			1.65984	0.0218856	1.24366	2.36799	PDZ and LIM domain protein 4	P50479;P50479-2	P50479	2	25	25	25	12447000000	27.8054	28.8797	28.7467	29.6413	28.4469	28.0646	29.8505	29.1205	29.6871	30.619	31.2512	28.2889	30.0706	26.9773	25.6942	27.1802	27.4351	25.6895	26.4693	25.4354
Q92620	DHX38			0.979919	0.104732	1.24345	2.36763	Pre-mRNA-splicing factor ATP-dependent RNA helicase PRP16	Q92620;Q92620-2	Q92620	2	6	6	5	497920000	21.796	22.2004	24.6156	24.1303	22.7583	22.2023	23.928	24.9444	24.0224	22.7178	22.3346	25.5428	25.8676	25.1012	23.8531	25.9555	25.5803	22.6634	23.6812	25.9595
Q9BWD1	ACAT2			1.01309	0.0970316	1.24213	2.36548	Acetyl-CoA acetyltransferase, cytosolic	Q9BWD1;Q9BWD1-2	Q9BWD1;Q9BWD1-2	2	19	19	19	7010400000	28.5547	26.2101	27.7455	26.9022	27.5172	26.006	28.0599	31.0656	27.9097	27.3405	29.528	27.0847	27.7981	27.2148	25.8554	26.6868	27.4591	26.9654	26.9549	27.8688
Q14141	2017-09-06			2.15883	0.00693704	1.24148	2.36441	Septin-6	Q14141;Q14141-2;Q14141-4;Q14141-3	Q14141;Q14141-2;Q14141-4	4	39	17	17	12381000000	28.9018	27.214	29.269	27.8223	28.8459	28.0207	30.2785	29.5445	29.8766	29.6667	29.3353	28.4982	29.9099	29.495	28.4465	28.5889	29.0866	28.2771	28.7899	29.0061
Q9NYY8	FASTKD2			1.1094	0.0777321	1.24104	2.36369	FAST kinase domain-containing protein 2	Q9NYY8;Q9NYY8-2	Q9NYY8;Q9NYY8-2	2	8	8	8	386060000	22.5278	21.4447	23.6563	23.2375	22.125	23.3023	23.2568	25.6809	26.0804	23.645	22.6999	23.3481	22.9855	21.2841	22.5298	22.7774	22.8432	22.5049	24.9426	26.7093
Q9Y3B2	EXOSC1			0.906594	0.123996	1.23827	2.35916	Exosome complex component CSL4	Q9Y3B2	Q9Y3B2	1	4	4	4	605920000	23.8954	23.1485	26.3666	21.4043	22.704	24.1348	24.8489	24.338	24.2167	24.7616	25.5003	26.6383	23.6266	25.8402	22.4708	25.7381	24.3324	22.7808	23.4133	21.838
Q9NSA3	CTNNBIP1			1.19413	0.0639543	1.23809	2.35885	Beta-catenin-interacting protein 1	Q9NSA3	Q9NSA3	1	4	4	4	429380000	24.3057	22.1908	22.8457	24.2639	23.7349	22.631	24.2557	25.5971	22.7867	23.3255	25.4431	26.0496	24.5095	19.6035	25.2052	21.5999	23.0367	24.192	24.5758	24.3625
Q8NCE2	MTMR14			2.01634	0.00963073	1.23804	2.35879	Myotubularin-related protein 14	Q8NCE2;Q8NCE2-2;Q8NCE2-3	Q8NCE2;Q8NCE2-2;Q8NCE2-3	3	4	4	4	815020000	24.717	22.7469	25.589	24.6323	24.7491	24.048	25.658	25.839	25.185	26.0113	25.2542	26.2748	25.3401	24.677	25.017	25.4207	25.0099	25.8212	24.2521	24.1655
O75179	ANKRD17			0.474385	0.33544	1.23718	2.35738	Ankyrin repeat domain-containing protein 17	O75179;O75179-2;O75179-7;O75179-3;O75179-6;O75179-4;O75179-5	O75179;O75179-2;O75179-7;O75179-3;O75179-6;O75179-4	7	14	14	7	6242500000	25.3074	27.2608	25.8868	24.9832	26.9523	24.5989	26.2574	25.8032	30.4427	31.5054	23.6597	26.1762	25.6367	24.1094	23.2831	24.4687	24.3008	25.4979	25.428	24.3789
Q8N5M1	ATPAF2			1.30305	0.0497682	1.23561	2.35481	ATP synthase mitochondrial F1 complex assembly factor 2	Q8N5M1	Q8N5M1	1	14	14	14	6706000000	25.9987	25.9208	27.9589	28.5266	27.4759	28.0316	30.0689	28.9059	27.6646	27.5685	29.1373	28.7088	27.8265	28.1032	26.832	26.534	28.4442	27.5007	29.0915	27.5374
P11215	ITGAM			1.76951	0.0170016	1.23518	2.35411	Integrin alpha-M	P11215;P11215-2	P11215;P11215-2	2	10	10	10	738060000	24.8921	22.9815	24.4227	24.8887	24.5031	25.2397	26.2558	25.4121	26.3504	24.8864	25.6994	24.672	26.786	22.7822	19.0746	24.4759	23.8126	23.3951	24.6902	23.0838
Q9P0U4	CXXC1			0.65612	0.220739	1.23492	2.35368	CXXC-type zinc finger protein 1	Q9P0U4;Q9P0U4-2	Q9P0U4;Q9P0U4-2	2	3	2	2	324560000	22.8595	23.2229	25.4189	22.914	21.9476	19.6774	24.5877	24.2837	25.5773	25.4535	21.302	22.4577	23.6963	24.047	23.9967	24.1572	24.0686	21.9758	22.8543	22.6602
Q15382	RHEB			0.758515	0.174375	1.23368	2.35166	GTP-binding protein Rheb	Q15382	Q15382	1	11	11	11	1597700000	22.4929	24.1671	24.6558	24.6966	27.487	24.1195	23.9729	28.1999	25.4198	24.9625	27.3205	25.5494	25.4329	27.2429	25.4768	25.9325	25.1984	26.0845	26.9303	24.8515
Q8WUD4	CCDC12			0.703238	0.198044	1.23175	2.34852	Coiled-coil domain-containing protein 12	Q8WUD4	Q8WUD4	1	6	6	6	1090300000	24.7765	25.1073	21.1063	23.4608	24.9546	24.8426	26.317	26.17	25.1521	25.8903	24.5999	26.8743	21.9081	26.0753	26.2673	27.3995	26.4279	26.1636	24.9825	23.0031
Q12778	FOXO1			1.884	0.0130618	1.2295	2.34486	Forkhead box protein O1	Q12778;P98177;P98177-2;O43524;A8MYZ6	Q12778;P98177;P98177-2	5	3	3	3	143670000	23.3432	21.4472	22.7136	22.6115	21.1563	23.6609	23.5677	23.9259	24.0293	23.8162	23.0082	23.3872	24.2936	21.1422	21.2793	22.9404	23.7437	21.916	22.7975	22.1912
Q9BQ52	ELAC2			1.03531	0.0921903	1.22941	2.34471	Zinc phosphodiesterase ELAC protein 2	Q9BQ52;Q9BQ52-4;Q9BQ52-2;Q9BQ52-3	Q9BQ52;Q9BQ52-4;Q9BQ52-2	4	16	16	16	662890000	23.8728	23.5398	25.423	23.0845	22.795	24.0724	25.1601	26.5092	26.3959	25.1426	22.7219	25.5679	23.6938	21.8487	25.3142	24.4901	23.8984	24.3459	24.7886	24.647
A6NMZ7	COL6A6			1.65272	0.0222473	1.22555	2.33844	Collagen alpha-6(VI) chain	A6NMZ7;A6NMZ7-2	A6NMZ7;A6NMZ7-2	2	122	122	117	135000000000	32.4482	30.9852	31.3898	33.0337	30.8649	33.0867	33.3049	32.649	32.6493	32.8556	34.4257	32.9383	33.5325	32.5549	30.6257	30.513	30.323	32.2496	31.1456	29.8422
Q9Y2J2	EPB41L3			1.83901	0.0144874	1.22415	2.33618	Band 4.1-like protein 3	Q9Y2J2-2;Q9Y2J2-3	Q9Y2J2-2;Q9Y2J2-3	2	66	57	1	35715000000	29.7997	29.5245	29.2364	31.4592	31.0412	30.0573	31.2835	30.9186	31.4066	30.6727	31.4178	31.4694	32.705	27.9493	28.613	28.8676	28.1507	28.4287	28.6933	29.2392
P09661	SNRPA1			1.69055	0.0203914	1.22087	2.33088	U2 small nuclear ribonucleoprotein A	P09661	P09661	1	13	13	13	2928700000	27.1789	26.4499	27.0158	25.4567	25.79	25.3638	26.7418	27.0432	27.8403	28.8472	26.3117	27.6599	27.5663	26.5634	25.9462	26.9023	26.0903	26.6185	26.9379	25.961
Q6NVY1	HIBCH			1.70295	0.0198178	1.22061	2.33045	3-hydroxyisobutyryl-CoA hydrolase, mitochondrial	Q6NVY1	Q6NVY1	1	40	40	7	170000000000	33.1593	30.488	31.9539	32.8715	31.896	32.372	34.0722	32.6299	34.0872	32.7399	33.5212	33.7479	32.6103	33.0689	31.7887	32.4603	32.1164	32.7705	33.4066	32.749
Q53HC9	TSSC1			1.40272	0.0395618	1.21708	2.32476	Protein TSSC1	Q53HC9	Q53HC9	1	10	10	10	997550000	25.5581	25.2698	24.847	23.0008	23.2294	25.1481	24.5643	26.2462	26.5135	25.2074	25.496	26.6607	25.3937	22.3471	23.339	21.3823	21.4825	25.1417	26.691	27.2926
O43556	SGCE			1.65506	0.022128	1.2136	2.31916	Epsilon-sarcoglycan	O43556;O43556-4;O43556-3	O43556;O43556-4;O43556-3	3	15	15	15	9798200000	29.2365	27.676	28.5239	27.9103	27.7859	27.8578	29.7594	29.9425	31.0376	29.4233	28.442	28.4455	28.6005	27.5017	24.9597	27.6811	26.693	26.3569	27.0143	26.9726
O94992	HEXIM1			1.08184	0.0828251	1.2135	2.31899	Protein HEXIM1	O94992	O94992	1	6	6	6	361700000	21.3466	23.9184	24.8002	22.5976	24.2322	21.5974	24.6416	23.8476	25.0111	24.8453	24.6572	24.4055	22.6606	23.3522	22.6167	23.8193	24.6841	24.3753	23.0658	24.1568
O95379	TNFAIP8			0.938656	0.115171	1.21312	2.31838	Tumor necrosis factor alpha-induced protein 8	O95379	O95379	1	5	5	1	245690000	21.3289	23.8876	20.7625	22.3775	24.7836	22.9603	22.9003	22.2264	25.2682	24.3233	24.5589	23.9217	24.0769	22.4997	20.7917	23.2899	22.674	23.9732	22.4771	21.627
P47895	ALDH1A3			0.557599	0.27695	1.21112	2.31517	Aldehyde dehydrogenase family 1 member A3	P47895	P47895	1	5	2	2	6075100000	27.5726	29.7358	26.6061	29.1744	23.6358	23.599	28.2441	28.4183	27.7582	26.4101	29.1998	27.3163	28.1755	28.0878	28.5997	27.9556	27.7866	21.3705	29.2943	29.0124
P50225	SULT1A1			2.44216	0.00361278	1.21086	2.31476	Sulfotransferase 1A1	P50225;P50226;P50225-2	P50225;P50226;P50225-2	3	18	18	9	21877000000	29.1115	28.4705	29.1078	28.8777	29.859	29.7507	29.8873	31.3662	30.0065	30.0764	30.0913	31.3064	30.1153	28.5516	29.5714	27.2611	28.0925	29.1587	30.9922	29.0345
Q86X55	CARM1			0.756048	0.175369	1.20751	2.30939	Histone-arginine methyltransferase CARM1	Q86X55;Q86X55-1;Q86X55-2	Q86X55;Q86X55-1;Q86X55-2	3	11	11	11	1838100000	25.3999	25.5069	26.1146	22.1652	27.3499	25.052	25.6617	27.8395	28.5215	26.7627	25.5819	25.0939	25.8446	26.4472	25.1914	25.145	24.505	25.5922	24.8831	25.651
Q9NX05	FAM120C			1.27137	0.0535343	1.20695	2.30849	Constitutive coactivator of PPAR-gamma-like protein 2	Q9NX05;Q9NX05-2	Q9NX05	2	14	13	13	872190000	23.0885	24.8052	23.5277	25.1906	23.137	25.2221	25.7702	24.4855	23.5343	25.7091	25.7268	26.2693	26.0864	25.1432	25.6803	25.5777	24.8535	25.3313	26.2885	25.4853
Q8IUF1	CBWD2			0.665348	0.216098	1.2063	2.30745	COBW domain-containing protein 2	Q8IUF1;Q9BRT8;Q9BRT8-3;Q9BRT8-2;Q5RIA9;Q5JTY5;Q4V339;Q5RIA9-3;Q5JTY5-2;A6NM15;Q5RIA9-2;Q9BRT8-4	Q8IUF1;Q9BRT8;Q9BRT8-3;Q9BRT8-2;Q5RIA9;Q5JTY5;Q4V339;Q5RIA9-3;Q5JTY5-2	12	9	9	9	598910000	25.5336	24.2161	25.6179	20.1607	25.0868	22.2804	25.2213	25.4276	25.6396	24.0194	23.8075	26.6968	24.3432	24.5685	25.4718	20.0245	23.6379	22.6028	21.0517	21.4887
Q9UIG0	BAZ1B			1.1108	0.0774814	1.20524	2.30575	Tyrosine-protein kinase BAZ1B	Q9UIG0;Q9UIG0-2	Q9UIG0;Q9UIG0-2	2	6	6	6	1190500000	21.963	22.6584	23.7099	24.7772	24.1696	25.08	24.8426	25.2284	25.3853	22.7658	25.9381	25.4055	24.9555	26.7937	27.8725	24.5084	28.5634	23.9057	25.075	24.8928
P31321	PRKAR1B			0.806975	0.155964	1.20441	2.30443	cAMP-dependent protein kinase type I-beta regulatory subunit	P31321	P31321	1	21	6	6	963360000	24.3742	25.8666	25.2239	22.657	25.6899	23.6953	25.2741	26.096	26.5673	26.156	22.5463	26.6869	27.1955	21.825	25.0698	24.1101	23.0069	22.6102	25.3073	23.2826
Q5T8P6	RBM26			0.717906	0.191467	1.20229	2.30104	RNA-binding protein 26	Q5T8P6;Q5T8P6-3;Q5T8P6-2;Q5T8P6-4;Q5T8P6-5;Q5T8P6-6	Q5T8P6;Q5T8P6-3;Q5T8P6-2;Q5T8P6-4;Q5T8P6-5	6	21	21	19	2131400000	26.7754	26.2254	26.0168	27.5092	21.3239	24.868	26.8686	26.6629	27.2924	27.3781	25.6073	26.4902	26.2885	26.7267	25.32	26.4851	25.6588	22.8351	27.0325	25.3111
Q99873	PRMT1			0.372068	0.424553	1.2022	2.3009	Protein arginine N-methyltransferase 1	Q99873-4;Q99873;Q99873-3;Q99873-2	Q99873-4;Q99873;Q99873-3;Q99873-2	4	11	11	9	5134400000	21.8669	23.8937	27.0613	27.3899	28.0506	26.2131	26.0026	30.8717	28.7876	22.0035	28.0817	26.8489	26.0408	27.1245	26.4409	28.4108	26.133	27.5923	25.6161	26.0189
Q8WXD9	CASKIN1			0.46426	0.343352	1.20113	2.2992	Caskin-1	Q8WXD9	Q8WXD9	1	5	3	3	1453900000	24.9923	26.9127	23.3777	22.2845	21.135	20.2614	27.1067	24.3572	26.0601	23.6817	22.741	21.5987	24.9869	22.5846	28.5522	28.5481	26.0959	22.2866	26.4168	27.3289
Q08AF3	SLFN5			0.562911	0.273583	1.1997	2.29692	Schlafen family member 5	Q08AF3;Q08AF3-2	Q08AF3;Q08AF3-2	2	7	7	6	542800000	22.2783	21.7633	26.1387	21.3639	22.9092	23.7163	22.4344	23.1972	22.8293	26.3646	27.6406	23.7827	23.3473	21.5771	23.2489	21.0112	22.1887	24.0661	23.0629	25.3555
P39210	MPV17			0.746275	0.17936	1.19793	2.2941	Protein Mpv17	P39210	P39210	1	10	10	10	2733200000	26.3455	26.7967	27.5491	22.4636	25.2921	23.8452	27.0817	27.3802	26.9488	27.5304	25.2001	25.0431	26.8754	27.0751	28.6249	27.0288	27.7293	25.0396	27.8538	27.6052
P45984	MAPK9			2.24922	0.00563357	1.1978	2.2939	Mitogen-activated protein kinase 9	P45984;P45984-2;P45984-3;P45984-4;P53779;P53779-2;P53779-3;P45984-5;P53779-4	P45984;P45984-2;P45984-3;P45984-4;P53779;P53779-2;P53779-3	9	16	16	11	9034000000	27.7795	26.2285	28.1385	27.9206	27.5713	27.8265	28.3349	29.1809	28.4073	29.0261	29.6196	28.9152	27.9431	27.4575	28.9479	28.9467	26.9419	29.3125	26.5562	28.6458
Q9UBX3	SLC25A10			0.674525	0.21158	1.19642	2.29171	Mitochondrial dicarboxylate carrier	Q9UBX3;Q9UBX3-2	Q9UBX3;Q9UBX3-2	2	15	15	15	3431000000	27.1251	24.0128	27.5875	26.3569	25.1395	24.9779	27.9106	29.277	28.1893	27.9442	26.7315	24.2598	25.129	27.9238	27.5268	26.8098	27.7492	25.74	26.308	26.9775
Q8N1Q1	CA13			1.81261	0.0153952	1.19377	2.28749	Carbonic anhydrase 13	Q8N1Q1	Q8N1Q1	1	8	8	8	2035600000	25.8007	26.4622	27.0483	24.9458	25.6312	26.5245	27.1663	27.4526	28.1024	28.0637	25.9081	27.1885	26.9564	19.1676	22.1485	21.0747	21.2949	21.7699	23.3465	21.3678
Q08J23	NSUN2			1.46974	0.0339043	1.19329	2.28674	tRNA (cytosine(34)-C(5))-methyltransferase	Q08J23;Q08J23-2;Q08J23-3	Q08J23;Q08J23-2;Q08J23-3	3	28	28	28	3539600000	27.3258	26.6155	27.2507	25.4738	25.1537	25.836	27.6199	27.7997	27.68	28.3591	25.9394	28.1695	26.717	27.3935	26.8587	26.4778	26.7309	25.4115	28.4052	28.0903
O75400	PRPF40A			1.12113	0.0756604	1.193	2.28628	Pre-mRNA-processing factor 40 homolog A	O75400;O75400-2;O75400-3	O75400;O75400-2;O75400-3	3	17	17	16	1451300000	25.4717	24.9407	27.4772	24.5282	24.3064	23.9373	25.9163	27.3222	26.8307	26.8938	25.0137	26.9228	25.2234	25.2059	25.3968	26.5357	24.5034	24.0718	25.3638	24.9207
Q8N3J6	CADM2			0.476106	0.334114	1.19105	2.28318	Cell adhesion molecule 2	Q8N3J6;Q8N3J6-2;Q8N3J6-3;Q8N3J6-4;Q8N3J6-5	Q8N3J6;Q8N3J6-2;Q8N3J6-3;Q8N3J6-4;Q8N3J6-5	5	7	7	7	2253400000	24.8811	21.878	29.7639	25.9028	23.0461	24.9236	29.3383	25.494	25.8893	25.0753	26.5705	25.8621	25.5692	21.6896	20.526	23.2678	22.3472	23.9423	21.8276	23.9932
Q9GZR7	DDX24			0.634129	0.232205	1.18845	2.27907	ATP-dependent RNA helicase DDX24	Q9GZR7;Q9GZR7-2	Q9GZR7;Q9GZR7-2	2	12	12	12	3113600000	26.3994	24.7406	27.7171	25.6743	24.1906	22.2356	24.9735	26.6885	26.2314	27.478	27.5126	27.7864	23.7659	28.4922	26.8516	28.14	28.2012	28.592	28.0822	25.0664
P19793	RXRA			0.819857	0.151406	1.18578	2.27486	Retinoic acid receptor RXR-alpha	P19793;P19793-2;P48443;P28702;P28702-3	P19793;P19793-2;P48443;P28702;P28702-3	5	5	5	5	363270000	24.6077	22.2453	23.9653	22.526	20.5736	22.6443	25.2059	23.6447	24.9606	25.2691	22.4179	24.222	21.903	24.0848	25.0539	21.9375	26.259	23.5969	24.722	24.9193
Q9NW64	RBM22			1.41665	0.0383131	1.18542	2.27429	Pre-mRNA-splicing factor RBM22	Q9NW64;Q9NW64-2	Q9NW64;Q9NW64-2	2	11	11	11	678770000	24.5249	23.0827	25.8358	24.1099	23.7654	23.7481	26.2261	24.7281	24.0752	26.0977	25.1826	26.3539	24.8788	24.3858	23.7714	23.1134	24.3848	23.5669	23.4956	22.6005
P80511	S100A12			0.446223	0.357912	1.18418	2.27234	Protein S100-A12	P80511	P80511	1	5	5	5	936940000	24.7557	25.147	21.5784	28.2485	21.6288	21.3286	24.5138	25.6733	24.2654	25.0453	28.1833	23.8736	23.2026	23.9769	25.2347	25.1736	22.8505	26.4973	22.4573	23.0438
Q9C0B5	ZDHHC5			0.813325	0.1537	1.1839	2.27189	Palmitoyltransferase ZDHHC5	Q9C0B5;Q9C0B5-2	Q9C0B5;Q9C0B5-2	2	5	5	5	394760000	22.1168	24.2747	23.6317	22.5028	21.6454	22.0748	25.851	22.039	25.1233	25.2663	22.1685	22.435	24.3581	24.8553	23.9872	26.451	24.9388	22.5628	23.8354	23.2186
Q14166	TTLL12			0.880913	0.131549	1.18356	2.27137	Tubulin--tyrosine ligase-like protein 12	Q14166	Q14166	1	13	13	13	4508700000	26.7026	24.2514	28.695	26.3094	24.7295	26.2553	28.0808	28.0679	28.1322	27.2577	25.3867	26.6126	27.8474	28.3369	28.2645	28.3192	28.5473	27.0191	26.2748	29.1874
O00268	TAF4			0.434107	0.368038	1.18268	2.26998	Transcription initiation factor TFIID subunit 4	O00268	O00268	1	6	6	6	669540000	23.3342	24.1971	22.9038	21.0335	24.0692	20.1405	21.3881	21.5866	28.3931	22.2244	23.5574	26.5212	22.8993	22.8163	21.8168	23.941	23.6521	23.0668	21.3576	22.1116
P80188	LCN2			0.906752	0.123951	1.18157	2.26823	Neutrophil gelatinase-associated lipocalin	P80188;P80188-2	P80188;P80188-2	2	4	4	4	2314100000	23.615	25.944	23.923	27.5317	27.7993	25.6321	27.8163	26.5729	26.041	27.439	26.2388	27.1765	27.1726	27.0987	24.8776	24.7546	23.0118	26.8297	27.7682	26.2658
Q99805	TM9SF2			0.631455	0.233639	1.18157	2.26823	Transmembrane 9 superfamily member 2	Q99805	Q99805	1	4	4	4	381440000	25.1089	22.7085	25.9019	20.7005	21.4009	23.5443	25.7562	25.2503	24.1697	22.9997	23.023	23.4894	26.1752	24.1333	22.4563	23.4513	22.9996	21.5869	21.2065	22.4213
P05060	CHGB			0.840691	0.144314	1.18029	2.26623	Secretogranin-1	P05060	P05060	1	14	14	14	1837100000	25.9368	25.4881	22.5658	26.9895	27.0897	24.1395	26.9343	27.6262	26.7968	26.9183	25.7802	26.8372	24.9468	26.2845	21.3321	26.3958	19.7659	20.6463	21.7528	24.2916
Q92797	SYMPK			0.625372	0.236934	1.18028	2.2662	Symplekin	Q92797;Q92797-2	Q92797;Q92797-2	2	9	9	9	876730000	25.5316	24.6692	26.6349	21.3636	24.4515	21.8637	25.3895	25.6039	26.8353	26.2888	25.113	22.729	24.9024	27.0734	23.9376	25.9899	25.6262	22.584	22.4595	20.5242
Q9H2K8	TAOK3			1.74301	0.0180714	1.18025	2.26616	Serine/threonine-protein kinase TAO3	Q9H2K8	Q9H2K8	1	34	34	31	2179400000	25.2091	26.0228	26.7427	25.1544	24.8878	24.9035	26.4253	26.9023	27.3637	27.8822	25.6704	25.8995	26.5252	27.1053	25.3319	27.865	27.7462	27.5367	24.5652	26.4361
Q6PJI9	WDR59			0.744767	0.179984	1.17945	2.2649	WD repeat-containing protein 59	Q6PJI9;Q6PJI9-3;Q6PJI9-4;Q6PJI9-2	Q6PJI9;Q6PJI9-3;Q6PJI9-4;Q6PJI9-2	4	6	6	6	279150000	21.0894	21.6167	25.461	21.7323	22.1985	22.8975	21.521	23.7048	24.3416	24.451	25.8913	22.9334	22.9078	25.0603	20.5194	23.906	23.5842	25.9552	21.5211	22.2977
P06746	POLB			1.03526	0.0922016	1.1791	2.26436	DNA polymerase beta	P06746	P06746	1	7	7	7	506980000	23.426	22.0887	23.3307	23.7458	24.7936	24.2896	26.1422	25.4616	26.4704	23.0972	23.3438	24.474	24.5512	23.5435	24.9245	24.6967	22.2293	24.0859	25.1084	20.6575
P61225	RAP2B			0.9055	0.124308	1.17881	2.26391	Ras-related protein Rap-2b	P61225	P61225	1	6	3	3	581880000	24.8657	23.2301	24.0122	22.6046	24.1205	23.984	25.612	26.8751	25.9308	25.1651	22.8839	22.7477	25.6571	22.7774	20.3697	23.8553	20.7593	22.753	24.6363	23.4721
P19387	POLR2C			0.977926	0.105214	1.17874	2.26379	DNA-directed RNA polymerase II subunit RPB3	P19387	P19387	1	8	8	8	695770000	25.6879	23.1235	24.9293	21.4235	24.2559	23.4473	24.7705	25.5029	25.4058	26.4358	24.397	24.6681	23.7496	25.6133	25.4512	25.8467	26.6817	21.9229	22.1086	23.9637
P16234	PDGFRA			0.391442	0.40603	1.17872	2.26376	Platelet-derived growth factor receptor alpha	P16234;P16234-3;P16234-2	P16234;P16234-3	3	7	6	6	9131000000	28.2038	20.3763	29.7614	28.8917	28.5359	29.013	29.0663	27.9936	29.0018	29.0119	27.2408	28.297	29.8853	25.493	27.8512	27.7988	28.8563	29.2418	29.3222	28.2437
Q9HAN9	NMNAT1			0.688652	0.204809	1.17759	2.26199	Nicotinamide/nicotinic acid mononucleotide adenylyltransferase 1	Q9HAN9	Q9HAN9	1	5	5	5	596290000	22.2254	23.6648	25.306	24.1265	22.087	21.5919	25.4572	25.7989	25.871	24.4984	21.0847	23.9698	23.7318	25.7492	22.5294	25.7949	24.8853	24.9187	25.4746	25.7284
Q9UPN6	SCAF8			0.814906	0.153142	1.17654	2.26034	Protein SCAF8	Q9UPN6;Q9UPN6-2	Q9UPN6;Q9UPN6-2	2	8	8	8	334890000	22.3545	22.3232	25.2768	21.0147	23.9385	24.0779	25.2044	23.6679	22.6147	26.464	24.1853	23.8032	24.4462	22.6868	23.6264	21.3135	21.5198	20.3864	22.6099	23.7753
Q9BWS9	CHID1			1.8624	0.0137279	1.17641	2.26014	Chitinase domain-containing protein 1	Q9BWS9-3;Q9BWS9;Q9BWS9-2	Q9BWS9-3;Q9BWS9;Q9BWS9-2	3	13	13	13	11640000000	27.6367	27.5274	29.3064	27.1607	26.7823	28.7646	29.4061	28.3111	29.0569	29.541	28.9981	29.1919	28.771	29.0461	28.3274	30.4673	30.4033	28.6051	29.4059	28.6617
Q16850	CYP51A1			0.652115	0.222785	1.17639	2.26011	Lanosterol 14-alpha demethylase	Q16850;Q16850-2	Q16850;Q16850-2	2	11	11	11	460220000	23.9413	23.5456	22.5545	21.5778	22.4324	22.9311	23.6894	27.8232	24.6565	24.463	21.2128	23.8613	22.3416	21.7152	22.2747	22.5428	23.4319	21.3606	21.4762	21.957
Q9UQE7	SMC3			2.19817	0.00633618	1.17584	2.25924	Structural maintenance of chromosomes protein 3	Q9UQE7	Q9UQE7	1	63	63	63	11965000000	28.6551	28.3387	28.6557	28.5752	28.4951	27.866	29.0795	28.4042	29.4247	29.659	30.5726	29.4214	30.6863	28.9087	27.2584	28.5363	27.9618	28.3735	28.7799	28.3819
Q13547	HDAC1			0.639312	0.22945	1.17448	2.25712	Histone deacetylase 1	Q13547	Q13547	1	10	5	5	1194400000	24.3866	23.5788	23.3507	24.3418	24.6072	26.3084	25.7883	26.2795	25.2525	27.4077	21.272	26.8886	26.3351	21.3782	25.9199	22.3185	25.3678	21.286	26.5921	26.9693
Q99719	2017-09-05			2.78219	0.00165126	1.17321	2.25513	Septin-5	Q99719	Q99719	1	33	33	16	13337000000	28.6319	28.1849	29.502	27.575	28.993	29.0298	30.0447	30.1986	29.7934	29.5809	29.4668	30.0932	29.6041	28.526	27.4265	27.3252	28.7258	27.8245	29.0558	28.9644
O95825	CRYZL1			0.760389	0.173624	1.17273	2.25437	Quinone oxidoreductase-like protein 1	O95825;O95825-2	O95825;O95825-2	2	15	15	15	10144000000	27.5489	27.637	27.4924	26.169	26.5169	27.3097	27.3073	27.5317	27.8991	27.9203	27.329	27.4972	32.5106	23.9514	24.4857	25.0843	26.2691	26.8783	27.6213	26.7234
Q96CP2	FLYWCH2			1.71843	0.0191238	1.17271	2.25434	FLYWCH family member 2	Q96CP2;Q4VC44;Q4VC44-2;Q4VC44-3	Q96CP2	4	10	10	10	3425700000	25.8064	27.4992	27.5732	25.2836	25.7188	27.1505	28.3618	27.6279	27.0269	27.8663	27.3052	28.1409	27.4168	27.3985	26.5928	26.9643	27.3974	25.9263	27.8934	24.5993
P15529	CD46			0.826041	0.149265	1.16839	2.24761	Membrane cofactor protein	P15529-4;P15529;P15529-16;P15529-15;P15529-9;P15529-7;P15529-12;P15529-14;P15529-8;P15529-6;P15529-11;P15529-13;P15529-3;P15529-5;P15529-10;P15529-2	P15529-4;P15529;P15529-16;P15529-15;P15529-9;P15529-7;P15529-12;P15529-14;P15529-8;P15529-6;P15529-11;P15529-13;P15529-3;P15529-5;P15529-10;P15529-2	16	3	3	3	484970000	22.3585	24.0079	24.1756	21.7593	24.6033	25.0931	24.2188	26.1928	26.5486	24.7247	22.7148	23.7605	25.6825	21.7528	24.7006	22.3618	22.0501	20.4827	23.0216	24.1859
Q9NPD3	EXOSC4			0.820776	0.151086	1.16786	2.24678	Exosome complex component RRP41	Q9NPD3	Q9NPD3	1	3	3	3	372240000	23.5507	24.5386	25.1154	20.0772	22.6303	22.6172	24.2933	24.8147	24.3668	24.7188	23.7097	25.2485	22.6408	23.9611	23.8093	25.1576	24.5847	23.4679	23.8832	22.2303
Q15274	QPRT			2.04629	0.00898906	1.16682	2.24516	Nicotinate-nucleotide pyrophosphorylase [carboxylating]	Q15274	Q15274	1	13	13	13	19201000000	29.6939	29.448	27.8147	30.1184	28.777	30.1829	30.8996	31.0412	30.4698	30.2519	30.5348	30.1566	30.1878	27.7126	28.1597	24.5882	25.9964	27.6673	30.0977	28.9856
Q9Y6D6	ARFGEF1			0.875688	0.133141	1.16667	2.24494	Brefeldin A-inhibited guanine nucleotide-exchange protein 1	Q9Y6D6	Q9Y6D6	1	16	11	11	406560000	22.927	24.6865	24.479	21.7386	23.6757	21.3741	25.0977	25.465	24.5496	25.1412	21.8874	23.8524	24.2011	21.8105	23.2385	23.3198	22.613	20.4847	24.7379	24.6656
Q15011	HERPUD1			0.781669	0.165322	1.16462	2.24175	Homocysteine-responsive endoplasmic reticulum-resident ubiquitin-like domain member 1 protein	Q15011;Q15011-3;Q15011-2;Q15011-4	Q15011;Q15011-3;Q15011-2;Q15011-4	4	4	4	4	338280000	24.536	20.9734	24.7766	21.605	21.8965	24.0396	24.4758	24.1719	25.1578	25.8299	22.4298	23.6144	23.2711	22.962	23.6505	24.2482	24.8334	22.5338	23.5737	21.7151
Q96AY4	TTC28			0.643101	0.227457	1.16453	2.2416	Tetratricopeptide repeat protein 28	Q96AY4	Q96AY4	1	3	3	3	689460000	25.2532	21.5858	23.3842	26.3891	23.4608	23.7151	25.3487	26.8347	27.5308	24.0519	25.2675	23.4011	23.4699	23.1049	22.061	22.5792	22.9298	22.1653	22.0079	22.2651
Q00536	CDK16			1.03733	0.0917627	1.16235	2.23821	Cyclin-dependent kinase 16	Q00536;Q00536-2;Q00536-3;O94921;O94921-3;O94921-2	Q00536;Q00536-2;Q00536-3	6	15	8	7	803220000	22.0492	23.8727	24.8191	23.6802	24.7113	25.6359	25.1826	26.4456	24.3237	23.9671	24.6476	26.5247	25.9416	24.5822	23.9637	25.7185	25.2776	23.8257	26.0649	24.4044
P17900	GM2A			0.834157	0.146502	1.16119	2.23642	Ganglioside GM2 activator	P17900	P17900	1	5	5	5	6565600000	26.6918	23.7695	28.2142	27.608	28.0992	26.0331	27.7468	26.4005	29.0365	28.6275	26.8741	28.1086	28.4861	26.581	28.0077	29.366	27.2562	28.5247	30.2173	27.0686
Q9UHD2	TBK1			0.609582	0.245707	1.1603	2.23503	Serine/threonine-protein kinase TBK1	Q9UHD2	Q9UHD2	1	12	12	12	643620000	24.2528	23.6173	26.7045	22.9469	21.9032	21.5354	25.3984	26.5632	25.3254	26.0413	23.1223	22.6966	23.4282	23.771	22.5495	23.8947	25.4006	23.517	24.9549	24.4133
O15020	SPTBN2			1.50931	0.0309522	1.16021	2.2349	Spectrin beta chain, non-erythrocytic 2	O15020;O15020-2	O15020;O15020-2	2	37	8	8	374910000	24.2757	23.9586	24.9071	22.1784	22.7783	22.4156	24.3532	25.3686	24.6623	23.8057	24.1705	24.7128	24.981	23.3544	20.0657	24.9281	22.7384	21.9276	24.0536	21.8871
Q03013	GSTM4			0.689474	0.204421	1.1593	2.23349	Glutathione S-transferase Mu 4	Q03013;Q03013-2;Q03013-3	Q03013;Q03013-2;Q03013-3	3	20	4	4	1387100000	21.9365	26.1927	23.5251	22.6419	25.2671	25.6621	24.7654	27.5473	25.6554	23.7461	23.8398	26.1378	25.8528	23.8002	25.7593	25.4575	25.9507	23.574	28.4956	23.9291
P30038	ALDH4A1			1.93147	0.0117092	1.15702	2.22997	Delta-1-pyrroline-5-carboxylate dehydrogenase, mitochondrial	P30038;P30038-2;P30038-3	P30038;P30038-2;P30038-3	3	46	46	46	663000000000	34.8264	34.043	34.4498	33.5034	34.4478	34.3392	35.8699	35.6874	35.9836	36.0332	33.6539	35.1327	35.6164	33.8107	34.2542	34.2976	34.1586	33.8901	34.4687	35.1417
P49750	YLPM1			2.99877	0.00100284	1.15633	2.2289	YLP motif-containing protein 1	P49750-4;P49750;P49750-3	P49750-4;P49750;P49750-3	3	27	27	27	3055500000	25.9124	26.2206	27.0858	25.823	26.3967	25.8871	27.8204	26.8484	27.3356	28.1717	27.0683	27.2384	27.1581	28.1398	26.2588	27.4357	28.3073	27.2766	26.7639	25.7775
Q96EI5	TCEAL4			1.26169	0.0547408	1.1563	2.22885	Transcription elongation factor A protein-like 4	Q96EI5;Q96EI5-2;Q9H3H9	Q96EI5;Q96EI5-2	3	3	3	3	347330000	22.9195	21.6693	23.6529	24.3674	23.2651	23.5487	23.8672	25.221	25.1561	25.6256	22.9567	23.378	24.5496	24.0439	23.2803	24.3071	23.5576	23.4877	23.7175	21.2456
Q9BXR0	QTRT1			0.675836	0.210942	1.15555	2.2277	Queuine tRNA-ribosyltransferase	Q9BXR0;Q9BXR0-2	Q9BXR0;Q9BXR0-2	2	14	14	14	3491600000	26.2828	24.7165	27.1973	27.7974	23.9137	25.9999	30.2114	27.4629	27.785	27.2956	25.9598	25.9768	25.2896	25.9392	27.5367	25.4916	27.9119	23.1718	26.891	27.1204
Q9UG56	PISD			0.772516	0.168843	1.15487	2.22665	Phosphatidylserine decarboxylase proenzyme	Q9UG56;Q9UG56-2	Q9UG56;Q9UG56-2	2	10	10	10	1671800000	25.9313	24.2653	24.6035	22.9649	24.2464	24.556	24.3959	25.4135	24.9841	25.6623	28.4594	26.9214	23.2427	28.0707	27.3589	25.2737	25.6164	24.6624	27.254	27.2686
Q92600	RQCD1			1.15442	0.0700785	1.15427	2.22571	Cell differentiation protein RCD1 homolog	Q92600;Q92600-2;Q92600-3	Q92600;Q92600-2	3	3	3	3	287210000	24.4837	23.2597	23.9969	22.4322	21.476	23.4122	23.3335	25.0312	24.5847	22.5637	24.7167	25.1831	24.9043	22.6775	21.8266	23.1655	22.6099	22.996	21.973	24.0086
P30536	TSPO			1.11527	0.0766888	1.15411	2.22547	Translocator protein	P30536	P30536	1	3	3	3	2738800000	26.2919	26.1439	27.3265	24.1447	24.8581	26.257	27.874	27.0931	27.862	27.967	25.358	26.4306	26.3532	26.0522	27.2558	26.6343	26.0229	25.916	28.1172	27.8181
O60609	GFRA3			0.816138	0.152708	1.15316	2.22401	GDNF family receptor alpha-3	O60609;O60609-2	O60609;O60609-2	2	5	5	5	246510000	26.2782	22.2299	23.0301	20.9791	22.4664	21.7921	24.2231	23.018	23.3011	24.5662	25.0021	23.4618	24.0716	22.2235	20.5284	24.4884	21.5648	22.5828	23.9345	21.8612
P28676	GCA			0.677019	0.210368	1.15265	2.22321	Grancalcin	P28676	P28676	1	4	4	4	787590000	22.5225	22.2489	23.9121	25.2197	24.3177	23.1976	22.3518	23.0963	26.3111	26.0202	23.5239	24.5106	27.2426	21.3163	21.144	28.0564	22.7803	21.2394	24.3551	22.4028
O94989	ARHGEF15			1.23419	0.0583188	1.1524	2.22284	Rho guanine nucleotide exchange factor 15	O94989	O94989	1	5	5	5	4532200000	21.4682	20.9652	21.2963	20.3801	23.0073	20.7125	22.1171	23.3508	22.8201	21.7275	21.9492	24.1084	21.1283	18.9458	23.3988	21.133	20.2242	22.7126	31.7624	24.4858
Q9NP77	SSU72			1.27134	0.0535381	1.15191	2.22207	RNA polymerase II subunit A C-terminal domain phosphatase SSU72	Q9NP77;Q9NP77-2	Q9NP77;Q9NP77-2	2	8	8	8	920850000	23.7429	23.8665	26.2903	25.4394	23.5155	24.2294	25.4537	26.2418	25.6605	26.4175	26.5672	24.9852	24.3357	25.9474	26.2896	21.7959	23.5651	23.8497	24.2083	25.9732
P62760	VSNL1			1.24132	0.0573698	1.1508	2.22037	Visinin-like protein 1	P62760	P62760	1	13	13	12	6386500000	28.0105	25.91	28.3575	28.2681	27.9287	26.9043	28.376	29.5097	29.5176	30.0156	27.9363	27.3028	28.34	27.6645	25.5309	24.1835	26.564	26.6771	26.3262	27.2888
Q8NFQ8	TOR1AIP2			0.65026	0.223738	1.15042	2.21978	Torsin-1A-interacting protein 2	Q8NFQ8	Q8NFQ8	1	10	9	9	1177900000	23.4788	25.6304	26.5574	23.0809	23.9036	25.3827	25.6597	26.5597	26.5948	26.7563	21.9786	27.2094	26.0005	24.7856	23.8234	25.9043	24.8636	23.1084	25.2597	25.6379
Q16778	HIST2H2BE			0.697899	0.200494	1.14888	2.21742	Histone H2B type 2-E	Q16778	Q16778	1	18	4	0	17497000000	29.5259	30.3349	29.5651	26.202	27.7546	26.5157	30.0428	29.9726	30.3669	29.7595	30.738	28.2987	27.0783	30.3391	30.7627	30.8128	30.3923	28.696	28.2758	28.2883
Q9HBK9	AS3MT			1.34207	0.0454919	1.14808	2.21619	Arsenite methyltransferase	Q9HBK9;Q9HBK9-2	Q9HBK9;Q9HBK9-2	2	20	20	20	4896700000	28.0411	26.8323	25.7427	27.0692	26.4973	26.7397	28.5857	28.2314	28.7376	26.5709	27.4517	29.3441	26.8579	27.0924	27.7211	27.3006	26.395	27.0217	28.7131	27.9212
Q96MW1	CCDC43			0.734784	0.184169	1.14565	2.21245	Coiled-coil domain-containing protein 43	Q96MW1;Q96MW1-2	Q96MW1;Q96MW1-2	2	10	10	10	4781800000	26.7975	27.9454	28.1461	25.7389	23.705	25.9473	28.9226	27.4353	28.2875	29.1076	26.3183	26.6562	25.9522	28.8618	28.8753	27.8548	28.7188	27.3253	26.4931	26.439
Q9Y296	TRAPPC4			0.873593	0.133785	1.1456	2.21238	Trafficking protein particle complex subunit 4	Q9Y296;Q9Y296-2	Q9Y296;Q9Y296-2	2	3	3	3	513390000	24.9415	23.3998	24.9196	21.7083	22.0908	23.8123	25.0111	25.9667	26.3343	24.4028	23.64	23.4161	23.5991	25.4422	22.8866	24.6757	24.8604	23.5296	23.0558	24.0782
Q9H4W6	EBF3			0.587163	0.258724	1.14379	2.20961	Transcription factor COE3	Q9H4W6;Q9H4W6-2;Q9BQW3;Q9BQW3-1	Q9H4W6;Q9H4W6-2	4	5	5	1	617230000	24.8576	22.0074	20.8919	22.4721	27.1125	23.5312	24.5596	24.9412	24.5259	24.2157	23.8907	23.3093	26.9157	23.8276	24.7598	23.3552	23.9403	23.9241	24.1752	24.8868
Q96LL9	DNAJC30			0.855683	0.139417	1.14247	2.20759	DnaJ homolog subfamily C member 30	Q96LL9	Q96LL9	1	5	5	5	1509600000	26.5551	27.2515	25.976	23.2914	23.6547	25.2377	27.5984	26.5939	27.4607	26.7835	24.8721	25.5955	26.3872	25.7971	26.9836	24.7798	24.434	22.7878	25.7893	24.557
Q9NQ34	TMEM9B			0.558438	0.276415	1.1419	2.20671	Transmembrane protein 9B	Q9NQ34;Q9NQ34-2	Q9NQ34;Q9NQ34-2	2	5	5	3	1304100000	25.9253	26.2173	23.9563	22.3106	26.2347	23.0574	26.9543	25.3531	25.6733	27.0743	26.2431	21.9037	27.11	25.0829	26.2655	25.8843	25.0116	24.2301	26.6272	26.112
P52564	MAP2K6			1.29205	0.0510441	1.14183	2.20661	Dual specificity mitogen-activated protein kinase kinase 6	P52564;P52564-2	P52564;P52564-2	2	13	5	5	213670000	22.4322	23.7344	22.5201	22.8234	21.9787	22.9738	24.7634	24.1249	22.8875	24.1406	21.8291	25.1519	24.3018	23.787	21.3788	21.1821	22.1047	21.1826	23.6685	22.6795
Q8TCJ2	STT3B			2.84898	0.00141585	1.14171	2.20643	Dolichyl-diphosphooligosaccharide--protein glycosyltransferase subunit STT3B	Q8TCJ2	Q8TCJ2	1	14	14	14	5175500000	27.034	27.2595	27.5661	27.6404	26.5078	26.8517	27.885	28.5874	29.2257	27.7733	28.2237	27.8241	28.4755	27.879	25.5832	28.6251	28.1491	27.6409	27.3089	27.1074
P07451	CA3			0.873945	0.133676	1.14026	2.20421	Carbonic anhydrase 3	P07451	P07451	1	34	34	34	55058000000	30.0084	26.3838	25.9146	28.2096	29.3398	26.9502	28.6622	28.7956	27.6994	28.8324	30.3961	28.8756	29.3279	35.144	27.5531	32.3679	32.8188	30.8611	27.7577	29.746
Q9NRN7	AASDHPPT			1.27505	0.0530827	1.1395	2.20305	L-aminoadipate-semialdehyde dehydrogenase-phosphopantetheinyl transferase	Q9NRN7;Q9NRN7-2	Q9NRN7;Q9NRN7-2	2	10	10	10	4004100000	27.2282	25.2921	24.7114	25.7087	27.6529	27.0819	27.729	27.4791	27.9637	27.5037	26.3859	28.199	26.6703	25.3049	27.5308	25.3911	25.7877	25.5996	29.8745	27.4211
Q9Y5B0	CTDP1			0.471563	0.337627	1.13845	2.20145	RNA polymerase II subunit A C-terminal domain phosphatase	Q9Y5B0;Q9Y5B0-4	Q9Y5B0;Q9Y5B0-4	2	7	7	7	651440000	23.1993	22.9757	23.2529	27.9754	22.8189	20.6334	24.8778	24.7581	24.8007	23.0455	27.0964	25.7068	22.0154	25.4269	23.6955	22.9476	23.7237	23.9646	22.4067	23.2799
Q8IYI8	ZNF440			0.427727	0.373485	1.13824	2.20113	Zinc finger protein 440	Q8IYI8	Q8IYI8	1	3	2	2	1012600000	24.012	21.4633	26.6299	21.3063	22.057	24.9199	26.4534	25.7463	27.6622	22.325	21.6121	23.1196	24.8356	24.3707	26.3083	21.9162	26.6637	21.9253	23.8025	27.6833
Q9ULP9	TBC1D24			2.73362	0.00184665	1.1382	2.20106	TBC1 domain family member 24	Q9ULP9;Q9ULP9-2	Q9ULP9;Q9ULP9-2	2	14	14	14	2753800000	26.5288	26.1695	25.7522	25.9845	26.5784	27.1051	26.6686	27.9853	28.0576	27.4174	26.9908	27.8101	27.5093	23.8785	25.0291	25.4276	24.3897	26.7717	27.7903	26.092
P27694	RPA1			1.30779	0.0492276	1.13803	2.2008	Replication protein A 70 kDa DNA-binding subunit	P27694	P27694	1	20	20	20	6406200000	27.6484	27.5542	28.0629	25.9911	27.8838	26.6388	28.6378	29.6234	29.1449	26.4012	28.2432	28.6126	28.3787	28.4754	27.3893	28.6341	27.6559	26.9327	26.8104	28.4984
Q5T0F9	CC2D1B			1.18612	0.0651445	1.13603	2.19776	Coiled-coil and C2 domain-containing protein 1B	Q5T0F9;Q5T0F9-2;Q5T0F9-3;Q5T0F9-4	Q5T0F9;Q5T0F9-2;Q5T0F9-3	4	15	14	14	1010500000	25.0618	23.5846	24.4273	23.5956	24.368	25.9926	25.1056	26.268	25.801	24.9877	24.308	27.5793	25.4374	25.6232	23.059	25.3337	25.1592	25.0086	25.5973	25.0361
Q96PY6	NEK1			1.06708	0.0856886	1.13442	2.19531	Serine/threonine-protein kinase Nek1	Q96PY6-6;Q96PY6-3;Q96PY6;Q96PY6-4;Q96PY6-2;Q96PY6-5	Q96PY6-6;Q96PY6-3;Q96PY6;Q96PY6-4;Q96PY6-2	6	6	6	6	165890000	20.0496	22.5995	22.29	21.4828	23.7116	22.003	23.2979	22.2041	23.0836	23.7935	24.8754	22.3188	22.527	22.3882	21.3174	23.1008	22.5277	23.8382	24.0477	21.643
O00178	GTPBP1			1.16748	0.0680012	1.13349	2.19389	GTP-binding protein 1	O00178	O00178	1	15	15	15	4742100000	27.9238	24.1854	28.1835	26.9827	27.3363	27.1626	28.178	28.2817	28.4167	28.5345	28.0321	27.4754	27.7526	27.2997	27.8846	27.7841	27.3484	27.1452	27.5705	27.3479
Q6NUQ1	RINT1			0.443752	0.359955	1.13345	2.19383	RAD50-interacting protein 1	Q6NUQ1	Q6NUQ1	1	6	6	6	1361700000	26.1486	22.6634	20.9646	27.2088	26.0571	22.7523	25.5607	22.8848	24.8724	25.2343	27.5382	27.8391	24.0985	22.2016	25.7332	23.7672	27.4155	21.2934	27.8282	22.1669
P22748	CA4			0.961754	0.109206	1.13278	2.19281	Carbonic anhydrase 4	P22748;P22748-2	P22748	2	15	15	15	12150000000	29.6958	28.581	27.4255	27.2277	26.5924	28.3343	29.8936	27.8124	31.0238	29.1947	27.9292	29.783	28.1258	27.3913	29.3477	27.9593	28.0873	29.3179	29.6202	30.0768
Q8NBK3	SUMF1			1.56055	0.0275071	1.13264	2.19259	Sulfatase-modifying factor 1	Q8NBK3;Q8NBK3-4;Q8NBK3-5;Q8NBK3-2;Q8NBK3-3	Q8NBK3;Q8NBK3-4;Q8NBK3-5;Q8NBK3-2	5	3	3	3	74218000	20.8777	21.4318	22.9596	21.9153	22.4254	19.9907	22.6609	23.1994	22.5236	22.6097	23.1047	23.1423	21.8885	21.4667	23.0131	21.5929	20.8855	21.9949	20.8365	22.4597
A6ND36	FAM83G			0.878949	0.132145	1.13242	2.19226	Protein FAM83G	A6ND36;A6ND36-2	A6ND36;A6ND36-2	2	5	5	5	123550000	20.9693	22.3713	21.9625	21.7671	22.3915	22.7874	23.0685	25.2358	22.5171	25.0577	20.7228	23.3959	22.2196	21.3042	22.583	20.9057	21.6991	23.2728	21.2432	21.0371
Q8IWX8	CHERP			0.791239	0.161719	1.13212	2.19181	Calcium homeostasis endoplasmic reticulum protein	Q8IWX8	Q8IWX8	1	8	8	8	395460000	24.6575	22.6966	25.7491	22.959	20.6956	22.91	24.0457	23.4011	25.0068	26.0806	24.2864	24.4596	23.5904	23.3927	21.7719	21.4069	21.9811	20.8209	23.6945	25.153
P05783	KRT18			0.455635	0.35024	1.13037	2.18915	Keratin, type I cytoskeletal 18	P05783;CON__H-INV:HIT000015463	P05783	2	28	27	19	5759300000	27.4973	26.3966	28.8319	24.805	26.2983	25.6952	29.053	27.6296	29.6093	29.0563	29.8226	22.9268	25.9268	26.6337	20.5894	25.2452	25.8083	27.1117	21.3904	23.1671
Q5VTR2	RNF20			0.937601	0.115451	1.13022	2.18892	E3 ubiquitin-protein ligase BRE1A	Q5VTR2	Q5VTR2	1	19	19	16	822030000	23.5423	24.4876	26.1443	22.021	25.9278	23.8924	25.9745	24.0924	26.1512	25.9074	25.9531	24.7745	25.4097	24.4451	24.5918	24.8175	25.969	20.5785	24.7867	24.6978
Q05048	CSTF1			1.44354	0.0360134	1.12838	2.18613	Cleavage stimulation factor subunit 1	Q05048	Q05048	1	7	7	7	261230000	23.8427	24.5528	22.4034	22.3444	21.9043	23.9669	24.3358	24.8608	24.6144	24.1505	23.8257	24.9716	23.3235	20.5548	20.5355	23.1947	22.4832	22.3948	21.662	24.4525
Q9NZQ3	NCKIPSD			0.837529	0.145369	1.12782	2.18528	NCK-interacting protein with SH3 domain	Q9NZQ3;Q9NZQ3-3;Q9NZQ3-5;Q9NZQ3-4;Q9NZQ3-2	Q9NZQ3;Q9NZQ3-3;Q9NZQ3-5;Q9NZQ3-4;Q9NZQ3-2	5	7	7	7	922710000	22.863	22.7856	25.3203	25.6623	24.5106	24.6619	25.2604	25.7585	26.8942	27.0428	24.6785	23.0835	25.2811	25.9711	22.0958	26.0419	26.1759	22.4026	24.3799	22.624
P08579	SNRPB2			0.810396	0.15474	1.12734	2.18455	U2 small nuclear ribonucleoprotein B	P08579	P08579	1	11	9	9	2082300000	26.6058	25.314	27.0359	24.776	24.8174	25.629	28.3405	27.5574	28.2608	27.6981	24.0525	25.9175	25.9389	26.3147	25.9742	25.4059	25.6262	22.6671	23.0531	24.8412
Q6ZUX3	FAM179A			0.512238	0.307441	1.12543	2.18166	Protein FAM179A	Q6ZUX3;Q6ZUX3-2	Q6ZUX3;Q6ZUX3-2	2	5	5	5	855690000	22.0833	22.0605	20.6179	25.3651	20.1076	22.9219	24.8685	21.336	24.2345	21.9799	26.3199	21.3594	23.1288	27.2019	21.529	23.8041	28.2251	23.5216	23.0682	22.1496
Q99569	PKP4			1.27914	0.0525852	1.12356	2.17884	Plakophilin-4	Q99569;Q99569-2	Q99569;Q99569-2	2	14	12	12	1455700000	25.5126	24.8636	25.7931	25.2898	24.9763	24.9551	26.8113	24.4991	27.9159	27.0575	25.9064	27.1399	25.1573	22.9681	25.2972	25.717	26.5095	25.0034	26.2924	23.1433
Q9Y6X5	ENPP4			0.609849	0.245557	1.12264	2.17746	Bis(5-adenosyl)-triphosphatase ENPP4	Q9Y6X5	Q9Y6X5	1	3	3	2	549540000	25.4811	23.3468	24.0781	22.3924	22.761	22.7773	25.3107	27.2503	26.8416	24.3851	22.0918	23.3225	22.9659	23.2289	20.6549	20.5596	22.6801	21.544	22.351	22.9675
P00740	F9			1.66138	0.0218082	1.12258	2.17736	Coagulation factor IX	P00740;P00740-2	P00740;P00740-2	2	28	28	27	63535000000	30.4034	30.7183	29.6576	30.0609	30.8289	30.7968	31.8207	33.2258	31.4974	30.4137	30.6862	31.9032	31.188	32.2369	31.8489	31.6076	31.7542	31.3514	31.5957	31.4795
O15013	ARHGEF10			0.588206	0.258103	1.1223	2.17693	Rho guanine nucleotide exchange factor 10	O15013;O15013-4;O15013-5;O15013-6;O15013-7	O15013;O15013-4;O15013-5;O15013-6;O15013-7	5	7	7	7	676610000	25.6548	24.5062	24.6575	20.1093	21.9488	24.3853	25.8741	25.5469	25.9081	22.7876	24.9716	24.4398	23.1336	21.3095	27.1023	26.0975	25.353	21.1411	23.3068	22.3826
Q15057	ACAP2			1.17291	0.0671571	1.12016	2.17371	Arf-GAP with coiled-coil, ANK repeat and PH domain-containing protein 2	Q15057;Q96P50;Q96P50-4;Q96P50-1	Q15057	4	18	18	17	2248900000	25.682	23.629	27.3116	25.9558	24.7719	26.7087	27.6494	27.3815	26.7466	26.7145	25.8899	26.5492	26.6455	25.5186	27.7854	26.6003	27.4874	25.9351	26.6499	26.6253
Q96CM8	ACSF2			2.51817	0.00303274	1.11978	2.17314	Acyl-CoA synthetase family member 2, mitochondrial	Q96CM8;Q96CM8-3;Q96CM8-2;Q96CM8-4	Q96CM8;Q96CM8-3;Q96CM8-2;Q96CM8-4	4	48	48	48	161000000000	33.4097	31.6995	32.4788	32.9807	32.6217	32.0513	33.9979	33.1318	33.8947	33.859	33.7659	34.0549	32.9163	30.9219	31.2835	30.3508	30.8659	30.7717	32.2303	30.8036
O43660	PLRG1			1.07144	0.0848313	1.11752	2.16973	Pleiotropic regulator 1	O43660;O43660-2	O43660;O43660-2	2	11	11	11	560500000	24.1107	25.6627	25.3556	21.7761	22.723	24.7424	25.7435	25.3232	24.7993	24.8885	24.9453	25.359	25.1959	25.2943	22.1773	22.6446	17.6525	23.4372	23.9437	24.1031
Q8N5X7	EIF4E3			1.79569	0.0160069	1.11687	2.16876	Eukaryotic translation initiation factor 4E type 3	Q8N5X7;Q8N5X7-2	Q8N5X7;Q8N5X7-2	2	7	7	7	4091300000	28.4557	27.3137	26.9293	25.9882	26.5043	26.141	27.8688	28.4857	28.3045	27.7949	27.0933	28.245	28.2468	26.7215	27.3799	27.665	26.4964	26.842	25.0503	27.8469
Q9P2W9	STX18			1.28394	0.0520073	1.11686	2.16874	Syntaxin-18	Q9P2W9	Q9P2W9	1	12	12	12	4345700000	25.75	25.8511	28.17	27.0935	27.3864	25.0818	27.3975	27.6814	27.8216	26.4038	27.9264	28.1212	28.3544	27.5162	28.8334	28.1882	27.808	27.6293	27.7271	27.4913
Q9Y3S1	WNK2			2.39903	0.00398997	1.11666	2.16844	Serine/threonine-protein kinase WNK2	Q9Y3S1;Q9Y3S1-2;Q9Y3S1-4;Q9Y3S1-3	Q9Y3S1;Q9Y3S1-2;Q9Y3S1-4	4	50	42	41	7414800000	27.7879	27.4635	28.2478	27.1778	27.6927	27.9112	28.8003	29.6252	29.1053	29.1533	27.9116	29.2916	27.9236	27.0606	28.5822	26.981	27.429	26.9859	28.6461	28.32
Q9H5Q4	TFB2M			0.519513	0.302334	1.11428	2.16487	Dimethyladenosine transferase 2, mitochondrial	Q9H5Q4	Q9H5Q4	1	9	9	9	807790000	23.821	22.8443	25.5096	21.4007	22.3533	23.9552	24.4229	26.4529	23.6901	25.6432	21.8858	27.1721	21.7313	24.9883	25.9009	21.5435	25.6137	24.795	25.64	26.1718
P41732	TSPAN7			0.672738	0.212453	1.11294	2.16286	Tetraspanin-7	P41732	P41732	1	4	4	4	470460000	24.5574	21.5025	25.1244	23.0214	24.3957	23.3268	26.8506	24.9633	25.762	25.5005	24.6288	24.0712	21.5973	24.3882	21.1552	22.7151	20.1338	23.2828	23.4988	18.4854
Q9BW27	NUP85			0.894555	0.127481	1.11279	2.16264	Nuclear pore complex protein Nup85	Q9BW27;Q9BW27-3;Q9BW27-2	Q9BW27;Q9BW27-3;Q9BW27-2	3	6	6	6	293120000	23.7742	22.1328	21.8313	23.7672	21.797	22.7681	24.9149	25.1787	23.9224	23.7707	20.9934	24.5714	23.1872	22.4327	23.5488	25.7777	24.2261	25.0543	23.1656	23.0868
P12724	RNASE3			0.752913	0.176639	1.11193	2.16134	Eosinophil cationic protein	P12724	P12724	1	7	7	7	1794700000	26.3323	27.1425	24.779	26.3959	24.2979	24.1329	26.3395	25.6176	25.461	27.4536	29.1061	24.897	27.5025	23.461	23.2056	22.4883	22.9792	26.7924	26.2177	24.4693
Q92574	TSC1			1.58969	0.0257223	1.11186	2.16124	Hamartin	Q92574;Q92574-2	Q92574;Q92574-2	2	20	20	20	1624000000	26.1393	23.8215	26.5937	24.8605	25.016	24.5348	26.6325	26.21	25.7129	27.0224	25.733	26.3556	26.2432	26.9171	26.6439	26.7059	26.8895	25.7161	27.103	24.7945
O14683	TP53I11			1.9337	0.0116494	1.11101	2.15997	Tumor protein p53-inducible protein 11	O14683	O14683	1	7	7	7	9049300000	27.8716	27.1636	27.839	29.015	28.1227	29.2957	29.282	28.2741	29.7253	29.4668	29.8992	29.2514	29.4036	27.7245	25.8387	27.3127	27.8624	28.3982	27.1769	26.1938
Q9BZJ0	CRNKL1			0.941141	0.114514	1.11032	2.15894	Crooked neck-like protein 1	Q9BZJ0-2;Q9BZJ0;Q9BZJ0-3	Q9BZJ0-2;Q9BZJ0;Q9BZJ0-3	3	4	4	4	212840000	22.1664	21.4239	21.7929	23.1441	22.171	22.8336	23.0994	26.5165	22.3644	22.472	23.5984	22.3898	23.1187	24.2694	23.1949	21.4761	20.6588	23.6141	21.8881	21.0254
O14925	TIMM23			0.707626	0.196053	1.11013	2.15865	Mitochondrial import inner membrane translocase subunit Tim23	O14925	O14925	1	5	5	2	481720000	21.9696	23.4894	21.565	21.4211	23.1924	23.3171	22.6638	27.0087	23.6605	24.0031	23.3255	23.3828	21.1736	22.5886	25.8925	22.4102	21.2677	20.5576	25.7015	26.876
O60568	PLOD3			1.069	0.0853098	1.10897	2.15692	Procollagen-lysine,2-oxoglutarate 5-dioxygenase 3	O60568	O60568	1	12	12	12	905680000	24.5432	24.3449	23.6849	23.3556	24.8258	26.114	25.808	26.3598	26.6974	25.6173	23.4879	24.7841	26.3547	23.9165	21.7424	24.2057	19.7999	24.5758	26.4655	26.235
Q53H47	SETMAR			1.90545	0.0124323	1.10862	2.15639	Histone-lysine N-methyltransferase SETMAR	Q53H47;Q53H47-3	Q53H47;Q53H47-3	2	3	3	3	189310000	23.0484	22.5924	23.5953	21.809	22.4009	22.5042	24.7956	24.0631	24.2638	23.9088	22.6758	23.5258	23.136	21.37	22.5079	22.9619	21.9578	22.5273	22.6164	21.6639
Q68E01	INTS3			1.87966	0.0131929	1.10743	2.15461	Integrator complex subunit 3	Q68E01;Q68E01-2;Q68E01-3;Q68E01-4	Q68E01;Q68E01-2;Q68E01-3;Q68E01-4	4	4	4	4	725380000	24.1755	24.9973	24.7884	23.4653	24.2412	24.802	25.7801	25.7274	25.0018	24.573	26.694	26.0272	24.8297	23.7576	24.2711	23.7572	24.0092	24.1671	25.3991	24.6638
O75592	MYCBP2			1.94235	0.0114196	1.10592	2.15237	E3 ubiquitin-protein ligase MYCBP2	O75592;O75592-2	O75592;O75592-2	2	33	33	33	1962800000	26.2762	25.3426	26.7848	24.4503	26.7524	26.0565	26.5422	27.2265	27.3594	27.2301	26.7355	26.8765	27.3778	25.9597	27.9002	21.986	24.1287	24.2528	24.2194	23.1884
Q01081	U2AF1			0.683174	0.207408	1.1055	2.15173	Splicing factor U2AF 35 kDa subunit	Q01081;P0DN76;Q01081-2;Q01081-4;Q01081-3	Q01081;P0DN76;Q01081-2;Q01081-4	5	9	9	6	4163800000	27.4378	25.7699	28.7125	23.1009	27.1679	27.843	28.2489	28.0915	27.2636	28.5068	26.1233	28.4233	27.7851	27.4008	25.88	27.274	27.4605	25.8438	25.7847	26.2898
Q9H444	CHMP4B			0.765069	0.171763	1.10412	2.14967	Charged multivesicular body protein 4b	Q9H444;P59074	Q9H444	2	22	22	19	82852000000	31.4508	30.6335	30.8477	30.219	31.4306	30.1025	33.5572	33.2173	34.3965	30.2585	30.6662	30.4451	30.6527	31.5727	31.134	30.9191	31.2817	30.9384	30.8763	31.0027
Q96LJ7	DHRS1			0.620463	0.239628	1.10358	2.14888	Dehydrogenase/reductase SDR family member 1	Q96LJ7	Q96LJ7	1	10	10	10	3275300000	26.7792	26.3819	28.3977	22.2056	25.9442	26.7914	28.0393	28.0581	26.2393	27.9935	25.6647	27.919	26.3943	26.268	26.6144	25.3953	27.4325	25.3408	27.8777	27.5912
Q5VZF2	MBNL2			0.940697	0.114631	1.10308	2.14813	Muscleblind-like protein 2	Q5VZF2;Q5VZF2-3;Q5VZF2-2	Q5VZF2;Q5VZF2-3;Q5VZF2-2	3	11	2	2	1505800000	25.5871	22.4068	25.818	26.3789	24.9279	25.0875	26.052	27.8221	25.9921	25.5065	26.7772	25.8182	24.9941	26.6927	24.9072	27.263	26.9024	25.8173	25.0658	23.3988
O43175	PHGDH			2.16899	0.00677662	1.10139	2.14562	D-3-phosphoglycerate dehydrogenase	O43175	O43175	1	34	34	34	33228000000	30.9365	29.5682	29.9939	29.5696	30.1879	30.5285	31.6299	30.5592	31.2765	30.9681	32.3319	30.5028	31.3566	29.1829	29.3445	27.5606	28.2647	27.9648	29.4597	29.2248
Q6NYC1	JMJD6			0.623001	0.238231	1.0998	2.14325	Bifunctional arginine demethylase and lysyl-hydroxylase JMJD6	Q6NYC1-2;Q6NYC1-3;Q6NYC1	Q6NYC1-2;Q6NYC1-3;Q6NYC1	3	6	6	6	638180000	24.9973	22.2279	23.2506	23.0155	24.1558	25.9847	25.0717	25.6331	25.4688	25.8233	21.2198	25.6143	26.4381	23.0196	20.7324	21.9408	21.8088	22.312	24.6251	26.137
P0C870	JMJD7			1.17988	0.0660881	1.09867	2.14158	JmjC domain-containing protein 7	P0C870;P0C869-8;P0C869-7;P0C869-6	P0C870;P0C869-8;P0C869-7;P0C869-6	4	8	8	8	4128100000	27.3711	24.3123	27.8634	26.5416	26.6314	27.7641	28.4352	27.5804	27.4754	28.6003	27.1386	27.9656	27.7262	26.8151	26.8261	27.5049	28.0641	26.2988	27.9343	27.0548
O00422	SAP18			0.4541	0.351479	1.09796	2.14052	Histone deacetylase complex subunit SAP18	O00422	O00422	1	8	8	8	2931600000	24.3831	25.443	25.4438	25.8499	24.1517	23.644	26.4062	30.6246	25.6159	25.7692	27.0585	22.6205	23.3258	25.4089	25.353	24.5648	26.6278	25.0963	24.3954	24.9879
Q9NZE8	MRPL35			1.80316	0.015734	1.09651	2.13836	39S ribosomal protein L35, mitochondrial	Q9NZE8;Q9NZE8-2	Q9NZE8;Q9NZE8-2	2	10	10	10	3188300000	26.5878	26.0536	27.2359	27.4173	25.3231	25.5424	27.9655	26.802	26.9258	27.7884	27.4906	28.0296	27.1937	26.8884	28.1851	25.2175	26.9333	27.726	27.8641	25.571
A2RRP1	NBAS			1.0149	0.0966263	1.09473	2.13574	Neuroblastoma-amplified sequence	A2RRP1	A2RRP1	1	20	20	1	1354400000	24.0592	25.7951	23.9412	24.25	26.6349	25.6719	24.7369	27.8926	26.6602	25.4642	25.4031	26.2443	26.6729	25.4522	24.4463	24.481	25.0773	26.2279	26.0713	25.3465
Q5VUB5	FAM171A1			2.00442	0.0098987	1.0943	2.13509	Protein FAM171A1	Q5VUB5	Q5VUB5	1	6	6	6	558530000	25.2811	24.4166	23.3959	23.4048	24.485	24.9251	26.2002	25.7167	24.8811	24.9286	25.6869	25.162	25.3111	21.0877	20.9704	21.8612	21.6911	22.2169	24.5254	23.9914
Q9NUQ7	UFSP2			1.21609	0.0608003	1.0932	2.13347	Ufm1-specific protease 2	Q9NUQ7	Q9NUQ7	1	14	14	14	3739300000	25.7281	26.305	27.7917	25.3696	25.6004	26.2855	27.4162	28.4744	28.6889	26.9318	26.1688	26.969	26.2636	29.1441	26.1076	27.7531	28.1586	26.0015	26.3207	28.1161
Q86YW9	MED12L			0.649079	0.224347	1.09292	2.13305	Mediator of RNA polymerase II transcription subunit 12-like protein	Q86YW9;Q86YW9-4;Q86YW9-2;Q86YW9-3	Q86YW9;Q86YW9-4;Q86YW9-2;Q86YW9-3	4	4	4	3	769760000	20.9227	25.3678	22.5586	22.8827	23.8121	24.0464	24.2503	26.1411	25.4367	21.4848	23.3908	24.8308	24.9713	26.0618	25.7196	25.6262	27.2188	24.585	24.9954	25.9931
Q9GZZ1	NAA50			0.281201	0.523358	1.0917	2.13124	N-alpha-acetyltransferase 50	Q9GZZ1;Q9GZZ1-2	Q9GZZ1;Q9GZZ1-2	2	14	14	14	73386000000	25.9455	25.9074	27.3603	27.8973	32.3144	33.7164	27.9938	28.2327	28.1502	27.2203	33.6591	31.804	32.58	27.8815	34.0809	27.7006	27.8931	28.4318	28.0514	33.0031
Q9Y5J7	TIMM9			1.50684	0.0311285	1.09095	2.13014	Mitochondrial import inner membrane translocase subunit Tim9	Q9Y5J7	Q9Y5J7	1	12	12	12	39469000000	31.655	30.2741	31.1004	28.6634	29.2178	29.7557	31.4179	30.7664	31.1063	31.5393	31.5235	31.0681	30.9929	31.0361	30.3882	30.7605	31.2488	29.8016	30.0145	29.9385
P84077	ARF1			1.58254	0.0261491	1.09068	2.12975	ADP-ribosylation factor 1	P84077;P61204;P61204-2	P84077;P61204;P61204-2	3	14	14	11	11761000000	27.4273	26.989	28.5282	29.0286	28.9114	28.4629	28.7307	30.412	29.3788	29.6575	29.2426	28.2022	29.5829	28.3933	28.4407	29.5322	29.3752	28.7361	28.9591	29.3925
Q99755	PIP5K1A			0.803794	0.157111	1.08917	2.12752	Phosphatidylinositol 4-phosphate 5-kinase type-1 alpha	Q99755;Q99755-2;Q99755-4;Q99755-3	Q99755;Q99755-2;Q99755-4;Q99755-3	4	4	3	3	277620000	21.7465	25.8295	21.8024	22.0413	22.1648	23.1648	23.9411	25.0831	24.1316	22.4136	23.0199	25.0472	23.5285	19.8826	25.2756	23.7726	22.6015	24.1427	23.0925	22.5525
Q9Y4D7	PLXND1			1.45736	0.034885	1.08784	2.12555	Plexin-D1	Q9Y4D7;Q9Y4D7-2	Q9Y4D7;Q9Y4D7-2	2	12	12	12	1212400000	25.699	25.575	25.4268	23.2949	25.5383	24.6962	25.8174	26.1117	26.6915	25.8021	25.8359	27.3875	25.2373	20.6883	24.1817	24.5275	24.1463	25.3243	26.4256	26.5696
Q9NRW1	RAB6B			0.392744	0.404814	1.08625	2.12321	Ras-related protein Rab-6B	Q9NRW1;Q9NRW1-2	Q9NRW1;Q9NRW1-2	2	14	4	3	1544600000	21.0166	24.7357	26.462	20.9816	24.1444	24.965	21.25	27.4106	27.9035	23.8674	23.9107	24.7552	24.5292	26.2896	27.6486	28.2349	25.4529	26.8578	24.1341	24.0059
P37173	TGFBR2			1.1023	0.0790127	1.08583	2.1226	TGF-beta receptor type-2	P37173;P37173-2	P37173;P37173-2	2	3	3	3	281630000	22.5277	22.6377	25.2647	22.2154	22.6935	23.5622	24.1378	23.368	24.0442	26.002	24.1409	23.3674	24.592	24.0787	22.9319	23.0358	22.8939	21.5946	22.5455	23.1229
Q9Y6D5	ARFGEF2			1.01748	0.0960545	1.08572	2.12244	Brefeldin A-inhibited guanine nucleotide-exchange protein 2	Q9Y6D5	Q9Y6D5	1	29	29	24	2805900000	26.7731	25.289	27.0842	26.3376	27.2629	24.4922	27.101	28.4057	27.9979	27.6297	27.2867	27.5025	25.1221	25.9881	24.4217	26.2685	26.5302	25.9417	27.4094	26.8285
Q7Z3K3	POGZ			0.696451	0.201163	1.08504	2.12144	Pogo transposable element with ZNF domain	Q7Z3K3;Q7Z3K3-5;Q7Z3K3-7;Q7Z3K3-2;Q7Z3K3-3;Q7Z3K3-6	Q7Z3K3;Q7Z3K3-5;Q7Z3K3-7;Q7Z3K3-2;Q7Z3K3-3;Q7Z3K3-6	6	4	4	4	240260000	24.0414	21.9753	24.2697	21.7837	21.8822	20.2791	24.8288	24.6004	24.7504	22.2284	23.8847	21.8067	22.0992	23.8524	24.441	23.8925	22.664	23.3742	24.5868	21.1359
P05186	ALPL			0.536831	0.290516	1.08475	2.121	Alkaline phosphatase, tissue-nonspecific isozyme	P05186;P05186-2;P05186-3	P05186;P05186-2;P05186-3	3	6	6	6	379540000	23.6361	21.9324	24.1425	20.028	21.4677	24.5145	24.1599	24.4361	23.8756	24.0536	22.3528	20.7287	26.3278	22.2454	25.3413	24.5155	24.2947	22.5608	24.3296	24.21
O00154	ACOT7			1.85346	0.0140133	1.08463	2.12083	Cytosolic acyl coenzyme A thioester hydrolase	O00154-4;O00154;O00154-6;O00154-7;O00154-5;O00154-2;O00154-3;Q6ZUV0	O00154-4;O00154;O00154-6;O00154-7;O00154-5;O00154-2;O00154-3	8	12	12	12	2534800000	26.1913	25.6585	27.0124	25.767	26.7971	26.8933	27.7529	28.3899	27.76	26.1857	27.8459	26.8839	27.4803	24.051	24.9279	24.932	21.7411	24.3082	24.7942	24.4325
Q9NR09	BIRC6			1.0337	0.0925333	1.08415	2.12013	Baculoviral IAP repeat-containing protein 6	Q9NR09	Q9NR09	1	15	15	15	1268600000	25.2429	24.1229	26.6215	24.9405	23.9347	25.3194	26.4292	27.1451	27.337	26.2284	23.9275	25.7239	26.0102	25.1502	26.7954	21.5981	25.7477	24.0004	25.2832	24.0745
P61019	RAB2A			1.26784	0.0539712	1.08405	2.11998	Ras-related protein Rab-2A	P61019;P61019-2	P61019;P61019-2	2	19	19	10	16230000000	28.4178	27.7152	28.6817	28.6621	29.1592	29.8076	28.9008	31.5228	30.9611	29.258	28.8378	29.413	29.879	28.7688	28.3995	28.6214	29.0714	28.7116	28.4465	29.7868
Q96BW1	UPRT			0.954156	0.111133	1.08161	2.11639	Uracil phosphoribosyltransferase homolog	Q96BW1;Q96BW1-3;Q96BW1-2	Q96BW1;Q96BW1-3;Q96BW1-2	3	4	4	4	302060000	21.4957	21.4079	23.1714	25.0906	23.3184	24.129	23.171	24.1689	23.8102	24.696	23.9149	25.5286	23.9967	19.5762	22.8901	22.0716	20.9918	24.5096	24.5279	25.1137
O95218	ZRANB2			0.745807	0.179553	1.08059	2.1149	Zinc finger Ran-binding domain-containing protein 2	O95218;O95218-2	O95218;O95218-2	2	10	10	10	2977200000	25.3011	23.0407	27.3754	28.063	26.3466	26.4422	27.931	26.0889	27.3131	27.9502	27.6472	25.814	27.4836	28.3204	27.6873	27.0256	27.0284	25.2878	26.1974	26.5157
P46736	BRCC3			1.03176	0.0929478	1.07989	2.11387	Lys-63-specific deubiquitinase BRCC36	P46736;P46736-2;P46736-3;P46736-4;P46736-5	P46736;P46736-2;P46736-3;P46736-4;P46736-5	5	9	9	9	2344300000	23.4043	26.4098	27.7222	26.4958	26.2549	26.6913	27.319	27.9491	27.0569	26.9839	27.1071	27.8843	26.4005	23.97	25.2187	23.3591	25.5681	25.1453	26.5827	26.2317
Q14168	MPP2			0.926251	0.118508	1.07963	2.11349	MAGUK p55 subfamily member 2	Q14168;Q14168-3;Q14168-5;Q14168-6;Q14168-2;Q14168-4	Q14168;Q14168-3;Q14168-5;Q14168-6;Q14168-2;Q14168-4	6	6	6	6	224800000	22.4834	22.3456	22.4735	22.1819	22.3396	22.0802	23.3876	22.9097	22.4389	25.4082	23.4826	25.1863	20.9657	23.9571	22.2213	23.4536	21.9364	20.6606	23.9167	23.3449
Q9Y5J6	TIMM10B			1.60337	0.0249247	1.0785	2.11183	Mitochondrial import inner membrane translocase subunit Tim10 B	Q9Y5J6	Q9Y5J6	1	9	9	9	3647000000	27.1099	27.2499	26.6584	26.696	25.6678	25.3542	27.9904	26.8237	27.0439	28.3685	28.5035	27.0213	26.9903	28.1528	27.2237	26.913	27.9152	26.7522	28.1152	27.0796
Q86VU5	COMTD1			2.10949	0.00777166	1.07739	2.11022	Catechol O-methyltransferase domain-containing protein 1	Q86VU5	Q86VU5	1	11	11	11	24778000000	29.442	28.6166	29.5083	29.7085	27.9107	28.9459	30.7497	29.6409	29.5506	29.7517	29.914	30.8061	30.283	29.8219	30.218	31.0818	32.1647	30.7834	30.1672	28.788
Q5THJ4	VPS13D			0.574787	0.266203	1.07722	2.10997	Vacuolar protein sorting-associated protein 13D	Q5THJ4;Q5THJ4-2	Q5THJ4;Q5THJ4-2	2	22	22	21	1260200000	26.2211	27.0678	27.0407	22.6916	21.957	25.3379	26.8638	26.9688	25.2063	26.8024	25.2052	24.9421	26.9207	24.7231	25.5233	23.2759	25.6555	21.0098	23.9893	19.5594
Q96BN8	OTULIN			0.554472	0.278951	1.07709	2.10978	Ubiquitin thioesterase otulin	Q96BN8	Q96BN8	1	8	8	8	1144000000	27.1006	24.6411	26.5207	23.3043	21.5931	22.9897	26.4418	26.4567	26.4423	25.4624	23.1128	24.7987	25.3327	26.3958	23.0329	24.6476	25.5995	22.1922	26.9772	26.7156
Q96NL8	C8orf37			0.753353	0.17646	1.07704	2.10971	Protein C8orf37	Q96NL8	Q96NL8	1	3	3	3	251470000	23.7282	21.7443	22.4594	21.0426	22.8237	22.0363	25.0586	24.519	25.6146	22.101	22.0264	22.2029	22.1572	22.0012	24.2556	25.0788	24.0452	21.9196	22.2387	22.712
P57740	NUP107			1.03271	0.0927442	1.07679	2.10934	Nuclear pore complex protein Nup107	P57740;P57740-2;P57740-3	P57740;P57740-2	3	11	11	11	828960000	24.3207	23.848	24.4607	24.9019	23.8212	23.4817	25.907	26.7719	25.7169	24.6913	25.9422	24.8629	22.6186	25.3066	24.0961	27.0233	25.466	23.3992	24.1856	24.458
Q9BSH5	HDHD3			1.8086	0.0155383	1.07589	2.10802	Haloacid dehalogenase-like hydrolase domain-containing protein 3	Q9BSH5	Q9BSH5	1	17	17	17	16238000000	29.4899	28.8684	29.0222	28.9242	27.7933	27.931	30.3105	29.6862	30.0198	30.5978	28.7331	29.9339	28.9503	28.8065	29.958	29.6537	29.5826	28.3104	30.3569	29.6583
O95081	AGFG2			1.24026	0.0575092	1.07513	2.10691	Arf-GAP domain and FG repeat-containing protein 2	O95081;O95081-2	O95081;O95081-2	2	8	5	5	692260000	24.9384	24.3062	25.4768	24.0474	23.0678	22.6055	24.4003	26.169	26.1496	24.6001	24.9079	25.1505	24.6643	25.6009	25.5685	25.3894	24.2422	25.8754	21.5982	25.0073
Q2M1Z3	ARHGAP31			0.813786	0.153537	1.07491	2.1066	Rho GTPase-activating protein 31	Q2M1Z3	Q2M1Z3	1	6	6	6	646540000	25.0207	24.3913	24.9166	22.8979	22.4947	23.2347	25.8291	25.9553	25.4588	25.5464	22.1407	25.4445	23.9315	24.8712	26.205	23.5003	25.4259	22.6784	25.563	20.9303
Q9H936	SLC25A22			1.3323	0.0465266	1.07469	2.10627	Mitochondrial glutamate carrier 1	Q9H936;Q9H1K4	Q9H936	2	9	9	9	1655100000	26.8515	24.7208	26.2831	24.3399	26.2733	24.9675	27.3606	25.9534	27.497	26.581	25.6606	27.0673	26.4119	26.3119	25.4893	25.4427	25.7132	23.9686	25.8618	26.0443
O00213	APBB1			1.07904	0.0833607	1.07463	2.10618	Amyloid beta A4 precursor protein-binding family B member 1	O00213-2;O00213;O00213-3;O00213-4;O00213-6;O00213-5	O00213-2;O00213;O00213-3	6	7	7	6	1219200000	26.4024	25.4482	26.5424	24.0201	23.9531	24.4547	26.7764	26.4398	26.7023	27.3493	25.7909	25.6822	24.7393	23.576	25.9924	25.2673	25.1288	24.3736	21.3279	25.3126
Q96EY4	TMA16			0.72055	0.190305	1.07457	2.10609	Translation machinery-associated protein 16	Q96EY4	Q96EY4	1	5	5	5	245740000	24.7462	24.4767	23.421	20.2398	21.5964	22.8224	25.6938	22.6995	24.7035	24.2516	23.5383	23.1847	23.6368	24.147	21.2139	23.8843	23.2061	22.9689	21.2483	21.6753
Q13057	COASY			1.86133	0.0137615	1.07382	2.105	Bifunctional coenzyme A synthase	Q13057;Q13057-2	Q13057;Q13057-2	2	14	14	14	11751000000	28.8251	27.3857	28.2246	27.4612	28.2038	29.1419	29.4221	30.0928	29.9903	29.1786	28.3443	29.0932	28.8448	28.9486	28.6327	28.5256	28.621	28.4477	29.4577	30.0938
Q4G0N4	NADK2			1.47493	0.0335023	1.07377	2.10492	NAD kinase 2, mitochondrial	Q4G0N4;Q4G0N4-2;Q4G0N4-3	Q4G0N4;Q4G0N4-2;Q4G0N4-3	3	30	30	30	8760700000	28.0527	27.0032	28.774	26.8369	28.7395	27.3834	29.5111	29.2613	29.4965	28.9985	27.476	29.0861	28.275	27.8904	28.0954	28.2365	28.6727	27.8345	28.4744	29.5687
P31512	FMO4			0.622634	0.238433	1.07277	2.10347	Dimethylaniline monooxygenase [N-oxide-forming] 4	P31512	P31512	1	7	7	7	297130000	20.384	22.5647	22.236	21.7046	22.2934	25.2771	22.5605	23.7926	22.2044	21.5196	23.6429	25.0598	25.5993	22.5976	22.3143	23.3967	22.646	25.1751	24.0973	25.2327
Q96SI9	STRBP			0.366927	0.429609	1.07178	2.10202	Spermatid perinuclear RNA-binding protein	Q96SI9;Q96SI9-2	Q96SI9;Q96SI9-2	2	8	2	2	1070400000	22.9993	26.5411	21.5331	25.6055	21.4728	22.4146	25.3343	24.8038	24.6623	21.081	26.7275	27.6203	21.2675	24.4229	27.7275	24.4437	21.8065	26.7499	25.9427	26.1546
Q8TC76	FAM110B			0.821999	0.150661	1.07101	2.10091	Protein FAM110B	Q8TC76	Q8TC76	1	6	6	6	275610000	22.3231	21.2687	21.8465	23.2316	25.1213	22.2633	23.6751	21.8955	23.9815	22.6907	25.0548	23.972	24.9577	23.6648	24.2922	24.6587	23.6142	25.5075	23.1157	22.1285
Q9BUA6	MYL10			0.564105	0.272832	1.06874	2.0976	Myosin regulatory light chain 10	Q9BUA6	Q9BUA6	1	4	1	1	410570000	22.8761	23.4747	24.1605	23.4728	20.8145	25.4538	23.9982	26.5979	25.4789	25.4979	21.3871	25.0903	23.0587	20.8859	20.997	22.4554	22.5658	20.9265	23.7501	22.0157
Q9UBX1	CTSF			0.455123	0.350653	1.06866	2.09749	Cathepsin F	Q9UBX1	Q9UBX1	1	4	4	4	511030000	24.7038	22.6142	20.8417	21.6048	24.3471	23.0645	25.8465	20.9553	27.2862	24.6898	24.1635	23.1707	21.4073	23.6527	22.3324	25.2628	22.3551	24.8057	25.1279	25.1729
O14980	XPO1			0.795748	0.160049	1.06696	2.09501	Exportin-1	O14980	O14980	1	22	22	22	3528800000	26.928	26.0179	27.5372	24.8651	25.3955	26.6296	27.2382	29.8222	28.4041	27.3058	25.3608	26.7322	26.2077	25.7033	26.4288	27.2547	26.8597	25.7679	25.4026	26.635
Q9BQ24	ZFYVE21			1.45189	0.0353275	1.06578	2.09331	Zinc finger FYVE domain-containing protein 21	Q9BQ24;Q9BQ24-2	Q9BQ24;Q9BQ24-2	2	7	7	7	374540000	22.7176	23.5919	23.4361	23.7464	21.5934	23.709	24.2451	25.2737	22.8576	24.4165	24.4255	24.5217	23.6471	23.5016	25.7001	24.1299	24.2004	22.4737	23.9688	23.887
Q9NTG7	SIRT3			0.314521	0.484707	1.0641	2.09087	NAD-dependent protein deacetylase sirtuin-3, mitochondrial	Q9NTG7;Q9NTG7-2	Q9NTG7;Q9NTG7-2	2	12	12	12	70923000000	33.1943	28.2731	32.3814	27.4666	26.2751	29.4898	33.2034	32.9656	33.2174	29.1267	26.7943	29.5357	29.1993	31.9361	28.1001	32.4146	27.4708	27.2565	29.4756	33.3636
Q8TB36	GDAP1			1.01204	0.0972667	1.06287	2.08908	Ganglioside-induced differentiation-associated protein 1	Q8TB36;Q8TB36-2	Q8TB36;Q8TB36-2	2	11	11	11	877450000	24.2355	23.0997	25.1858	25.4218	24.545	25.3399	24.5486	24.3006	27.7198	26.4433	25.3594	26.1104	25.4238	24.8293	22.9407	23.0161	22.8561	22.0101	24.8984	22.646
P21589	NT5E			0.898077	0.126451	1.0624	2.0884	5-nucleotidase	P21589;P21589-2	P21589;P21589-2	2	27	27	27	12736000000	29.5109	27.7621	29.6221	27.5602	26.7122	29.7251	29.6415	29.4817	30.3613	29.7156	29.0431	27.6764	30.8921	28.4	26.9996	28.5776	28.4759	27.4149	28.3951	28.8269
Q13790	APOF			0.470985	0.338077	1.06172	2.08742	Apolipoprotein F	Q13790	Q13790	1	4	4	4	591530000	23.6723	21.7853	21.6862	24.6479	22.7553	25.6079	25.0479	25.9359	26.5688	23.8079	20.7383	22.6572	26.1898	22.8197	21.5292	21.7817	22.0085	22.6556	22.0474	24.927
Q9H3Q1	CDC42EP4			2.05146	0.00888266	1.06084	2.08615	Cdc42 effector protein 4	Q9H3Q1;Q9H3Q1-2	Q9H3Q1;Q9H3Q1-2	2	20	20	19	3483200000	27.6632	27.0695	27.1743	25.7413	26.5769	26.6861	27.6025	27.884	28.1386	28.735	28.2837	27.3511	27.1608	26.6034	25.9684	27.437	26.9899	25.0823	25.7446	23.5901
Q99470	SDF2			1.17024	0.0675717	1.0581	2.08219	Stromal cell-derived factor 2	Q99470	Q99470	1	12	12	12	3929900000	27.6351	24.9492	28.3236	27.1162	25.6789	26.9318	27.6811	27.0399	28.0515	27.808	28.5586	28.4034	27.2714	27.4389	27.4814	27.0832	28.1974	26.6905	25.2016	26.4737
Q70UQ0	IKBIP			0.494677	0.320128	1.05797	2.082	Inhibitor of nuclear factor kappa-B kinase-interacting protein	Q70UQ0-4	Q70UQ0-4	1	14	10	10	1321800000	20.5956	26.1943	27.3077	25.2166	23.1347	22.7435	26.1803	23.7898	25.5397	25.9524	24.7979	26.2675	24.2692	27.4452	25.8452	27.2097	25.6111	24.4142	26.1068	26.3058
Q6BCY4	CYB5R2			0.925564	0.118696	1.05698	2.08056	NADH-cytochrome b5 reductase 2	Q6BCY4;Q6BCY4-2	Q6BCY4;Q6BCY4-2	2	4	4	4	105490000	20.095	22.353	22.5805	20.9089	22.7956	20.8166	21.9082	24.4253	21.4627	22.9101	21.6156	23.7722	22.4459	23.4383	21.3832	23.9288	21.3317	22.4295	24.0881	21.7312
Q9BU23	LMF2			1.09642	0.0800909	1.05647	2.07983	Lipase maturation factor 2	Q9BU23;Q9BU23-3;Q9BU23-2	Q9BU23;Q9BU23-3;Q9BU23-2	3	4	4	4	316110000	23.9356	22.9006	22.1968	22.888	23.5535	24.4726	22.7261	23.6524	24.5542	25.0113	23.611	25.2116	25.9002	21.3841	21.6076	22.9552	21.1527	21.9656	24.6717	21.0389
O00625	PIR			1.63286	0.0232886	1.05617	2.07941	Pirin	O00625	O00625	1	12	12	12	5811900000	27.6182	26.9682	27.696	28.2502	27.0757	26.9079	29.5189	28.0848	28.3506	28.71	29.567	27.7813	27.3161	28.5656	26.9858	25.0206	27.5955	28.3372	26.3106	26.5946
Q9HCD5	NCOA5			0.782415	0.165038	1.05262	2.0743	Nuclear receptor coactivator 5	Q9HCD5	Q9HCD5	1	7	7	7	367600000	24.0226	21.2311	25.2798	23.668	22.4711	21.846	23.5882	23.8548	24.4163	25.4407	25.0657	22.3019	24.3058	24.7807	23.9589	24.2191	23.9593	21.9516	24.1971	23.8108
P23368	ME2			2.38781	0.00409443	1.05228	2.07381	NAD-dependent malic enzyme, mitochondrial	P23368;P23368-2	P23368;P23368-2	2	50	50	48	210000000000	33.2835	33.1915	32.7324	32.6103	32.4182	33.5216	34.1947	34.6206	34.7092	33.7315	33.0283	34.1402	33.6585	31.6664	31.024	32.0923	31.5335	31.2447	31.445	31.7498
Q15286	RAB35			1.00129	0.099704	1.05222	2.07372	Ras-related protein Rab-35	Q15286;Q15286-2;Q96AX2;Q86YS6-2;Q96AX2-4;Q96AX2-2;Q96AX2-3	Q15286	7	9	9	8	2415900000	26.2179	23.255	26.4252	26.9415	25.6083	27.1236	26.692	27.6801	26.3449	27.8774	27.1312	26.5617	26.5785	27.0099	24.9444	26.4611	27.1378	26.8954	26.2497	26.7826
Q7L9L4	MOB1B			0.547086	0.283735	1.05166	2.07291	MOB kinase activator 1B	Q7L9L4;Q9H8S9;Q7L9L4-2;Q9H8S9-2	Q7L9L4;Q9H8S9;Q7L9L4-2;Q9H8S9-2	4	7	7	7	3289400000	26.8702	27.4026	27.4414	25.0925	26.3114	21.9773	27.7615	28.1753	27.3146	26.388	28.0068	25.6626	24.9976	27.8331	27.1851	27.095	27.998	26.4264	28.3152	21.1123
Q68D91	MBLAC2			1.24478	0.0569141	1.05077	2.07164	Metallo-beta-lactamase domain-containing protein 2	Q68D91;Q68D91-2	Q68D91	2	11	11	11	1004100000	25.7194	24.8808	25.7508	24.2792	24.4541	23.3436	26.8796	25.6077	26.4657	26.5399	24.709	25.4982	24.8212	25.2757	24.1832	24.4207	23.9075	24.0125	26.6543	24.4824
Q5EBM0	CMPK2			0.696509	0.201136	1.05048	2.07122	UMP-CMP kinase 2, mitochondrial	Q5EBM0;Q5EBM0-3;Q5EBM0-4;Q5EBM0-2	Q5EBM0;Q5EBM0-3;Q5EBM0-4;Q5EBM0-2	4	11	11	11	2215300000	24.6659	24.8095	24.8804	23.6658	27.6705	27.585	25.9002	25.6766	27.1784	25.2966	26.2006	27.9556	27.9686	22.5131	26.6613	24.7392	24.9327	24.5721	27.2997	27.7656
P25774	CTSS			0.581467	0.26214	1.05029	2.07095	Cathepsin S	P25774;P25774-2	P25774;P25774-2	2	7	7	7	545290000	24.24	22.6148	25.93	22.4719	22.5581	25.4952	25.3804	25.9237	25.7668	26.1751	24.2628	21.5288	25.5093	23.2957	21.2692	22.6623	21.7527	24.0003	20.7057	23.1304
Q7Z406	MYH14			0.839227	0.144801	1.04992	2.07042	Myosin-14	Q7Z406;Q7Z406-6;Q7Z406-2;Q7Z406-4;Q7Z406-5	Q7Z406;Q7Z406-6;Q7Z406-2;Q7Z406-4;Q7Z406-5	5	205	174	174	195000000000	33.9859	34.007	30.5364	33.7259	31.5126	31.58	34.3541	34.3511	32.7516	34.2229	33.1968	34.0619	32.3169	32.2185	32.3871	32.0614	31.7736	32.2937	32.5156	31.5014
P31749	AKT1			0.44972	0.355042	1.0499	2.07039	RAC-alpha serine/threonine-protein kinase	P31749;P31749-2	P31749;P31749-2	2	20	20	16	2121300000	25.7933	25.7806	28.273	21.8987	23.3006	25.0684	24.71	28.5591	27.7297	24.7552	23.9186	26.7074	26.1029	25.3837	26.4476	26.0954	27.2921	24.2071	24.3165	27.2592
P04206				0.545347	0.284874	1.04956	2.0699	Ig kappa chain V-III region GOL	P04206	P04206	1	7	3	2	1322700000	26.6469	26.739	23.834	21.2397	24.4014	25.67	27.4661	24.8402	26.4325	24.1932	27.1676	24.9699	25.5636	22.4654	22.5496	22.6487	20.2437	23.8537	22.6196	25.7514
Q9P2P5	HECW2			1.05491	0.0881232	1.04932	2.06956	E3 ubiquitin-protein ligase HECW2	Q9P2P5;Q9P2P5-2	Q9P2P5;Q9P2P5-2	2	8	7	7	282150000	23.9535	23.8403	24.4307	22.9974	21.6536	22.1611	23.8395	25.1119	24.34	24.9007	25.242	23.1667	22.9539	22.2679	21.3406	21.9737	21.9024	20.7779	24.5038	22.8156
Q5VIR6	VPS53			0.481706	0.329833	1.04777	2.06733	Vacuolar protein sorting-associated protein 53 homolog	Q5VIR6-4;Q5VIR6;Q5VIR6-2;Q5VIR6-3	Q5VIR6-4;Q5VIR6;Q5VIR6-2;Q5VIR6-3	4	16	16	16	1740600000	23.1909	25.0172	25.292	25.3995	24.9299	24.6894	23.2489	27.3743	27.0059	22.0228	25.7157	26.4066	28.8323	26.6593	26.4549	26.418	25.7744	26.0404	24.5344	25.2609
Q86V88	MDP1			0.573972	0.266703	1.04748	2.06692	Magnesium-dependent phosphatase 1	Q86V88;Q86V88-3;Q86V88-2	Q86V88;Q86V88-3;Q86V88-2	3	8	8	8	2688800000	28.1022	25.3169	25.5234	26.2366	26.5027	22.0462	27.6135	27.1587	28.0278	27.0162	25.5663	26.6231	24.6761	28.5762	26.5852	27.601	26.5891	26.0488	27.6062	24.2189
O95376	ARIH2			1.32922	0.0468572	1.04701	2.06624	E3 ubiquitin-protein ligase ARIH2	O95376	O95376	1	13	13	13	2689400000	24.5013	24.9268	27.5779	26.8492	26.2889	26.135	26.8767	27.4456	27.2989	26.3305	27.4271	27.429	26.8469	26.8853	26.313	26.1178	27.1279	26.6166	27.4003	28.0966
Q9H4G0	EPB41L1			2.00589	0.00986525	1.04689	2.06608	Band 4.1-like protein 1	Q9H4G0	Q9H4G0	1	28	24	2	5231300000	27.546	27.0462	28.2271	26.8012	27.4068	27.0637	29.0945	28.335	29.1389	28.4942	28.5174	28.0282	27.1596	28.0659	25.9589	26.79	24.182	26.6058	26.8875	24.8181
Q8WXI9	GATAD2B			0.66363	0.216955	1.04664	2.06572	Transcriptional repressor p66-beta	Q8WXI9	Q8WXI9	1	15	15	13	1238600000	26.1621	23.8623	26.3032	21.2502	24.0259	25.175	24.7754	26.5403	25.9799	26.453	24.0342	25.6388	25.1466	27.5034	26.1462	25.6277	26.6212	25.5886	25.5197	25.2199
Q96P48	ARAP1			0.748788	0.178325	1.04401	2.06196	Arf-GAP with Rho-GAP domain, ANK repeat and PH domain-containing protein 1	Q96P48;Q96P48-3;Q96P48-1;Q96P48-5;Q96P48-7;Q96P48-2;Q96P48-4	Q96P48;Q96P48-3;Q96P48-1;Q96P48-5;Q96P48-7;Q96P48-2;Q96P48-4	7	9	9	9	190940000	20.2184	22.993	23.3695	23.068	20.9613	24.6111	24.092	24.9427	22.729	22.8464	24.3704	23.6796	22.406	24.3282	23.7645	21.6567	23.2345	21.5302	21.9838	21.1966
O95278	EPM2A			0.560039	0.275398	1.04313	2.06069	Laforin	O95278;O95278-7;O95278-8;O95278-3;O95278-2;O95278-6;O95278-5	O95278;O95278-7;O95278-8;O95278-3;O95278-2;O95278-6	7	8	8	8	662110000	21.6544	24.0524	23.6773	24.978	22.5787	24.7809	21.988	26.8134	26.5587	24.7153	25.4146	24.7434	22.4104	21.7427	26.2961	22.7153	24.8501	25.2386	23.5255	24.7329
Q8WZ82	OVCA2			0.892715	0.128022	1.04184	2.05885	Ovarian cancer-associated gene 2 protein	Q8WZ82	Q8WZ82	1	6	6	6	3222100000	26.9896	26.2448	27.0803	25.5429	27.2754	24.8525	27.9168	27.3552	27.6768	29.1472	26.5034	27.8722	25.1378	27.3876	26.7412	27.5161	26.3784	25.0941	26.5141	25.6474
Q9HAU0	PLEKHA5			2.05403	0.0088302	1.04175	2.05873	Pleckstrin homology domain-containing family A member 5	Q9HAU0;Q9HAU0-2;Q9HAU0-4;Q9HAU0-6;Q9HAU0-5;Q9HAU0-8;Q9HAU0-3;Q9HAU0-7	Q9HAU0;Q9HAU0-2;Q9HAU0-4;Q9HAU0-6;Q9HAU0-5;Q9HAU0-8;Q9HAU0-3	8	59	59	59	18765000000	29.652	27.9173	29.9869	28.9316	28.6842	28.6617	30.1259	29.5828	29.6656	30.7522	29.6982	30.2858	29.9878	30.0734	28.9748	30.4807	30.0516	29.0528	29.7897	29.7334
Q9UGC7	MTRF1L			2.98825	0.00102743	1.04145	2.0583	Peptide chain release factor 1-like, mitochondrial	Q9UGC7;Q9UGC7-3;Q9UGC7-4;Q9UGC7-2	Q9UGC7;Q9UGC7-3	4	16	16	16	3547700000	26.0221	26.7501	26.3179	26.8862	26.141	26.6666	27.2058	28.2908	27.5965	27.7299	27.2601	26.7971	27.6577	26.3389	28.8001	27.1211	26.9243	27.7198	27.3447	28.0752
P34947	GRK5			1.74266	0.0180859	1.04107	2.05776	G protein-coupled receptor kinase 5	P34947;P43250;P43250-2;P43250-3;P32298;P32298-3;P32298-4;P32298-2	P34947	8	5	5	5	303840000	22.8999	22.9558	24.3876	23.0057	24.0442	23.7521	24.4535	25.6286	24.5017	25.0343	24.3758	24.5278	23.3187	20.3597	22.6507	21.8122	22.016	22.9018	22.6966	20.774
Q2M3C7	SPHKAP			1.5876	0.0258467	1.03976	2.05588	A-kinase anchor protein SPHKAP	Q2M3C7-2;Q2M3C7	Q2M3C7-2;Q2M3C7	2	79	79	79	26355000000	30.2337	30.0152	29.4088	28.9953	28.7	28.852	30.0803	31.5835	30.7103	30.2072	29.2135	31.1193	29.9368	29.7265	31.2705	29.787	29.5297	28.9988	31.0396	29.8741
Q6ZNW5	GDPGP1			1.42924	0.0372186	1.03615	2.05075	GDP-D-glucose phosphorylase 1	Q6ZNW5	Q6ZNW5	1	4	4	4	344100000	23.5077	21.7107	23.5177	23.1378	23.3567	24.4778	23.7312	25.0848	24.047	25.0161	23.4552	24.9515	23.9605	22.3141	24.0416	21.4346	22.501	21.4496	25.3489	23.1242
Q9UJF2	RASAL2			0.582707	0.261392	1.03319	2.04654	Ras GTPase-activating protein nGAP	Q9UJF2;Q9UJF2-2	Q9UJF2;Q9UJF2-2	2	7	5	5	307800000	21.6006	25.0637	24.7922	21.8821	21.0334	21.9902	26.0804	23.5087	24.6546	24.3457	21.7001	22.969	23.0629	22.9849	22.9928	23.0918	24.4267	21.1786	23.6645	21.1385
P23470	PTPRG			1.28159	0.0522894	1.03283	2.04603	Receptor-type tyrosine-protein phosphatase gamma	P23470;P23470-2	P23470;P23470-2	2	3	3	3	157690000	23.0531	21.9428	23.025	21.7776	21.104	23.9211	22.8979	22.8822	23.6723	24.195	23.975	22.6934	24.2079	23.0372	22.1946	21.2981	21.7799	23.94	22.318	22.4181
Q8IV38	ANKMY2			0.672524	0.212557	1.03271	2.04586	Ankyrin repeat and MYND domain-containing protein 2	Q8IV38	Q8IV38	1	17	17	17	2678900000	26.1834	23.5228	27.17	25.873	26.4318	26.0496	26.924	28.7183	28.836	27.4472	25.7199	24.8949	25.7913	25.4164	26.5606	27.0487	26.8049	25.0271	25.388	26.9454
Q86TW2	ADCK1			0.793993	0.160697	1.03267	2.04581	Uncharacterized aarF domain-containing protein kinase 1	Q86TW2;Q86TW2-2;Q86TW2-3	Q86TW2;Q86TW2-2;Q86TW2-3	3	5	5	5	207990000	22.3169	22.7735	23.8751	20.8521	21.7674	24.08	21.9673	25.1508	25.0634	23.8181	23.4721	23.7686	22.2641	21.616	23.7261	23.0452	23.8022	22.9312	21.0805	23.1035
Q9UBC5	MYO1A			0.606828	0.24727	1.03213	2.04504	Unconventional myosin-Ia	Q9UBC5;Q96H55-2;Q96H55-3	Q9UBC5	3	6	3	3	417220000	23.9804	22.5369	22.8092	24.2943	21.6556	25.7478	25.4177	26.4921	24.9201	23.6326	25.0862	21.577	24.6273	22.6152	24.9633	22.056	22.7218	20.4879	21.8841	23.7088
Q96S44	TP53RK			1.14241	0.0720434	1.03178	2.04454	TP53-regulating kinase	Q96S44	Q96S44	1	8	8	8	2745600000	26.6506	27.0739	27.0748	25.5787	24.526	26.397	27.7793	27.2568	26.9882	28.4856	25.7317	27.7057	26.793	27.2892	26.7851	26.8526	27.0011	25.5698	26.4767	24.9657
O95980	RECK			1.12387	0.0751842	1.03121	2.04374	Reversion-inducing cysteine-rich protein with Kazal motifs	O95980	O95980	1	15	15	15	2456600000	26.3783	24.7529	27.6337	26.7366	25.445	26.5958	27.4575	26.6797	27.4934	28.2493	28.0602	25.6648	27.413	24.8352	25.6906	26.9149	26.1308	26.06	24.659	24.5552
Q9P260	KIAA1468			0.928606	0.117868	1.02912	2.04078	LisH domain and HEAT repeat-containing protein KIAA1468	Q9P260;Q9P260-2	Q9P260;Q9P260-2	2	14	14	14	2421500000	27.0784	26.5431	26.3386	26.29	25.6146	24.1541	29.4331	26.8102	25.9783	27.1702	27.1168	26.4158	26.3012	26.6275	26.4906	25.0097	25.9226	23.7771	27.0777	25.0502
O00189	AP4M1			0.788736	0.162654	1.0282	2.03947	AP-4 complex subunit mu-1	O00189	O00189	1	3	3	3	302910000	23.2477	24.1565	21.3796	23.4273	22.148	24.2123	24.7993	24.1561	25.2268	25.7764	21.8094	23.5895	23.5065	23.1977	24.9838	23.2014	21.6056	23.4229	21.9963	24.3215
O95166	GABARAP			1.00232	0.0994665	1.02794	2.03911	Gamma-aminobutyric acid receptor-associated protein	O95166	O95166	1	6	3	3	1459400000	24.3716	24.199	26.8591	24.9335	25.0829	26.615	27.1437	26.3641	27.3712	27.013	24.7209	25.6935	26.2938	24.8854	23.2	24.1757	23.6974	24.9501	25.9961	26.4976
Q13427	PPIG			0.406647	0.392061	1.02774	2.03883	Peptidyl-prolyl cis-trans isomerase G	Q13427;Q13427-2	Q13427;Q13427-2	2	8	8	8	910050000	23.7179	25.097	27.5536	20.0067	23.997	25.1715	26.2864	25.4956	25.5328	27.6464	23.5334	25.7618	22.7389	23.9725	22.2084	24.0854	23.3526	20.9469	22.5553	21.0238
Q8N1G2	CMTR1			1.49641	0.0318855	1.02762	2.03865	Cap-specific mRNA (nucleoside-2-O-)-methyltransferase 1	Q8N1G2	Q8N1G2	1	8	8	8	286890000	22.4704	22.8512	23.7511	22.4238	23.5065	23.6559	23.0325	25.0867	23.5304	24.6589	23.2307	24.9974	24.4254	17.6525	21.8775	23.2483	23.2674	22.2448	23.8154	22.6629
Q99583	MNT			0.40388	0.394566	1.02611	2.03653	Max-binding protein MNT	Q99583	Q99583	1	3	3	3	494680000	22.1732	24.7426	22.8017	19.98	23.014	26.601	24.9297	21.3482	23.5233	24.1966	25.0843	23.1109	27.5209	21.7101	21.7173	20.9015	21.3248	23.1288	20.5575	22.4577
Q9BSJ5	C17orf80			1.86984	0.0134947	1.02559	2.0358	Uncharacterized protein C17orf80	Q9BSJ5;Q9BSJ5-3;Q9BSJ5-2	Q9BSJ5;Q9BSJ5-3;Q9BSJ5-2	3	16	16	16	2517900000	25.3744	26.3696	25.9659	26.7553	26.6397	25.8727	26.4758	26.3738	27.137	27.2604	28.446	27.6071	27.0197	26.8777	27.5748	26.9719	26.0919	26.7822	26.4983	26.174
Q8IWU2	LMTK2			1.42541	0.0375486	1.02524	2.0353	Serine/threonine-protein kinase LMTK2	Q8IWU2	Q8IWU2	1	15	15	15	1149500000	25.3178	23.7111	25.8108	25.7354	25.3212	24.8126	25.7118	26.8088	26.6379	27.2427	25.0712	26.0419	25.4896	24.7739	25.5112	26.2426	24.8186	24.1959	23.9552	23.9541
P20336	RAB3A			1.45283	0.0352508	1.02393	2.03345	Ras-related protein Rab-3A	P20336	P20336	1	8	7	4	3172800000	27.4437	27.1361	26.1702	24.9855	26.9489	25.6243	27.5418	28.4433	27.2453	26.9167	26.6994	27.5538	27.4607	26.7251	27.6551	27.0256	26.5466	27.094	27.6832	27.1372
Q66PJ3	ARL6IP4			0.827962	0.148607	1.02384	2.03333	ADP-ribosylation factor-like protein 6-interacting protein 4	Q66PJ3;Q66PJ3-2;Q66PJ3-3;Q66PJ3-7;Q66PJ3-4;Q66PJ3-5	Q66PJ3;Q66PJ3-2;Q66PJ3-3;Q66PJ3-7;Q66PJ3-4;Q66PJ3-5	6	4	4	4	251960000	21.7642	23.0747	23.7987	24.227	21.7102	21.7991	23.1467	24.604	23.3264	24.0491	25.3778	24.221	21.5447	22.7306	24.0512	23.8636	24.9007	22.5179	22.5625	22.5099
Q03426	MVK			0.824508	0.149793	1.02355	2.03291	Mevalonate kinase	Q03426	Q03426	1	4	4	4	822720000	24.4339	25.3526	24.0987	23.8625	22.5024	25.3601	26.1663	26.6039	25.9117	25.4518	24.1835	22.9539	25.7722	24.3544	22.6957	24.1034	24.1426	23.7507	26.4011	26.2927
P40189	IL6ST			0.749202	0.178155	1.02249	2.03142	Interleukin-6 receptor subunit beta	P40189;P40189-3	P40189;P40189-3	2	3	3	3	278670000	23.9945	22.0249	24.9938	22.8567	21.7666	21.8856	25.29	24.3063	24.7271	24.3233	22.781	21.7127	24.4593	22.9305	21.7436	24.7292	23.2512	24.1452	20.5134	21.7624
Q9ULD0	OGDHL			0.864702	0.136552	1.02116	2.02955	2-oxoglutarate dehydrogenase-like, mitochondrial	Q9ULD0;Q9ULD0-2;Q9ULD0-3	Q9ULD0;Q9ULD0-2;Q9ULD0-3	3	65	47	47	21717000000	30.5041	27.5274	28.0963	28.3477	30.4479	30.5849	31.1355	29.3045	31.1018	29.7907	29.0959	30.8832	30.5962	27.192	26.0537	25.4292	28.8209	27.8123	29.4951	31.441
Q6UWP7	LCLAT1			0.554066	0.279212	1.02036	2.02843	Lysocardiolipin acyltransferase 1	Q6UWP7;Q6UWP7-3;Q6UWP7-2	Q6UWP7;Q6UWP7-3;Q6UWP7-2	3	8	8	8	1860000000	26.4318	25.5198	25.7388	25.4188	21.4338	25.4801	27.0315	26.9399	25.0144	27.03	23.1621	26.6526	26.339	26.9703	26.1547	27.1403	25.3914	25.0612	27.0268	28.245
O95248	SBF1			1.13197	0.073795	1.02017	2.02816	Myotubularin-related protein 5	O95248;O95248-4	O95248;O95248-4	2	16	16	16	1275900000	24.9257	24.9704	26.8847	24.9439	24.5842	25.1512	26.6799	27.0253	26.566	27.2941	25.4417	26.4342	24.4033	21.0703	23.9257	25.6786	23.8962	24.517	24.6146	24.3453
O14879	IFIT3			1.45813	0.0348232	1.0198	2.02764	Interferon-induced protein with tetratricopeptide repeats 3	O14879	O14879	1	20	20	20	2038900000	26.1106	24.356	26.3903	25.3787	26.4369	27.0294	26.3734	26.5853	26.5236	27.1263	26.8141	27.9299	27.4381	23.2801	25.1388	25.6951	24.7373	23.0075	27.3386	26.2172
Q9NVM4	PRMT7			0.788912	0.162588	1.01947	2.02718	Protein arginine N-methyltransferase 7	Q9NVM4;Q9NVM4-4;Q9NVM4-3;Q9NVM4-2	Q9NVM4;Q9NVM4-4;Q9NVM4-3;Q9NVM4-2	4	4	4	4	248320000	21.2508	22.3213	24.1242	21.5019	22.9116	21.7828	24.1739	24.4654	22.4519	24.2953	23.8376	20.7195	23.4009	23.0059	26.468	24.8458	22.2493	22.4709	23.1505	22.1106
P13051	UNG			0.737698	0.182937	1.01944	2.02713	Uracil-DNA glycosylase	P13051-2;P13051	P13051-2;P13051	2	12	12	12	6368500000	26.0904	26.6117	27.2559	25.936	26.4017	27.1656	31.2211	27.3273	27.172	27.7533	26.4281	26.9277	26.3446	28.1763	28.8703	27.4058	27.3622	28.0261	28.8481	28.523
Q9NWB6	ARGLU1			0.45055	0.354365	1.01832	2.02557	Arginine and glutamate-rich protein 1	Q9NWB6;Q9NWB6-3;Q9NWB6-2	Q9NWB6;Q9NWB6-3;Q9NWB6-2	3	8	8	8	2005400000	26.5607	24.884	22.8436	25.1489	25.1285	25.6226	24.7254	26.2573	21.5122	27.7702	26.9079	26.8506	28.3244	23.0421	24.7853	27.0275	26.4579	26.3847	27.9009	23.1091
P42345	MTOR			1.50558	0.0312189	1.01781	2.02485	Serine/threonine-protein kinase mTOR	P42345	P42345	1	28	28	28	2886500000	25.9482	25.9425	26.1994	25.8055	26.2619	26.7282	26.1818	28.6901	27.9127	27.3506	25.9247	26.9077	27.1904	26.4832	25.2667	27.554	26.2424	26.035	28.1609	26.3434
O95985	TOP3B			0.421449	0.378923	1.01741	2.02429	DNA topoisomerase 3-beta-1	O95985;O95985-3;O95985-2	O95985;O95985-3;O95985-2	3	6	6	6	209700000	23.2678	19.7019	24.0583	21.6068	21.8568	20.3078	24.3689	24.8358	23.9675	24.5116	22.5709	19.9406	19.5257	22.8195	23.0905	25.0693	21.8557	22.4113	20.9696	22.1855
Q9Y520	PRRC2C			1.76995	0.0169842	1.01731	2.02414	Protein PRRC2C	Q9Y520-7;Q9Y520;Q9Y520-4;Q9Y520-5;Q9Y520-3;Q9Y520-6	Q9Y520-7;Q9Y520;Q9Y520-4;Q9Y520-5;Q9Y520-3;Q9Y520-6	6	41	41	4	5879500000	26.8741	26.1783	28.4976	27.6664	27.088	27.1709	28.5892	28.197	28.6041	28.7086	28.3157	28.2506	27.1773	28.1748	28.7316	28.297	28.7188	27.6124	27.4692	27.0421
Q8WWP7	GIMAP1			2.17619	0.00666517	1.01712	2.02387	GTPase IMAP family member 1	Q8WWP7	Q8WWP7	1	15	15	15	3938300000	26.7876	25.9175	26.8609	27.0062	26.8839	27.3428	27.0478	27.1251	28.0818	27.6804	28.6854	28.3319	27.7661	26.5488	27.3399	27.9505	26.3855	26.6109	27.8079	27.8501
Q92934	BAD			1.50894	0.0309782	1.01685	2.02349	Bcl2-associated agonist of cell death	Q92934	Q92934	1	11	11	11	4625100000	26.5953	27.1924	27.7049	27.3542	25.7482	27.4125	27.6053	27.9099	26.8758	28.9949	28.9242	27.622	28.1945	28.0164	27.3711	27.2825	28.145	28.038	27.3166	26.6509
Q9BZ67	FRMD8			1.66146	0.0218043	1.01363	2.01898	FERM domain-containing protein 8	Q9BZ67;Q9BZ67-2;Q9BZ67-3;Q9BZ68	Q9BZ67;Q9BZ67-2;Q9BZ67-3	4	11	11	11	2606400000	27.8921	26.0982	26.4709	26.415	26.315	25.6378	28.0346	27.925	27.6978	27.7584	27.725	26.4049	26.8502	25.6295	22.7099	26.3864	26.9505	25.8773	25.8998	23.5105
Q7Z7K6	CENPV			0.837012	0.145542	1.01297	2.01806	Centromere protein V	Q7Z7K6;Q7Z7K6-3;Q7Z7K6-2	Q7Z7K6;Q7Z7K6-3;Q7Z7K6-2	3	7	7	7	1037000000	22.9788	25.3442	25.8124	25.9865	25.0412	25.3992	26.1529	24.2687	27.1802	25.1506	27.7116	26.8088	25.4739	21.8139	23.3078	21.4039	21.7206	21.46	25.1264	21.6368
P09455	RBP1			2.05178	0.0088761	1.01241	2.01728	Retinol-binding protein 1	P09455;P09455-3;P09455-2	P09455;P09455-3;P09455-2	3	12	12	12	14397000000	29.629	27.9288	28.7045	28.8065	29.3197	29.8295	29.9052	29.5202	30.9484	29.9904	29.8176	30.0682	30.0909	27.7274	26.5268	26.1573	25.7588	26.8668	28.8857	28.63
O60256	PRPSAP2			2.00018	0.0099958	1.01209	2.01683	Phosphoribosyl pyrophosphate synthase-associated protein 2	O60256;O60256-4;O60256-3;O60256-2	O60256;O60256-4;O60256-3;O60256-2	4	17	17	16	8071800000	27.3926	26.837	28.1891	26.7163	28.0326	27.2692	28.5728	29.1526	29.0741	28.1438	27.5479	28.365	28.0716	29.6801	27.7727	29.955	29.8136	28.1675	28.204	27.6917
Q6WKZ4	RAB11FIP1			0.453961	0.351592	1.01166	2.01623	Rab11 family-interacting protein 1	Q6WKZ4;Q6WKZ4-3;Q6WKZ4-2;Q6WKZ4-1;Q6WKZ4-5	Q6WKZ4;Q6WKZ4-3;Q6WKZ4-2	5	10	10	9	702690000	25.2583	20.2499	26.8113	23.8964	25.1513	22.7092	26.1912	25.3277	24.451	26.2746	22.2871	25.9816	24.6576	23.7625	25.2157	23.024	25.3637	21.703	22.8852	22.0264
Q9UHC1	MLH3			0.326729	0.471271	1.01101	2.01532	DNA mismatch repair protein Mlh3	Q9UHC1;Q9UHC1-2	Q9UHC1;Q9UHC1-2	2	3	3	3	1406600000	24.2675	20.6877	25.9435	23.2162	27.0999	22.1448	25.921	22.6496	24.0244	27.0831	26.0138	27.7315	20.9066	27.5694	25.6247	24.7708	26.8179	26.0261	25.8184	24.6253
O75616	ERAL1			0.73959	0.182142	1.01082	2.01506	GTPase Era, mitochondrial	O75616;O75616-2	O75616;O75616-2	2	9	9	9	682660000	21.4505	25.3057	24.1348	25.8911	22.4409	24.7939	24.854	24.6729	25.5671	25.841	25.7667	24.1317	24.2621	22.7809	25.1181	26.7106	25.1179	25.1069	23.5454	24.8379
Q8NBL1	POGLUT1			0.755175	0.175722	1.01071	2.0149	Protein O-glucosyltransferase 1	Q8NBL1	Q8NBL1	1	5	5	5	323080000	24.0343	23.6853	25.1844	20.8839	22.737	21.8783	24.5763	24.7567	24.7486	24.8405	22.9511	24.0888	22.5834	23.9491	22.7366	23.5979	24.5421	23.2238	24.5468	21.5864
Q9UHR5	SAP30BP			1.06645	0.0858121	1.00995	2.01385	SAP30-binding protein	Q9UHR5;Q9UHR5-2	Q9UHR5;Q9UHR5-2	2	4	4	4	126390000	23.0898	21.7816	23.4764	23.6824	21.5987	20.5725	22.5896	23.2412	23.9211	23.5672	22.5057	24.2621	23.5511	22.5249	21.2124	22.8679	23.6088	21.519	21.6827	22.1596
Q9NW81	ATP5SL			0.552866	0.279984	1.00795	2.01105	ATP synthase subunit s-like protein	Q9NW81-4;Q9NW81;Q9NW81-5;Q9NW81-3;Q9NW81-6	Q9NW81-4;Q9NW81;Q9NW81-5	5	7	7	7	1533900000	24.3742	27.1292	26.0565	25.858	24.8378	21.6275	26.8989	25.9174	23.8181	26.3156	27.7741	26.1647	25.0305	23.5521	24.017	27.4541	25.3401	25.957	26.4472	22.2924
Q5NDL2	EOGT			1.13667	0.0730018	1.00785	2.01091	EGF domain-specific O-linked N-acetylglucosamine transferase	Q5NDL2;Q5NDL2-3;Q5NDL2-2	Q5NDL2;Q5NDL2-3;Q5NDL2-2	3	12	12	12	4611000000	26.0783	26.814	27.5165	26.1858	27.3283	28.6399	27.407	28.0834	28.2467	27.9576	26.9368	29.7427	28.3373	25.8733	25.1551	26.1381	24.2215	26.3142	26.206	27.2995
Q13572	ITPK1			2.34639	0.00450414	1.0071	2.00987	Inositol-tetrakisphosphate 1-kinase	Q13572;Q13572-2	Q13572	2	3	3	3	1178900000	25.9699	25.3347	25.6192	25.1689	25.2272	24.8702	26.8283	26.6022	27.1414	26.128	25.4226	26.6076	25.8749	25.2964	25.2035	22.1044	25.2023	23.9703	24.4912	23.5728
Q96D05	C10orf35			0.402384	0.395928	1.00338	2.00468	Uncharacterized protein C10orf35	Q96D05;Q96D05-2	Q96D05;Q96D05-2	2	6	6	6	1491000000	27.3088	22.0892	24.5217	22.7251	25.9212	22.2873	27.405	26.2018	24.5977	24.3031	24.3457	27.2611	21.9047	27.2092	25.7932	26.2221	27.8491	25.4599	26.9223	25.1212
P50747	HLCS			0.375769	0.420951	1.00188	2.0026	Biotin--protein ligase	P50747	P50747	1	3	3	3	717320000	21.2163	22.0328	22.4674	25.045	27.4814	24.8508	22.6981	25.0293	24.2812	21.9605	26.7822	26.4222	26.7823	20.6613	23.1144	19.6753	21.6836	22.7809	22.183	22.5331
Q8N2G8	GHDC			0.801591	0.15791	1.00115	2.00159	GH3 domain-containing protein	Q8N2G8;Q8N2G8-3;Q8N2G8-2	Q8N2G8;Q8N2G8-3;Q8N2G8-2	3	11	11	11	2355000000	27.0267	25.6847	27.6535	23.0893	26.465	26.4367	27.0171	26.8777	27.4541	28.3506	26.2244	26.644	26.8553	27.0194	25.9862	25.9144	26.8152	25.3104	23.3834	24.0894
Q9BW61	DDA1			0.480979	0.330386	1.00042	2.00059	DET1- and DDB1-associated protein 1	Q9BW61	Q9BW61	1	3	3	3	541100000	21.614	21.6051	25.785	22.6876	25.2398	22.6015	25.5429	25.3324	25.0544	25.391	22.4296	24.8461	21.1951	25.7424	24.968	25.1867	26.0678	24.0361	23.1878	22.1617
Q9BTU6	PI4K2A			0.855226	0.139564	1.0004	2.00055	Phosphatidylinositol 4-kinase type 2-alpha	Q9BTU6	Q9BTU6	1	11	11	11	1308800000	21.9423	25.2162	25.6833	24.7561	26.4769	24.7482	25.1637	25.2662	26.517	26.6687	25.7718	25.7995	25.4427	27.2226	25.4577	26.9952	26.5084	26.1326	24.5807	25.7564
Q96DI7	SNRNP40			0.674341	0.21167	1.00024	2.00033	U5 small nuclear ribonucleoprotein 40 kDa protein	Q96DI7;Q96DI7-2	Q96DI7;Q96DI7-2	2	6	6	6	768340000	25.9851	25.3214	26.2658	23.8729	24.6312	21.0921	25.4146	26.3713	25.8477	25.403	24.6655	26.0514	24.9449	25.2517	23.3496	23.4394	24.7002	21.4446	22.4805	23.7164
P01892	HLA-A			0.217066	0.606644	0.996967	1.9958	HLA class I histocompatibility antigen, A-2 alpha chain	P01892	P01892	1	24	15	2	10657000000	29.9601	29.6024	22.1086	26.1236	22.7647	26.6406	30.6102	30.2001	30.0935	22.3369	27.9554	23.0978	26.0848	29.8582	30.2483	30.1599	23.2353	26.9955	23.9916	25.5843
Q9BY11	PACSIN1			0.393555	0.404059	0.996633	1.99534	Protein kinase C and casein kinase substrate in neurons protein 1	Q9BY11	Q9BY11	1	29	26	26	4863500000	27.4603	25.5779	23.9342	24.6093	27.5957	24.2206	28.2353	26.7391	27.4395	24.6764	24.2841	30.4766	24.0898	28.4476	27.8779	28.3403	28.0245	25.1156	28.5122	26.8354
Q15031	LARS2			1.48431	0.0327861	0.996276	1.99484	Probable leucine--tRNA ligase, mitochondrial	Q15031	Q15031	1	34	34	34	9115000000	28.2494	27.9139	29.0452	27.0664	28.0707	28.0945	29.9256	30.1059	29.216	29.1195	27.7296	28.683	28.7078	26.7068	28.0538	26.402	27.1157	27.9806	29.1588	29.0997
O76070	SNCG			1.7107	0.0194671	0.996184	1.99472	Gamma-synuclein	O76070	O76070	1	20	20	17	16753000000	30.2209	29.1792	27.919	29.1783	29.6981	29.3292	30.8166	30.0269	30.5687	29.9684	31.0125	29.7322	29.6267	28.6266	26.4039	28.1044	27.6178	28.0207	29.017	28.2117
Q15139	PRKD1			0.640767	0.228683	0.994686	1.99265	Serine/threonine-protein kinase D1	Q15139	Q15139	1	4	4	3	150410000	22.85	20.8298	24.4288	23.1429	20.9912	21.6763	23.7103	24.5588	25.0872	23.1041	20.9504	23.6032	22.1875	21.8488	23.5916	22.4983	21.98	21.7905	22.715	21.3768
Q9UI43	FTSJ2			1.05051	0.0890214	0.993485	1.99099	rRNA methyltransferase 2, mitochondrial	Q9UI43	Q9UI43	1	3	3	3	157410000	21.6222	21.7144	23.4136	22.0978	22.6146	23.1672	24.7491	23.7856	23.391	24.3067	22.583	23.7309	21.4761	21.2411	25.0053	22.9782	24.0154	21.2055	22.4162	21.7136
O43719	HTATSF1			2.31119	0.00488436	0.99325	1.99066	HIV Tat-specific factor 1	O43719	O43719	1	30	30	30	12353000000	28.922	27.3286	28.7874	28.6257	28.3947	27.9728	29.4481	28.7197	29.7078	29.6047	29.0322	29.8294	28.9806	28.5855	27.9831	29.403	29.9436	30.4427	28.965	28.7793
O94966	USP19			1.03358	0.0925595	0.992462	1.98958	Ubiquitin carboxyl-terminal hydrolase 19	O94966-7;O94966-6;O94966-5;O94966-3;O94966-4;O94966;O94966-2	O94966-7;O94966-6;O94966-5;O94966-3;O94966-4;O94966;O94966-2	7	14	14	14	1165500000	26.2359	25.0102	24.6913	23.7788	24.8077	25.0103	26.3068	27.8183	26.6015	24.9192	25.202	25.8447	24.7115	25.5623	26.031	25.5284	24.567	23.9469	25.3898	25.2632
Q9Y2S7	POLDIP2			2.38925	0.00408089	0.990993	1.98755	Polymerase delta-interacting protein 2	Q9Y2S7	Q9Y2S7	1	13	13	13	5250900000	27.5987	26.8877	27.3371	27.0664	26.8446	27.3969	28.3172	28.0521	28.5808	29.2393	27.5709	28.027	27.4694	27.5765	28.2657	28.19	27.7563	26.968	27.4377	28.4762
Q01970	PLCB3			0.951653	0.111776	0.990755	1.98723	1-phosphatidylinositol 4,5-bisphosphate phosphodiesterase beta-3	Q01970;Q01970-2	Q01970;Q01970-2	2	19	19	19	2045000000	24.9138	25.6052	27.4018	23.9876	26.3569	26.4291	26.8866	27.2747	27.1462	27.2	26.4812	27.435	24.9883	25.7252	26.1291	26.4051	25.6673	25.2221	25.9183	25.4565
P48728	AMT			2.72146	0.00189905	0.990723	1.98718	Aminomethyltransferase, mitochondrial	P48728;P48728-3;P48728-4;P48728-2	P48728;P48728-3;P48728-4;P48728-2	4	29	29	29	47898000000	30.5148	30.2065	30.722	30.3417	30.0589	30.7841	32.0756	31.5357	31.3059	31.5985	30.5367	31.9406	31.0082	30.4043	31.0796	30.1655	30.6351	30.5661	31.6445	31.7248
Q01433	AMPD2			0.521113	0.301222	0.990328	1.98664	AMP deaminase 2	Q01433;Q01433-2;Q01433-5;Q01433-3;Q01433-4	Q01433;Q01433-2;Q01433-5;Q01433-3;Q01433-4	5	13	13	13	1279700000	24.4903	23.4049	25.3652	22.8547	22.8564	24.1905	25.5345	27.7135	26.2273	24.9254	24.725	21.3723	23.4566	25.755	28.3829	23.6134	26.7622	23.9261	24.4334	24.0282
Q9Y5Q8	GTF3C5			1.20981	0.0616864	0.990169	1.98642	General transcription factor 3C polypeptide 5	Q9Y5Q8;Q9Y5Q8-2;Q9Y5Q8-3	Q9Y5Q8;Q9Y5Q8-2;Q9Y5Q8-3	3	7	7	7	199850000	23.1156	21.408	23.4994	22.1992	22.019	23.3968	23.8528	22.7844	22.6997	24.2138	23.3592	25.1029	23.1628	23.3684	22.52	20.2112	19.8602	23.6405	24.0015	22.6319
Q969Z0	TBRG4			1.18783	0.0648896	0.989936	1.9861	Protein TBRG4	Q969Z0;Q969Z0-2	Q969Z0;Q969Z0-2	2	20	20	20	15478000000	29.2296	26.6193	29.9815	29.2654	28.0772	29.056	30.0098	29.719	28.7346	29.953	29.8935	29.9396	29.614	29.2105	30.1507	27.8467	29.746	30.1539	28.6892	29.66
Q14739	LBR			1.75125	0.0177317	0.985811	1.98043	Lamin-B receptor	Q14739	Q14739	1	7	7	7	2920200000	26.1082	26.0258	27.4571	25.6458	25.5647	26.0478	27.3856	27.487	27.9068	27.4846	26.7843	26.6145	26.2289	23.6085	26.9475	27.5268	27.8222	27.2602	27.7242	27.757
Q96F15	GIMAP5			0.864189	0.136713	0.985646	1.9802	GTPase IMAP family member 5	Q96F15;Q96F15-2	Q96F15;Q96F15-2	2	4	4	4	741980000	25.4433	23.4078	25.3376	21.7279	25.311	24.0057	24.9092	24.04	25.6458	25.8438	25.3392	25.7652	24.7952	24.5599	23.8072	26.3362	25.1321	23.3057	25.6968	24.119
P15531	NME1			1.22052	0.0601839	0.984514	1.97865	Nucleoside diphosphate kinase A	P15531;P15531-2	P15531;P15531-2	2	17	1	1	9697500000	29.4887	27.5949	28.2822	27.0179	27.8931	28.5697	29.2866	30.0959	27.9542	30.0001	28.1804	28.8585	29.5035	27.9137	27.8572	26.5409	27.0574	28.2053	28.9856	29.415
P49354	FNTA			0.696356	0.201207	0.983812	1.97768	Protein farnesyltransferase/geranylgeranyltransferase type-1 subunit alpha	P49354;P49354-2	P49354;P49354-2	2	15	15	15	4537800000	27.3626	25.805	26.7452	25.8262	27.633	25.7589	28.5088	29.6721	28.9693	27.1333	26.8436	25.438	25.9742	27.1552	27.0889	26.8328	27.6125	27.1924	27.315	28.2279
P06280	GLA			0.549503	0.282161	0.981381	1.97435	Alpha-galactosidase A	P06280	P06280	1	7	7	7	808510000	21.5477	25.5684	21.6596	24.4428	24.4775	25.1943	24.7581	25.9702	25.7365	25.2262	21.9746	24.3602	25.549	20.9799	22.6059	23.144	20.7886	21.7362	25.3228	24.5977
P46977	STT3A			0.554608	0.278864	0.981232	1.97415	Dolichyl-diphosphooligosaccharide--protein glycosyltransferase subunit STT3A	P46977;P46977-2	P46977;P46977-2	2	9	9	9	1303900000	25.8969	23.5131	26.2882	26.0513	22.4849	25.2759	26.22	25.9157	26.1713	26.6997	27.8362	22.801	25.6532	25.9937	23.4653	24.9391	26.2082	25.1433	25.0384	25.7118
Q9NXV6	CDKN2AIP			0.814784	0.153185	0.97958	1.97189	CDKN2A-interacting protein	Q9NXV6	Q9NXV6	1	16	16	16	1816500000	26.5588	23.4273	27.1516	25.479	24.7174	26.4141	27.5764	26.6698	27.4889	26.9466	25.4989	25.2365	26.8128	26.7639	26.0782	26.726	26.1982	23.2574	24.5123	23.6057
Q9Y3D5	MRPS18C			1.27425	0.0531801	0.979173	1.97133	28S ribosomal protein S18c, mitochondrial	Q9Y3D5	Q9Y3D5	1	5	5	5	8644900000	28.5279	29.1843	27.306	27.05	27.5135	26.2806	28.5715	28.2724	28.7614	29.0013	27.6711	29.3763	28.7061	29.2947	29.2082	29.2147	28.3104	28.5445	29.1431	28.927
Q15029	EFTUD2			1.6115	0.0244625	0.978845	1.97089	116 kDa U5 small nuclear ribonucleoprotein component	Q15029;Q15029-2;Q15029-3	Q15029;Q15029-2;Q15029-3	3	27	25	25	9151700000	26.881	27.7182	28.6887	28.4719	28.6727	28.7985	29.1485	29.9593	29.3231	29.1222	28.2159	28.7227	29.7965	26.8668	27.5497	26.3579	25.6424	27.798	29.1958	28.6817
Q14814	MEF2D			1.33734	0.0459898	0.978149	1.96994	Myocyte-specific enhancer factor 2D	Q14814;Q14814-3;Q14814-2;Q02080-2;Q02080	Q14814;Q14814-3;Q14814-2	5	6	6	1	1032900000	24.1655	24.1054	25.4579	24.7523	24.9045	24.469	24.8934	26.0208	25.9847	26.6363	26.5094	25.3221	23.9774	24.9554	25.3814	27.0659	26.991	22.3559	24.9742	22.0645
O75477	ERLIN1			0.854415	0.139825	0.977996	1.96973	Erlin-1	O75477	O75477	1	26	18	18	2975000000	27.4671	26.4602	27.2605	25.0131	24.9121	27.5003	27.9011	28.1545	28.6148	26.6382	26.5687	25.9302	28.0872	26.5129	26.0695	25.9092	26.1777	26.2255	24.3777	26.7977
Q96FV2	SCRN2			1.12096	0.0756897	0.977993	1.96972	Secernin-2	Q96FV2;Q96FV2-2	Q96FV2;Q96FV2-2	2	15	15	15	15838000000	28.0603	29.1808	27.2284	29.4589	29.405	29.6376	28.5012	29.7267	31.0055	29.4487	29.5451	30.7153	29.7029	27.8119	28.8446	29.0526	27.1095	29.3604	29.9682	29.118
P62805	HIST1H4A			3.0343	0.000924064	0.977609	1.9692	Histone H4	P62805	P62805	1	20	20	20	274000000000	33.4618	33.3666	33.1099	33.263	32.4562	33.6611	33.8413	33.8293	34.3739	34.0055	34.8899	34.1673	34.2746	33.0424	33.3568	32.7181	32.2375	32.8489	33.9051	33.2895
Q9NRR5	UBQLN4			0.6458	0.226047	0.976796	1.96809	Ubiquilin-4	Q9NRR5;Q9NRR5-2	Q9NRR5	2	10	6	6	1065400000	25.5726	22.5883	26.2262	22.7635	26.3086	25.0755	26.5395	26.7059	26.4854	26.3501	24.1388	24.5615	25.3468	25.9116	21.6978	23.8574	24.8466	23.4634	25.6132	26.4631
Q9BS40	LXN			1.69705	0.0200885	0.975963	1.96695	Latexin	Q9BS40	Q9BS40	1	12	12	12	5197200000	27.0445	27.0608	27.2492	28.1908	28.4153	26.5768	28.2064	27.7811	28.5073	27.7457	29.432	28.4621	28.6576	27.168	25.4212	27.4404	27.0652	27.3846	26.4567	27.7515
Q70IA6	MOB2			0.954416	0.111067	0.975924	1.9669	MOB kinase activator 2	Q70IA6-2;Q70IA6;Q70IA6-3	Q70IA6-2;Q70IA6;Q70IA6-3	3	5	5	5	4530000000	27.9936	26.9479	28.3058	25.2326	27.582	25.2026	28.634	27.3444	28.2569	28.4641	27.3129	27.4457	27.5152	27.2947	27.9573	27.4971	26.8958	27.5024	27.7458	27.9729
P50148	GNAQ			1.04688	0.0897678	0.975589	1.96644	Guanine nucleotide-binding protein G(q) subunit alpha	P50148	P50148	1	27	18	18	3469900000	26.9603	25.4852	27.3861	24.6817	27.1188	27.6023	27.8286	27.8261	28.7578	27.2118	26.684	26.975	27.3192	26.2596	24.2357	27.4426	26.0396	25.8845	26.8466	25.5315
Q8IXB3	TUSC5			0.301424	0.499546	0.973832	1.96405	Tumor suppressor candidate 5	Q8IXB3	Q8IXB3	1	4	4	4	540200000	27.0872	20.2788	22.0599	25.3454	21.5613	22.2963	22.4002	26.1515	26.6455	21.9566	27.0203	21.1546	23.222	23.5867	21.805	21.6819	22.8912	21.8775	20.5871	22.2131
O95926	SYF2			0.32137	0.477123	0.972292	1.96196	Pre-mRNA-splicing factor SYF2	O95926;O95926-2	O95926;O95926-2	2	4	4	4	1678800000	21.8126	27.3027	27.2455	21.1337	25.4318	24.0695	26.314	26.9828	21.7644	27.7835	26.8872	24.5234	24.0459	27.3547	25.5652	26.6377	27.9491	25.5028	24.9791	19.3098
Q14344	GNA13			1.46535	0.034249	0.970517	1.95954	Guanine nucleotide-binding protein subunit alpha-13	Q14344;Q14344-2	Q14344;Q14344-2	2	22	21	20	7656600000	27.3808	27.3248	27.876	27.1534	28.6603	29.2992	28.5439	28.6136	28.778	28.2927	28.7168	29.75	29.7421	27.0591	27.2984	26.8737	26.9349	26.8351	28.0227	28.0086
Q96B96	TMEM159			0.965562	0.108253	0.97049	1.95951	Promethin	Q96B96;Q96B96-2	Q96B96;Q96B96-2	2	5	5	5	1700600000	23.2211	23.3799	23.3618	22.9758	23.0477	21.7976	23.4186	25.4469	24.2747	23.4173	24.5916	24.7335	21.6584	25.6217	26.8109	25.1974	26.7555	28.0221	29.0439	28.1574
P57772	EEFSEC			1.3883	0.040898	0.96984	1.95862	Selenocysteine-specific elongation factor	P57772;P57772-2	P57772;P57772-2	2	24	24	24	8942000000	28.9274	26.6136	28.6008	27.1347	27.1369	27.5418	28.6609	28.9785	28.2431	29.5672	28.5094	28.7637	27.6804	29.4189	28.4751	29.2933	29.3253	28.1731	29.0098	29.2277
Q96IG2	FBXL20			0.480284	0.330915	0.969656	1.95837	F-box/LRR-repeat protein 20	Q96IG2;Q96IG2-2;Q9UKC9;Q9UKC9-2	Q96IG2;Q96IG2-2	4	7	7	7	609690000	23.7307	21.1332	24.2315	22.1659	24.2541	24.5607	24.7063	28.0554	22.1601	22.3564	24.0619	24.2657	24.6039	20.8745	23.0765	21.3467	22.5262	24.4292	22.5409	24.674
O43236	2017-09-04			0.491606	0.322399	0.969126	1.95765	Septin-4	O43236;O43236-2;O43236-3;O43236-4;O43236-5;O43236-6;Q8WYJ6-2	O43236;O43236-2;O43236-3;O43236-4;O43236-5	7	10	8	7	1300800000	26.3538	22.5507	26.3192	22.4838	25.0637	24.2404	26.7554	26.4249	25.5161	26.7302	24.0506	26.3698	22.4504	26.1706	26.7207	26.4645	26.1349	24.842	26.2949	26.324
Q9P035	HACD3			0.65494	0.22134	0.966667	1.95432	Very-long-chain (3R)-3-hydroxyacyl-CoA dehydratase 3	Q9P035;Q9P035-2	Q9P035	2	5	5	5	413080000	24.4054	23.1322	24.5676	22.1182	22.4742	24.4599	25.0569	25.7304	26.3709	23.8523	22.1312	23.1081	25.2006	24.3585	23.4556	22.6334	23.4789	24.0142	23.9496	23.0578
P49758	RGS6			2.22289	0.00598559	0.965082	1.95217	Regulator of G-protein signaling 6	P49758;P49758-6;P49758-11;P49758-7;P49758-10;P49758-9;P49758-16;P49758-5;P49758-8;P49758-13;P49758-14;P49758-15;P49758-2;P49758-3;P49758-12	P49758;P49758-6;P49758-11;P49758-7;P49758-10;P49758-9;P49758-16;P49758-5;P49758-8;P49758-13;P49758-14;P49758-15;P49758-2;P49758-3;P49758-12	15	19	19	15	7253400000	27.6594	27.8181	27.3924	27.9136	28.704	27.8468	29.5777	29.4311	28.6835	28.433	28.2647	29.2865	28.3027	26.7983	28.1873	27.3689	27.3365	27.073	28.6335	27.5163
Q7L311	ARMCX2			1.19956	0.06316	0.963794	1.95043	Armadillo repeat-containing X-linked protein 2	Q7L311	Q7L311	1	21	21	21	26120000000	29.8252	28.4003	30.3898	29.9337	28.1826	28.7806	30.4011	28.74	30.5094	31.1689	30.6757	30.1609	29.8549	31.6335	30.4103	30.8075	31.0065	30.5259	29.4326	29.5967
Q6XE24	RBMS3			1.26956	0.0537576	0.963672	1.95027	RNA-binding motif, single-stranded-interacting protein 3	Q6XE24;Q6XE24-3;Q6XE24-4;Q6XE24-5;Q6XE24-2	Q6XE24;Q6XE24-3;Q6XE24-4;Q6XE24-5;Q6XE24-2	5	5	3	3	654980000	24.6809	24.0922	25.2166	22.871	22.9542	24.3951	24.9995	24.6827	25.753	24.8934	23.7701	25.3497	25.5423	26.4542	24.0058	23.0286	24.4535	24.6849	24.2933	22.5184
Q8WU76	SCFD2			0.667819	0.214873	0.962628	1.94886	Sec1 family domain-containing protein 2	Q8WU76;Q8WU76-2	Q8WU76;Q8WU76-2	2	9	9	9	616740000	24.8475	22.8746	24.1442	22.3981	22.6343	23.576	24.8636	26.5666	24.1353	26.1689	22.7988	22.791	23.3013	25.2827	24.3159	25.5733	27.1031	23.005	20.7163	23.8558
Q7Z3D6	C14orf159			0.250327	0.561919	0.961955	1.94795	UPF0317 protein C14orf159, mitochondrial	Q7Z3D6-2;Q7Z3D6-3;Q7Z3D6;Q7Z3D6-4;Q7Z3D6-5;Q7Z3D6-6	Q7Z3D6-2;Q7Z3D6-3;Q7Z3D6;Q7Z3D6-4;Q7Z3D6-5	6	49	49	49	345000000000	33.0206	34.282	33.2422	26.1892	33.7248	34.1738	34.005	35.4696	34.1414	33.3129	27.467	34.83	34.5793	32.9276	34.5957	32.9613	33.0722	25.7859	34.376	34.9024
Q9UBB4	ATXN10			1.31073	0.0488957	0.961197	1.94692	Ataxin-10	Q9UBB4;Q9UBB4-2	Q9UBB4;Q9UBB4-2	2	14	14	14	2504700000	26.1898	26.1747	26.931	26.1386	24.8917	24.883	27.0301	27.5622	27.3229	27.005	26.5834	27.0292	25.2727	26.9823	24.7788	27.3352	27.5207	27.0499	25.4613	28.5348
Q5T481	RBM20			1.18953	0.0646361	0.958831	1.94373	RNA-binding protein 20	Q5T481	Q5T481	1	20	20	20	5211700000	28.1144	27.1703	27.7012	26.7789	25.8729	26.3704	28.6474	27.5559	28.7144	28.8225	27.1455	28.1501	26.6854	28.2952	27.194	29.1305	27.9337	27.8229	28.0266	27.3493
O00267	SUPT5H			0.535425	0.291457	0.958808	1.9437	Transcription elongation factor SPT5	O00267;O00267-2	O00267;O00267-2	2	20	20	20	34088000000	27.1683	28.9614	30.2533	29.3287	29.5981	31.0959	26.8702	30.5699	31.8133	31.219	29.5176	31.6935	30.8347	30.9857	31.3152	30.9989	30.495	30.2369	27.2177	31.3812
Q16602	CALCRL			0.681215	0.208346	0.958728	1.94359	Calcitonin gene-related peptide type 1 receptor	Q16602	Q16602	1	3	3	3	641240000	25.2974	24.9015	23.6552	21.9372	21.9903	25.3862	25.7757	23.1323	25.4006	25.3125	25.0939	23.8181	25.2071	25.3522	25.2319	25.4776	24.5258	22.5171	25.473	25.4006
Q92930	RAB8B			1.1562	0.0697911	0.958245	1.94294	Ras-related protein Rab-8B	Q92930	Q92930	1	13	8	8	4162300000	28.2107	27.8229	28.0434	25.9576	26.1696	26.4382	28.5988	28.338	28.987	27.8403	28.2719	27.0202	27.401	26.8248	25.5634	26.348	25.9825	24.9613	26.1197	26.4018
Q15349	RPS6KA2			0.261883	0.547164	0.957917	1.9425	Ribosomal protein S6 kinase alpha-2	Q15349;Q15349-3;Q15349-2	Q15349;Q15349-3;Q15349-2	3	8	1	1	4065200000	23.7353	29.2505	22.6919	21.4136	21.8511	23.8884	23.8224	26.4141	28.206	27.9111	22.8809	21.563	22.5438	21.954	29.8129	29.5964	29.3648	21.0961	24.2688	29.1113
P62304	SNRPE			0.790837	0.161869	0.957607	1.94209	Small nuclear ribonucleoprotein E	P62304	P62304	1	3	3	3	1673800000	25.833	26.3359	26.5456	25.2272	24.3251	23.1354	27.011	27.0796	27.4908	25.9098	25.6234	25.3236	24.901	26.9244	26.3292	27.0544	27.2726	26.1201	23.5398	24.3979
P51178	PLCD1			0.881185	0.131467	0.957206	1.94155	1-phosphatidylinositol 4,5-bisphosphate phosphodiesterase delta-1	P51178	P51178	1	33	33	3	3991000000	28.2513	27.3458	27.4142	23.9469	27.4508	26.7594	28.338	27.8662	27.898	27.1534	27.9333	28.0861	27.4552	26.6067	25.2257	26.2204	27.0848	26.3401	27.1318	26.0963
Q9NSK7	C19orf12			0.663006	0.217267	0.956989	1.94125	Protein C19orf12	Q9NSK7-3;Q9NSK7-4;Q9NSK7	Q9NSK7-3;Q9NSK7-4;Q9NSK7	3	3	3	3	746180000	23.5824	22.0854	25.3828	23.4749	25.7323	25.5297	25.6451	26.756	25.9906	25.6534	23.8265	25.3894	23.5232	25.6978	24.5236	23.6822	25.4391	24.8708	23.8526	23.1081
Q12996	CSTF3			0.361828	0.434682	0.956957	1.94121	Cleavage stimulation factor subunit 3	Q12996;Q12996-2;Q12996-3	Q12996	3	7	7	7	1527400000	21.1212	26.7999	24.944	25.0284	27.6861	22.8151	23.5758	25.6021	24.4121	24.369	25.6329	28.2194	28.0144	22.3242	23.4214	22.8823	23.0957	21.6788	21.0276	27.3138
Q9H0E2	TOLLIP			2.14131	0.00722261	0.95508	1.93869	Toll-interacting protein	Q9H0E2;Q9H0E2-2	Q9H0E2;Q9H0E2-2	2	14	14	14	38538000000	30.2188	30.4577	29.4798	30.1633	28.6321	30.5065	30.704	31.2294	30.8874	30.4584	30.9381	30.7985	31.0378	30.2813	31.7574	31.5273	31.0569	31.425	30.8305	31.2895
O95232	LUC7L3			2.15485	0.00700077	0.953895	1.9371	Luc7-like protein 3	O95232;O95232-2	O95232	2	13	13	13	1924300000	25.4909	25.3233	26.8927	25.8692	25.797	25.0171	26.5766	26.1599	27.0356	27.0743	26.9856	26.7269	26.2404	27.7156	26.3553	22.2736	27.5483	25.8192	25.6345	25.9655
Q8IWA4	MFN1			1.37444	0.0422238	0.952965	1.93585	Mitofusin-1	Q8IWA4;Q8IWA4-3;Q8IWA4-2	Q8IWA4;Q8IWA4-3	3	38	37	37	11854000000	28.0341	28.8771	28.7888	27.4351	29.114	27.7848	29.2617	30.6108	29.9986	28.3478	28.9748	29.3145	28.5352	28.7117	29.5662	28.9045	28.669	28.5612	29.1672	28.5101
Q8NEN9	PDZD8			0.708158	0.195813	0.950163	1.93209	PDZ domain-containing protein 8	Q8NEN9	Q8NEN9	1	9	9	9	458280000	25.0478	22.0101	23.6894	22.7292	22.3713	23.9029	26.1046	23.8466	22.1362	25.4732	24.7538	23.8393	23.5398	26.4315	25.7611	23.3406	23.4594	22.2022	24.0289	21.4607
Q9H0C8	ILKAP			0.693457	0.202555	0.948445	1.92979	Integrin-linked kinase-associated serine/threonine phosphatase 2C	Q9H0C8	Q9H0C8	1	12	12	12	1417800000	24.4002	26.2054	25.5842	26.645	22.0585	26.2981	25.9572	25.5903	25.9029	26.498	27.388	26.1613	25.5313	26.0544	25.6717	26.5279	25.6092	26.4094	25.9467	24.7052
Q8NAT1	POMGNT2			0.933663	0.116503	0.94836	1.92968	Protein O-linked-mannose beta-1,4-N-acetylglucosaminyltransferase 2	Q8NAT1	Q8NAT1	1	4	4	4	129070000	21.4488	22.3258	22.9883	21.8678	21.5943	22.3046	22.9024	25.5099	22.935	23.28	22.3989	22.8529	21.3774	23.1402	24.5203	23.0806	21.9831	22.9652	21.7549	19.7196
Q5T5U3	ARHGAP21			0.741527	0.181331	0.94814	1.92938	Rho GTPase-activating protein 21	Q5T5U3;Q5T5U3-3	Q5T5U3;Q5T5U3-3	2	5	4	4	179250000	23.663	20.1725	21.1275	22.7424	22.338	23.2142	22.9832	22.2604	21.6395	23.3115	23.5122	25.0613	23.336	23.4261	21.6893	21.0176	23.3307	22.9898	23.493	22.2471
Q02108	GUCY1A3			2.69745	0.00200701	0.947985	1.92918	Guanylate cyclase soluble subunit alpha-3	Q02108;Q02108-2	Q02108;Q02108-2	2	17	17	17	3053100000	26.7681	26.3782	26.9953	26.174	25.9953	26.8189	26.6751	27.0833	27.8479	27.8117	27.8044	27.6357	27.4293	26.6734	26.737	27.8438	26.3212	24.7658	27.0804	27.2738
Q92796	DLG3			0.885152	0.130271	0.947503	1.92853	Disks large homolog 3	Q92796;Q92796-2;Q92796-3	Q92796;Q92796-2;Q92796-3	3	7	5	5	839770000	22.6084	25.611	24.7537	25.3437	26.2297	24.1864	26.6569	25.6556	25.351	25.3671	25.3537	26.9859	24.7841	21.2677	23.3832	23.939	23.8388	22.5289	23.8277	20.7198
Q6I9Y2	THOC7			0.760907	0.173418	0.947304	1.92827	THO complex subunit 7 homolog	Q6I9Y2	Q6I9Y2	1	7	7	7	337350000	24.6916	24.0874	24.8891	22.1869	22.0757	21.8047	25.5658	24.4823	24.9345	23.4736	23.7168	24.5594	22.9233	21.536	23.7984	23.0223	23.3739	23.5892	24.399	22.2052
Q6DN90	IQSEC1			0.485638	0.32686	0.94686	1.92767	IQ motif and SEC7 domain-containing protein 1	Q6DN90;Q6DN90-2;Q5JU85-3	Q6DN90;Q6DN90-2	3	14	14	13	1023900000	26.6089	24.0899	26.2148	23.4869	22.7086	21.564	25.9536	25.1495	26.0282	25.945	22.2785	25.521	24.5374	26.7307	24.9485	25.5067	25.4698	24.7175	25.0445	25.0625
P60033	CD81			1.02066	0.0953535	0.946716	1.92748	CD81 antigen	P60033	P60033	1	4	4	4	5002100000	28.1817	27.561	28.0177	25.2211	27.1062	28.0011	28.2239	28.8	29.2911	28.7188	26.9504	28.0738	28.0058	26.9315	25.9758	26.7597	26.3916	25.8966	26.8335	27.0642
O60524	NEMF			1.30756	0.0492538	0.946669	1.92742	Nuclear export mediator factor NEMF	O60524;O60524-4;O60524-3;O60524-5;O60524-2	O60524;O60524-4;O60524-3;O60524-5	5	20	20	19	2083800000	25.0517	24.5324	26.6149	25.781	26.5991	26.1873	27.4921	26.3498	25.9536	27.215	27.662	26.3714	26.1436	27.5633	21.0502	26.0357	25.1613	25.2238	26.4738	27.3586
Q9BXP5	SRRT			2.28489	0.00518926	0.944538	1.92457	Serrate RNA effector molecule homolog	Q9BXP5;Q9BXP5-4;Q9BXP5-2;Q9BXP5-3;Q9BXP5-5	Q9BXP5;Q9BXP5-4;Q9BXP5-2;Q9BXP5-3;Q9BXP5-5	5	31	31	31	10640000000	28.2295	28.3165	29.326	28.5208	27.8786	27.9348	29.3447	29.0494	29.7007	30.092	28.9225	29.2658	28.8107	28.5178	27.6386	28.6682	28.5673	28.2656	29.1503	27.9684
P48163	ME1			2.65622	0.00220688	0.944341	1.92431	NADP-dependent malic enzyme	P48163;P48163-2	P48163;P48163-2	2	47	46	46	61079000000	31.1414	30.711	30.7855	31.3601	31.391	31.3016	32.0695	33.0877	32.2122	31.4544	31.94	31.8213	31.831	30.0682	30.5595	29.307	30.5433	30.4048	30.9623	30.4263
Q9NUL5	C19orf66			0.559667	0.275634	0.943736	1.9235	UPF0515 protein C19orf66	Q9NUL5;Q9NUL5-3;Q9NUL5-2;Q9NUL5-4	Q9NUL5;Q9NUL5-3;Q9NUL5-2;Q9NUL5-4	4	5	5	5	939860000	24.2935	25.6152	26.4912	24.4242	22.6092	21.0895	25.1656	24.6812	25.2654	26.0727	26.0276	23.6721	24.3316	25.8821	24.7874	26.182	26.5859	25.9399	25.5307	22.2612
Q99417	MYCBP			1.18045	0.0660004	0.941257	1.9202	C-Myc-binding protein	Q99417	Q99417	1	12	12	12	2574500000	26.3006	25.3699	25.7916	25.5772	26.891	25.3489	26.8459	26.9519	27.6231	27.5416	25.3204	27.7978	25.667	26.9351	27.745	27.0154	26.3803	27.1337	27.0533	26.639
P09132	SRP19			0.776778	0.167194	0.940608	1.91934	Signal recognition particle 19 kDa protein	P09132;P09132-2	P09132;P09132-2	2	6	6	6	424910000	23.2595	22.2777	25.5905	23.6591	22.3039	23.6585	22.8799	23.3219	24.3865	25.1863	25.9845	24.9358	24.0967	23.6976	23.7374	24.572	24.9973	20.4587	24.3331	21.7791
Q02447	SP3			0.436072	0.366377	0.937943	1.91579	Transcription factor Sp3	Q02447;Q02447-4;Q02447-3;Q02447-5;Q02447-6;Q02447-2;Q8IXZ3;Q02086;P0CG40;Q8IXZ3-2;Q8IXZ3-1;Q8IXZ3-4;Q02086-2	Q02447;Q02447-4;Q02447-3;Q02447-5;Q02447-6;Q02447-2	13	4	3	3	380240000	25.6462	23.3824	21.4237	22.8356	25.3388	21.305	25.6981	23.9827	26.28	20.9837	23.5358	24.781	24.5578	23.7448	23.3886	23.3295	21.6496	23.0722	22.9797	22.7206
Q6NXT6	TAPT1			0.916934	0.121078	0.93756	1.91529	Transmembrane anterior posterior transformation protein 1 homolog	Q6NXT6;Q6NXT6-2	Q6NXT6;Q6NXT6-2	2	7	7	7	591820000	25.7892	23.9257	25.2861	24.5988	22.2357	24.6194	25.3282	25.0657	25.9444	26.4404	24.8397	25.6371	24.1715	23.6447	23.4227	25.143	23.0874	21.9002	21.1409	24.6759
P55287	CDH11			0.567252	0.270862	0.936097	1.91334	Cadherin-11	P55287;P55287-2	P55287;P55287-2	2	12	12	12	855290000	23.3268	23.73	25.3998	22.723	23.9174	24.4762	26.2981	25.7155	27.2619	24.2709	24.3872	24.332	21.7889	24.8451	24.934	24.341	25.3554	23.5472	22.5124	27.1026
O75600	GCAT			0.370469	0.426119	0.934687	1.91148	2-amino-3-ketobutyrate coenzyme A ligase, mitochondrial	O75600;O75600-2	O75600;O75600-2	2	21	21	21	7634500000	28.7867	28.2307	29.1476	26.4244	22.9199	26.3147	29.5874	29.8849	27.6458	29.4757	26.6322	25.3658	26.7457	28.7101	30.1025	26.6627	28.5182	28.4067	26.0615	28.4835
P05161	ISG15			0.598876	0.25184	0.934548	1.91129	Ubiquitin-like protein ISG15	P05161	P05161	1	5	5	5	1848600000	26.6895	25.914	26.8528	23.3405	22.5747	26.806	25.5411	26.4224	26.3482	26.1162	25.3705	26.9414	27.3424	25.3853	24.2309	22.1308	25.2603	25.1999	27.7365	28.162
O14775	GNB5			0.874298	0.133568	0.933915	1.91045	Guanine nucleotide-binding protein subunit beta-5	O14775-3;O14775-2;O14775	O14775-3;O14775-2;O14775	3	15	15	15	3943600000	27.2172	27.1979	26.094	25.4257	28.1751	27.9784	28.5702	28.5731	28.2794	27.1687	26.0811	29.002	27.9659	25.599	26.2064	20.8619	25.5819	25.1694	26.8622	21.2509
Q06787	FMR1			0.725301	0.188235	0.93309	1.90936	Fragile X mental retardation protein 1	Q06787-7;Q06787-6;Q06787-4;Q06787-2	Q06787-7;Q06787-6;Q06787-4;Q06787-2	4	19	16	2	3586300000	28.1974	25.341	26.9932	25.5042	28.5875	25.1571	27.778	26.467	27.2801	28.1951	28.4856	26.4885	28.2481	27.8608	26.5831	27.2155	26.4825	28.2572	25.5397	24.2393
P37198	NUP62			2.03008	0.0093309	0.933052	1.90931	Nuclear pore glycoprotein p62	P37198	P37198	1	15	15	15	4026400000	25.8246	26.2145	26.9819	26.6361	27.2061	27.2398	28.3104	27.803	27.7693	27.8343	26.8055	27.6779	27.1178	28.0815	27.0547	28.2575	27.5942	26.4502	27.8981	27.8533
Q9UL18	AGO1			2.99736	0.00100611	0.93302	1.90927	Protein argonaute-1	Q9UL18	Q9UL18	1	22	16	11	6248300000	27.4141	27.6665	27.8255	27.7371	28.1595	26.9396	28.8684	28.7171	28.6405	28.93	28.4738	28.3407	27.9267	27.8759	27.4283	27.719	27.5528	27.3432	27.919	27.7062
P41247	PNPLA4			0.487767	0.325262	0.932357	1.90839	Patatin-like phospholipase domain-containing protein 4	P41247;P41247-2	P41247;P41247-2	2	7	7	7	617000000	24.94	24.6297	24.2743	22.8457	21.7086	25.46	26.0611	26.1735	26.2784	22.8787	21.8768	25.8106	25.2822	23.222	21.2126	23.121	23.5988	21.5634	25.676	24.8073
Q8N4H5	TOMM5			1.04478	0.0902027	0.932163	1.90813	Mitochondrial import receptor subunit TOM5 homolog	Q8N4H5-3;Q8N4H5;Q8N4H5-2	Q8N4H5-3;Q8N4H5;Q8N4H5-2	3	5	5	5	2314700000	24.2377	25.9812	26.7677	26.4008	26.1927	27.1858	26.018	26.4812	26.9188	27.1789	28.3283	26.6919	27.8016	24.2919	26.4172	26.297	26.4615	26.4276	25.5558	27.6077
Q8IYD1	GSPT2			0.587376	0.258598	0.929649	1.90481	Eukaryotic peptide chain release factor GTP-binding subunit ERF3B	Q8IYD1	Q8IYD1	1	23	3	3	185480000	23.0038	20.5226	23.8381	21.8657	23.3734	21.9148	21.7298	24.7313	24.604	24.0798	24.8526	21.593	21.8551	23.1797	21.8853	22.8286	22.3196	23.3049	22.8471	21.9022
Q58WW2	DCAF6			1.38276	0.0414231	0.929326	1.90439	DDB1- and CUL4-associated factor 6	Q58WW2-3;Q58WW2-4	Q58WW2-3;Q58WW2-4	2	35	35	5	5690300000	26.6072	26.594	27.7566	27.8571	26.9575	29.0507	27.8715	28.93	28.5552	28.051	28.8659	28.6466	27.8789	27.6557	25.8817	27.2886	26.9746	27.4361	28.3238	28.1684
P50607	TUB			0.36301	0.433501	0.928777	1.90366	Tubby protein homolog	P50607;P50607-2;O00294;O75386;O00294-2;O75386-2	P50607;P50607-2	6	6	6	6	511000000	25.265	20.6512	25.024	20.708	22.7654	24.2756	25.8724	24.5244	25.1713	25.5197	21.676	24.8824	20.6593	22.1925	23.4582	22.8188	23.4492	24.2723	25.2335	26.4066
Q9H2U2	PPA2			2.06168	0.00867604	0.928576	1.9034	Inorganic pyrophosphatase 2, mitochondrial	Q9H2U2;Q9H2U2-2;Q9H2U2-3;Q9H2U2-6;Q9H2U2-4	Q9H2U2;Q9H2U2-2;Q9H2U2-3;Q9H2U2-6	5	34	34	34	117000000000	32.1634	32.1823	31.7923	31.2981	31.8521	31.9257	32.4951	33.7614	33.3741	32.7129	31.9345	33.0724	32.2325	31.2164	31.9877	31.4961	31.5044	31.5169	32.7433	32.5024
Q9ULG6	CCPG1			0.419826	0.380342	0.927894	1.9025	Cell cycle progression protein 1	Q9ULG6-5;Q9ULG6;Q9ULG6-2;Q9ULG6-4;Q9ULG6-3	Q9ULG6-5;Q9ULG6;Q9ULG6-2;Q9ULG6-4	5	11	11	11	2888100000	27.9491	23.0344	27.8164	26.3474	25.1755	25.1235	27.2832	29.5856	28.2646	27.0019	26.023	24.2104	25.4806	22.4866	26.3828	22.8737	24.5935	27.5567	24.1752	24.2604
P03973	SLPI			0.851786	0.140674	0.927864	1.90246	Antileukoproteinase	P03973	P03973	1	3	3	3	822440000	23.829	22.3292	23.3065	25.1343	24.9319	22.7764	23.8259	26.0159	24.0939	25.206	25.6123	24.3285	23.4377	25.7076	24.8655	25.6993	21.1409	27.0917	23.0914	21.2867
Q13496	MTM1			0.634957	0.231762	0.927788	1.90236	Myotubularin	Q13496;Q13496-2	Q13496;Q13496-2	2	12	12	12	846860000	25.6364	25.153	25.4659	24.1007	24.9061	21.2881	25.4803	26.2558	25.3716	26.6546	24.682	25.3639	23.6616	26.0279	22.23	25.4727	23.7689	24.9696	24.8461	25.6008
P43304	GPD2			2.56839	0.00270155	0.926936	1.90123	Glycerol-3-phosphate dehydrogenase, mitochondrial	P43304;P43304-2	P43304;P43304-2	2	55	55	55	27619000000	30.5426	29.5813	29.9897	29.355	29.7227	29.5895	31.167	30.346	30.9128	31.0028	30.104	31.177	30.3567	28.7085	29.3337	29.5933	29.561	29.5693	31.0418	30.448
Q7LBC6	KDM3B			1.04161	0.0908628	0.924401	1.8979	Lysine-specific demethylase 3B	Q7LBC6;Q7LBC6-2;Q7LBC6-3	Q7LBC6;Q7LBC6-2	3	16	16	16	2193100000	26.9312	25.8794	26.469	26.5866	25.3438	24.106	26.997	25.7395	27.0789	27.5882	27.7836	26.1791	26.3066	27.6264	25.5814	27.3885	27.1262	26.6444	26.2976	25.4043
P84101	SERF2			0.561006	0.274786	0.923757	1.89705	Small EDRK-rich factor 2	P84101;P84101-4;P84101-3;P84101-2	P84101;P84101-4;P84101-3;P84101-2	4	6	6	6	7081600000	28.4028	23.1287	27.7745	27.3577	28.9847	27.3207	28.1048	28.0622	28.8289	27.375	28.2819	28.3367	27.6073	28.7368	29.0758	28.2987	28.6302	28.6325	28.7551	27.7928
Q5T6F2	UBAP2			0.989615	0.10242	0.923736	1.89702	Ubiquitin-associated protein 2	Q5T6F2;Q5T6F2-2	Q5T6F2	2	4	4	4	580930000	24.2423	21.4116	24.1863	25.1794	23.6646	23.1266	24.2897	24.9279	24.6735	25.1632	23.9432	24.8493	24.0652	25.477	24.8466	25.2346	24.6419	25.7421	25.9876	24.5143
Q8NB37	PDDC1			1.28708	0.051632	0.923251	1.89638	Parkinson disease 7 domain-containing protein 1	Q8NB37;Q8NB37-3;Q8NB37-2;Q8NB37-4	Q8NB37;Q8NB37-3;Q8NB37-2	4	7	7	7	2145100000	26.7512	26.3418	26.7167	24.604	26.1709	26.1457	26.8767	27.9176	27.2557	27.6683	25.6452	27.152	26.7991	22.4907	24.1036	25.5895	24.4677	25.6077	26.2257	26.8179
Q9UIL1	SCOC			0.627829	0.235598	0.923065	1.89614	Short coiled-coil protein	Q9UIL1;Q9UIL1-3;Q9UIL1-2;Q9UIL1-4	Q9UIL1;Q9UIL1-3;Q9UIL1-2	4	3	3	3	2279500000	26.9242	24.9621	28.1946	25.2078	24.987	24.1813	27.8818	28.0866	26.0998	27.4866	26.3577	25.3933	25.3554	27.8461	26.1872	26.204	27.3942	21.652	25.0245	25.6436
Q70E73	RAPH1			0.659994	0.218779	0.922998	1.89605	Ras-associated and pleckstrin homology domains-containing protein 1	Q70E73;Q70E73-5;Q70E73-2;Q70E73-7;Q70E73-3	Q70E73;Q70E73-5;Q70E73-2;Q70E73-7;Q70E73-3	5	17	17	5	2438500000	25.6203	27.257	26.8814	24.3334	25.479	22.6488	25.6902	26.5697	24.8399	26.7594	26.8724	26.7731	26.5462	26.3349	28.4439	27.697	27.7044	24.2369	28.179	23.2018
Q6ZMM2	ADAMTSL5			0.316751	0.482224	0.922552	1.89547	ADAMTS-like protein 5	Q6ZMM2-2;Q6ZMM2	Q6ZMM2-2;Q6ZMM2	2	3	3	3	1145000000	20.2047	25.0018	23.043	21.5878	26.3663	25.4467	21.6102	21.8675	23.6857	26.9213	25.4596	25.58	26.5922	27.1504	25.0233	27.0754	22.276	25.4822	26.253	27.4583
Q9BVG9	PTDSS2			0.529984	0.295132	0.921674	1.89431	Phosphatidylserine synthase 2	Q9BVG9	Q9BVG9	1	4	4	4	1583000000	27.5312	23.0131	27.2346	26.4884	22.6901	26.3594	26.4896	25.7906	26.3467	26.7431	25.6855	27.0253	27.2406	24.2715	26.3519	25.2641	23.953	24.071	24.7135	24.7458
Q13546	RIPK1			0.562984	0.273537	0.920173	1.89234	Receptor-interacting serine/threonine-protein kinase 1	Q13546;Q13546-2	Q13546;Q13546-2	2	5	5	5	232140000	21.3355	20.3943	23.0581	23.8297	22.8966	25.0615	23.8457	25.4885	24.0864	22.1118	23.4442	24.4845	22.3183	23.8247	23.6857	21.7956	20.9137	21.5892	21.6743	23.2004
P01303	NPY			0.805213	0.156598	0.919424	1.89136	Pro-neuropeptide Y	P01303	P01303	1	4	4	4	4092300000	29.3122	25.9316	25.7298	27.8806	25.8658	27.6729	28.1522	27.4004	27.4017	27.7067	28.6666	28.9813	27.5855	26.2429	21.1164	26.9262	26.415	26.1188	25.9084	26.9208
O15066	KIF3B			0.443505	0.360159	0.919076	1.8909	Kinesin-like protein KIF3B	O15066;O14782;O15066-2	O15066	3	8	8	7	284890000	24.3188	21.4514	22.3486	21.3849	21.4996	24.1827	25.005	24.1915	20.421	23.1209	26.392	23.1226	21.8975	24.6653	23.6319	22.1191	21.6789	20.3615	23.837	21.8089
Q8TBX8	PIP4K2C			1.5862	0.0259296	0.918032	1.88954	Phosphatidylinositol 5-phosphate 4-kinase type-2 gamma	Q8TBX8;Q8TBX8-3;Q8TBX8-2	Q8TBX8;Q8TBX8-3;Q8TBX8-2	3	16	16	16	2293300000	24.91	26.5085	26.5538	26.1938	25.894	26.7454	26.4201	27.6509	27.2282	27.7084	26.0465	27.2647	27.0471	25.219	26.3363	26.0657	26.1128	23.2684	27.2776	24.401
Q96KR1	ZFR			1.34219	0.0454788	0.917477	1.88881	Zinc finger RNA-binding protein	Q96KR1	Q96KR1	1	21	21	21	3839600000	27.542	25.1663	28.0829	26.3251	26.8616	26.786	27.6748	27.5088	27.7282	28.1522	28.1003	27.7362	27.0798	27.0965	27.1399	27.9633	26.4217	27.4991	27.7832	27.3076
Q8WWY3	PRPF31			0.705462	0.197033	0.917167	1.8884	U4/U6 small nuclear ribonucleoprotein Prp31	Q8WWY3;Q8WWY3-4;Q8WWY3-2;Q8WWY3-3	Q8WWY3;Q8WWY3-4;Q8WWY3-2;Q8WWY3-3	4	11	11	11	1192500000	23.1076	24.657	26.8136	24.3815	26.3002	24.9018	26.5216	26.9864	26.441	24.1201	26.2512	26.5161	24.7727	25.1117	24.3879	26.2989	24.0365	23.193	25.5589	25.1319
O14776	TCERG1			1.70431	0.0197556	0.913588	1.88372	Transcription elongation regulator 1	O14776;O14776-2;Q5VWI1	O14776;O14776-2	3	32	32	32	4157800000	27.1339	25.3111	27.928	26.9467	26.8821	26.665	27.6856	27.7394	27.7348	27.9298	28.0101	27.7209	27.2525	27.7833	27.9608	28.1219	28.2158	27.6969	27.6017	26.6567
Q9UHI6	DDX20			0.291395	0.511217	0.913307	1.88336	Probable ATP-dependent RNA helicase DDX20	Q9UHI6;Q9UHI6-2	Q9UHI6	2	6	6	6	1037200000	24.8043	23.1497	25.2516	20.5055	22.0918	22.9007	23.2881	29.0613	19.7413	25.696	22.7393	24.1764	23.5114	25.537	25.4425	24.3238	22.5499	21.9265	21.67	21.6109
P01714				0.704705	0.197376	0.913305	1.88335	Ig lambda chain V-III region SH	P01714	P01714	1	5	5	5	25392000000	29.0045	28.5207	29.7743	30.7622	27.2432	31.2081	30.547	29.2239	30.2449	29.2234	31.4823	30.2418	31.3616	29.3991	26.7866	29.7262	27.3421	29.4242	29.1087	30.0088
P35244	RPA3			1.50525	0.0312427	0.912984	1.88294	Replication protein A 14 kDa subunit	P35244	P35244	1	7	7	7	1467700000	26.1926	25.9466	25.9965	24.791	24.8323	25.5313	25.8585	26.7194	27.4642	27.1076	25.4842	26.5636	26.032	23.8391	26.2812	25.618	25.0825	23.498	26.3173	23.7869
P36404	ARL2			0.873694	0.133754	0.912612	1.88245	ADP-ribosylation factor-like protein 2	P36404;P36404-2	P36404;P36404-2	2	10	10	10	2404300000	25.0689	27.627	26.8029	24.8498	25.2971	26.9738	26.7331	27.916	27.7834	27.345	25.4298	26.5507	27.3529	26.0011	27.2021	24.4412	26.3837	24.5618	27.3413	26.3279
Q8NFU3	TSTD1			1.55096	0.0281217	0.912501	1.88231	Thiosulfate sulfurtransferase/rhodanese-like domain-containing protein 1	Q8NFU3;Q8NFU3-3	Q8NFU3;Q8NFU3-3	2	11	11	1	26591000000	30.1308	30.7883	30.2584	30.4957	29.4182	28.507	30.989	31.3539	30.5611	31.0922	31.1239	30.7503	30.0486	30.4808	29.9123	28.6972	29.0902	28.4769	28.1226	28.5087
Q9NQC7	CYLD			0.52812	0.296401	0.912446	1.88223	Ubiquitin carboxyl-terminal hydrolase CYLD	Q9NQC7;Q9NQC7-2	Q9NQC7;Q9NQC7-2	2	7	7	7	822050000	25.9783	23.3348	25.4735	24.0139	21.5678	24.5711	26.6389	25.5765	26.0789	26.3908	23.5148	23.7412	23.542	25.1909	25.3217	25.9588	25.8403	24.1608	23.9284	25.9817
Q92793	CREBBP			0.306976	0.493201	0.912407	1.88218	CREB-binding protein	Q92793;Q92793-2	Q92793;Q92793-2	2	6	6	5	1054200000	24.6405	19.4928	25.3016	23.7756	23.2032	26.8131	23.7609	28.097	24.4473	21.3732	24.8011	24.2439	26.7613	23.5047	23.3763	22.653	23.468	22.3856	22.196	27.8439
Q9UBB6	NCDN			1.50232	0.0314541	0.911647	1.88119	Neurochondrin	Q9UBB6-3;Q9UBB6	Q9UBB6-3;Q9UBB6	2	7	7	2	2965400000	27.2215	25.4722	26.3761	27.2193	25.3455	26.0095	27.3145	26.8797	27.3753	27.4325	27.88	26.294	27.1237	26.4655	27.1893	27.6614	28.2124	27.7685	26.7284	27.1288
P32856	STX2			0.543589	0.286029	0.910874	1.88018	Syntaxin-2	P32856;P32856-3;P32856-2	P32856;P32856-3;P32856-2	3	7	7	7	952360000	26.8219	24.9953	25.3519	21.2867	23.9837	24.2799	27.0185	25.8633	26.2044	24.864	24.0863	24.4858	25.0263	23.9146	23.5322	21.0505	27.9806	23.5079	23.6824	23.883
P27448	MARK3			1.3278	0.0470106	0.908877	1.87758	MAP/microtubule affinity-regulating kinase 3	P27448;P27448-4;P27448-3;P27448-8;P27448-2;P27448-6;P27448-7	P27448;P27448-4;P27448-3;P27448-8;P27448-2;P27448-6;P27448-7	7	24	24	13	2229700000	25.8387	25.513	27.3603	25.0746	27.0609	25.7956	27.0596	27.0872	27.113	26.2947	27.615	26.2996	27.6432	27.2746	24.3834	26.3136	26.9968	25.0741	25.6027	23.6616
P53999	SUB1			1.70105	0.0199046	0.908817	1.87751	Activated RNA polymerase II transcriptional coactivator p15	P53999	P53999	1	16	16	16	24552000000	29.9356	29.1027	30.4957	29.0976	29.3434	29.0957	30.3255	30.691	30.7766	30.2481	31.4519	29.6589	29.7922	29.7352	29.624	30.7696	30.4212	29.2332	29.8637	30.244
Q9NPA8	ENY2			0.621015	0.239323	0.908596	1.87722	Transcription and mRNA export factor ENY2	Q9NPA8;Q9NPA8-2	Q9NPA8;Q9NPA8-2	2	10	10	10	3540000000	28.1932	23.4725	27.8496	25.6191	28.0571	25.9674	27.6933	26.9472	27.2726	27.9247	28.0723	27.5008	26.6347	28.4631	25.3952	27.4386	27.9004	26.6413	25.1366	26.3781
O60814	HIST1H2BK			0.402831	0.395521	0.907881	1.87629	Histone H2B type 1-K	O60814;P57053	O60814;P57053	2	18	2	0	2424100000	26.6278	26.7731	26.5349	27.8939	26.0541	21.6978	27.6308	24.1825	26.2878	26.9391	28.9391	27.8639	26.024	26.2255	26.9695	23.1237	27.6335	21.1616	26.4227	25.4101
Q9Y282	ERGIC3			1.75127	0.017731	0.906342	1.87429	Endoplasmic reticulum-Golgi intermediate compartment protein 3	Q9Y282;Q9Y282-3;Q9Y282-2	Q9Y282;Q9Y282-3;Q9Y282-2	3	12	12	12	3037200000	27.2376	25.6195	26.9104	26.3701	26.7947	26.9754	27.3648	27.6843	27.7156	27.5456	28.6027	26.6215	27.3688	26.8991	26.6965	25.1656	25.9076	26.4556	27.1593	27.1124
Q92995	USP13			1.14634	0.0713938	0.905609	1.87334	Ubiquitin carboxyl-terminal hydrolase 13	Q92995;Q92995-2	Q92995;Q92995-2	2	10	9	9	1483700000	24.8295	23.7733	26.1949	23.9935	25.3155	24.8234	25.9657	26.1826	24.8477	26.6722	24.916	25.1143	26.3927	26.3943	24.0112	25.9752	27.0981	27.1665	27.4549	27.1325
P08631	HCK			0.670968	0.21332	0.905406	1.87307	Tyrosine-protein kinase HCK	P08631;P08631-3;P08631-2;P08631-4	P08631;P08631-3;P08631-2;P08631-4	4	5	4	3	683300000	23.5521	23.4104	24.2558	23.0655	24.0167	23.1071	22.3187	24.0654	23.4323	25.6689	26.9986	23.4598	25.3698	23.8065	22.7152	21.2269	27.9672	22.2679	24.1553	25.6819
P55290	CDH13			2.0853	0.00821666	0.90422	1.87153	Cadherin-13	P55290;P55290-4;P55290-5;P55290-3;P55290-2	P55290;P55290-4;P55290-5	5	38	38	38	340000000000	33.2729	32.9203	33.7317	33.7373	32.0951	33.3353	34.601	33.5373	34.0955	34.2992	34.4077	33.6411	34.0225	34.3744	34.3161	34.3466	34.628	34.206	33.8317	33.9021
Q7Z7H5	TMED4			1.27203	0.0534531	0.904101	1.87138	Transmembrane emp24 domain-containing protein 4	Q7Z7H5;Q7Z7H5-3;Q7Z7H5-2	Q7Z7H5;Q7Z7H5-3;Q7Z7H5-2	3	16	16	15	5218400000	27.8498	27.7496	27.7948	26.7537	25.6466	28.129	27.766	28.3867	28.8733	28.9387	28.1044	27.5113	27.9923	27.6123	27.5889	27.4701	26.9391	27.1616	27.377	27.9628
Q9NYR9	NKIRAS2			0.57017	0.269048	0.903125	1.87011	NF-kappa-B inhibitor-interacting Ras-like protein 2	Q9NYR9;Q9NYR9-2;Q9NYR9-3	Q9NYR9;Q9NYR9-2	3	3	3	3	311500000	22.5533	22.2532	25.5655	21.6	22.498	23.2571	25.3299	25.0442	24.9415	23.9935	22.0568	23.7183	21.9191	24.1563	24.8099	24.7131	24.0295	20.7903	21.5137	22.3223
Q629K1	TRIQK			0.489036	0.324313	0.902937	1.86987	Triple QxxK/R motif-containing protein	Q629K1	Q629K1	1	3	3	3	620730000	24.6012	21.8662	25.5555	23.3436	23.2321	22.4224	25.6369	25.0184	25.1924	25.5567	25.5193	21.3205	22.6009	25.52	25.359	25.9437	25.9357	23.524	24.3223	25.247
Q92496	CFHR4			0.567836	0.270498	0.902749	1.86963	Complement factor H-related protein 4	Q92496;Q92496-3;Q92496-2	Q92496;Q92496-3;Q92496-2	3	5	1	1	282750000	23.4381	24.9166	24.07	20.9213	25.4383	21.1032	23.9615	23.9694	22.8716	25.125	24.8379	24.5089	24.247	24.2746	23.1891	21.3575	23.2484	20.5025	24.1272	21.6636
P0DJ07	PET100			1.61026	0.0245327	0.902113	1.8688	Protein PET100 homolog, mitochondrial	P0DJ07	P0DJ07	1	4	4	4	10901000000	29.2987	28.2026	27.462	27.815	27.6245	28.1256	29.03	27.8662	29.1984	28.7995	29.7863	28.9139	29.337	29.018	29.5088	28.4123	26.6441	29.3923	30.5479	29.2157
Q969S9	GFM2			0.875064	0.133333	0.900831	1.86714	Ribosome-releasing factor 2, mitochondrial	Q969S9;Q969S9-3;Q969S9-2;Q969S9-4;Q969S9-5	Q969S9;Q969S9-3;Q969S9-2;Q969S9-4;Q969S9-5	5	31	31	31	27256000000	28.1571	27.6874	27.6309	26.3146	29.4744	27.6798	28.8803	28.8626	29.0922	27.869	27.7204	30.5794	28.0701	32.561	27.8988	27.5837	32.9008	27.0882	30.5078	28.6918
Q8TCZ2	CD99L2			2.21733	0.00606276	0.90063	1.86688	CD99 antigen-like protein 2	Q8TCZ2;Q8TCZ2-6;Q8TCZ2-3;Q8TCZ2-2;Q8TCZ2-5	Q8TCZ2;Q8TCZ2-6;Q8TCZ2-3;Q8TCZ2-2;Q8TCZ2-5	5	3	3	3	2145500000	26.8381	25.4394	26.0606	26.329	26.4224	25.9204	27.0741	26.4086	26.9805	26.5789	27.7601	27.5132	27.1672	26.4728	26.264	25.5515	26.06	25.8351	26.5628	26.2557
Q9Y6A4	CFAP20			0.347005	0.449775	0.900619	1.86687	Cilia- and flagella-associated protein 20	Q9Y6A4	Q9Y6A4	1	6	6	6	215090000	20.3549	23.1917	21.7071	21.9241	23.1288	20.0974	20.0252	24.9693	25.9865	21.5207	22.5512	24.1171	19.2719	23.2902	21.4309	21.8433	21.5143	21.8984	25.2111	23.7535
O15121	DEGS1			0.375723	0.420995	0.900052	1.86613	Sphingolipid delta(4)-desaturase DES1	O15121	O15121	1	3	3	3	454760000	22.2128	24.3781	23.4835	24.4093	22.2904	21.9925	25.2383	22.35	26.2018	26.6975	25.0103	22.6875	20.0094	24.125	22.2564	24.1995	25.0053	24.7774	23.2085	22.3211
Q96AQ8	MCUR1			0.453314	0.352116	0.899458	1.86537	Mitochondrial calcium uniporter regulator 1	Q96AQ8;Q96AQ8-2	Q96AQ8	2	13	13	13	2746200000	24.2693	22.9686	26.4362	26.1701	28.7304	25.368	26.4842	27.9963	28.249	26.849	24.6087	26.594	25.1147	27.7042	27.0283	26.9333	28.1463	26.3026	26.203	24.2828
P60059	SEC61G			1.16504	0.0683853	0.898605	1.86426	Protein transport protein Sec61 subunit gamma	P60059	P60059	1	3	3	3	2330400000	26.5181	25.5491	27.0266	24.9479	25.7566	26.7181	27.5996	26.5651	27.7933	27.9921	25.8979	26.6575	26.3872	27.042	26.9952	26.0114	26.5438	25.7735	25.7606	26.1528
P10398	ARAF			0.587447	0.258555	0.89786	1.8633	Serine/threonine-protein kinase A-Raf	P10398;P10398-2	P10398	2	12	9	9	1683300000	22.4448	24.7373	23.0275	25.4519	24.6187	26.7544	25.3721	26.1676	25.0592	25.1743	24.4042	24.1472	27.5008	28.9425	27.5241	23.899	27.3202	26.8382	25.2892	25.1469
P61421	ATP6V0D1			0.527973	0.296501	0.897733	1.86314	V-type proton ATPase subunit d 1	P61421	P61421	1	10	10	10	1909200000	26.1141	25.5022	26.103	26.9233	25.4823	23.6166	26.6289	28.2058	28.1008	26.5225	26.7188	23.0236	26.4488	26.1525	23.0283	26.3347	25.8788	22.3019	26.3519	25.6784
Q8NFH3	NUP43			0.50808	0.310399	0.897679	1.86307	Nucleoporin Nup43	Q8NFH3;Q8NFH3-2	Q8NFH3	2	3	3	3	972730000	25.9441	24.4896	26.2219	24.9172	20.4884	25.1613	24.5101	26.3036	25.2829	26.1072	24.3399	25.9699	25.5297	23.2118	25.4405	24.8844	21.941	23.5886	26.7907	26.8743
P37235	HPCAL1			2.06095	0.00869068	0.895982	1.86088	Hippocalcin-like protein 1	P37235	P37235	1	12	12	4	6221600000	27.3013	27.3314	28.1254	26.8618	27.6215	28.2693	28.9663	28.6495	27.6274	28.4138	29.0582	28.3789	28.2736	27.8672	29.0238	28.0436	27.6703	27.9728	27.2368	27.7164
Q9UHG3	PCYOX1			0.653968	0.221836	0.895771	1.8606	Prenylcysteine oxidase 1	Q9UHG3;Q9UHG3-2	Q9UHG3;Q9UHG3-2	2	22	22	22	24805000000	28.7227	27.2099	27.8865	29.6172	28.3633	28.8883	29.2731	31.8516	29.9859	26.9015	29.8075	28.8927	28.6938	30.2336	32.9028	29.9101	30.2873	30.5279	29.2183	29.4971
Q96PE2	ARHGEF17			1.27584	0.0529859	0.895672	1.86048	Rho guanine nucleotide exchange factor 17	Q96PE2;REV__Q8WY22	Q96PE2	2	35	35	34	3944200000	25.4349	27.3503	27.8588	27.1269	26.7222	26.1269	27.3752	27.7784	28.0601	27.5573	28.4448	27.9125	26.5313	28.348	28.1402	27.5302	27.3685	27.5267	26.5715	25.6799
P01160	NPPA			1.79242	0.0161279	0.894381	1.85881	Natriuretic peptides A	P01160	P01160	1	13	13	13	251000000000	34.2082	33.1981	33.5624	34.2905	32.6664	33.0671	33.9116	33.7678	34.0761	35.0361	34.8508	34.4404	34.6692	28.0539	28.7546	20.3037	29.029	26.4898	24.3377	27.6515
Q7L3B6	CDC37L1			0.90266	0.125124	0.893921	1.85822	Hsp90 co-chaperone Cdc37-like 1	Q7L3B6	Q7L3B6	1	9	9	9	2222800000	26.3384	23.775	27.3799	26.4634	26.1832	24.5307	26.5201	27.1436	26.6559	27.0212	25.765	26.7805	26.8201	27.9889	25.9894	27.2039	26.8282	26.0147	27.2255	26.356
Q9NTJ5	SACM1L			1.69878	0.0200085	0.892682	1.85662	Phosphatidylinositide phosphatase SAC1	Q9NTJ5;Q9NTJ5-2	Q9NTJ5;Q9NTJ5-2	2	22	22	22	7879000000	28.209	27.4829	28.5011	27.4652	27.423	28.2849	29.0357	29.7911	29.2575	28.899	28.5509	27.974	28.0009	28.9324	27.2325	27.9364	28.2222	27.3356	28.3352	28.1254
Q96JB2	COG3			0.462002	0.345142	0.891882	1.8556	Conserved oligomeric Golgi complex subunit 3	Q96JB2;Q96JB2-2	Q96JB2;Q96JB2-2	2	13	13	13	1235600000	22.4873	22.2806	25.9314	24.574	26.8289	26.4708	23.9658	26.73	24.8543	24.6811	26.237	27.4412	25.6688	22.7261	26.0473	23.4077	25.3732	26.9274	25.8741	22.325
Q9BYD3	MRPL4			2.13395	0.00734591	0.89176	1.85544	39S ribosomal protein L4, mitochondrial	Q9BYD3;Q9BYD3-2	Q9BYD3;Q9BYD3-2	2	13	13	13	7115600000	27.6532	28.4918	27.8204	26.4844	27.2995	28.0737	28.4944	28.8026	28.6132	28.2982	28.2577	28.6676	28.5688	28.102	28.9142	28.5707	28.7715	27.4711	28.8687	28.4153
Q9UBB5	MBD2			0.586355	0.259206	0.89136	1.85492	Methyl-CpG-binding domain protein 2	Q9UBB5;Q9UBB5-3	Q9UBB5	2	5	4	4	127820000	20.1564	22.4697	22.4598	21.9399	21.0522	22.093	21.3154	23.2385	21.145	24.1473	20.299	23.7643	24.1961	24.7356	23.6882	22.2056	22.0462	19.7915	20.9476	21.9567
O76080	ZFAND5			1.01809	0.0959196	0.891086	1.85457	AN1-type zinc finger protein 5	O76080	O76080	1	3	3	3	124340000	22.406	22.2529	22.0918	22.2678	21.6474	22.0232	22.1322	23.4344	21.6022	23.5118	24.0978	24.5026	21.7604	22.2669	21.5721	24.0714	23.9806	22.4223	23.8221	21.908
O43809	NUDT21			1.09685	0.0800115	0.891052	1.85453	Cleavage and polyadenylation specificity factor subunit 5	O43809	O43809	1	12	12	12	5109500000	27.726	27.8915	28.0023	27.541	25.2409	26.9538	28.0794	28.0159	28.4471	28.7407	28.6649	27.9043	26.9664	27.8854	27.7535	27.4865	27.8363	28.2244	27.8816	26.4863
O60563	CCNT1			1.72248	0.0189462	0.890999	1.85446	Cyclin-T1	O60563;O60563-2	O60563	2	3	3	3	135230000	23.0585	22.4732	23.26	23.5778	21.5497	22.8448	24.0592	23.8643	23.4137	23.6495	24.0364	23.9474	22.8245	21.8415	22.1154	23.8555	23.7411	21.826	22.9519	21.019
Q6ZNB6	NFXL1			0.389478	0.40787	0.890868	1.85429	NF-X1-type zinc finger protein NFXL1	Q6ZNB6;Q6ZNB6-2	Q6ZNB6;Q6ZNB6-2	2	7	7	7	766600000	23.3896	22.4395	25.2567	22.5609	24.7604	23.4855	25.421	28.2126	21.8326	25.6211	25.4869	22.1801	23.0232	25.8119	22.15	25.2803	23.1343	24.3888	22.2809	24.7193
Q14457	BECN1			0.54663	0.284034	0.888977	1.85186	Beclin-1	Q14457	Q14457	1	8	8	8	861800000	26.2481	22.6296	25.3297	26.6501	23.3085	23.3794	24.9753	25.4633	26.236	26.6277	26.406	23.3296	25.3211	22.9813	23.8874	19.9581	24.0243	26.9363	24.4564	21.9644
Q09161	NCBP1			0.672218	0.212707	0.888877	1.85173	Nuclear cap-binding protein subunit 1	Q09161	Q09161	1	3	3	3	232890000	22.8027	22.6474	25.3426	21.7289	23.1222	21.6967	24.9925	24.6688	25.0217	22.7746	23.552	22.847	22.5962	22.216	22.1841	23.9966	21.3577	21.5437	21.6808	23.0342
P23219	PTGS1			1.13741	0.0728771	0.888228	1.8509	Prostaglandin G/H synthase 1	P23219;P23219-3;P23219-2;P23219-6;P23219-5;P23219-4	P23219;P23219-3;P23219-2;P23219-6;P23219-5;P23219-4	6	10	10	10	2171500000	27.3986	24.9347	25.7674	26.628	26.4662	26.2388	26.7538	27.2298	26.769	28.3322	27.3714	25.8419	27.5921	23.4142	23.2647	22.1674	24.9056	24.822	26.5483	24.3042
Q8NFX7	STXBP6			0.653203	0.222227	0.888213	1.85088	Syntaxin-binding protein 6	Q8NFX7;Q8NFX7-2;Q8NFX7-3	Q8NFX7;Q8NFX7-2	3	12	12	12	1290300000	23.1246	23.4521	26.3517	26.8181	24.4216	24.8492	24.8008	25.8507	26.3972	24.6196	27.4139	25.5377	25.4512	23.8539	27.1542	25.8928	26.2539	27.4326	25.301	24.0264
Q9Y5B9	SUPT16H			0.410044	0.389005	0.887971	1.85057	FACT complex subunit SPT16	Q9Y5B9	Q9Y5B9	1	7	7	7	4944200000	27.1887	25.4257	23.5761	25.0967	25.9939	26.6898	24.7157	23.8912	30.0249	28.3834	26.0343	25.9337	26.8654	24.7053	30.9257	21.7325	25.8434	26.9596	26.9803	27.708
Q8NHZ8	CDC26			0.61026	0.245324	0.887439	1.84989	Anaphase-promoting complex subunit CDC26	Q8NHZ8	Q8NHZ8	1	3	3	3	264620000	22.8941	21.4902	24.9823	21.8822	22.9302	21.9631	23.1668	24.6627	22.6603	24.5791	22.5808	21.9093	25.4853	24.2676	23.5568	23.141	24.52	20.6353	23.1852	22.8284
Q7KZ85	SUPT6H			0.80308	0.157369	0.886927	1.84923	Transcription elongation factor SPT6	Q7KZ85;Q7KZ85-2;Q7KZ85-3	Q7KZ85	3	7	7	7	373890000	24.4302	22.1163	24.5774	23.837	23.5616	21.94	24.8185	25.198	25.421	24.5098	23.1994	24.0691	22.8656	24.9329	22.1025	25.1908	24.5807	23.0328	21.4041	23.1434
P14415	ATP1B2			0.342124	0.454858	0.88515	1.84696	Sodium/potassium-transporting ATPase subunit beta-2	P14415	P14415	1	3	3	3	1162500000	26.4643	22.14	26.0635	26.4802	25.4365	21.4197	24.3983	22.3827	26.4686	26.9237	27.9471	25.8781	24.8693	25.6028	25.4455	24.0686	21.29	26.098	24.4967	20.795
Q8IXI2	RHOT1			2.78561	0.00163828	0.884719	1.84641	Mitochondrial Rho GTPase 1	Q8IXI2-7;Q8IXI2-3;Q8IXI2-5;Q8IXI2-4;Q8IXI2-2;Q8IXI2-6	Q8IXI2-7;Q8IXI2-3;Q8IXI2-5;Q8IXI2-4;Q8IXI2-2	6	26	26	3	8711100000	27.9645	27.7225	28.5198	28.5684	27.8223	27.9581	28.883	29.6378	29.3428	28.526	28.7257	29.082	28.644	28.1447	28.2862	28.7354	28.6051	27.605	28.6306	28.7659
Q13595	TRA2A			0.601661	0.25023	0.884396	1.84599	Transformer-2 protein homolog alpha	Q13595;Q13595-4;Q13595-3;Q13595-2	Q13595;Q13595-4;Q13595-3;Q13595-2	4	8	6	6	1825600000	25.6216	25.3997	24.3736	25.9393	24.9194	25.0599	26.66	27.399	28.2247	22.8978	26.3327	25.6686	25.5404	26.2285	25.656	27.9835	25.8954	25.9311	25.7626	23.0015
Q15393	SF3B3			1.3241	0.0474133	0.883392	1.84471	Splicing factor 3B subunit 3	Q15393;Q15393-3;Q15393-2	Q15393;Q15393-3	3	18	18	18	3864600000	27.3852	27.3042	26.5366	26.0453	26.4211	27.4878	27.1247	28.6617	28.5429	28.4281	27.4934	26.668	27.3086	26.6608	25.0033	27.0196	26.8069	25.8456	28.107	27.3154
O95870	ABHD16A			0.723908	0.188839	0.882786	1.84393	Abhydrolase domain-containing protein 16A	O95870;O95870-2	O95870;O95870-2	2	18	18	18	3924100000	28.039	26.6475	27.6201	26.2393	24.31	27.4631	28.2048	27.658	28.376	28.5923	26.6499	26.1481	27.5892	27.424	27.8819	27.1782	27.4462	24.0817	27.7696	27.4413
Q8TDQ7	GNPDA2			1.13547	0.0732029	0.882395	1.84343	Glucosamine-6-phosphate isomerase 2	Q8TDQ7;Q8TDQ7-2;Q8TDQ7-3;Q8TDQ7-5;Q8TDQ7-4	Q8TDQ7;Q8TDQ7-2;Q8TDQ7-3;Q8TDQ7-5;Q8TDQ7-4	5	19	15	15	4814800000	26.3715	27.2369	27.7669	26.3326	28.282	27.8134	27.3042	29.3254	29.1173	27.3662	27.7617	28.1292	28.2765	26.5887	27.1721	25.2687	26.6288	25.6249	26.5263	27.7382
P22792	CPN2			1.77814	0.0166672	0.882079	1.84303	Carboxypeptidase N subunit 2	P22792	P22792	1	8	8	8	3278400000	26.2944	27.4504	26.9058	26.7479	26.9405	27.4782	27.597	28.1946	27.7987	28.6347	28.321	26.6468	27.7684	21.5976	25.3932	25.2302	25.4062	24.8146	25.5704	26.9243
Q96GK7	FAHD2A			2.2409	0.00574243	0.878235	1.83812	Fumarylacetoacetate hydrolase domain-containing protein 2A	Q96GK7	Q96GK7	1	27	27	6	54065000000	30.3384	30.4963	30.5429	30.681	31.2397	31.0745	31.297	31.3509	32.0118	32.1622	30.7409	32.18	31.5064	29.922	31.3414	30.6372	30.9692	30.8917	31.6706	31.2151
Q15020	SART3			2.46142	0.00345602	0.876216	1.83555	Squamous cell carcinoma antigen recognized by T-cells 3	Q15020;Q15020-4;Q15020-2;Q15020-3	Q15020;Q15020-4	4	38	38	38	12297000000	28.6185	27.642	29.3405	28.6987	28.2924	28.429	29.371	28.9195	29.6129	29.4963	29.5014	29.6488	29.1081	29.626	28.2893	29.3286	29.4315	28.6678	29.3877	28.8623
P35573	AGL			2.75886	0.00174238	0.876021	1.83531	Glycogen debranching enzyme	P35573;P35573-2;P35573-3	P35573;P35573-2;P35573-3	3	124	124	124	271000000000	32.8645	32.7538	33.0967	32.7447	32.8573	33.7876	33.5992	34.4819	34.3529	33.6406	33.6151	33.8701	33.6943	32.6351	33.6171	32.7626	33.3291	33.3256	34.3924	34.4507
A8MSI8	LYRM9			1.30587	0.0494462	0.872473	1.8308	LYR motif-containing protein 9	A8MSI8	A8MSI8	1	10	10	10	5722500000	28.0267	27.5078	26.9833	28.8414	27.2937	26.6349	28.3515	28.4677	27.9554	28.4628	29.7395	28.1874	27.7786	26.9408	28.1772	23.6036	29.0027	28.1822	27.0979	26.8891
Q9BXV9	C14orf142			1.85782	0.0138732	0.872253	1.83052	Uncharacterized protein C14orf142	Q9BXV9	Q9BXV9	1	5	5	5	2991600000	25.1722	26.9777	27.2621	26.1447	25.8181	26.6502	27.2999	27.0511	27.1059	27.2745	27.3352	27.3932	27.0085	27.8428	27.0566	27.0564	28.4143	27.5933	26.6307	26.5475
P33897	ABCD1			0.548043	0.283111	0.87155	1.82963	ATP-binding cassette sub-family D member 1	P33897	P33897	1	5	5	5	250670000	24.0203	22.6119	21.6204	21.9696	23.6593	23.0544	24.4789	25.6972	25.6132	23.5648	21.8064	23.1505	21.5483	23.4436	23.91	23.8274	21.9339	22.2751	23.1646	23.2138
Q9H3P2	NELFA			0.456396	0.349626	0.871239	1.82923	Negative elongation factor A	Q9H3P2;Q9H3P2-7	Q9H3P2;Q9H3P2-7	2	6	6	6	394490000	22.892	22.7197	25.4552	20.7312	21.9876	21.9829	22.1575	24.7209	24.4041	24.9914	21.4138	21.812	24.9956	21.7618	24.977	25.8119	23.477	22.9596	24.9304	20.9454
O94967	WDR47			0.405687	0.392928	0.871089	1.82904	WD repeat-containing protein 47	O94967;O94967-2;O94967-3;O94967-4	O94967;O94967-2;O94967-3;O94967-4	4	7	7	7	1221700000	24.9432	25.4236	26.6717	26.0595	21.25	25.4363	27.6153	25.9456	26.2993	27.0647	25.4265	25.927	22.5676	25.1149	21.9029	26.2919	25.4726	25.6601	25.0325	21.8039
Q12882	DPYD			1.32397	0.0474271	0.870304	1.82805	Dihydropyrimidine dehydrogenase [NADP(+)]	Q12882;Q12882-2	Q12882	2	22	22	22	3790000000	26.7921	27.6192	28.1007	25.49	27.2015	27.2264	27.5061	28.8576	27.6814	27.9902	27.9181	27.4336	28.2067	25.687	27.2572	26.1407	25.8466	22.1051	25.1419	25.7037
P08047	SP1			0.617617	0.241203	0.870133	1.82783	Transcription factor Sp1	P08047;P08047-3;P08047-2	P08047;P08047-3;P08047-2	3	6	6	5	242900000	21.6898	23.9463	23.9108	21.716	22.178	22.4314	24.3247	22.4857	21.6088	23.5035	24.4311	25.7493	22.5058	21.4539	22.2971	22.825	23.0856	24.4645	24.274	21.6746
Q12857	NFIA			1.28562	0.0518056	0.869117	1.82654	Nuclear factor 1 A-type	Q12857;Q12857-3;Q12857-4	Q12857;Q12857-3;Q12857-4	3	14	14	1	4523800000	28.0679	26.3031	27.9113	27.4929	25.8837	27.0433	28.0542	27.8747	28.6862	28.7148	27.5847	27.714	27.2743	27.4123	26.0178	28.2118	26.7483	28.2291	27.0882	26.6235
O75817	POP7			1.30375	0.0496875	0.869012	1.82641	Ribonuclease P protein subunit p20	O75817	O75817	1	3	3	3	80519000	21.6342	22.1021	21.4593	23.0832	20.4524	22.1407	22.2153	22.8793	22.1771	23.1548	21.9995	23.2946	23.0464	22.4962	22.1642	24.4255	22.2629	22.8308	20.919	20.9973
P25686	DNAJB2			1.35486	0.0441711	0.868949	1.82633	DnaJ homolog subfamily B member 2	P25686;P25686-2	P25686;P25686-2	2	18	18	17	4518600000	26.8723	27.0255	27.776	26.0402	26.7439	27.3031	28.408	28.3149	28.333	28.4707	26.4691	27.2258	27.5822	27.2554	28.0417	28.0236	28.2497	26.2337	27.5307	27.6712
O95208	EPN2			2.18629	0.00651201	0.867674	1.82472	Epsin-2	O95208-2;O95208;O95208-3;O95208-5	O95208-2;O95208;O95208-3	4	18	18	18	10175000000	28.6305	27.4887	28.2952	29.2149	28.484	28.623	29.6385	29.4961	28.6358	29.3817	29.3205	29.6932	29.1003	28.8023	26.6777	27.9672	28.7763	28.9693	28.4867	27.7433
Q9UMZ2	SYNRG			1.23887	0.0576944	0.866987	1.82385	Synergin gamma	Q9UMZ2;Q9UMZ2-5;Q9UMZ2-6;Q9UMZ2-9;Q9UMZ2-4;Q9UMZ2-8;Q9UMZ2-3;Q9UMZ2-7	Q9UMZ2;Q9UMZ2-5;Q9UMZ2-6;Q9UMZ2-9;Q9UMZ2-4;Q9UMZ2-8;Q9UMZ2-3;Q9UMZ2-7	8	18	18	18	2468500000	26.9832	25.4293	26.5788	27.2448	25.1737	25.5046	27.3799	27.0638	27.3534	27.5721	26.954	25.8233	26.9892	26.8212	26.2484	27.8567	27.195	24.8178	27.1462	26.6425
P05787	KRT8			0.338948	0.458197	0.866518	1.82326	Keratin, type II cytoskeletal 8	P05787;CON__P05787;P05787-2;CON__H-INV:HIT000016045	P05787;CON__P05787;P05787-2	4	40	36	16	39317000000	31.8331	27.8661	31.4958	28.2307	27.5297	31.7881	32.2259	31.7423	31.7994	29.2346	30.0678	32.4032	27.1265	29.4895	28.8539	26.8869	29.7401	30.4148	25.8946	25.5203
Q15126	PMVK			1.04141	0.090906	0.866172	1.82282	Phosphomevalonate kinase	Q15126	Q15126	1	17	17	17	8295300000	27.8523	28.6787	28.3438	28.7483	27.3437	27.6176	29.8004	28.698	29.5292	30.3843	28.3309	28.6029	27.3993	27.03	26.6056	27.6873	27.5023	26.8131	27.9225	28.0354
Q16832	DDR2			0.360109	0.436406	0.865446	1.8219	Discoidin domain-containing receptor 2	Q16832	Q16832	1	3	3	3	720560000	23.5283	21.9401	22.8586	23.2406	22.703	23.5214	25.5274	28.7669	23.3147	23.2471	22.5688	21.243	22.1475	20.9972	22.704	21.1103	22.1722	21.1364	22.4188	23.6091
Q9H0A8	COMMD4			0.268192	0.539272	0.86374	1.81975	COMM domain-containing protein 4	Q9H0A8;Q9H0A8-2;Q9H0A8-3	Q9H0A8;Q9H0A8-2;Q9H0A8-3	3	10	10	10	1652600000	25.8048	24.0274	26.6486	25.0866	25.5114	18.9509	25.6963	27.8827	27.6916	24.3558	25.4744	22.8977	22.4156	26.631	26.2283	26.0158	27.8474	25.8052	25.6606	26.801
Q9UL46	PSME2			0.760359	0.173637	0.863006	1.81882	Proteasome activator complex subunit 2	Q9UL46	Q9UL46	1	20	20	20	60893000000	29.0574	29.0776	31.4907	31.3247	31.3264	30.8144	30.6458	32.1457	32.1834	30.6997	32.8894	30.6854	30.398	31.9918	32.414	32.0583	31.6503	31.6962	30.4917	30.8435
Q9NQZ5	STARD7			0.73434	0.184357	0.862985	1.8188	StAR-related lipid transfer protein 7, mitochondrial	Q9NQZ5	Q9NQZ5	1	10	10	10	1348800000	23.4198	25.6394	23.5118	25.6524	25.8392	26.2243	24.2375	27.0118	25.8553	25.3397	25.6884	26.4533	26.7896	24.8334	25.146	25.5194	24.5107	26.8902	27.2496	25.9852
Q14669	TRIP12			0.958113	0.110125	0.862929	1.81873	E3 ubiquitin-protein ligase TRIP12	Q14669-2;Q14669;Q14669-3;Q14669-4	Q14669-2;Q14669;Q14669-3;Q14669-4	4	18	18	18	1059000000	25.0876	23.5996	26.4154	24.6766	25.8674	24.7126	24.5732	26.0232	25.2695	27.1149	26.0648	26.2837	26.1302	25.5157	24.7834	24.3885	23.5294	23.2545	25.4498	25.353
Q9NTX5	ECHDC1			1.82573	0.0149371	0.861935	1.81747	Ethylmalonyl-CoA decarboxylase	Q9NTX5;Q9NTX5-6;Q9NTX5-2;Q9NTX5-5	Q9NTX5;Q9NTX5-6;Q9NTX5-2	4	19	19	5	17026000000	29.6553	28.6551	28.559	28.7518	29.6158	29.2581	29.7091	30.8816	30.6092	29.5146	29.3611	29.8312	29.7044	28.405	29.231	28.2191	27.4992	29.1168	30.54	29.8542
Q9Y2X7	GIT1			1.19019	0.0645372	0.861365	1.81676	ARF GTPase-activating protein GIT1	Q9Y2X7;Q9Y2X7-3;Q9Y2X7-2	Q9Y2X7;Q9Y2X7-3	3	26	22	22	4994500000	27.9026	28.011	28.0278	26.8235	27.626	25.7055	28.6051	28.2231	28.124	29.2293	28.0987	27.4839	27.7112	27.8032	27.128	26.8345	27.8428	26.1263	27.5374	26.7268
O43148	RNMT			0.423965	0.376734	0.860976	1.81627	mRNA cap guanine-N7 methyltransferase	O43148;O43148-2	O43148;O43148-2	2	13	13	13	1424900000	25.6935	25.2566	27.3784	25.2096	26.2399	21.154	25.2914	26.7934	25.5297	25.8993	24.0281	27.4561	27.1163	25.4321	25.7349	25.5051	25.1777	26.0756	24.4152	24.9635
Q14353	GAMT			0.575549	0.265737	0.860609	1.81581	Guanidinoacetate N-methyltransferase	Q14353;Q14353-2	Q14353;Q14353-2	2	10	10	10	8654300000	28.3478	28.2611	28.2681	25.7186	27.0038	28.4347	28.0882	30.9607	28.8059	28.6515	25.9045	28.7589	28.5609	27.6627	29.1677	26.788	27.6025	25.6457	28.4002	29.218
Q8WYA6	CTNNBL1			0.41495	0.384636	0.860179	1.81526	Beta-catenin-like protein 1	Q8WYA6;Q8WYA6-4;Q8WYA6-3;Q8WYA6-2	Q8WYA6;Q8WYA6-4	4	9	9	9	684770000	23.9888	22.2684	25.0836	23.573	24.339	23.9993	25.3174	25.6059	25.7227	26.8889	20.1555	24.6487	24.8096	23.4042	24.6095	24.6306	23.7394	24.9313	26.0813	21.99
P23610	F8A1			0.509126	0.309652	0.859053	1.81385	Factor VIII intron 22 protein	P23610	P23610	1	4	4	4	1571300000	25.8566	26.929	26.6981	25.9321	25.2312	21.3162	26.0057	26.207	25.8025	25.3478	26.6976	27.072	26.1713	25.8157	25.4178	20.0646	26.647	26.3995	27.2579	26.5195
Q8N9F7	GDPD1			0.557442	0.27705	0.856894	1.81114	Glycerophosphodiester phosphodiesterase domain-containing protein 1	Q8N9F7;Q8N9F7-3;Q8N9F7-2	Q8N9F7;Q8N9F7-3;Q8N9F7-2	3	4	4	4	294800000	21.8189	21.6255	24.4135	22.1557	23.6719	23.2025	23.6253	24.7247	22.0841	25.7497	21.8089	24.899	22.8092	25.1867	22.4846	23.2933	22.3422	23.1532	19.8884	23.2545
Q9Y673	ALG5			0.52785	0.296586	0.856627	1.8108	Dolichyl-phosphate beta-glucosyltransferase	Q9Y673;Q9Y673-2	Q9Y673;Q9Y673-2	2	4	4	4	348270000	23.1788	21.6333	24.3468	22.5519	24.3618	23.4911	24.111	23.8154	25.2159	25.5448	21.5205	26.0336	22.5796	22.3184	21.7297	22.751	20.9051	21.4867	23.5538	22.8689
O95900	TRUB2			0.406725	0.39199	0.856033	1.81005	Probable tRNA pseudouridine synthase 2	O95900;O95900-2	O95900;O95900-2	2	3	3	3	253610000	24.3285	22.4711	22.9422	20.0347	22.97	21.7615	25.5004	24.0355	24.7664	24.8082	20.9284	21.6741	21.2054	23.7121	25.8279	21.9103	22.7661	22.0744	23.2255	22.9401
Q9NZ01	TECR			1.68384	0.0207091	0.8554	1.80926	Very-long-chain enoyl-CoA reductase	Q9NZ01;Q9NZ01-2	Q9NZ01	2	10	10	10	15176000000	29.4238	29.1722	29.6366	29.0031	27.6747	29.2858	29.9965	29.5841	30.5666	30.1494	30.0444	29.6134	29.2621	29.0478	28.1257	29.1594	29.8986	29.2828	28.1872	28.6744
Q9NPF4	OSGEP			1.38682	0.0410378	0.855273	1.8091	Probable tRNA N6-adenosine threonylcarbamoyltransferase	Q9NPF4	Q9NPF4	1	9	9	9	2711800000	25.568	25.75	26.2035	26.2602	27.6826	27.1356	27.2699	27.3026	27.6139	27.6741	27.6064	26.2181	27.3353	26.1613	25.9121	26.6162	26.4712	26.5247	27.7539	25.5103
Q93084	ATP2A3			0.489371	0.324063	0.854842	1.80856	Sarcoplasmic/endoplasmic reticulum calcium ATPase 3	Q93084;Q93084-2;Q93084-4;Q93084-3;Q93084-7;Q93084-6;Q93084-5	Q93084;Q93084-2;Q93084-4;Q93084-3;Q93084-7;Q93084-6;Q93084-5	7	25	10	10	1377900000	22.297	25.9988	25.1195	23.6755	26.3873	26.9374	24.8504	25.0256	25.3868	28.4108	25.9779	25.585	26.2321	23.6142	25.4351	24.0077	23.6085	24.2259	24.631	25.2451
Q96BQ5	CCDC127			0.888013	0.129416	0.8539	1.80738	Coiled-coil domain-containing protein 127	Q96BQ5	Q96BQ5	1	31	31	30	22531000000	29.1913	29.578	30.4917	29.7592	27.0127	29.4854	30.2488	29.1742	31.0881	29.5821	30.794	29.8705	29.9908	30.1516	30.6971	29.8321	29.6952	30.2348	29.733	30.7282
Q9UBV2	SEL1L			0.926331	0.118486	0.853662	1.80708	Protein sel-1 homolog 1	Q9UBV2;Q9UBV2-2	Q9UBV2;Q9UBV2-2	2	9	9	9	4557900000	27.5478	25.083	28.5163	26.8971	26.8946	28.0367	28.1792	27.7927	28.6655	28.4612	26.966	28.1273	27.9219	26.4704	27.4301	26.2842	27.5055	27.4794	27.8715	26.1892
O95801	TTC4			0.442852	0.360702	0.853434	1.8068	Tetratricopeptide repeat protein 4	O95801	O95801	1	4	4	4	318650000	21.8442	23.358	22.9836	19.3613	24.0217	24.7922	22.4259	21.3286	23.904	24.4879	23.8993	23.8801	25.1361	25.1755	22.4123	22.1644	21.9807	23.0594	25.4416	24.5895
P19388	POLR2E			1.92345	0.0119275	0.852783	1.80598	DNA-directed RNA polymerases I, II, and III subunit RPABC1	P19388	P19388	1	8	8	8	2052900000	26.4038	25.5848	27.0295	26.2553	25.7839	25.8523	27.0721	26.0246	26.8433	27.5381	27.2342	27.3724	26.946	26.3758	25.9644	26.9506	24.3943	26.1603	26.5698	20.3278
O94856	NFASC			1.29279	0.0509574	0.852692	1.80587	Neurofascin	O94856-4;O94856-12;O94856-9;O94856;O94856-11;O94856-6;O94856-7;O94856-13;O94856-10;O94856-3;O94856-8;O94856-5;O94856-2	O94856-4;O94856-12;O94856-9;O94856;O94856-11;O94856-6;O94856-7;O94856-13;O94856-10;O94856-3;O94856-8;O94856-5	13	7	7	7	798920000	25.8159	24.5932	25.1527	24.5325	24.0898	24.9614	25.3219	24.2794	25.7501	25.9854	25.6367	26.699	26.2995	23.2142	21.1871	22.5905	22.8495	24.3838	24.7277	25.0939
Q96C36	PYCR2			0.394336	0.403334	0.852644	1.80581	Pyrroline-5-carboxylate reductase 2	Q96C36;P32322;P32322-2;P32322-3	Q96C36	4	8	8	8	1147400000	22.1128	24.4676	27.072	21.5929	26.8064	24.8057	26.6826	26.0608	26.1159	25.9038	24.361	23.4989	24.6791	24.744	27.9072	24.3618	25.6494	21.9882	24.5196	25.8981
O94913	PCF11			0.748635	0.178388	0.852578	1.80572	Pre-mRNA cleavage complex 2 protein Pcf11	O94913	O94913	1	5	5	5	181600000	22.4678	22.6218	24.2003	22.6447	23.0855	21.8109	24.3801	24.3494	24.0402	25.0433	21.8852	23.9806	21.9254	24.33	22.9278	22.2365	22.397	21.4234	21.2149	22.5825
P14207	FOLR2			0.867391	0.135709	0.851488	1.80436	Folate receptor beta	P14207	P14207	1	16	16	12	9139300000	28.6533	26.7864	29.0723	28.7879	28.0629	28.1115	29.8745	28.7342	27.7644	28.4744	30.9402	28.5759	29.3167	28.3848	27.6536	25.2758	26.3622	24.6741	27.3918	27.5031
Q9BW30	TPPP3			1.68511	0.0206488	0.851402	1.80425	Tubulin polymerization-promoting protein family member 3	Q9BW30;P59282	Q9BW30	2	33	33	33	97084000000	31.7401	32.3402	31.6178	32.1994	30.6843	32.3684	32.8402	32.678	32.2157	32.038	33.2477	32.3874	33.3281	31.0066	31.7549	29.9701	30.3981	30.0761	31.2301	30.4892
Q8WXH0	SYNE2			0.287636	0.51566	0.851354	1.80419	Nesprin-2	Q8WXH0;Q8WXH0-2;Q8WXH0-7;Q8WXH0-13;Q8WXH0-4;Q8WXH0-10;Q8WXH0-12;Q8WXH0-5;Q8WXH0-6;Q8WXH0-11;Q8WXH0-9;Q8WXH0-8	Q8WXH0;Q8WXH0-2	12	72	69	60	74289000000	33.55	29.2996	29.1225	28.145	27.6844	29.1994	28.0054	33.4457	29.1309	32.0308	33.1491	28.5198	28.1787	33.1605	28.6692	33.0231	32.8633	29.1254	32.2915	28.7305
O96011	PEX11B			0.687421	0.20539	0.851346	1.80418	Peroxisomal membrane protein 11B	O96011;O96011-2	O96011;O96011-2	2	3	3	3	806170000	24.7737	24.4962	25.0746	22.0635	25.4883	24.0999	26.0385	25.5597	24.5364	25.1176	26.1325	25.8011	23.1028	26.3363	23.9236	24.1458	25.8627	26.239	25.3091	22.4533
O94804	STK10			1.02257	0.094936	0.850334	1.80292	Serine/threonine-protein kinase 10	O94804	O94804	1	24	21	21	2442400000	26.5124	24.8016	27.1464	26.2034	25.7928	24.9745	25.6981	26.239	26.557	27.3145	27.0397	28.0431	26.3972	26.1314	26.8833	27.166	28.2012	26.3606	26.6997	26.8828
Q9Y5N5	N6AMT1			0.718744	0.191098	0.849452	1.80182	HemK methyltransferase family member 2	Q9Y5N5;Q9Y5N5-2	Q9Y5N5;Q9Y5N5-2	2	5	5	5	442740000	24.4966	24.4976	23.5614	21.8584	23.0183	22.6275	24.6171	25.1086	22.2168	24.1522	23.2464	25.5253	24.4828	23.2729	24.3004	24.2446	23.5385	23.0127	25.9787	24.6512
Q9NVP1	DDX18			0.497387	0.318136	0.848984	1.80123	ATP-dependent RNA helicase DDX18	Q9NVP1	Q9NVP1	1	5	5	5	428610000	24.6151	22.255	25.4537	23.0605	21.3871	23.2479	24.9627	23.0421	25.7843	26.1963	23.3061	23.3006	22.7066	22.6424	23.8115	23.5955	23.8272	20.9232	24.5775	25.2296
O94925	GLS			1.33951	0.0457602	0.848824	1.80103	Glutaminase kidney isoform, mitochondrial	O94925	O94925	1	35	35	8	26011000000	29.8353	29.76	29.8083	28.9912	30.1281	30.2869	30.3517	31.3486	31.4544	30.4922	29.0529	31.1457	30.7077	27.6542	29.5511	28.153	28.8314	28.9335	30.1963	30.4002
C9JLW8	FAM195B			0.580318	0.262834	0.847814	1.79977	Protein FAM195B	C9JLW8	C9JLW8	1	8	8	8	2173500000	25.8232	27.0367	26.936	22.4764	25.9793	25.978	27.1039	26.9103	26.6641	27.6618	24.9885	26.5738	25.9667	27.3149	26.0511	26.801	27.4502	26.1673	26.615	26.9327
Q6PCB7	SLC27A1			2.24028	0.00575064	0.847723	1.79966	Long-chain fatty acid transport protein 1	Q6PCB7;Q6PCB7-2	Q6PCB7;Q6PCB7-2	2	28	28	26	17417000000	29.8376	28.6674	29.5736	28.7659	29.3006	29.2151	30.3271	30.438	30.2592	30.2719	29.1731	30.2213	29.8303	29.2067	28.5792	29.1285	29.3492	28.4305	29.7237	29.6851
Q86Y79	PTRH1			0.626837	0.236136	0.846959	1.79871	Probable peptidyl-tRNA hydrolase	Q86Y79	Q86Y79	1	6	6	6	664100000	25.4034	22.9779	25.3163	23.2568	22.9128	23.1907	25.8209	26.0488	23.7626	24.0491	22.9264	25.9429	24.2789	21.822	27.3734	22.7676	25.0556	25.0756	24.801	23.4696
Q9H6R3	ACSS3			1.49877	0.0317125	0.846181	1.79774	Acyl-CoA synthetase short-chain family member 3, mitochondrial	Q9H6R3;Q9H6R3-2	Q9H6R3;Q9H6R3-2	2	26	26	26	13979000000	29.0359	28.8194	28.9732	27.681	28.4968	28.4968	29.5083	30.436	29.5523	28.079	29.2933	29.7268	29.4148	28.1398	29.2687	30.7271	28.7554	29.0493	29.4519	29.7961
Q8N1F7	NUP93			1.64505	0.0226439	0.846083	1.79761	Nuclear pore complex protein Nup93	Q8N1F7;Q8N1F7-2	Q8N1F7;Q8N1F7-2	2	22	22	22	7034700000	28.6472	27.5913	28.5677	27.7309	27.3484	27.0849	28.841	28.5618	28.9609	29.4901	28.5373	28.508	27.8222	27.946	27.2156	27.957	28.0491	27.5751	28.3849	28.3609
P12270	TPR			0.865329	0.136355	0.84599	1.7975	Nucleoprotein TPR	P12270;P12270-2	P12270	2	169	169	169	112000000000	33.3276	30.504	31.9251	31.6654	31.4005	31.2015	31.7664	32.8454	33.7363	33.8019	32.0916	31.7839	31.5911	31.9688	31.6004	33.0317	32.1778	32.2304	31.5729	31.1859
O14657	TOR1B			0.517172	0.303968	0.845909	1.7974	Torsin-1B	O14657	O14657	1	5	5	5	186840000	22.669	21.3806	23.4114	20.5121	21.8616	24.0978	26.0137	23.2264	23.5146	21.6744	23.5196	22.4571	21.7702	21.7383	21.3494	23.2322	21.5185	21.5273	24.0446	23.7488
O60262	GNG7			1.99647	0.0100816	0.84426	1.79534	Guanine nucleotide-binding protein G(I)/G(S)/G(O) subunit gamma-7	O60262	O60262	1	8	8	8	48588000000	30.9768	30.936	30.5294	31.1902	29.609	31.0766	31.7273	30.8978	31.1987	31.5195	31.7575	31.9054	31.9414	30.4505	30.6843	30.3117	30.2393	30.6669	31.7337	30.0237
P09104	ENO2			2.70068	0.00199212	0.842439	1.79308	Gamma-enolase	P09104;P09104-2	P09104;P09104-2	2	40	31	31	55304000000	31.2989	30.5688	30.7316	31.0516	30.987	30.4622	31.6624	31.2425	31.8585	32.1306	32.2913	31.3935	31.2683	31.425	30.2024	31.6181	31.8922	30.4824	30.4419	29.8401
P29466	CASP1			1.0707	0.0849767	0.842129	1.79269	Caspase-1	P29466;P29466-2;P29466-3;P29466-4;P29466-5	P29466;P29466-2;P29466-3;P29466-4	5	11	11	9	2465500000	26.1864	26.1597	27.6476	24.6558	25.7594	26.9814	26.4566	27.0006	26.7008	27.9792	26.779	27.6315	26.9691	26.2001	26.6763	25.0654	25.9257	26.6722	26.8515	26.7005
P82930	MRPS34			2.0286	0.00936264	0.840502	1.79067	28S ribosomal protein S34, mitochondrial	P82930	P82930	1	20	20	20	26498000000	30.0064	29.9174	29.4038	30.3038	28.7633	30.1588	30.4681	31.0015	30.5474	31.0699	30.0964	30.8289	30.1838	29.3573	30.1041	29.2222	29.7418	29.4418	30.9488	30.402
Q96EL2	MRPS24			0.691422	0.203507	0.840422	1.79057	28S ribosomal protein S24, mitochondrial	Q96EL2	Q96EL2	1	9	9	9	4857900000	26.5399	28.5152	27.4002	25.9048	26.7671	27.164	28.1669	29.2673	28.5827	28.1246	25.2268	28.2382	27.6162	25.2174	27.5956	25.3133	24.6053	27.0055	28.7239	28.2955
Q13137	CALCOCO2			1.19784	0.0634097	0.839986	1.79003	Calcium-binding and coiled-coil domain-containing protein 2	Q13137;Q13137-5;Q13137-3;Q13137-4;Q13137-2	Q13137;Q13137-5;Q13137-3;Q13137-4;Q13137-2	5	14	14	14	1781800000	25.95	25.3922	26.0796	26.3109	25.7129	24.5088	26.2477	27.5669	27.0174	26.9081	26.7928	25.4893	25.4713	24.9467	26.9509	24.6842	25.4127	26.577	26.7659	27.309
Q9UHG2	PCSK1N			0.702752	0.198266	0.839517	1.78945	ProSAAS	Q9UHG2	Q9UHG2	1	9	8	8	2199400000	28.4284	27.167	24.6825	27.5371	25.7631	25.2785	27.3476	27.36	27.8692	26.8153	28.4222	26.3511	27.0443	23.4169	21.6116	21.8934	22.6743	24.5941	22.5645	20.9304
O00479	HMGN4			0.408973	0.389966	0.8395	1.78943	High mobility group nucleosome-binding domain-containing protein 4	O00479	O00479	1	9	7	7	5976200000	24.18	24.5613	28.8619	28.5389	28.2976	26.8146	29.1363	29.1252	28.5246	27.7383	26.9043	26.7987	25.7791	28.7568	28.6553	28.7068	28.5583	27.7898	27.1094	25.4754
Q969E8	TSR2			0.63866	0.229795	0.839363	1.78926	Pre-rRNA-processing protein TSR2 homolog	Q969E8	Q969E8	1	4	4	4	970730000	25.6398	22.1775	26.1774	25.7336	24.6366	24.7561	26.6613	26.045	27.0981	24.8745	25.2741	25.2083	24.6885	21.0495	25.4849	25.5037	25.7237	26.0916	21.9803	23.8087
P26232	CTNNA2			0.342619	0.45434	0.838507	1.7882	Catenin alpha-2	P26232;P26232-2;P26232-5;P26232-3	P26232;P26232-2;P26232-5;P26232-3	4	26	2	2	608390000	20.1302	23.4954	26.1861	22.5867	22.923	23.3789	25.695	22.6026	25.5655	25.8394	20.9544	22.4483	24.5812	23.4248	22.5211	27.4222	25.9746	25.007	24.7007	22.2721
P51512	MMP16			0.220949	0.601244	0.838336	1.78799	Matrix metalloproteinase-16	P51512;P51512-2	P51512;P51512-2	2	3	3	3	5842500000	28.1108	29.5062	26.8741	22.2564	22.8928	21.236	28.4194	26.9379	27.8452	27.2726	24.415	23.5286	23.4721	30.6919	26.0749	26.6072	26.1995	20.7843	21.0193	29.2532
Q96IU4	ABHD14B			1.34436	0.0452521	0.83793	1.78748	Alpha/beta hydrolase domain-containing protein 14B	Q96IU4;Q96IU4-2	Q96IU4	2	11	11	11	9767300000	29.102	28.8097	28.9528	27.186	27.872	28.099	29.1869	29.8736	29.5895	29.7357	28.7151	28.8535	28.2698	27.8492	28.222	28.1469	27.6903	27.0863	28.375	29.1368
P61328	FGF12			1.01065	0.0975777	0.837649	1.78714	Fibroblast growth factor 12	P61328-2;P61328;Q92915;Q92915-2	P61328-2;P61328	4	7	7	7	4012900000	27.6561	27.3424	27.8909	27.0151	26.5151	25.1795	28.0986	28.3469	27.7531	28.3725	26.6976	26.9706	28.1565	23.1304	28.0985	22.3004	25.3126	26.7647	28.2375	28.3752
P10316	HLA-A			0.525073	0.298488	0.837502	1.78695	HLA class I histocompatibility antigen, A-69 alpha chain	P10316	P10316	1	24	1	0	306980000	24.1948	22.4813	24.1027	20.1084	24.0336	24.5674	24.9783	24.5417	24.5239	24.5304	21.8806	23.7213	24.4224	24.6078	22.0672	21.8259	22.6625	20.8577	24.7785	24.603
Q96PU5	NEDD4L			0.82829	0.148495	0.837326	1.78673	E3 ubiquitin-protein ligase NEDD4-like	Q96PU5;Q96PU5-5;Q96PU5-3;Q96PU5-2;Q96PU5-6;Q96PU5-7;Q96PU5-9;Q96PU5-4	Q96PU5;Q96PU5-5;Q96PU5-3;Q96PU5-2;Q96PU5-6;Q96PU5-7;Q96PU5-9;Q96PU5-4	8	12	12	9	833730000	24.9713	24.8649	25.9836	24.1607	24.2939	24.2146	25.4552	27.4143	24.9978	26.9112	24.2382	24.939	25.1428	23.0975	23.705	22.3068	22.9458	21.3844	24.5505	23.296
Q09013	DMPK			0.919758	0.120294	0.837321	1.78673	Myotonin-protein kinase	Q09013;Q09013-7;Q09013-11;Q09013-15;Q09013-16;Q09013-6;Q09013-1;Q09013-5	Q09013;Q09013-7;Q09013-11;Q09013-15;Q09013-16;Q09013-6;Q09013-1;Q09013-5	8	13	12	0	4275200000	26.6123	27.3839	28.3313	26.7948	25.8288	26.0236	27.9509	28.5183	28.0992	28.1479	27.4847	25.8607	27.6033	28.3466	27.7033	26.649	27.8903	27.2125	27.1201	26.428
Q8WUH2	TGFBRAP1			0.327572	0.470358	0.835606	1.78461	Transforming growth factor-beta receptor-associated protein 1	Q8WUH2	Q8WUH2	1	6	6	6	596130000	21.3278	21.188	25.5026	23.0583	24.9076	25.1158	20.8613	23.7663	24.2458	25.7017	27.3485	23.2269	25.3155	25.0987	21.347	24.299	23.0461	25.2442	24.0679	23.0013
O95140	MFN2			1.95111	0.0111915	0.835233	1.78415	Mitofusin-2	O95140;O95140-2	O95140	2	50	50	49	51799000000	30.3327	30.2405	30.8824	30.7533	30.9908	30.4826	30.9186	32.4935	32.1261	31.116	31.0939	31.1135	31.2811	31.2693	30.4751	31.3717	31.2925	31.135	31.2156	31.7794
Q8TB22	SPATA20			0.830398	0.147775	0.833657	1.7822	Spermatogenesis-associated protein 20	Q8TB22;Q8TB22-2;Q8TB22-3;Q8TB22-4	Q8TB22;Q8TB22-2;Q8TB22-3;Q8TB22-4	4	44	44	44	30365000000	30.5112	27.1856	30.362	29.9448	29.9033	30.5168	30.9136	29.511	30.7476	30.9377	30.1634	31.2283	30.4949	29.8204	28.8191	29.8558	29.4981	29.664	31.7239	31.292
Q8TCD5	NT5C			1.55093	0.0281236	0.833068	1.78147	5(3)-deoxyribonucleotidase, cytosolic type	Q8TCD5;Q8TCD5-2	Q8TCD5	2	19	19	19	14480000000	29.2797	28.7894	29.4055	28.6544	28.1403	28.982	29.446	30.3845	30.2104	30.5632	28.7815	29.4932	29.0792	28.5908	27.8485	29.5248	29.0458	28.2984	29.6021	29.0566
O95573	ACSL3			1.56972	0.0269325	0.830549	1.77836	Long-chain-fatty-acid--CoA ligase 3	O95573	O95573	1	25	22	22	8533200000	28.4864	27.2481	28.1153	27.08	28.0035	28.2376	28.5423	29.1994	29.4438	29.2	27.8915	28.4933	28.0762	28.7995	28.7889	28.9493	28.4089	27.9289	29.12	28.9991
Q29RF7	PDS5A			0.465174	0.342631	0.830202	1.77793	Sister chromatid cohesion protein PDS5 homolog A	Q29RF7;Q29RF7-3	Q29RF7	2	11	10	10	486510000	26.0233	24.4	22.6928	23.2015	21.46	23.8721	26.4746	23.824	25.2049	25.7792	23.2575	24.1857	22.3435	25.7686	21.3391	25.1945	23.6164	21.7281	24.148	23.0722
Q9NWM3	CUEDC1			0.763517	0.172378	0.83016	1.77788	CUE domain-containing protein 1	Q9NWM3;Q9NWM3-2	Q9NWM3;Q9NWM3-2	2	6	6	6	487280000	24.5615	23.7323	24.5659	24.5235	22.6695	22.5982	24.33	24.6511	22.7171	26.1783	24.8263	25.4249	24.1096	24.5981	24.4563	24.6772	24.0725	24.4888	24.469	21.3794
Q9P258	RCC2			0.735665	0.183796	0.830076	1.77778	Protein RCC2	Q9P258	Q9P258	1	12	12	12	569990000	25.0016	23.9312	25.7217	23.2216	24.083	23.0967	25.0776	25.9498	25.852	23.9248	26.3737	23.9269	23.9376	23.1627	25.0118	22.1521	21.2796	22.5755	24.0213	21.8915
Q9NUJ1	ABHD10			1.10707	0.0781497	0.829056	1.77652	Mycophenolic acid acyl-glucuronide esterase, mitochondrial	Q9NUJ1;Q9NUJ1-2;Q9NUJ1-3	Q9NUJ1;Q9NUJ1-2;Q9NUJ1-3	3	25	25	25	88356000000	31.4617	31.1644	31.2432	30.2793	31.3507	31.4053	32.229	32.7789	32.7693	32.0756	29.9389	32.0638	32.0032	31.0623	32.1071	31.0079	31.3787	31.2178	33.205	33.3584
O00139	KIF2A			1.58909	0.025758	0.828828	1.77624	Kinesin-like protein KIF2A	O00139;O00139-4;O00139-2;O00139-1;O00139-5	O00139;O00139-4;O00139-2;O00139-1;O00139-5	5	9	9	9	1402600000	26.2359	25.2624	25.2965	24.7386	25.9761	25.0739	26.7967	25.5056	27.0076	26.0372	26.0293	25.6917	26.7475	24.2758	21.8783	22.0442	24.917	24.8402	27.7039	25.8212
Q93050	ATP6V0A1			1.10767	0.078042	0.827806	1.77498	V-type proton ATPase 116 kDa subunit a isoform 1	Q93050;Q93050-1;Q93050-3;Q9HBG4	Q93050;Q93050-1;Q93050-3	4	23	23	23	4173300000	27.5934	27.6339	27.4061	26.6139	25.5401	26.7992	28.3726	28.7309	27.9361	28.0362	26.9672	26.6853	27.5841	27.702	27.0764	28.0475	28.2532	26.3104	27.7726	26.4883
Q8WVI0	SMIM4			1.81438	0.0153326	0.827685	1.77483	Small integral membrane protein 4	Q8WVI0	Q8WVI0	1	3	3	3	414640000	24.071	24.0504	24.1799	22.9918	24.5754	23.8572	25.0198	23.8289	25.2768	25.2985	24.4827	24.8073	24.7596	21.5667	24.845	21.1907	22.0476	24.4941	23.913	22.2284
Q8IWZ3	ANKHD1			0.567397	0.270772	0.827221	1.77426	Ankyrin repeat and KH domain-containing protein 1	Q8IWZ3;Q8IWZ3-6;Q8IWZ3-4;Q8IWZ3-5;Q8IWZ3-2;Q8IWZ3-3	Q8IWZ3;Q8IWZ3-6;Q8IWZ3-4	6	12	5	5	157430000	22.3471	22.7651	24.4858	21.5978	20.1805	22.5495	22.6419	23.7092	23.8447	24.5644	21.1363	23.7498	22.391	22.2978	22.5251	21.999	22.7453	21.6961	23.2271	22.4579
P39023	RPL3			2.46228	0.00344919	0.826963	1.77395	60S ribosomal protein L3	P39023	P39023	1	54	54	50	74308000000	31.2459	31.2884	32.3508	31.3415	30.9466	31.2895	32.1427	32.1673	32.1938	32.6807	32.6523	31.8392	31.9859	31.3216	31.2235	31.1975	31.3365	30.7438	30.377	30.1016
A4D1P6	WDR91			0.51596	0.304818	0.826861	1.77382	WD repeat-containing protein 91	A4D1P6;A4D1P6-2;A4D1P6-3	A4D1P6;A4D1P6-2	3	8	8	8	533770000	25.2027	25.0456	25.6216	21.04	22.9295	23.901	25.0219	25.2441	25.7577	25.521	22.7922	24.3702	24.7782	22.5355	24.2201	24.7528	23.5548	22.0234	24.6016	23.489
Q9H0R6	QRSL1			0.879155	0.132083	0.826769	1.77371	Glutamyl-tRNA(Gln) amidotransferase subunit A, mitochondrial	Q9H0R6;Q9H0R6-2	Q9H0R6;Q9H0R6-2	2	14	14	14	2072800000	26.0428	27.2188	26.1786	24.0176	25.3197	26.4592	27.4869	27.2385	27.4923	26.1245	25.717	26.7035	26.1343	25.9952	28.0063	24.5756	25.6609	25.9017	26.4201	27.2044
Q8N7H5	PAF1			0.563569	0.273168	0.826494	1.77337	RNA polymerase II-associated factor 1 homolog	Q8N7H5;Q8N7H5-3;Q8N7H5-2	Q8N7H5;Q8N7H5-3;Q8N7H5-2	3	6	6	6	687090000	24.0822	23.6502	25.3396	25.3603	20.7146	22.4317	25.1359	23.6999	24.4714	24.7677	23.5599	24.9657	24.36	25.7724	24.1518	22.9828	23.8633	21.3717	22.8773	28.2986
Q9Y646	CPQ			0.939714	0.114891	0.826221	1.77303	Carboxypeptidase Q	Q9Y646	Q9Y646	1	10	10	10	3443300000	25.7677	25.5991	27.9459	25.8115	26.5698	27.8062	26.0582	28.0593	27.8923	27.5315	27.1709	27.7832	27.3716	26.2208	26.3791	26.6919	25.6512	27.8159	26.622	27.1577
O15460	P4HA2			0.542489	0.286755	0.826089	1.77287	Prolyl 4-hydroxylase subunit alpha-2	O15460-2;O15460	O15460-2;O15460	2	23	23	23	4985800000	27.6468	27.8976	29.2115	24.4446	25.0675	27.5655	27.3329	27.9756	28.5013	28.0403	28.6212	26.8556	27.2616	28.4169	27.3274	26.4251	29.757	23.8793	25.5182	26.4938
Q18PE1	DOK7			0.628276	0.235356	0.824649	1.7711	Protein Dok-7	Q18PE1;Q18PE1-3;Q18PE1-2;Q18PE1-4	Q18PE1;Q18PE1-3;Q18PE1-2	4	9	9	9	1495100000	24.2015	25.0655	25.9806	24.7334	25.7166	24.3969	27.3557	26.1195	26.3914	25.6458	22.7418	26.4116	26.2168	27.102	26.3194	27.1023	27.071	26.5092	25.3957	25.746
P14324	FDPS			1.1608	0.0690555	0.824094	1.77042	Farnesyl pyrophosphate synthase	P14324;P14324-2	P14324;P14324-2	2	12	12	12	12051000000	28.6899	29.0198	29.1109	27.8879	28.5925	28.2144	29.2505	30.926	30.0011	29.5189	28.7396	29.3302	28.1038	28.7784	28.3316	28.7806	28.1931	27.4259	28.8345	28.5571
Q96NY7	CLIC6			0.314796	0.4844	0.82409	1.77042	Chloride intracellular channel protein 6	Q96NY7;Q96NY7-2	Q96NY7;Q96NY7-2	2	23	21	21	4004900000	23.1461	26.4252	28.1999	23.7624	23.7751	26.89	27.2196	25.8244	27.0236	29.121	24.8284	26.6028	22.7141	27.9418	24.6819	29.3299	30.222	27	25.2048	22.0194
Q6ZXV5	TMTC3			0.649271	0.224248	0.823458	1.76964	Transmembrane and TPR repeat-containing protein 3	Q6ZXV5;Q6ZXV5-2	Q6ZXV5;Q6ZXV5-2	2	15	15	15	5052100000	25.5067	25.9127	27.6427	26.8121	28.9898	27.6652	28.0501	28.6438	28.2296	27.6023	25.7471	28.7152	28.3936	25.3741	28.3302	26.9703	27.4438	27.5217	28.0995	26.8786
Q96DP5	MTFMT			0.295201	0.506756	0.82332	1.76947	Methionyl-tRNA formyltransferase, mitochondrial	Q96DP5;Q96DP5-2	Q96DP5	2	5	5	5	623460000	25.3965	23.3754	25.6862	22.174	22.1232	21.448	25.8759	26.5447	25.8536	26.0303	22.4533	21.8356	20.7402	25.3018	25.7681	23.9947	25.6236	22.3253	22.8116	23.2295
Q01581	HMGCS1			0.29962	0.501627	0.823064	1.76916	Hydroxymethylglutaryl-CoA synthase, cytoplasmic	Q01581	Q01581	1	7	7	7	767480000	24.8164	19.6956	24.8786	24.4711	25.7912	21.76	24.6381	27.9672	24.8726	25.041	22.9917	21.9768	23.2558	22.521	23.523	24.4091	23.3195	24.5664	25.9773	26.7565
Q5VZ18	SHE			0.753558	0.176377	0.822951	1.76902	SH2 domain-containing adapter protein E	Q5VZ18	Q5VZ18	1	3	3	3	135750000	21.8434	21.8442	22.8277	21.761	23.7259	22.7603	23.2218	20.9503	23.1124	23.9413	23.2843	24.8394	23.6342	21.3819	22.8513	21.1658	21.9167	22.4339	22.1456	22.2061
Q8TBP6	SLC25A40			0.616521	0.241813	0.822593	1.76858	Solute carrier family 25 member 40	Q8TBP6	Q8TBP6	1	5	5	5	202150000	20.9395	23.8398	21.7642	22.943	23.8617	22.7242	22.8998	25.3552	24.4835	24.1144	23.191	22.7702	21.695	22.1495	22.0297	21.716	21.9894	20.0604	24.7395	20.7872
Q7KYR7	BTN2A1			0.985688	0.10335	0.821752	1.76755	Butyrophilin subfamily 2 member A1	Q7KYR7;Q7KYR7-5;Q7KYR7-3;Q7KYR7-1;Q7KYR7-6;Q7KYR7-4	Q7KYR7;Q7KYR7-5;Q7KYR7-3;Q7KYR7-1;Q7KYR7-6;Q7KYR7-4	6	7	7	5	769940000	24.3393	24.0569	25.2736	24.9354	23.2719	24.3007	25.9017	25.4586	25.4835	26.5425	24.5849	23.8573	24.4646	25.1364	25.4986	26.1917	26.1004	24.4417	24.1285	22.3097
Q14012	CAMK1			1.02644	0.0940944	0.821406	1.76713	Calcium/calmodulin-dependent protein kinase type 1	Q14012	Q14012	1	8	6	6	356810000	24.4779	24.4549	22.761	24.1344	22.8804	23.2833	24.2968	24.8591	25.8923	23.758	23.9291	23.6215	25.0502	24.6784	21.9629	23.3379	22.6196	23.4098	23.4328	22.1324
O75367	H2AFY			1.60386	0.0248967	0.819414	1.76469	Core histone macro-H2A.1	O75367;O75367-2;O75367-3	O75367;O75367-2;O75367-3	3	16	16	14	8781900000	28.4043	28.0273	28.2126	28.4243	27.3935	29.213	28.6975	28.5144	28.7538	28.9926	29.9501	29.0353	29.7465	27.5463	27.8008	27.3947	27.1634	27.6068	29.2666	28.3259
P56377	AP1S2			0.503337	0.313807	0.817995	1.76295	AP-1 complex subunit sigma-2	P56377;P56377-2	P56377;P56377-2	2	4	4	4	751250000	25.3376	23.6987	25.1502	25.976	21.8725	24.6633	23.6188	26.1498	24.6261	26.3404	27.2617	24.6285	24.2487	21.4658	22.5982	25.8681	23.4728	24.687	23.7624	24.7961
P21695	GPD1			0.505219	0.312451	0.816741	1.76142	Glycerol-3-phosphate dehydrogenase [NAD(+)], cytoplasmic	P21695;P21695-2	P21695;P21695-2	2	35	34	34	56307000000	31.7476	30.5963	28.4481	31.4667	30.5949	31.4483	30.9929	33.029	32.5218	28.5501	32.7137	31.5245	31.404	30.1943	30.8624	29.6592	29.2496	29.5776	31.4665	30.7249
Q9Y383	LUC7L2			0.972007	0.106658	0.816136	1.76068	Putative RNA-binding protein Luc7-like 2	Q9Y383;Q9Y383-2	Q9Y383;Q9Y383-2	2	27	2	1	557470000	24.1173	23.6769	24.4037	24.3549	22.1326	24.4467	25.4405	25.2229	24.0507	23.6153	25.6805	24.5341	24.1564	23.6926	23.6528	25.3584	26.0812	25.3086	23.2423	23.9502
Q08AE8	SPIRE1			0.674378	0.211652	0.815794	1.76027	Protein spire homolog 1	Q08AE8;Q08AE8-2;Q08AE8-3;Q08AE8-5;Q08AE8-4	Q08AE8;Q08AE8-2;Q08AE8-3;Q08AE8-5	5	4	4	4	191590000	22.4271	24.107	23.5339	22.4534	20.1072	23.2931	23.3242	23.5387	23.5888	23.1632	24.9705	23.3093	22.3911	24.9448	25.0573	23.8502	20.1388	21.0534	21.554	20.344
Q9NWB1	RBFOX1			0.707824	0.195964	0.814753	1.759	RNA binding protein fox-1 homolog 1	Q9NWB1-4;Q9NWB1-2;Q9NWB1;Q9NWB1-3;Q9NWB1-5;O43251;O43251-6;O43251-10;O43251-9;O43251-4;O43251-5;O43251-2;O43251-7;O43251-8;O43251-3;A6NFN3;A6NFN3-2	Q9NWB1-4;Q9NWB1-2;Q9NWB1;Q9NWB1-3;Q9NWB1-5;O43251;O43251-6;O43251-10;O43251-9;O43251-4;O43251-5;O43251-2;O43251-7;O43251-8;O43251-3	17	9	9	9	2277100000	27.1563	25.6091	26.9158	25.1504	26.1581	25.324	26.3928	27.8912	27.8021	27.5983	25.8323	24.7798	27.7727	24.075	25.5292	26.3388	25.3617	26.7201	25.5232	27.5789
P11216	PYGB			1.81751	0.0152227	0.814206	1.75833	Glycogen phosphorylase, brain form	P11216	P11216	1	119	119	93	1150000000000	35.6573	34.8033	35.265	34.3343	35.0079	36.0795	36.004	36.3649	36.2726	36.4275	35.4416	36.0037	35.5236	35.5107	35.2923	35.3333	35.8003	35.193	35.8609	36.0127
P05107	ITGB2			1.03261	0.0927658	0.813802	1.75784	Integrin beta-2	P05107	P05107	1	18	18	18	3665600000	25.9002	26.4294	28.5186	25.6234	26.87	26.3322	27.1361	28.0173	27.1398	27.0988	27.3957	26.9025	28.2927	22.7129	28.8481	29.122	24.1515	24.6548	27.2341	25.721
P23508	MCC			1.13055	0.0740376	0.813278	1.7572	Colorectal mutant cancer protein	P23508;P23508-2	P23508;P23508-2	2	15	15	15	1681000000	24.8148	25.2829	26.544	25.9084	26.2099	26.2586	25.6315	27.2795	25.9252	27.6328	25.9712	27.3254	26.7823	23.6689	22.8445	24.7744	25.6851	26.6073	25.6807	25.3056
Q9UJ68	MSRA			1.79466	0.0160451	0.812247	1.75594	Mitochondrial peptide methionine sulfoxide reductase	Q9UJ68;Q9UJ68-5;Q9UJ68-4;Q9UJ68-2;Q9UJ68-3	Q9UJ68;Q9UJ68-5;Q9UJ68-4;Q9UJ68-2;Q9UJ68-3	5	15	15	15	36150000000	31.1163	30.3306	30.2378	29.2671	30.0508	30.1741	31.1184	31.6746	31.3148	31.1071	30.7166	30.8005	30.3264	30.4695	30.9884	30.7929	30.4376	29.7538	30.4982	30.8756
Q4G0W2	DUSP28			0.43553	0.366834	0.81198	1.75562	Dual specificity phosphatase 28	Q4G0W2	Q4G0W2	1	6	6	6	839320000	23.9375	21.6592	25.5271	24.9223	21.9506	22.8716	22.7781	23.3084	25.9974	25.7319	23.1331	25.9967	23.0847	25.8489	25.7231	26.8717	27.7786	23.7128	25.1049	22.8623
P51798	CLCN7			0.328077	0.469811	0.810004	1.75322	H(+)/Cl(-) exchange transporter 7	P51798;P51798-2	P51798;P51798-2	2	9	9	9	6805900000	25.5441	26.0382	29.1133	25.4431	27.7225	27.8924	30.2346	27.8426	29.7115	29.8332	26.1753	24.4433	26.142	25.3637	26.5251	28.0315	27.3217	28.7884	28.8529	25.225
P50135	HNMT			1.11151	0.077355	0.809121	1.75214	Histamine N-methyltransferase	P50135;P50135-2;P50135-3	P50135	3	18	18	18	23912000000	29.4856	29.3942	30.1864	28.7944	29.1226	30.5616	30.1195	30.3359	30.121	30.6842	31.4602	28.966	31.1126	30.4169	28.1831	28.9077	30.0409	29.3037	28.6067	29.2834
Q9UHX1	PUF60			1.1312	0.0739262	0.807923	1.75069	Poly(U)-binding-splicing factor PUF60	Q9UHX1-6;Q9UHX1-4;Q9UHX1-5;Q9UHX1-2;Q9UHX1;Q9UHX1-3	Q9UHX1-6;Q9UHX1-4;Q9UHX1-5;Q9UHX1-2;Q9UHX1;Q9UHX1-3	6	20	20	20	4470500000	26.8533	26.6174	28.271	26.3192	27.447	26.6422	28.1151	29.029	28.3156	27.6582	26.6521	27.4157	27.6448	28.2981	28.0508	27.1994	27.1125	26.5697	27.0715	27.5067
Q9Y666	SLC12A7			0.892583	0.128061	0.80775	1.75048	Solute carrier family 12 member 7	Q9Y666;Q9Y666-2	Q9Y666	2	13	13	13	688440000	23.1935	23.0469	23.9789	23.8438	24.795	24.2869	25.2434	23.8191	25.8224	24.9747	25.017	22.7555	25.0245	25.6177	21.1998	26.0406	26.3681	25.6157	25.7579	26.0573
Q14657	LAGE3			0.463593	0.34388	0.807425	1.75009	EKC/KEOPS complex subunit LAGE3	Q14657	Q14657	1	3	3	3	250990000	21.4285	19.7685	24.6174	22.7798	24.0312	22.1763	22.4186	23.6757	24.4027	24.4596	21.4996	24.0521	22.4122	23.4915	22.2852	25.0983	25.1844	19.9116	23.9476	22.0415
P46019	PHKA2			1.01617	0.0963442	0.807116	1.74971	Phosphorylase b kinase regulatory subunit alpha, liver isoform	P46019	P46019	1	13	13	13	4233800000	27.5399	28.0089	26.8198	26.3178	26.7798	26.3738	27.6584	28.065	28.3947	28.8733	27.8772	27.5554	26.0391	25.54	26.0871	25.6642	27.238	27.0091	28.9326	27.7194
P50542	PEX5			0.482352	0.329343	0.806951	1.74951	Peroxisomal targeting signal 1 receptor	P50542;P50542-3;P50542-4;P50542-2	P50542;P50542-3;P50542-4;P50542-2	4	11	11	11	959860000	25.4614	23.9869	26.3652	22.4434	23.9115	25.3274	26.1199	26.13	26.6996	26.3954	23.8216	22.9388	25.6218	25.4721	25.133	25.7541	24.5724	24.13	25.3326	25.359
Q9NRL3	STRN4			1.13412	0.0734315	0.805976	1.74833	Striatin-4	Q9NRL3;Q9NRL3-3;Q9NRL3-2	Q9NRL3;Q9NRL3-3	3	21	16	16	2976600000	25.7691	25.0138	27.1672	26.0565	27.8205	26.9894	27.2558	26.919	27.397	27.4055	26.8977	27.7567	27.2959	26.4976	26.669	25.2932	25.899	27.2468	27.5946	27.3317
Q96RT1	ERBB2IP			0.475149	0.33485	0.805748	1.74805	Protein LAP2	Q96RT1-6;Q96RT1-4;Q96RT1-3;Q96RT1-9;Q96RT1-2;Q96RT1;Q96RT1-8;Q96RT1-7;Q96RT1-5	Q96RT1-6;Q96RT1-4;Q96RT1-3;Q96RT1-9;Q96RT1-2;Q96RT1;Q96RT1-8;Q96RT1-7;Q96RT1-5	9	7	7	7	953750000	22.1261	26.9316	24.3216	24.4857	25.1783	24.516	24.6644	24.4722	24.4663	25.6689	24.8923	25.3844	28.2442	21.7239	23.5201	21.6985	23.9425	25.6188	25.153	24.2419
P62244	RPS15A			1.18035	0.0660165	0.805582	1.74785	40S ribosomal protein S15a	P62244	P62244	1	12	12	12	18711000000	28.8623	29.6702	29.4677	28.5926	29.812	29.1456	30.2229	30.4295	30.4645	30.0291	28.3144	31.0657	29.922	29.4562	29.2027	29.3839	29.9192	29.396	28.8162	28.0804
Q93100	PHKB			0.717551	0.191624	0.804391	1.74641	Phosphorylase b kinase regulatory subunit beta	Q93100-3;Q93100;Q93100-4;Q93100-2	Q93100-3;Q93100;Q93100-4;Q93100-2	4	27	27	27	7558400000	28.3013	28.462	27.4806	27.7246	26.2567	26.9337	28.8117	29.9944	29.354	28.173	28.0481	27.4824	26.4525	27.8872	28.1481	28.3416	29.2614	29.0841	28.6146	28.5139
Q8N5J2	FAM63A			2.78082	0.00165647	0.804068	1.74602	Protein FAM63A	Q8N5J2;Q8N5J2-3;Q8N5J2-4	Q8N5J2;Q8N5J2-3;Q8N5J2-4	3	13	13	6	5601700000	27.7657	27.0226	27.7615	27.3924	27.7664	27.6374	28.7928	28.2286	28.601	28.8167	27.9975	27.8271	28.2683	28.3338	26.7089	26.3563	27.884	27.3172	28.4939	27.8402
O95644	NFATC1			0.545679	0.284657	0.802881	1.74458	Nuclear factor of activated T-cells, cytoplasmic 1	O95644;O95644-6;O95644-17;O95644-8;O95644-11;O95644-3;O95644-10;O95644-2;O95644-5;O95644-4	O95644;O95644-6;O95644-17;O95644-8;O95644-11;O95644-3;O95644-10;O95644-2;O95644-5;O95644-4	10	4	4	4	129220000	22.7462	22.737	22.4998	20.1802	23.0668	21.4664	23.8967	24.2212	24.1247	23.6629	22.4769	20.8271	21.223	22.5517	23.073	22.5047	20.169	20.2818	22.8322	22.1013
Q86TN4	TRPT1			0.726826	0.187575	0.80209	1.74363	tRNA 2-phosphotransferase 1	Q86TN4;Q86TN4-3;Q86TN4-4;Q86TN4-2	Q86TN4;Q86TN4-3;Q86TN4-4;Q86TN4-2	4	5	5	5	773180000	22.4078	24.0713	24.304	23.6926	24.8548	24.3448	26.0657	25.1532	24.745	25.822	24.4126	22.5618	24.4755	24.4836	26.037	25.7249	26.1409	21.9261	26.7707	25.7977
O75694	NUP155			0.87387	0.1337	0.801867	1.74336	Nuclear pore complex protein Nup155	O75694;O75694-2	O75694;O75694-2	2	10	10	10	265550000	23.7447	22.5032	22.9097	23.157	22.3856	22.7302	23.6123	25.3173	24.1051	22.1398	24.793	23.1676	22.8134	24.4911	22.0935	24.7843	22.8456	22.4238	24.3723	21.8583
Q13247	SRSF6			1.50804	0.0310431	0.801746	1.74321	Serine/arginine-rich splicing factor 6	Q13247;Q13247-3;Q13247-2	Q13247;Q13247-3	3	19	13	13	10587000000	28.3779	27.2459	28.8371	28.2458	27.9808	28.4581	29.7398	28.211	28.3742	29.3105	29.7113	28.6718	28.9299	29.9799	28.2117	29.5693	29.4031	27.9275	28.467	28.613
Q96GQ5	C16orf58			0.61954	0.240138	0.801179	1.74252	RUS1 family protein C16orf58	Q96GQ5;Q96GQ5-2	Q96GQ5;Q96GQ5-2	2	9	9	9	2141900000	24.8012	25.2404	26.4329	24.03	24.0545	25.1696	26.2521	26.4086	26.5721	27.2534	23.3852	24.505	25.9153	29.8235	23.7544	24.8473	28.2389	24.3548	24.1171	26.1384
Q6P0Q8	MAST2			0.512323	0.307381	0.800917	1.74221	Microtubule-associated serine/threonine-protein kinase 2	Q6P0Q8;Q6P0Q8-2	Q6P0Q8;Q6P0Q8-2	2	8	6	6	401910000	24.5715	21.9101	23.8845	21.9368	23.8365	23.7359	25.4072	25.2622	22.9227	22.7878	21.9163	25.4698	25.0283	23.2923	25.1524	24.64	23.57	23.175	24.7732	22.538
P48723	HSPA13			0.408807	0.390115	0.800889	1.74217	Heat shock 70 kDa protein 13	P48723	P48723	1	4	4	4	1034300000	25.3397	26.8273	26.3888	22.5954	23.962	24.0257	26.207	26.4614	26.1141	27.388	22.4564	26.1778	24.797	25.3302	26.0857	21.6717	21.626	23.6484	23.6663	22.3166
Q86TS9	MRPL52			0.965987	0.108147	0.800316	1.74148	39S ribosomal protein L52, mitochondrial	Q86TS9;Q86TS9-3;Q86TS9-2	Q86TS9;Q86TS9-3;Q86TS9-2	3	7	7	7	1191200000	23.5008	24.8957	25.8682	26.1432	26.0839	25.0233	25.8225	24.9674	26.3401	25.927	26.8686	26.5958	25.8484	25.642	25.5422	24.607	26.7014	22.7085	25.3861	24.6941
Q99489	DDO			0.520698	0.301511	0.800073	1.74119	D-aspartate oxidase	Q99489;Q99489-2;Q99489-4;Q99489-3	Q99489;Q99489-2;Q99489-4;Q99489-3	4	4	4	4	847980000	23.0984	23.985	24.5147	21.6576	23.8014	24.6003	24.9798	25.8018	25.6643	23.1436	21.6718	24.9767	24.6294	23.3956	25.0477	26.3724	26.3651	23.5843	27.2656	27.2333
P11413	G6PD			2.27138	0.00535322	0.799716	1.74076	Glucose-6-phosphate 1-dehydrogenase	P11413;P11413-2;P11413-3	P11413;P11413-2;P11413-3	3	32	32	32	15030000000	29.5352	28.7266	29.0515	28.9398	29.3658	29.4942	29.8073	30.455	29.9562	29.5072	30.5322	29.3065	30.3321	28.533	25.9082	27.3486	27.1592	27.8618	28.3111	28.552
Q5SW79	CEP170			1.84737	0.0142112	0.799412	1.74039	Centrosomal protein of 170 kDa	Q5SW79;Q5SW79-3;Q96L14	Q5SW79;Q5SW79-3	3	29	29	2	3944500000	26.6667	26.4701	28.1366	26.2315	26.8874	26.8835	28.1209	27.457	27.7368	27.3858	27.9216	27.4041	27.7248	27.9636	27.6402	26.586	27.9571	27.2295	28.1027	27.0929
Q9NUL7	DDX28			1.52706	0.0297128	0.799131	1.74005	Probable ATP-dependent RNA helicase DDX28	Q9NUL7	Q9NUL7	1	13	13	13	1078000000	24.3596	24.9603	25.8913	24.8907	25.4712	25.5858	26.3154	25.8971	26.5845	26.0034	24.841	26.5003	25.8045	24.8154	26.7263	24.3312	24.7767	25.512	24.1533	24.8653
Q53HC0	CCDC92			0.323415	0.474881	0.798794	1.73965	Coiled-coil domain-containing protein 92	Q53HC0;Q53HC0-2	Q53HC0;Q53HC0-2	2	10	10	10	990740000	25.8801	22.125	25.5753	25.3068	23.114	22.5813	25.9245	24.8625	26.1011	26.9198	25.8224	20.4884	24.1523	26.203	25.9495	26.0625	26.39	26.9821	22.7428	23.8493
Q9H0U9	TSPYL1			0.322083	0.47634	0.798106	1.73882	Testis-specific Y-encoded-like protein 1	Q9H0U9	Q9H0U9	1	4	4	4	643030000	23.5268	24.1012	21.7575	25.8245	25.7053	20.364	20.4955	24.948	24.9714	24.2328	25.2872	25.4334	25.0444	25.0578	25.1632	25.6041	26.2142	26.3683	23.7554	22.3574
Q92572	AP3S1			1.23901	0.0576748	0.79711	1.73762	AP-3 complex subunit sigma-1	Q92572	Q92572	1	5	5	5	2404400000	25.5567	26.7231	26.9735	26.7442	25.7464	25.8238	27.04	27.7496	27.965	26.9893	27.0008	26.948	25.7159	26.8281	25.6496	28.0381	26.8212	24.8838	23.6136	26.1638
P19174	PLCG1			1.46402	0.0343542	0.79697	1.73745	1-phosphatidylinositol 4,5-bisphosphate phosphodiesterase gamma-1	P19174-2;P19174	P19174-2;P19174	2	19	19	19	4059700000	25.9575	27.7692	27.1132	26.438	26.7722	26.6735	27.5957	27.8779	27.5581	27.4152	26.5013	28.4	27.7415	27.385	28.2587	25.7029	27.7059	27.7557	28.3675	27.327
Q13136	PPFIA1			0.916502	0.121199	0.79656	1.73695	Liprin-alpha-1	Q13136;Q13136-2;O75334-8	Q13136;Q13136-2	3	28	28	17	2229700000	26.4805	25.4636	26.6364	24.5789	25.6865	25.5203	26.8832	26.4631	26.3205	27.0588	26.7007	27.597	24.6465	27.4687	26.4206	26.8509	26.9809	26.9079	27.2281	26.5094
P35637	FUS			1.26216	0.0546813	0.796508	1.73689	RNA-binding protein FUS	P35637;P35637-2	P35637;P35637-2	2	15	11	11	5451400000	27.3042	28.4553	27.8239	26.7273	26.6912	28.2314	27.1593	28.4217	28.401	28.9158	28.6086	28.7562	28.0853	26.2662	27.2288	26.8796	27.0192	28.1405	27.8235	27.8608
P55854	SUMO3			1.02617	0.0941531	0.796145	1.73646	Small ubiquitin-related modifier 3	P55854;P55854-2	P55854;P55854-2	2	7	3	3	1220000000	26.318	23.8302	26.0502	25.4807	24.9851	25.9448	25.5169	26.9905	26.1056	26.2543	25.6939	27.2158	25.8399	22.8645	23.7456	24.8407	24.9021	25.4199	24.6742	24.2528
Q9HA65	TBC1D17			1.14776	0.0711599	0.79535	1.7355	TBC1 domain family member 17	Q9HA65;Q9HA65-3;Q9HA65-2	Q9HA65;Q9HA65-3;Q9HA65-2	3	17	17	17	4169100000	28.4937	27.8767	26.98	26.757	25.9349	26.7199	27.5012	28.4264	28.2731	28.1647	27.1089	27.6937	28.2887	26.5739	25.7479	27.4252	26.3522	26.1872	27.7318	27.9765
Q7Z478	DHX29			0.535372	0.291493	0.795028	1.73511	ATP-dependent RNA helicase DHX29	Q7Z478	Q7Z478	1	17	17	17	1325300000	26.3732	26.0161	22.6657	24.5772	25.4677	25.209	25.5793	27.4255	25.2726	26.3094	23.4918	26.728	26.1191	26.6878	26.1446	23.9148	26.8266	24.4333	25.174	23.6848
Q99707	MTR			0.866627	0.135948	0.794922	1.73498	Methionine synthase	Q99707;Q99707-2	Q99707;Q99707-2	2	40	40	40	6375000000	27.3778	27.5991	28.4299	26.0659	27.9402	28.204	28.5784	28.9493	28.8816	28.6445	26.7508	29.4233	27.5562	26.8361	27.5199	27.2215	28.0329	26.802	28.366	28.016
Q9NY27	PPP4R2			0.46939	0.33932	0.794538	1.73452	Serine/threonine-protein phosphatase 4 regulatory subunit 2	Q9NY27;Q9NY27-3;Q9NY27-2	Q9NY27;Q9NY27-3;Q9NY27-2	3	6	6	6	877590000	21.3575	24.0058	25.2153	21.2153	21.9847	23.5215	24.4689	24.0986	24.4579	23.2258	22.294	25.3204	21.8796	29.3226	21.9162	24.2556	22.6927	22.4137	23.8195	23.7557
Q9HC78	ZBTB20			0.494888	0.319972	0.793218	1.73294	Zinc finger and BTB domain-containing protein 20	Q9HC78;Q9HC78-2	Q9HC78;Q9HC78-2	2	3	3	3	417140000	24.1531	23.6097	24.7753	21.1263	24.4114	22.2241	24.2916	22.3269	24.0955	25.7001	25.921	24.0314	22.8692	23.8346	23.1665	22.8985	25.2764	24.0302	24.9362	23.4969
Q13330	MTA1			1.3965	0.0401333	0.792988	1.73266	Metastasis-associated protein MTA1	Q13330;Q13330-3;Q13330-2	Q13330;Q13330-3;Q13330-2	3	23	17	13	1998800000	25.4364	26.1472	25.9898	25.6546	25.1337	25.6134	27.2771	27.2777	27.1188	25.9836	26.1991	25.4122	25.9201	26.3794	26.9257	28.4765	25.884	26.3374	26.8299	25.8026
Q96I25	RBM17			0.627416	0.235822	0.792818	1.73246	Splicing factor 45	Q96I25	Q96I25	1	12	12	12	1414000000	25.1603	24.7339	26.6457	23.7248	23.4994	25.5611	26.6129	25.4858	25.8985	27.284	25.794	24.634	24.0531	27.4063	24.8815	27.4585	26.424	24.7544	25.1837	25.1644
Q96RS6	NUDCD1			0.520344	0.301756	0.791099	1.73039	NudC domain-containing protein 1	Q96RS6;Q96RS6-2;Q96RS6-3	Q96RS6;Q96RS6-2;Q96RS6-3	3	4	4	4	327060000	24.9368	23.4944	24.0032	23.3775	22.1464	21.1471	24.7354	25.7207	24.818	24.4732	22.7857	22.2492	23.0453	23.979	22.3934	23.6596	22.0621	23.2749	23.4451	22.4346
Q02252	ALDH6A1			2.06813	0.00854816	0.79041	1.72957	Methylmalonate-semialdehyde dehydrogenase [acylating], mitochondrial	Q02252;Q02252-2	Q02252;Q02252-2	2	53	53	53	371000000000	33.6945	32.8721	33.9763	33.5348	33.6378	33.7086	34.2018	34.4392	34.2944	35.046	33.4616	34.7706	34.3141	33.6712	34.0571	33.7528	34.0144	34.1532	34.5331	33.9093
Q9Y263	PLAA			0.550854	0.281285	0.790194	1.72931	Phospholipase A-2-activating protein	Q9Y263	Q9Y263	1	46	46	46	69257000000	29.0025	29.0934	30.1364	31.9596	31.5342	32.0659	31.0076	32.2595	32.1646	30.7144	29.3761	32.2897	32.1433	29.3954	32.4974	29.5069	29.8356	33.393	31.5661	32.2341
P39656	DDOST			1.29788	0.0503636	0.789595	1.72859	Dolichyl-diphosphooligosaccharide--protein glycosyltransferase 48 kDa subunit	P39656;P39656-3;P39656-2	P39656;P39656-3;P39656-2	3	14	14	14	10245000000	28.5179	28.1911	28.9716	27.2576	28.885	28.6163	29.0079	30.4023	29.7192	29.1549	28.7712	28.8787	28.439	27.785	28.3233	28.9094	28.0472	28.1606	28.4154	28.6434
Q8N142	ADSSL1			3.77574	0.000167595	0.789106	1.728	Adenylosuccinate synthetase isozyme 1	Q8N142;Q8N142-2	Q8N142;Q8N142-2	2	38	38	34	80844000000	31.6901	30.9317	31.0363	30.9337	31.262	31.3363	31.9083	32.0241	32.2841	31.7509	31.8866	32.2697	31.7887	31.4006	32.4037	32.4422	31.9754	31.4396	32.7509	32.2031
Q8N568	DCLK2			0.811397	0.154384	0.788852	1.7277	Serine/threonine-protein kinase DCLK2	Q8N568;Q8N568-2;Q8N568-3	Q8N568;Q8N568-2;Q8N568-3	3	10	10	10	738080000	22.2126	23.1055	24.1526	22.0153	22.4749	23.4709	24.5413	25.1446	22.8352	23.992	24.0006	23.0277	22.3175	27.1854	23.4817	27.7745	27.5467	25.5366	22.5366	21.7013
P27338	MAOB			3.1073	0.000781097	0.788563	1.72735	Amine oxidase [flavin-containing] B	P27338;P27338-2	P27338;P27338-2	2	54	54	52	440000000000	34.079	33.3446	33.4149	33.8996	33.4253	33.7495	34.4219	34.858	34.7557	34.3594	34.3128	33.8961	34.4811	34.3094	34.8456	34.1041	34.3164	34.5955	34.7626	35.0037
O60645	EXOC3			1.43062	0.0371007	0.788288	1.72702	Exocyst complex component 3	O60645-3;O60645;O60645-2	O60645-3;O60645;O60645-2	3	16	16	16	13819000000	27.6937	27.3366	28.7241	27.3241	27.6297	27.771	28.21	29.2062	28.6849	29.3623	28.7085	27.474	28.098	27.8656	28.4145	29.9829	32.8073	28.0108	27.141	27.7465
Q9P2I0	CPSF2			1.572	0.0267918	0.788086	1.72678	Cleavage and polyadenylation specificity factor subunit 2	Q9P2I0	Q9P2I0	1	8	8	8	852000000	24.5162	25.0357	25.1976	24.73	24.8427	24.9574	25.9033	24.2931	26.3293	26.3171	25.8393	25.8162	25.1778	22.8514	25.4547	22.5646	25.0133	25.1086	24.2238	26.199
O14662	STX16			0.298201	0.503267	0.787437	1.72601	Syntaxin-16	O14662;O14662-5;O14662-4;O14662-6;O14662-3	O14662;O14662-5;O14662-4;O14662-6	5	9	9	2	1318900000	26.2496	24.4487	26.5953	25.0532	22.8189	22.7007	27.0093	26.4596	26.8605	27.6526	25.4649	21.2806	23.2954	26.5372	25.3058	25.6919	26.5839	23.2863	25.8669	24.9097
Q96EX1	SMIM12			0.442221	0.361226	0.78678	1.72522	Small integral membrane protein 12	Q96EX1	Q96EX1	1	5	5	5	3207800000	25.6665	26.4017	26.4216	24.8446	27.6876	25.9597	28.0944	27.6826	27.6291	28.3322	23.1256	27.5707	26.2181	26.981	26.6468	24.7728	23.357	25.6862	28.3832	28.5505
Q9NS86	LANCL2			0.268102	0.539384	0.786032	1.72432	LanC-like protein 2	Q9NS86	Q9NS86	1	11	11	11	1520000000	24.191	23.2685	23.8423	23.9684	24.9101	27.0159	21.8637	27.9361	27.3114	24.1719	24.5888	22.4367	28.9226	21.6051	24.0492	25.0959	26.0444	22.7936	22.4556	21.2817
O14545	TRAFD1			0.868346	0.135411	0.78507	1.72318	TRAF-type zinc finger domain-containing protein 1	O14545;O14545-2	O14545	2	19	19	19	4929600000	27.692	25.3864	28.06	27.2733	27.8434	26.3018	28.6275	28.0735	28.5315	28.0347	27.6093	27.7584	26.5103	28.2477	27.7122	28.5563	28.5659	27.648	27.0004	27.0312
Q12756	KIF1A			0.876662	0.132843	0.784814	1.72287	Kinesin-like protein KIF1A	Q12756;Q12756-3;Q12756-2	Q12756;Q12756-3;Q12756-2	3	34	27	25	1583200000	25.0341	26.3144	25.9449	25.4107	26.5646	26.1794	26.8316	28.4074	26.626	27.2359	25.0542	25.8763	26.8185	22.5913	20.6721	22.7053	24.176	20.1446	22.6613	23.5458
Q9BYV7	BCO2			1.35205	0.0444583	0.783337	1.72111	Beta,beta-carotene 9,10-oxygenase	Q9BYV7;Q9BYV7-2;Q9BYV7-4;Q9BYV7-6;Q9BYV7-5	Q9BYV7;Q9BYV7-2;Q9BYV7-4;Q9BYV7-6;Q9BYV7-5	5	28	28	28	13997000000	29.896	28.6613	27.7864	29.0428	27.8349	29.2825	30.1493	29.3448	29.6691	28.9717	29.5718	29.6421	29.3892	27.9689	28.4937	28.4445	28.4006	29.0207	30.3966	30.5865
O96013	PAK4			0.526664	0.297396	0.782963	1.72066	Serine/threonine-protein kinase PAK 4	O96013;O96013-3;O96013-4;O96013-2	O96013;O96013-3;O96013-4;O96013-2	4	5	5	5	283340000	21.363	23.1588	24.5488	22.7898	23.5625	24.2532	24.8155	25.3568	25.176	25.0508	21.77	22.8166	23.4503	21.5554	23.2752	22.5682	20.8978	22.0661	23.521	21.1046
Q9H467	CUEDC2			0.66764	0.214961	0.782709	1.72036	CUE domain-containing protein 2	Q9H467	Q9H467	1	3	3	3	249410000	23.2738	23.8303	22.0689	22.7709	22.0965	23.03	23.9531	25.3028	24.7051	22.9168	22.8139	21.4784	24.2245	22.9943	24.3085	23.342	24.427	22.8304	24.9089	23.6304
Q9Y2X3	NOP58			0.939063	0.115063	0.782455	1.72006	Nucleolar protein 58	Q9Y2X3	Q9Y2X3	1	9	9	9	834390000	26.2799	23.3271	25.4047	24.7634	25.0887	23.8947	25.4875	25.748	26.2975	24.7264	25.4482	26.156	25.1652	25.3964	25.6969	25.4004	24.6205	24.5741	24.4066	21.9612
O15533	TAPBP			0.608424	0.246363	0.782219	1.71977	Tapasin	O15533;O15533-2;O15533-3;O15533-4	O15533;O15533-2;O15533-3;O15533-4	4	6	6	6	13523000000	28.8377	25.7903	29.511	28.6891	29.1661	28.6048	29.479	27.4886	29.1857	30.7326	28.8791	29.5222	29.2203	29.6219	28.9017	28.8712	29.7552	27.7049	29.465	30.0691
Q8WZ42	TTN			1.13488	0.073302	0.781433	1.71884	Titin	Q8WZ42-12	Q8WZ42-12	1	2974	2974	2	5440000000000	37.0145	37.3318	37.6728	37.7312	37.3454	37.7424	37.4884	40.0323	38.8787	37.6977	37.5648	38.2966	37.8225	37.4501	38.0336	37.9954	37.5939	37.9325	37.9953	38.0049
O14841	OPLAH			1.86522	0.013639	0.780907	1.71821	5-oxoprolinase	O14841	O14841	1	64	64	64	42233000000	30.8915	30.8599	30.4262	30.1823	29.8323	30.4884	31.4148	31.3991	31.5276	31.9156	30.389	31.3223	30.6254	29.8049	30.1417	29.6982	29.7852	30.0365	32.392	30.3765
O43813	LANCL1			0.799802	0.158562	0.77952	1.71656	LanC-like protein 1	O43813	O43813	1	17	17	17	14224000000	27.9007	27.4147	28.025	29.8332	29.1878	28.8783	28.2609	31.2406	29.3296	29.1341	29.5161	28.7873	28.9677	29.411	27.8103	29.7456	29.9737	29.6554	28.9985	29.1601
Q9Y2K5	R3HDM2			0.370813	0.425782	0.779221	1.7162	R3H domain-containing protein 2	Q9Y2K5;Q9Y2K5-3;Q9Y2K5-2	Q9Y2K5	3	5	5	5	225320000	22.77	21.0312	24.1611	22.9453	19.3414	22.8045	25.5291	21.9017	21.0977	24.5826	23.805	22.0694	21.6982	24.9057	22.6793	26.0725	25.5527	22.0654	22.4911	23.8767
P78347	GTF2I			1.60765	0.0246801	0.779133	1.7161	General transcription factor II-I	P78347;P78347-2;P78347-4;P78347-3;P78347-5;Q86UP8-3	P78347;P78347-2;P78347-4;P78347-3	6	42	42	40	7359600000	27.5924	27.899	28.2645	26.9751	28.3412	27.7901	28.191	29.0654	28.749	29.149	27.5162	28.8604	28.5956	27.7727	29.0165	28.0644	28.199	26.7888	29.0574	27.9656
P78536	ADAM17			1.16404	0.0685422	0.778793	1.71569	Disintegrin and metalloproteinase domain-containing protein 17	P78536;P78536-2	P78536;P78536-2	2	11	11	11	1390400000	26.2034	24.7618	26.1502	24.0636	25.8306	24.9167	26.568	25.904	26.709	26.2359	25.5037	26.3439	25.4342	25.3285	25.8535	26.993	26.9407	25.046	25.8779	25.5824
Q7L3T8	PARS2			0.607872	0.246677	0.777441	1.71409	Probable proline--tRNA ligase, mitochondrial	Q7L3T8	Q7L3T8	1	10	10	10	3826800000	27.3488	27.3186	27.3284	25.864	26.0702	26.7349	28.5101	27.5882	28.3223	28.1841	24.4086	27.9592	27.9118	25.6451	27.6284	24.574	26.0731	25.4144	28.2994	27.9417
Q16773	CCBL1			0.897563	0.126601	0.776762	1.71328	Kynurenine--oxoglutarate transaminase 1	Q16773;Q16773-2;Q16773-3	Q16773;Q16773-2	3	12	12	12	6298900000	28.0483	28.5722	27.5505	25.9223	27.3831	27.9967	28.7578	29.5004	28.8573	28.4244	27.1403	27.7154	28.0937	27.0351	27.3623	25.4883	26.7218	26.5227	29.2929	28.925
Q8TB37	NUBPL			1.66812	0.0214722	0.775395	1.71166	Iron-sulfur protein NUBPL	Q8TB37;Q8TB37-2	Q8TB37	2	22	22	22	51889000000	31.4078	30.4632	30.3211	30.2935	30.3064	31.4959	31.7772	31.5203	31.9397	31.6167	30.6108	31.8369	31.1284	30.539	31.2428	31.2446	30.5214	30.5159	31.4484	31.6664
Q9H2I8	C10orf11			0.555318	0.278408	0.775372	1.71163	Leucine-rich repeat-containing protein C10orf11	Q9H2I8	Q9H2I8	1	3	3	3	566070000	26.0544	21.639	24.2178	24.1586	24.2901	24.7405	26.163	25.5613	25.2627	25.7362	24.6624	23.9619	23.3638	24.1293	24.1362	22.4057	21.7608	22.1723	25.158	23.1499
Q86XP3	DDX42			0.882546	0.131055	0.775223	1.71146	ATP-dependent RNA helicase DDX42	Q86XP3;Q86XP3-2	Q86XP3;Q86XP3-2	2	27	27	27	4429000000	28.1613	27.0814	28.3203	26.7355	25.3075	27.5672	28.6425	27.2249	28.3276	28.329	27.4113	28.3293	27.5306	27.8701	27.246	27.5624	27.6761	26.8684	25.3513	26.1844
Q9UBM7	DHCR7			0.475167	0.334837	0.774979	1.71117	7-dehydrocholesterol reductase	Q9UBM7	Q9UBM7	1	3	3	3	1179800000	25.1491	22.7183	25.1436	24.3895	25.185	26.2194	25.5153	23.6813	26.3757	25.998	28.239	25.2068	24.0146	21.5047	23.8359	22.9912	20.8414	21.5264	26.9445	27.8353
Q9Y5R8	TRAPPC1			0.412049	0.387214	0.774309	1.71037	Trafficking protein particle complex subunit 1	Q9Y5R8	Q9Y5R8	1	4	4	4	544290000	23.1561	25.1922	23.9376	20.7576	24.446	26.1127	23.6	25.1134	25.3271	25.6298	22.5846	24.6304	26.0709	22.9196	24.1483	23.931	23.7437	22.909	21.6264	24.711
Q53GQ0	HSD17B12			0.603416	0.249221	0.773104	1.70894	Very-long-chain 3-oxoacyl-CoA reductase	Q53GQ0;Q53GQ0-2	Q53GQ0	2	22	22	22	22777000000	28.3944	27.7168	29.1885	30.4316	30.7067	29.4294	28.9152	32.0686	30.7596	29.516	30.726	29.4002	29.2047	30.4108	29.0328	30.0088	30.1041	29.9573	28.4069	28.3854
Q8NFZ5	TNIP2			0.222228	0.599476	0.772946	1.70876	TNFAIP3-interacting protein 2	Q8NFZ5;Q8NFZ5-2	Q8NFZ5;Q8NFZ5-2	2	3	3	3	3124400000	24.8409	22.5665	24.3394	22.3985	31.1189	21.1118	25.8108	26.0337	26.5289	24.3011	24.5005	23.0892	25.9186	24.6532	27.104	25.1824	23.6806	24.6162	24.5954	23.0352
Q9BRK5	SDF4			0.672758	0.212443	0.77291	1.70871	45 kDa calcium-binding protein	Q9BRK5;Q9BRK5-6;Q9BRK5-4;Q9BRK5-3;Q9BRK5-2;Q9BRK5-5	Q9BRK5;Q9BRK5-6;Q9BRK5-4;Q9BRK5-3;Q9BRK5-2	6	17	17	17	2464600000	25.6737	25.6029	28.1412	26.6758	24.9339	26.2771	27.2519	26.8879	26.2939	28.4928	27.9388	26.4388	25.6282	25.7405	25.7666	26.4823	25.6298	25.5962	25.0367	24.4112
Q15119	PDK2			1.26917	0.0538059	0.772564	1.7083	[Pyruvate dehydrogenase (acetyl-transferring)] kinase isozyme 2, mitochondrial	Q15119;Q15119-2	Q15119;Q15119-2	2	23	19	19	32406000000	30.7318	29.7548	30.5698	29.8777	29.3572	30.1089	31.5002	31.7806	30.6038	31.304	30.2689	29.7076	30.7098	29.7298	31.0715	28.7584	29.9455	30.2067	30.165	31.0579
Q9Y2S2	CRYL1			1.69579	0.020147	0.772203	1.70788	Lambda-crystallin homolog	Q9Y2S2;Q9Y2S2-2	Q9Y2S2;Q9Y2S2-2	2	24	24	24	13564000000	28.7552	28.1668	28.7142	29.5001	28.6127	29.6907	29.4169	30.0062	30.1632	28.9704	30.1756	29.5109	29.5085	28.9219	28.8575	28.0895	27.6576	28.8276	28.9959	29.2113
Q9Y4E1	FAM21C			0.864009	0.13677	0.772048	1.70769	WASH complex subunit FAM21C	Q9Y4E1;Q9Y4E1-2;Q9Y4E1-4;Q9Y4E1-6;Q9Y4E1-3;Q9Y4E1-5;Q5SRD0	Q9Y4E1;Q9Y4E1-2;Q9Y4E1-4;Q9Y4E1-6;Q9Y4E1-3;Q9Y4E1-5	7	55	8	8	1543800000	25.9602	25.8383	26.6918	24.6197	25.3895	24.3588	27.6038	25.6573	26.6764	27.0331	25.6586	25.7719	25.3381	26.6224	26.5527	25.857	26.4168	25.3776	26.1892	25.1581
P18433	PTPRA			0.563696	0.273089	0.770735	1.70614	Receptor-type tyrosine-protein phosphatase alpha	P18433;P18433-2;P18433-4;P18433-3	P18433;P18433-2;P18433-4;P18433-3	4	8	8	8	259710000	22.7719	24.7306	23.2006	22.8177	21.4486	22.7841	24.817	25.6162	23.7217	22.075	22.2756	23.2118	24.3904	24.26	21.3994	23.8	23.8482	21.207	22.2867	22.0312
Q71RC2	LARP4			1.18999	0.0645665	0.770715	1.70612	La-related protein 4	Q71RC2;Q71RC2-5;Q71RC2-4;Q71RC2-6;Q71RC2-3;Q71RC2-7;Q71RC2-2	Q71RC2;Q71RC2-5;Q71RC2-4;Q71RC2-6;Q71RC2-3;Q71RC2-7;Q71RC2-2	7	7	7	6	625880000	23.8627	24.7123	25.3234	22.831	25.0519	24.537	25.2451	24.9351	25.0952	25.2488	24.5262	25.2752	25.774	23.3286	24.5174	24.027	23.1752	24.1024	24.1215	26.3184
O43172	PRPF4			0.470687	0.338309	0.769529	1.70471	U4/U6 small nuclear ribonucleoprotein Prp4	O43172;O43172-2	O43172;O43172-2	2	7	7	7	1013200000	23.9872	23.808	26.6605	23.1265	24.8054	25.9657	23.8849	24.1895	26.6984	27.5437	25.3886	26.3256	24.4347	25.1783	25.2782	22.8956	25.4608	22.6016	23.6599	24.6224
P40938	RFC3			0.759123	0.174132	0.768003	1.70291	Replication factor C subunit 3	P40938;P40938-2	P40938;P40938-2	2	3	3	3	99269000	22.8564	22.2823	22.8904	20.924	22.0291	22.1964	21.6978	24.8323	23.7002	22.9802	22.8863	21.6551	22.9991	22.7734	21.2754	23.3983	22.8015	20.7184	21.5511	21.5707
Q8TEV9	SMCR8			0.55618	0.277856	0.767979	1.70288	Smith-Magenis syndrome chromosomal region candidate gene 8 protein	Q8TEV9;Q8TEV9-2	Q8TEV9;Q8TEV9-2	2	5	5	5	276910000	21.2391	23.3222	24.3284	24.8429	22.6587	22.3101	23.2191	24.1959	24.2579	24.7391	24.2457	24.8347	21.7019	21.8955	22.3123	24.2612	21.7791	22.4805	24.751	22.5617
Q15654	TRIP6			0.836472	0.145723	0.767939	1.70284	Thyroid receptor-interacting protein 6	Q15654	Q15654	1	24	24	24	15445000000	29.184	29.1247	30.4075	27.9001	28.328	27.9555	29.8765	29.7504	30.4287	30.2534	29.3537	29.466	27.9633	29.0207	28.4841	29.2412	29.8919	28.0087	27.7559	27.8286
Q5T3F8	TMEM63B			0.762069	0.172954	0.766753	1.70144	CSC1-like protein 2	Q5T3F8;Q5T3F8-2;Q5T3F8-3	Q5T3F8;Q5T3F8-2;Q5T3F8-3	3	4	4	4	774400000	25.9169	23.9886	25.3981	23.953	23.1667	25.1375	25.7934	25.1163	26.1069	26.3672	23.8353	25.3732	24.9291	23.5675	25.2084	25.14	25.5473	21.8184	24.2264	25.5559
P41208	CETN2			1.43258	0.0369333	0.7667	1.70137	Centrin-2	P41208;Q12798	P41208	2	11	11	11	3068100000	27.5301	26.8459	26.5465	26.6196	26.11	27.2673	27.7842	28.3429	26.4939	27.766	27.0041	28.0328	27.6823	25.6345	26.9742	25.2415	25.4986	27.2375	26.3392	25.9564
Q5JTZ9	AARS2			0.9363	0.115798	0.766184	1.70076	Alanine--tRNA ligase, mitochondrial	Q5JTZ9	Q5JTZ9	1	20	20	20	4346500000	27.2122	26.8492	27.2864	26.6791	27.2532	26.8113	28.4064	27.2369	28.2159	28.9004	25.6669	28.2356	27.808	26.2829	26.9624	26.7227	27.6267	27.0674	28.2625	27.8977
Q9BU89	DOHH			0.651094	0.223309	0.765695	1.70019	Deoxyhypusine hydroxylase	Q9BU89	Q9BU89	1	11	11	11	2542900000	24.7646	27.8706	27.2252	24.2557	26.5607	26.1974	26.329	27.3412	27.361	27.5193	25.6903	27.2662	26.8729	26.9773	27.1557	27.4993	27.2237	26.3506	25.4687	26.0707
P67775	PPP2CA			1.51917	0.0302574	0.76469	1.699	Serine/threonine-protein phosphatase 2A catalytic subunit alpha isoform	P67775;P67775-2	P67775;P67775-2	2	26	5	5	10953000000	28.7102	28.1134	29.5069	27.9086	28.0154	28.6129	29.2425	29.9607	29.1161	29.0845	28.7641	28.6429	29.8873	28.1959	29.2541	29.2436	29.4775	27.8205	28.3384	28.7772
O96007	MOCS2			0.627467	0.235794	0.764114	1.69833	Molybdopterin synthase catalytic subunit	O96007	O96007	1	9	9	9	2380300000	26.4473	26.5987	25.8377	25.5574	26.6975	24.7513	27.1633	28.0112	27.2345	26.4792	23.9962	27.5956	26.7402	22.8712	26.9667	25.1557	26.3084	25.8026	27.9679	27.4301
Q9BPW8	NIPSNAP1			1.45509	0.0350678	0.763579	1.6977	Protein NipSnap homolog 1	Q9BPW8	Q9BPW8	1	25	23	23	43987000000	31.3794	30.485	30.3712	29.6213	30.5529	30.8543	31.8859	31.3008	31.4519	31.3728	30.1205	31.6826	31.3387	29.8031	31.0692	29.7738	29.7622	29.7481	31.3912	31.379
Q9Y4G6	TLN2			3.08654	0.000819336	0.76357	1.69769	Talin-2	Q9Y4G6	Q9Y4G6	1	220	186	186	216000000000	32.7118	32.6159	33.0072	32.7048	32.7209	32.7768	33.7154	33.4619	33.7311	32.902	33.9999	33.7204	33.108	33.7053	33.381	33.9955	33.3447	33.1621	33.1493	32.8728
O60832	DKC1			0.950888	0.111973	0.763382	1.69746	H/ACA ribonucleoprotein complex subunit 4	O60832;O60832-2	O60832;O60832-2	2	11	11	11	2116000000	26.8076	25.14	26.2753	25.3861	26.0077	26.5531	26.5184	25.3515	28.1874	26.8734	26.5172	27.5384	26.5556	26.1892	24.6705	27.4637	26.5582	26.2835	25.9542	22.7263
Q5TBA9	FRY			0.727214	0.187407	0.763159	1.6972	Protein furry homolog	Q5TBA9	Q5TBA9	1	23	23	22	2412000000	26.3413	26.9762	26.4475	24.5595	24.6448	25.3007	27.7364	27.1998	26.5755	26.7125	24.9315	25.6197	26.5485	27.7228	27.3467	26.7404	27.3379	26.9096	26.7799	28.3674
Q9UGR2	ZC3H7B			0.521989	0.300616	0.763143	1.69718	Zinc finger CCCH domain-containing protein 7B	Q9UGR2;Q9UGR2-2	Q9UGR2;Q9UGR2-2	2	9	9	8	471960000	22.7963	23.0501	24.5467	24.4822	22.9573	23.1221	21.5184	26.5495	24.7575	23.9643	23.4864	24.4711	25.0419	25.64	23.7615	23.8765	23.9179	21.9343	22.4591	25.1429
P30260	CDC27			0.501979	0.31479	0.762969	1.69698	Cell division cycle protein 27 homolog	P30260;P30260-2	P30260;P30260-2	2	3	3	3	160480000	21.9787	23.3171	23.2857	24.1779	20.4712	21.8507	24.2246	23.9957	23.571	23.0846	24.87	21.6375	21.5523	20.5014	21.5895	23.192	23.0866	22.8201	20.9969	21.2744
Q9BVL2	NUPL1			1.66521	0.0216167	0.762881	1.69688	Nucleoporin p58/p45	Q9BVL2;Q9BVL2-2;Q9BVL2-3	Q9BVL2;Q9BVL2-2;Q9BVL2-3	3	11	11	11	3161900000	25.714	25.2684	24.8426	25.6083	25.9968	25.809	27.1092	26.7412	26.7395	25.887	26.3063	25.6302	25.7056	29.2239	26.8144	27.2186	24.8795	26.4814	27.2062	30.1617
Q05469	LIPE			0.322496	0.475888	0.762807	1.69679	Hormone-sensitive lipase	Q05469;Q05469-2	Q05469;Q05469-2	2	22	22	22	3091900000	27.629	24.462	25.1139	28.1254	25.3522	25.8888	25.1322	29.532	27.9082	24.1307	29.359	25.3558	26.5883	26.435	23.3277	24.2574	25.2391	24.0432	25.9167	26.5968
Q969G6	RFK			0.955577	0.11077	0.762191	1.69606	Riboflavin kinase	Q969G6	Q969G6	1	5	5	5	1845900000	26.1249	26.7793	25.4169	24.4217	25.6441	26.2952	26.7364	27.1559	26.2071	27.4349	25.2153	26.9721	26.0761	26.2867	25.0085	25.7052	24.5001	26.6091	27.5793	26.1823
Q9NVK5	FGFR1OP2			0.626009	0.236587	0.761825	1.69563	FGFR1 oncogene partner 2	Q9NVK5;Q9NVK5-2;Q9NVK5-3	Q9NVK5;Q9NVK5-2;Q9NVK5-3	3	7	7	7	529150000	25.3949	23.2596	25.6319	22.6781	23.7563	22.8165	25.4469	24.2088	25.7796	25.6571	23.9466	24.0019	23.752	24.6819	25.1754	25.4988	24.7482	22.9069	24.0954	23.2518
Q5RKV6	EXOSC6			0.560478	0.27512	0.761666	1.69545	Exosome complex component MTR3	Q5RKV6	Q5RKV6	1	5	5	5	1199500000	23.3077	23.1192	22.1924	24.4992	25.0175	23.467	24.4957	24.3828	24.3497	22.9075	26.1218	25.7459	22.5317	25.0348	24.4181	29.5981	25.113	25.5138	23.297	22.0333
Q8N9N7	LRRC57			1.57374	0.0266848	0.761449	1.69519	Leucine-rich repeat-containing protein 57	Q8N9N7	Q8N9N7	1	16	16	16	3351800000	26.926	27.6644	26.8466	25.9406	27.0739	26.6131	28.0657	27.8884	27.8045	27.9809	26.9314	27.7406	26.8273	26.1794	27.035	27.0443	27.1742	26.4935	27.6439	25.9274
Q9H0P0	NT5C3A			0.807618	0.155734	0.761028	1.6947	Cytosolic 5-nucleotidase 3A	Q9H0P0-1	Q9H0P0-1	1	23	23	1	27216000000	29.3356	29.8844	28.3476	28.8048	29.4067	28.749	29.516	29.1826	28.792	31.2682	28.9366	29.7292	31.5188	29.697	30.1623	29.8644	29.4759	31.2729	30.9149	32.4721
P23193	TCEA1			0.686334	0.205905	0.760791	1.69442	Transcription elongation factor A protein 1	P23193;P23193-2	P23193;P23193-2	2	20	20	17	2539900000	26.0094	24.6168	27.4298	26.4753	27.1016	25.7159	25.2883	26.52	27.1102	27.7225	28.1759	26.29	27.7922	27.4495	23.1447	26.935	26.9061	25.866	25.5603	23.9768
Q08209	PPP3CA			1.77035	0.0169686	0.759546	1.69296	Serine/threonine-protein phosphatase 2B catalytic subunit alpha isoform	Q08209-2;Q08209;Q08209-3;Q08209-4;Q08209-5	Q08209-2;Q08209;Q08209-3;Q08209-4;Q08209-5	5	21	21	15	6353200000	27.576	27.0845	28.7931	27.2346	27.8734	27.3893	28.5359	28.9621	28.5852	28.336	28.4783	28.0032	28.0254	28.5152	27.9138	28.323	28.2516	27.2872	27.532	28.0038
P22307	SCP2			1.72052	0.0190319	0.759456	1.69285	Non-specific lipid-transfer protein	P22307;P22307-7;P22307-8;P22307-4;P22307-2;P22307-6;P22307-3;P22307-5	P22307;P22307-7;P22307-8;P22307-4;P22307-2;P22307-6	8	34	34	34	73833000000	32.1151	31.4348	31.0407	30.5663	30.8982	30.5451	31.8405	32.4154	31.4043	31.6069	31.6196	32.3942	31.7356	32.1701	32.1256	31.7243	31.5996	32.3053	31.688	31.7936
Q8TEQ6	GEMIN5			1.01404	0.096818	0.759307	1.69268	Gem-associated protein 5	Q8TEQ6	Q8TEQ6	1	13	13	13	2073700000	26.0938	25.1727	26.6933	27.3869	24.7195	26.6608	26.787	27.4132	27.1296	26.8786	27.2465	26.1418	26.5667	26.8394	25.4267	25.1677	27.1394	27.0449	24.421	26.6801
Q9Y3B3	TMED7			0.276395	0.529182	0.759303	1.69267	Transmembrane emp24 domain-containing protein 7	Q9Y3B3;Q86XR7-2;Q9Y3B3-2	Q9Y3B3;Q86XR7-2;Q9Y3B3-2	3	10	10	10	4138200000	25.2125	23.421	26.5398	28.0615	27.0057	23.7828	25.5925	30.4198	27.7129	25.3441	27.4363	23.3871	25.1163	28.2613	25.6171	28.3776	27.8211	27.9443	24.5522	25.7266
Q92879	CELF1			1.10175	0.0791135	0.758344	1.69155	CUGBP Elav-like family member 1	Q92879;Q92879-2;Q92879-3;Q92879-4;Q92879-6;Q92879-5	Q92879;Q92879-2;Q92879-3;Q92879-4;Q92879-6;Q92879-5	6	18	12	12	3898700000	27.1867	27.2672	27.4875	25.8425	25.8621	26.7486	27.5206	26.8298	28.0321	28.0158	26.6422	28.4166	26.9783	27.6983	27.1588	28.4737	26.9217	27.0175	27.8461	27.9787
Q8TEC5	SH3RF2			1.30687	0.0493325	0.757726	1.69082	Putative E3 ubiquitin-protein ligase SH3RF2	Q8TEC5;Q8TEC5-3;Q8TEC5-2	Q8TEC5;Q8TEC5-3;Q8TEC5-2	3	10	10	10	18286000000	29.2098	28.5628	29.1711	28.4874	28.5589	28.8661	29.8955	30.5525	30.1051	29.0883	28.1416	29.7164	29.4703	29.1323	31.1573	29.7179	29.3393	30.0618	30.6321	30.1136
Q9Y6Y8	SEC23IP			1.38168	0.0415261	0.75711	1.6901	SEC23-interacting protein	Q9Y6Y8;Q9Y6Y8-2	Q9Y6Y8;Q9Y6Y8-2	2	30	30	30	8629000000	27.9171	28.4462	28.9142	27.2536	27.5459	28.2424	28.6723	29.4123	28.9592	29.4643	27.7512	28.6491	28.7639	28.0972	29.0649	27.7296	28.2592	29.2464	28.3704	28.7751
Q9Y2H0	DLGAP4			0.539722	0.288588	0.756935	1.6899	Disks large-associated protein 4	Q9Y2H0-3;Q9Y2H0;Q9Y2H0-1	Q9Y2H0-3;Q9Y2H0;Q9Y2H0-1	3	12	12	12	2324700000	25.5004	26.1423	24.1622	25.9686	27.3986	26.8225	26.9492	26.6266	27.161	28.22	26.5191	24.1418	27.6746	26.7852	24.5619	27.3638	26.1368	26.1114	25.1135	26.014
P42285	SKIV2L2			0.882611	0.131035	0.756854	1.6898	Superkiller viralicidic activity 2-like 2	P42285	P42285	1	16	16	16	2290400000	24.0307	26.7525	26.9175	26.5287	26.9436	26.6336	26.6906	26.1386	27.3684	27.2439	27.3665	27.3738	27.224	26.1492	24.0911	26.3493	25.0084	26.5417	26.5426	27.0717
Q5EBL8	PDZD11			0.630218	0.234305	0.75676	1.68969	PDZ domain-containing protein 11	Q5EBL8;Q5EBL8-2	Q5EBL8;Q5EBL8-2	2	8	8	8	4372100000	25.5407	25.4073	26.7598	26.7675	28.202	27.1018	26.2442	26.3844	26.9598	28.3375	28.9519	28.3069	26.5216	28.4115	26.7611	27.6414	28.925	27.902	28.3555	26.7531
P52434	POLR2H			0.174033	0.669834	0.756609	1.68952	DNA-directed RNA polymerases I, II, and III subunit RPABC3	P52434;P52434-2;P52434-4;P52434-3;P52434-5	P52434;P52434-2;P52434-4	5	7	7	7	1730100000	24.8295	27.9004	24.2036	17.6525	27.9569	20.4383	28.2083	24.1249	24.7854	22.5747	24.0762	25.5101	22.8279	24.3604	22.1588	24.1339	23.9327	27.9258	26.9679	27.9056
Q9P0V9	2017-09-10			2.26652	0.00541348	0.756591	1.68949	Septin-10	Q9P0V9;Q9P0V9-2;Q9P0V9-3	Q9P0V9;Q9P0V9-2;Q9P0V9-3	3	40	34	34	24459000000	29.5968	29.1082	30.5948	29.2403	29.9244	29.8919	30.2541	30.5458	30.4758	30.1995	30.5416	30.8095	30.5523	29.9349	29.6877	29.6187	29.9795	29.3456	29.9114	29.9877
Q9Y240	CLEC11A			0.357615	0.43892	0.755329	1.68802	C-type lectin domain family 11 member A	Q9Y240	Q9Y240	1	7	7	7	703290000	20.6638	20.4095	24.5804	23.1859	20.8867	21.6785	25.3687	21.3206	24.1907	21.4518	20.8625	21.8038	23.5947	27.1566	21.3036	26.2659	27.9202	24.1221	23.3366	21.9463
Q03167	TGFBR3			0.616921	0.24159	0.754809	1.68741	Transforming growth factor beta receptor type 3	Q03167;Q03167-2	Q03167;Q03167-2	2	3	3	3	139670000	22.8074	20.0611	23.8205	23.225	23.3106	23.0769	22.7724	23.1242	24.8607	24.3148	23.3248	22.5129	23.3922	21.5789	23.8696	22.684	21.3074	22.8428	23.2775	22.6839
P49757	NUMB			0.743845	0.180366	0.753285	1.68563	Protein numb homolog	P49757;P49757-3;P49757-2;P49757-4;P49757-8;P49757-7;P49757-6;P49757-5;P49757-9	P49757;P49757-3;P49757-2;P49757-4;P49757-8;P49757-7;P49757-6;P49757-5	9	16	16	13	2697000000	27.4887	25.6812	27.4131	25.0403	27.5999	24.8215	26.7635	27.0334	27.8537	27.5276	26.3983	27.0445	27.0375	27.2441	26.2625	27.5384	27.0164	24.4472	26.4635	23.1859
P50440	GATM			1.08638	0.0819627	0.753053	1.68536	Glycine amidinotransferase, mitochondrial	P50440-2;P50440;P50440-3	P50440-2;P50440;P50440-3	3	26	26	26	19248000000	29.8167	29.6306	29.8629	29.6293	28.4659	30.5133	30.0827	30.8417	30.7026	31.4519	29.0904	30.5138	30.1603	27.2839	26.5292	27.9132	27.7173	25.9278	27.6312	27.5554
Q06278	AOX1			0.788897	0.162593	0.753012	1.68531	Aldehyde oxidase	Q06278	Q06278	1	10	10	9	538400000	23.4243	22.8246	24.6291	24.5956	23.4156	26.0744	24.2951	24.5667	26.0395	25.2374	24.9767	24.7189	24.5611	22.8609	20.4284	23.0494	21.5149	20.8525	21.7636	23.2102
O95352	ATG7			1.27161	0.0535045	0.752916	1.6852	Ubiquitin-like modifier-activating enzyme ATG7	O95352;O95352-2;O95352-3	O95352;O95352-2;O95352-3	3	12	12	12	1775500000	25.5493	25.4787	26.2692	26.5661	25.3727	26.0076	25.5512	27.4769	27.6103	26.5743	26.6258	26.1232	26.4263	26.6208	26.6858	22.7483	24.8746	25.9807	23.5592	24.5626
Q15334	LLGL1			1.10518	0.0784916	0.751734	1.68382	Lethal(2) giant larvae protein homolog 1	Q15334	Q15334	1	11	11	11	1550400000	26.976	25.9883	26.7817	25.7981	24.4282	25.4503	26.8891	26.6232	26.6503	26.5242	27.2496	26.7583	25.8937	25.8449	24.5869	24.1223	25.2634	24.503	25.7513	25.3074
Q15436	SEC23A			1.58775	0.0258375	0.751528	1.68357	Protein transport protein Sec23A	Q15436;Q15436-2	Q15436;Q15436-2	2	29	29	26	33213000000	30.2765	29.7811	31.3319	29.894	29.2413	30.2558	31.2059	30.8924	31.104	31.2212	30.7292	30.5755	30.4434	30.5082	29.9151	30.4549	30.8581	29.4451	30.0932	30.5108
Q9Y584	TIMM22			0.466439	0.341634	0.7513	1.68331	Mitochondrial import inner membrane translocase subunit Tim22	Q9Y584	Q9Y584	1	4	4	4	1027900000	24.1859	24.9997	22.0247	25.8658	25.7756	25.6	25.046	25.9093	24.8136	23.1653	26.7958	26.4657	26.2569	23.671	27.8027	22.9194	24.9269	24.0573	25.3195	25.022
P50990	CCT8			1.76951	0.0170015	0.749585	1.68131	T-complex protein 1 subunit theta	P50990;P50990-2;P50990-3	P50990;P50990-2;P50990-3	3	65	65	65	186000000000	32.0647	32.0577	33.041	32.9282	32.7743	32.8234	32.8234	34.0601	34.0378	32.8635	33.2882	33.3986	33.0796	33.3142	32.9543	32.9366	33.0638	32.6801	32.2178	33.1206
Q9NPH2	ISYNA1			0.880425	0.131697	0.749318	1.681	Inositol-3-phosphate synthase 1	Q9NPH2;Q9NPH2-2;Q9NPH2-3	Q9NPH2;Q9NPH2-2;Q9NPH2-3	3	17	17	17	7618900000	28.0141	27.1896	28.0353	26.2348	28.1454	27.3752	29.397	28.826	28.7552	28.379	28.2209	27.3864	26.7742	28.6604	26.9439	28.4381	26.8745	26.5583	29.3385	27.6077
Q9UIW2	PLXNA1			0.399199	0.398842	0.749181	1.68084	Plexin-A1	Q9UIW2	Q9UIW2	1	13	13	10	880980000	23.7368	19.9385	25.8883	22.4939	25.38	24.8659	24.6437	24.8023	24.8508	24.3578	23.5175	24.7686	24.3242	26.6082	25.8941	26.5154	25.6284	24.7788	26.4608	25.3815
Q9UBI1	COMMD3			0.395257	0.402479	0.748655	1.68023	COMM domain-containing protein 3	Q9UBI1	Q9UBI1	1	10	10	10	3368900000	26.3024	25.7533	27.5276	24.8864	25.3784	27.8676	26.1253	28.3581	28.6214	27.9187	23.4292	27.2851	27.5042	27.1835	26.6658	26.643	26.3732	24.5581	27.4069	28.151
Q02487	DSC2			0.473857	0.335849	0.748492	1.68004	Desmocollin-2	Q02487-2	Q02487-2	1	16	16	0	14484000000	26.9469	29.2692	29.9952	26.4865	29.3979	28.1583	29.6245	29.8808	29.8423	29.9161	28.7226	29.4594	26.4234	29.9285	29.3316	29.3079	29.4808	30.131	29.7347	29.5301
Q9NYF8	BCLAF1			1.30591	0.049441	0.748385	1.67991	Bcl-2-associated transcription factor 1	Q9NYF8;Q9NYF8-2;Q9NYF8-3;Q9NYF8-4	Q9NYF8;Q9NYF8-2;Q9NYF8-3;Q9NYF8-4	4	38	38	37	13095000000	29.2215	28.1623	29.5055	29.1013	28.591	28.2539	29.427	28.6081	29.4645	30.5144	30.3103	29.3254	29.2304	29.576	28.7906	28.9244	29.1374	28.2504	28.3986	28.1088
Q8TE77	SSH3			1.05092	0.088936	0.747917	1.67937	Protein phosphatase Slingshot homolog 3	Q8TE77;Q8TE77-3;Q8TE77-2;Q8TE77-5;Q8TE77-4	Q8TE77;Q8TE77-3;Q8TE77-2	5	15	15	15	2261000000	27.4617	25.3157	26.9089	25.8455	25.328	26.3249	27.7807	26.6969	26.8671	27.5587	27.0552	26.4284	26.2305	27.4162	25.3739	27.0737	26.3871	24.2795	25.903	25.7825
A6NKD9	CCDC85C			0.506794	0.311319	0.743631	1.67438	Coiled-coil domain-containing protein 85C	A6NKD9	A6NKD9	1	9	9	9	443350000	23.6029	25.9561	23.1121	22.7167	22.4099	23.9531	25.9516	25.2142	22.4601	24.7479	25.0157	24.197	22.995	24.8731	23.2146	26.3183	25.2895	22.731	24.5938	24.1471
P51636	CAV2			0.594979	0.25411	0.742375	1.67293	Caveolin-2	P51636;P51636-3;P51636-2	P51636;P51636-3;P51636-2	3	3	3	3	12871000000	29.342	28.2569	29.9851	27.4082	27.0678	29.9639	29.1925	30.0541	30.6294	29.5221	28.0138	28.4114	30.0679	28.1263	28.4519	28.3925	28.7979	27.9873	28.7713	29.0738
P50453	SERPINB9			0.775141	0.167826	0.742008	1.6725	Serpin B9	P50453	P50453	1	31	30	28	9886600000	28.7519	28.5444	28.0514	26.9539	28.5087	29.1188	28.782	30.5846	30.1172	28.5546	27.5538	28.7749	29.0775	28.3494	28.1979	27.3501	28.196	27.5058	28.1274	28.8233
O43670	ZNF207			1.56515	0.0272179	0.740571	1.67084	BUB3-interacting and GLEBS motif-containing protein ZNF207	O43670;O43670-2;O43670-4;O43670-3	O43670;O43670-2;O43670-4;O43670-3	4	6	6	6	3318100000	27.645	26.6967	27.5828	27.2947	26.1427	26.3826	27.8444	27.7876	28.0053	28.0315	27.7064	27.6686	26.8421	27.7306	22.4991	27.4921	25.795	25.7112	24.6403	26.7743
Q7L576	CYFIP1			1.09558	0.0802446	0.740521	1.67078	Cytoplasmic FMR1-interacting protein 1	Q7L576;Q7L576-2;Q7L576-3	Q7L576	3	25	25	11	5861700000	27.7827	28.0766	28.0053	27.2106	26.9813	27.0499	27.1181	29.3072	28.9755	27.8005	28.9534	27.9828	27.6704	25.9794	26.5566	28.2441	27.1446	27.9375	27.495	28.1814
Q9H7Z6	KAT8			0.252087	0.559645	0.739775	1.66991	Histone acetyltransferase KAT8	Q9H7Z6;Q9H7Z6-2	Q9H7Z6;Q9H7Z6-2	2	7	7	7	372360000	22.6427	19.9756	25.3588	21.1791	23.5351	21.4507	25.3041	24.3305	24.5046	22.7592	25.1062	20.7287	18.9441	24.4211	25.9183	25.7074	25.0228	22.045	22.5501	22.7154
P20338	RAB4A			0.515565	0.305095	0.73758	1.66738	Ras-related protein Rab-4A	P20338	P20338	1	13	13	13	2079700000	25.3273	23.944	25.629	25.4343	26.6349	26.2601	23.9197	28.4088	27.4339	25.964	26.6872	26.02	25.4972	27.298	25.5668	27.3929	26.9557	26.1938	26.2512	26.5805
Q09028	RBBP4			1.46987	0.0338948	0.737387	1.66715	Histone-binding protein RBBP4	Q09028;Q09028-3;Q09028-2;Q09028-4	Q09028;Q09028-3;Q09028-2;Q09028-4	4	19	19	9	13205000000	28.6856	28.8482	29.3604	28.0821	28.7554	29.3114	28.9376	29.4149	30.3644	30.3264	28.9075	29.293	29.8016	28.3305	28.6219	29.4047	28.5264	28.8106	28.7684	29.1562
P09172	DBH			0.323322	0.474983	0.73697	1.66667	Dopamine beta-hydroxylase	P09172	P09172	1	3	3	3	268720000	21.9215	21.8438	23.6339	24.3715	22.0435	23.8805	22.3925	23.8584	22.658	19.9589	25.5727	26.2508	25.1114	22.0435	22.6571	21.5092	21.7817	22.1396	21.0899	22.6325
P03951	F11			0.712733	0.193761	0.73646	1.66608	Coagulation factor XI	P03951;P03951-2	P03951;P03951-2	2	26	26	26	3823900000	25.9152	28.4038	25.8699	26.8217	27.6231	27.6432	28.2164	28.0001	26.8195	28.614	28.6045	26.2794	27.9442	24.9956	25.3512	23.7552	23.1685	26.604	26.3995	25.6165
Q32P44	EML3			0.479638	0.331407	0.735721	1.66523	Echinoderm microtubule-associated protein-like 3	Q32P44;Q32P44-2;Q32P44-3	Q32P44;Q32P44-2	3	15	15	15	770560000	23.9835	25.5259	23.1943	21.6726	26.027	26.2432	24.2328	24.9016	25.2855	24.6158	25.5994	25.7258	25.8767	24.2938	24.114	24.4632	23.2695	24.8902	25.6475	24.3352
Q9Y2L5	TRAPPC8			1.0765	0.0838487	0.735181	1.66461	Trafficking protein particle complex subunit 8	Q9Y2L5;Q9Y2L5-2	Q9Y2L5;Q9Y2L5-2	2	26	26	26	2429500000	26.6313	25.8721	26.7755	25.8095	26.3135	26.2404	27.4748	27.5705	28.1767	27.2252	25.5629	26.6955	26.3565	26.4903	26.627	25.6772	26.803	24.3483	27.2146	26.8845
Q9UN36	NDRG2			2.16784	0.00679451	0.733698	1.6629	Protein NDRG2	Q9UN36;Q9UN36-3	Q9UN36;Q9UN36-3	2	27	27	3	86535000000	31.4686	31.0369	31.412	30.8682	31.4167	31.535	32.2718	32.4788	32.3291	31.9185	31.2142	32.3842	31.5663	32.4793	32.0172	31.6157	32.3955	32.0125	32.7212	32.4466
Q6JQN1	ACAD10			0.373058	0.423587	0.733241	1.66237	Acyl-CoA dehydrogenase family member 10	Q6JQN1;Q6JQN1-5;Q6JQN1-2;Q6JQN1-4;Q6JQN1-3	Q6JQN1;Q6JQN1-5;Q6JQN1-2	5	23	23	23	11162000000	27.2198	29.4253	25.6304	29.4169	29.5071	25.2673	29.2711	27.8609	28.7891	30.1613	27.2867	26.936	29.0389	29.1209	30.1939	29.1724	28.5616	26.4671	30.5107	29.4919
Q00610	CLTC			1.9869	0.0103063	0.733176	1.66229	Clathrin heavy chain 1	Q00610;Q00610-2;P53675;P53675-2	Q00610;Q00610-2	4	124	124	124	312000000000	33.1062	33.2278	33.6461	33.6323	33.9617	33.4814	33.789	35.2971	34.2386	34.2934	34.1646	34.0834	33.8308	33.4911	32.8914	33.3619	33.7326	33.2145	33.442	33.2325
Q9H1H9	KIF13A			1.15436	0.0700882	0.733071	1.66217	Kinesin-like protein KIF13A	Q9H1H9-3;Q9H1H9;Q9H1H9-2;Q9H1H9-4;Q9H1H9-5	Q9H1H9-3;Q9H1H9;Q9H1H9-2;Q9H1H9-4	5	42	42	35	7418100000	27.8993	27.6455	29.2629	27.8605	26.7524	27.6303	28.636	28.82	28.9033	29.318	28.3602	28.0515	27.9352	28.8332	27.9722	28.4399	28.927	27.5498	27.8658	28.138
O75582	RPS6KA5			0.916175	0.12129	0.732706	1.66175	Ribosomal protein S6 kinase alpha-5	O75582;O75582-3;O75582-2	O75582;O75582-3;O75582-2	3	11	11	10	1023700000	25.7548	23.9056	25.0873	24.7243	25.0059	26.1065	24.5714	26.9205	26.4092	25.2284	25.8411	26.2822	25.558	22.1739	22.3368	24.8008	24.5146	22.1193	27.0293	23.2401
Q6UWP2	DHRS11			1.2234	0.0597859	0.732109	1.66107	Dehydrogenase/reductase SDR family member 11	Q6UWP2;Q6UWP2-2	Q6UWP2;Q6UWP2-2	2	14	14	14	7282200000	28.263	26.6695	28.0586	28.0807	28.6664	28.273	28.5812	28.6915	29.1008	29.1301	27.8265	29.5206	28.2872	27.5801	26.6507	27.4104	27.8509	27.296	28.462	28.3565
Q9Y5S9	RBM8A			1.63765	0.0230332	0.731387	1.66023	RNA-binding protein 8A	Q9Y5S9	Q9Y5S9	1	10	10	3	5650100000	28.4328	27.1774	27.7775	27.4914	27.1251	27.188	28.0182	27.363	28.492	28.8422	28.48	28.5833	28.0654	27.8281	27.4798	27.877	28.2633	27.7007	27.4834	27.8781
Q9UDR5	AASS			1.72692	0.0187536	0.731188	1.66001	Alpha-aminoadipic semialdehyde synthase, mitochondrial	Q9UDR5	Q9UDR5	1	54	54	54	63038000000	31.0625	30.4454	31.7637	30.3752	30.6012	30.7187	31.8456	31.5994	31.2291	31.8656	30.8116	32.1094	31.4519	31.0875	31.9322	31.514	31.6801	31.0537	32.371	31.972
Q9Y399	MRPS2			1.1275	0.0745588	0.731075	1.65988	28S ribosomal protein S2, mitochondrial	Q9Y399	Q9Y399	1	14	14	14	7713600000	29.0968	28.7926	27.76	27.5932	27.2647	27.2214	29.3413	29.4562	28.5886	28.3061	28.0709	28.7379	28.2999	28.2882	28.5718	28.0614	28.2038	28.5696	28.6404	28.3306
Q5VZ89	DENND4C			1.0346	0.0923424	0.731029	1.65982	DENN domain-containing protein 4C	Q5VZ89;Q5VZ89-6;Q5VZ89-5;Q5VZ89-2;Q5VZ89-3	Q5VZ89;Q5VZ89-6;Q5VZ89-5;Q5VZ89-2;Q5VZ89-3	5	32	32	21	4125000000	27.5504	27.6438	26.9916	26.7314	27.3117	26.8817	28.6587	28.5756	28.4907	26.6779	27.5087	28.7053	26.796	26.8068	27.7468	26.4409	26.6264	25.4884	27.366	25.1253
Q8NFP9	NBEA			0.987854	0.102836	0.730686	1.65943	Neurobeachin	Q8NFP9;Q8NFP9-3	Q8NFP9	2	27	26	25	5242900000	27.2872	27.0239	28.2488	26.9094	26.8779	27.5603	28.2132	29.4247	28.0067	28.8861	26.9574	27.5522	27.3	27.9321	28.3712	27.4844	27.3539	26.9473	27.4244	28.0936
Q9NXG2	THUMPD1			0.676575	0.210584	0.730568	1.65929	THUMP domain-containing protein 1	Q9NXG2	Q9NXG2	1	21	21	21	5515000000	26.9658	25.1195	28.6969	27.8485	27.6409	27.6237	28.6449	28.4198	28.3238	26.8985	28.9501	27.2453	27.8427	26.6503	28.1951	29.1993	27.6985	26.7357	27.2963	27.3831
P00167	CYB5A			0.611944	0.244374	0.730159	1.65882	Cytochrome b5	P00167-2;P00167;P00167-3	P00167-2;P00167;P00167-3	3	12	12	12	52927000000	30.4923	30.4764	29.8505	31.1317	30.4314	30.1845	30.0722	29.86	30.167	30.1393	32.2716	32.5436	33.0519	30.769	31.6119	31.1887	30.8487	31.6349	30.8815	30.7722
Q13393	PLD1			1.18662	0.0650703	0.72966	1.65825	Phospholipase D1	Q13393;Q13393-4;Q13393-2	Q13393;Q13393-4;Q13393-2	3	5	5	5	646760000	25.4228	25.2287	24.6969	23.1721	25.1465	24.4395	25.9442	24.9784	25.9483	25.505	24.9048	25.139	25.4789	22.3129	21.4187	22.7667	19.6859	23.7653	26.0442	19.4599
Q9Y3Z3	SAMHD1			1.50119	0.0315366	0.729562	1.65814	Deoxynucleoside triphosphate triphosphohydrolase SAMHD1	Q9Y3Z3;Q9Y3Z3-2;Q9Y3Z3-4;Q9Y3Z3-3	Q9Y3Z3;Q9Y3Z3-2;Q9Y3Z3-4;Q9Y3Z3-3	4	49	49	49	42517000000	30.2521	30.775	31.1662	29.5474	30.9102	31.5783	31.456	31.5265	31.5142	31.8346	30.839	31.3306	31.5401	29.4042	28.9327	28.2887	27.504	28.2322	30.4858	30.7328
Q15459	SF3A1			2.03735	0.00917599	0.729153	1.65767	Splicing factor 3A subunit 1	Q15459;Q15459-2	Q15459;Q15459-2	2	37	37	37	15690000000	29.0174	29.0955	29.8395	28.8007	28.983	29.1108	30.0576	29.428	29.4537	30.3808	30.2152	30.2536	29.3032	28.9388	28.8798	29.5676	29.0768	29.2061	29.1228	28.8746
Q96C19	EFHD2			0.413286	0.386113	0.728051	1.6564	EF-hand domain-containing protein D2	Q96C19	Q96C19	1	18	16	16	5620500000	28.3113	26.2418	27.2428	28.8214	23.5909	25.1074	27.957	27.0289	27.7011	27.6341	28.0753	26.2065	26.3617	29.1631	28.8876	29.1876	29.4886	28.8175	27.6244	27.7117
P62995	TRA2B			0.841441	0.144065	0.727495	1.65576	Transformer-2 protein homolog beta	P62995;P62995-3	P62995;P62995-3	2	17	17	15	14261000000	28.8725	26.8752	29.9213	28.9133	29.1402	28.1991	28.8292	28.7095	29.6838	30.279	29.3814	29.9497	28.835	29.6195	28.6899	29.7415	29.6398	29.4328	29.3086	28.7215
Q13061	TRDN			1.8444	0.0143088	0.727191	1.65541	Triadin	Q13061;Q13061-2;Q13061-3	Q13061	3	50	50	50	45889000000	30.6555	30.9723	31.7228	31.4066	30.0651	30.9066	32.1512	31.4718	31.6776	31.969	31.3206	31.7579	31.4259	30.3478	29.2288	29.9391	30.3769	29.4493	27.9325	27.8513
Q13263	TRIM28			2.68978	0.00204275	0.727039	1.65524	Transcription intermediary factor 1-beta	Q13263;Q13263-2	Q13263;Q13263-2	2	55	55	55	54161000000	30.6575	30.9684	31.5949	30.5343	30.9441	30.5247	31.4285	31.5012	31.6825	31.9745	31.6244	31.7476	31.225	31.0142	30.957	31.7628	31.4868	30.9426	30.6343	30.5624
P84243	H3F3A			1.10551	0.0784311	0.726966	1.65515	Histone H3.3	P84243;Q16695;Q6NXT2	P84243;Q16695;Q6NXT2	3	16	16	4	364000000000	34.5379	33.9807	33.532	34.2111	32.6894	33.172	34.5924	33.6659	34.3403	34.867	35.5085	33.6365	34.2881	33.8648	33.4837	33.6588	32.8298	33.5361	34.3686	33.6976
Q8IVB5	LIX1L			0.527471	0.296845	0.726545	1.65467	LIX1-like protein	Q8IVB5	Q8IVB5	1	5	5	5	384010000	23.4505	22.8022	25.5169	21.6716	23.394	21.9628	21.8417	23.3879	24.6058	24.5509	24.6672	23.6959	24.2674	25.6106	24.4199	22.4782	23.2297	24.0908	23.2736	22.7654
Q99836	MYD88			0.26109	0.548164	0.726292	1.65438	Myeloid differentiation primary response protein MyD88	Q99836-5;Q99836;Q99836-6;Q99836-2	Q99836-5;Q99836;Q99836-6;Q99836-2	4	4	4	4	936440000	19.8262	25.8967	26.4895	21.5591	22.1244	22.2304	23.0635	24.2325	25.0766	26.1142	23.5886	22.8173	21.3386	21.8975	26.2466	27.8282	28.1774	22.5689	21.9836	24.6048
Q8IY95	TMEM192			1.03768	0.0916885	0.72586	1.65389	Transmembrane protein 192	Q8IY95;Q8IY95-2	Q8IY95;Q8IY95-2	2	6	6	6	813170000	23.7926	23.9102	23.6463	24.8279	24.4304	25.4734	24.0441	24.5289	24.6529	25.8203	24.9927	25.6454	25.8243	23.3334	24.2837	22.1289	23.9487	25.4962	27.328	25.9112
P19634	SLC9A1			0.454197	0.351401	0.725704	1.65371	Sodium/hydrogen exchanger 1	P19634	P19634	1	11	11	11	2039800000	25.6601	26.0001	25.7475	25.5876	22.926	28.8699	26.7827	26.8546	27.1998	26.8337	26.0244	25.5304	26.4439	26.3027	27.2172	26.0744	25.2233	23.7578	23.7305	26.8527
Q9H9S4	CAB39L			0.474532	0.335327	0.725617	1.65361	Calcium-binding protein 39-like	Q9H9S4	Q9H9S4	1	14	11	11	1027300000	24.7356	21.4482	25.1627	25.3361	26.0144	25.6854	24.961	26.6838	25.983	25.6364	25.3052	25.7138	23.9088	23.8154	25.9064	24.2873	25.8489	24.0625	26.4057	25.6208
Q9BQ04	RBM4B			1.03551	0.0921498	0.725564	1.65355	RNA-binding protein 4B	Q9BQ04	Q9BQ04	1	21	3	3	105880000	20.9159	21.249	21.1448	22.1491	22.8261	22.4245	22.6449	21.7533	22.3919	23.0553	22.926	21.5882	23.2136	24.4599	24.5827	22.3223	21.8326	23.7849	21.4299	23.5295
Q9BSF0	C2orf88			0.757697	0.174704	0.725092	1.65301	Small membrane A-kinase anchor protein	Q9BSF0	Q9BSF0	1	6	6	6	4158300000	28.4302	27.5925	25.6024	27.2918	27.3719	26.3987	28.0196	27.7378	27.3699	26.585	28.5601	29.0881	27.5171	25.7383	26.7127	27.3109	27.0467	26.9155	27.9987	26.8135
Q9H2M9	RAB3GAP2			1.51112	0.0308234	0.724401	1.65221	Rab3 GTPase-activating protein non-catalytic subunit	Q9H2M9;P13994;Q9H2M9-2	Q9H2M9	3	24	24	24	2959600000	26.1206	26.3107	27.0422	26.766	26.4116	26.8976	26.7231	28.5095	27.4455	27.3608	27.1941	27.413	26.565	25.454	25.5597	26.5455	26.6653	27.7275	27.5093	27.1345
Q6ZRY4	RBPMS2			0.412759	0.386582	0.722992	1.6506	RNA-binding protein with multiple splicing 2	Q6ZRY4	Q6ZRY4	1	10	6	6	2931900000	27.077	27.0899	27.3812	26.1061	25.991	23.7739	27.9615	28.1227	28.2682	28.1704	24.5447	25.7206	25.9284	27.3478	27.1469	26.6143	27.2871	25.9089	26.4791	26.7786
Q5T1B0	AXDND1			0.369809	0.426767	0.722835	1.65042	Axonemal dynein light chain domain-containing protein 1	Q5T1B0;Q5T1B0-2	Q5T1B0;Q5T1B0-2	2	3	3	3	1067800000	25.6449	21.3051	22.7845	25.2614	25.5039	21.5852	24.1864	23.9141	22.6519	25.285	25.1525	25.7426	23.8933	26.9901	28.0726	27.851	26.8512	25.3638	20.2109	24.4482
P85037	FOXK1			1.0797	0.0832336	0.721197	1.64855	Forkhead box protein K1	P85037;P85037-2;Q01167;Q01167-2	P85037;P85037-2	4	10	10	10	983630000	25.771	24.5422	26.3101	25.1071	24.1537	24.7339	25.6086	25.3188	25.7782	26.6798	26.3491	25.9286	25.1063	25.9924	24.6062	23.3854	24.0761	23.4903	25.3355	24.6452
Q9NPH0	ACP6			0.341275	0.455748	0.719858	1.64702	Lysophosphatidic acid phosphatase type 6	Q9NPH0;Q9NPH0-2	Q9NPH0;Q9NPH0-2	2	7	7	7	3998600000	27.2997	27.4225	28.5329	23.577	27.6149	26.0191	28.0744	27.4642	26.87	29.2959	24.3521	28.7904	27.4025	25.6327	26.8657	24.0533	26.8975	20.6349	27.8626	26.2502
Q8NCN5	PDPR			1.30876	0.0491178	0.719732	1.64688	Pyruvate dehydrogenase phosphatase regulatory subunit, mitochondrial	Q8NCN5;Q8NCN5-2	Q8NCN5	2	35	35	35	18928000000	29.4438	28.9059	29.663	28.5866	29.5018	30.181	30.0141	31.0555	30.2632	29.8553	29.264	30.6056	29.6428	29.3506	28.9728	27.8355	29.1909	28.1534	29.8474	30.2724
Q8NBM8	PCYOX1L			0.231972	0.586176	0.719695	1.64683	Prenylcysteine oxidase-like	Q8NBM8	Q8NBM8	1	7	7	7	766870000	21.7946	25.6671	26.0049	22.3402	23.8887	20.6938	21.5422	27.3399	26.175	26.2937	23.3063	21.6208	22.5475	22.6287	22.6755	24.4705	26.2186	23.1114	25.7255	25.7891
P45954	ACADSB			1.59023	0.0256903	0.71878	1.64579	Short/branched chain specific acyl-CoA dehydrogenase, mitochondrial	P45954;P45954-2	P45954;P45954-2	2	33	33	33	134000000000	32.3616	31.8693	32.3848	31.7714	32.5949	32.0855	33.1502	33.4563	32.8895	32.3422	32.1409	33.8047	32.4931	31.8698	32.6857	31.5891	31.8989	31.9355	33.1182	32.4209
Q16762	TST			3.5255	0.000298193	0.717671	1.64453	Thiosulfate sulfurtransferase	Q16762	Q16762	1	23	23	23	131000000000	31.7289	32.0038	31.8763	31.9493	32.1704	32.3959	32.6885	32.5774	32.5351	32.8607	32.4059	33.135	32.9664	31.9659	32.9492	31.4696	32.3889	32.3222	33.6635	33.0842
Q96A65	EXOC4			1.01416	0.0967929	0.717037	1.6438	Exocyst complex component 4	Q96A65;Q96A65-2	Q96A65;Q96A65-2	2	26	26	26	7027400000	28.0898	26.5661	28.8252	27.282	28.3052	27.8627	28.2976	29.2485	28.34	27.3381	28.8609	28.9647	28.7222	28.5222	28.1543	27.2505	28.5537	28.0448	27.6931	28.0206
Q16656	NRF1			0.44472	0.359154	0.716542	1.64324	Nuclear respiratory factor 1	Q16656;Q16656-2;Q16656-4;Q16656-3	Q16656;Q16656-2;Q16656-4	4	3	3	3	123370000	21.2192	20.4425	23.5863	24.0283	22.1411	21.2842	21.6285	23.9776	22.4564	21.5314	22.9819	25.0297	22.2289	21.3809	21.1935	21.6826	22.0822	22.9349	20.7779	23.0685
Q9NVS9	PNPO			1.67556	0.0211079	0.715836	1.64243	Pyridoxine-5-phosphate oxidase	Q9NVS9;Q9NVS9-3;Q9NVS9-2;Q9NVS9-4	Q9NVS9;Q9NVS9-3;Q9NVS9-2;Q9NVS9-4	4	19	19	19	41684000000	30.6359	30.5863	30.9271	30.0075	29.5505	30.4717	31.3366	31.3123	30.9992	31.7041	30.9719	30.2153	31.0136	30.7469	31.8764	30.5554	30.8303	30.9796	30.7924	30.8553
Q92643	PIGK			0.237747	0.578433	0.715681	1.64226	GPI-anchor transamidase	Q92643;Q92643-2	Q92643;Q92643-2	2	4	4	4	503320000	25.2292	20.4398	23.8526	22.2555	22.423	24.8175	24.1089	27.3501	26.9398	24.3419	21.7586	20.9832	21.7145	23.058	23.6238	23.0887	22.7248	20.5085	21.6623	22.6744
O00408	PDE2A			0.350383	0.44629	0.714912	1.64138	cGMP-dependent 3,5-cyclic phosphodiesterase	O00408;O00408-4;O00408-3;O00408-5	O00408;O00408-4;O00408-3;O00408-5	4	9	8	0	380390000	26.3962	23.5139	20.9355	22.6476	23.2227	24.207	24.8555	26.1904	22.9959	22.823	22.9204	25.9798	23.6496	22.2003	23.9875	22.8131	23.1535	21.3353	24.4912	21.2223
P62330	ARF6			0.587336	0.258621	0.71408	1.64044	ADP-ribosylation factor 6	P62330	P62330	1	8	8	8	5860800000	28.4889	26.8405	27.9567	26.5248	28.356	26.5095	28.5118	28.0663	28.802	28.1016	25.8054	29.7115	28.1225	27.5749	26.169	27.6384	26.7969	27.4425	28.2677	28.0721
O15320	CTAGE5			0.459916	0.346804	0.713665	1.63996	cTAGE family member 5	O15320;O15320-8;O15320-4;O15320-3;O15320-10;O15320-9;O15320-6;O15320-7;O15320-2;O15320-5;Q96RT6;A4FU28;Q8IX94;P0CG41	O15320;O15320-8;O15320-4;O15320-3;O15320-10;O15320-9;O15320-6;O15320-7;O15320-2;O15320-5	14	24	24	21	9906000000	26.351	28.1096	27.522	28.4703	28.9955	29.9941	30.6959	26.7275	29.6854	28.7476	27.8393	28.9684	30.0144	27.9005	27.9052	27.7634	27.6516	27.2903	28.8033	28.1289
Q9UHY1	NRBP1			0.838355	0.145093	0.712658	1.63882	Nuclear receptor-binding protein	Q9UHY1	Q9UHY1	1	13	13	13	2489600000	27.0278	26.0709	27.2096	25.3942	26.277	26.594	26.7469	28.4614	27.9589	27.0695	25.6312	27.4191	26.7039	25.1203	24.2537	25.9247	26.9589	24.7853	25.5025	26.7362
Q96Q11	TRNT1			1.04102	0.0909864	0.712564	1.63871	CCA tRNA nucleotidyltransferase 1, mitochondrial	Q96Q11;Q96Q11-2;Q96Q11-3	Q96Q11;Q96Q11-2	3	14	14	14	5323400000	27.5688	28.2972	27.6324	26.0311	27.7462	27.9953	28.1001	29.0768	28.6525	28.0623	27.2666	28.6901	27.9557	26.8895	28.1725	26.4474	26.5602	27.0429	27.7612	27.6328
P78332	RBM6			0.922123	0.11964	0.712509	1.63865	RNA-binding protein 6	P78332;P78332-2;P78332-3	P78332;P78332-2	3	4	3	2	90880000	23.0391	22.9472	22.1711	22.5287	21.9347	20.8756	22.4838	23.7375	22.0971	24.1489	22.7478	22.6179	22.9004	21.3259	20.145	22.1581	23.8161	21.2	22.1814	21.2153
P30041	PRDX6			2.31504	0.00484132	0.711948	1.63801	Peroxiredoxin-6	P30041	P30041	1	45	45	45	688000000000	34.8481	34.9519	34.3468	34.5128	34.3238	35.3265	35.3398	36.1028	35.5434	35.3016	35.0376	35.2391	35.4476	34.3167	35.0011	33.9357	34.2729	33.9378	34.6679	34.9836
Q96BZ9	TBC1D20			0.375329	0.421378	0.709893	1.63568	TBC1 domain family member 20	Q96BZ9;Q96BZ9-3	Q96BZ9;Q96BZ9-3	2	3	3	3	312810000	24.3917	24.0106	25.2471	22.346	19.5856	22.3504	24.3494	24.6277	22.8381	24.9489	22.9452	23.4515	22.7285	24.6118	23.9949	25.4078	24.4985	20.5188	22.5615	22.2216
Q9BX59	TAPBPL			0.160078	0.691706	0.709635	1.63539	Tapasin-related protein	Q9BX59;Q9BX59-3;Q9BX59-2;Q9BX59-5;Q9BX59-7;Q9BX59-4;Q9BX59-6	Q9BX59;Q9BX59-3;Q9BX59-2;Q9BX59-5;Q9BX59-7;Q9BX59-4;Q9BX59-6	7	5	5	5	5313400000	24.8773	22.6029	23.7491	23.4529	24.0467	30.601	24.8993	23.0637	23.2167	26.1384	21.8767	29.4314	30.5595	22.9757	21.0351	20.9052	23.1724	22.3941	28.7699	24.55
P19367	HK1			2.34816	0.00448576	0.709568	1.63531	Hexokinase-1	P19367;P19367-4;P19367-2;P19367-3;P52790	P19367;P19367-4;P19367-2;P19367-3	5	120	120	111	1160000000000	35.5323	34.9377	36.0401	35.2505	35.5383	35.1505	35.7535	36.3764	36.7446	35.9549	35.9853	35.9457	36.0645	36.0392	35.156	35.5647	35.89	35.1518	34.8188	35.5592
O15269	SPTLC1			0.433812	0.368288	0.709168	1.63486	Serine palmitoyltransferase 1	O15269;O15269-2	O15269	2	10	10	10	664010000	24.5272	23.1522	26.5222	25.263	24.7855	21.3156	25.8422	25.5273	25.016	23.7541	25.8093	24.2231	24.6191	25.6121	23.7807	23.0423	25.217	22.6314	24.5067	24.6774
O43432	EIF4G3			1.23994	0.0575521	0.709054	1.63473	Eukaryotic translation initiation factor 4 gamma 3	O43432;O43432-3;O43432-4;O43432-2	O43432;O43432-3;O43432-4	4	26	16	16	1139900000	24.5642	25.0813	25.9775	26.2975	25.2891	24.6667	25.9455	26.2886	26.5039	26.6811	25.4048	25.9389	25.3896	25.732	22.171	25.7422	25.5244	25.509	26.0531	22.4639
P0C0S5	H2AFZ			1.06392	0.0863147	0.708653	1.63428	Histone H2A.Z	P0C0S5;Q71UI9;Q71UI9-3;Q71UI9-4;Q71UI9-2	P0C0S5;Q71UI9;Q71UI9-3;Q71UI9-4;Q71UI9-2	5	6	4	4	7219200000	27.7156	28.7596	27.4909	28.0265	27.2344	28.0831	28.5486	28.3365	27.8881	28.6853	30.1007	27.7602	28.8362	27.4885	28.1698	28.7598	27.9249	28.0835	28.9276	27.1883
Q9NRD5	PICK1			0.849458	0.14143	0.708528	1.63414	PRKCA-binding protein	Q9NRD5;Q9NRD5-2	Q9NRD5;Q9NRD5-2	2	13	13	13	3175300000	26.3358	27.5963	28.3184	25.792	26.2929	25.8969	27.2229	28.227	27.7266	27.3189	26.6387	27.8866	26.8766	28.0149	26.8242	27.0771	26.7071	25.9662	25.6648	26.3039
O43586	PSTPIP1			0.488799	0.32449	0.708381	1.63397	Proline-serine-threonine phosphatase-interacting protein 1	O43586-2;O43586	O43586-2;O43586	2	5	5	5	3900400000	24.4795	21.2489	22.4097	23.0126	24.1698	22.8442	25.5625	24.103	21.987	22.8766	24.0091	24.906	22.7066	26.7292	22.9442	22.9123	24.0198	29.9332	31.0523	20.975
O43306	ADCY6			0.327479	0.470458	0.70835	1.63393	Adenylate cyclase type 6	O43306;O43306-2	O43306;O43306-2	2	10	5	5	150950000	20.4325	21.9593	23.3195	20.7312	20.5437	23.3294	23.1804	21.5605	23.9595	24.1085	22.9386	18.452	22.7938	25.2012	21.5141	24.0186	22.2145	22.0964	22.8192	22.8523
P49792	RANBP2			0.404326	0.394161	0.708215	1.63378	E3 SUMO-protein ligase RanBP2	P49792;Q99666;O14715;P0DJD0;P0DJD1	P49792	5	71	71	46	45068000000	30.548	29.8917	31.6998	27.8926	30.9362	28.7083	31.898	31.7189	31.6217	31.1464	31.0014	28.4361	28.7576	31.9145	31.6752	32.2532	31.9098	31.0556	28.8428	29.6543
Q9NTZ6	RBM12			0.657503	0.220037	0.708213	1.63378	RNA-binding protein 12	Q9NTZ6	Q9NTZ6	1	14	14	14	1800600000	26.4727	25.3075	26.7093	25.948	26.7283	24.7653	27.18	27.9052	27.2956	27.5924	25.0057	26.4208	25.4775	26.23	24.7915	24.5804	25.2621	24.856	25.1329	24.1431
Q96RU2	USP28			0.7781	0.166687	0.707861	1.63338	Ubiquitin carboxyl-terminal hydrolase 28	Q96RU2;Q96RU2-2;Q96RU2-3	Q96RU2;Q96RU2-2;Q96RU2-3	3	28	28	27	3426400000	26.5469	24.9879	27.3942	26.3032	28.1683	27.923	26.8538	27.8309	27.9314	28.0582	27.2275	27.549	27.7151	25.9206	26.3536	26.8759	26.8768	27.0518	26.7307	26.5886
P55884	EIF3B			1.93972	0.0114889	0.707452	1.63292	Eukaryotic translation initiation factor 3 subunit B	P55884;P55884-2	P55884;P55884-2	2	41	41	41	16408000000	29.3375	29.6926	29.6291	29.2065	29.1357	28.3959	29.5992	30.5665	30.2974	29.9958	29.5702	29.8771	29.6761	29.0908	28.9838	29.0334	28.9695	29.0999	28.9837	29.6164
P35241	RDX			2.5693	0.0026959	0.706864	1.63225	Radixin	P35241;P35241-5;P35241-4;P35241-2;P35241-3	P35241;P35241-5;P35241-4	5	89	62	61	120000000000	32.1422	31.3834	32.1271	32.1346	32.2983	32.0798	33.2151	32.5097	33.0615	32.7436	32.2981	32.8576	32.4555	32.0525	32.0852	32.9404	32.0475	32.1395	32.466	32.2986
Q99576	TSC22D3			0.304779	0.495703	0.705809	1.63106	TSC22 domain family protein 3	Q99576-3;Q99576;Q99576-4	Q99576-3;Q99576;Q99576-4	3	7	6	6	572350000	24.5814	21.9959	23.892	21.2874	24.1301	23.8037	20.9749	22.1157	26.3275	25.6764	22.8265	23.8372	26.1549	22.9357	25.5019	25.4868	24.7323	22.3777	26.0698	23.039
P28161	GSTM2			1.29904	0.0502293	0.705291	1.63047	Glutathione S-transferase Mu 2	P28161;P28161-2	P28161;P28161-2	2	33	33	21	149000000000	32.4507	32.673	31.4504	31.5686	32.5413	32.3991	32.8196	33.9531	33.3924	32.278	32.2627	32.922	32.5729	31.6898	32.9336	31.5325	31.6135	32.4045	33.7207	33.6381
O43272	PRODH			0.581987	0.261826	0.704726	1.62984	Proline dehydrogenase 1, mitochondrial	O43272;O43272-2;O43272-1	O43272;O43272-2;O43272-1	3	7	7	7	364410000	21.7272	23.2147	23.0946	21.5111	23.9897	23.403	24.8844	24.1328	22.3039	22.8062	24.2107	21.9888	24.3702	23.747	25.942	22.0385	24.8711	24.5704	25.0085	26.5997
P15289	ARSA			0.266012	0.541986	0.704652	1.62975	Arylsulfatase A	P15289;P15289-2	P15289;P15289-2	2	6	6	6	1452400000	24.4382	23.3117	25.2137	22.293	24.6052	25.3226	25.255	24.6778	25.7811	26.7835	19.524	26.8924	25.4006	28.8315	24.7265	28.1353	26.2343	21.589	22.5724	24.0635
Q14919	DRAP1			0.36755	0.428993	0.704546	1.62963	Dr1-associated corepressor	Q14919;Q14919-2	Q14919;Q14919-2	2	5	5	5	489120000	19.6728	25.1808	24.4641	24.5565	23.3609	23.3833	23.5976	24.6794	22.4642	23.7265	24.6552	25.8123	24.0513	25.946	25.0952	24.0515	24.8623	24.644	23.8717	23.7925
Q9Y276	BCS1L			0.423396	0.377228	0.704372	1.62943	Mitochondrial chaperone BCS1	Q9Y276	Q9Y276	1	13	13	13	4912000000	26.6696	26.6604	27.0876	25.0789	25.8857	28.1461	26.5666	28.6062	28.4947	27.8705	23.9927	27.8322	27.684	25.2655	28.0279	25.2282	27.1896	26.6238	29.4093	29.7105
P17028	ZNF24			0.450238	0.354619	0.704314	1.62937	Zinc finger protein 24	P17028	P17028	1	3	2	2	146540000	22.8814	20.4993	22.2761	21.9434	23.2325	22.5473	20.1943	22.81	22.6858	25.0972	22.8659	24.304	22.5831	25.0465	22.0163	24.234	23.7623	22.9214	22.0978	23.4619
[truncated: 4,430 more rows]

## Sheet: LEGEND
Column header	Legend
Canonical protein ID	Canonical UniProt Protein ID of the group, explaining most identified peptides
Gene name	Gene name corresponding to significant protein
[truncated: 15 more rows]
